# Supplementary material for: The model diatom Phaeodactylum tricornutum provides insights into the diversity and function of microeukaryotic DNA methyltransferases
Source: Commun Biol. 2023 Mar 9;6:253. doi: 10.1038/s42003-023-04629-0 (PMC9998398; doi:10.1038/s42003-023-04629-0)
Supplement: Supplementary file 4 — Supplementary Data 1 [file 42003_2023_4629_MOESM4_ESM.xlsx]

## Sheet: Supplementary Data 1
Source	Lineage	seq_Ids	DNMT familly	Species
ENSEMBL	Bacillariophyta	Phatr3_J16674	DNMT2	Phaeodactilum tricornutum
ENSEMBL	Bacillariophyta	Phatr3_J46156	DNMT3	Phaeodactylum tricornutum
ENSEMBL	Bacillariophyta	Phaeodactilum_tricornutum_EG02369	DNMT5a	Phaeodactilum tricornutum
ENSEMBL	Bacillariophyta	Phatr3_J47357	DNMT6	Phaeodactylum tricornutum
GENOSCOPE	Bacillariophyta	Synedra_26226	DNMT3	Synedra
GENOSCOPE	Bacillariophyta	Synedra_2137	DNMT5a	Synedra
GENOSCOPE	Bacillariophyta	Minidiscus_3085	DNMT5b	Minidiscus
GENOSCOPE	Bacillariophyta	Navicula_12187	DNMT5b	Navicula
GENOSCOPE	Bacillariophyta	Shionodiscus_3686	DNMT5b	Shionodiscus
GENOSCOPE	Bacillariophyta	Synedra_26934	DNMT5b	Synedra
GENOSCOPE	Bacillariophyta	CAAOSW_106101	DNMT6	Shionodiscus sp
GENOSCOPE	Bacillariophyta	CAAOSW_8880	DNMT6	Shionodiscus sp
GENOSCOPE	Bacillariophyta	CACOSW_193519	DNMT6	Pleurosigma
GENOSCOPE	Bacillariophyta	CACOSW_28391	DNMT6	Pleurosigma
GENOSCOPE	Bacillariophyta	CADOSW_2751	DNMT6	Navicula
GENOSCOPE	Bacillariophyta	CAFOSW_4670	DNMT6	Haslea
GENOSCOPE	Bacillariophyta	Guirnardia_73587	DNMT6	Guirnardia
GENOSCOPE	Bacillariophyta	Synedra_15553	DNMT6	Synedra
JGI	Bacillariophyta	jgi_Thaoc1_11993	DNMT2	Thalassiosira oceanica
JGI	Bacillariophyta	jgi_Fracy1_250079	DNMT4	Fragilariopsis cylindrus
JGI	Bacillariophyta	jgi_Psemu1_285042	DNMT4	Pseudo-nitzschia multiseries
JGI	Bacillariophyta	jgi_Thaoce1_87449	DNMT4	Thalassiosira oceanica
JGI	Bacillariophyta	Thaoce1_88002_r34136_	DNMT4	Thalassiosira oceanica
JGI	Bacillariophyta	Thaps3_11011	DNMT4	Thalassiosira pseudonana
JGI	Bacillariophyta	Fistulifera_solaris_g12970	DNMT5a	Fistulifera solaris
JGI	Bacillariophyta	jgi_Fracy1_205902	DNMT5a	Fragilariopsis cylindrus
JGI	Bacillariophyta	jgi_Fracy1_212855	DNMT5b	Fragilariopsis cylindrus
JGI	Bacillariophyta	jgi_Fracy1_239160	DNMT5b	Fragilariopsis cylindrus
JGI	Bacillariophyta	jgi_Psemu1_192957	DNMT5b	Pseudo-nitzschia multiseries
JGI	Bacillariophyta	jgi_Thaoce1_97954	DNMT5b	Thalassiosira oceanica
JGI	Bacillariophyta	Thaps3_3158	DNMT5b	Thalassiosira pseudonana
JGI	Bacillariophyta	jgi_Fracy1_148014	DNMT6	Fragilariopsis cylindrus
JGI	Bacillariophyta	jgi_Psemu1_170853	DNMT6	Pseudo-nitzschia mutltiseries
JGI	Bacillariophyta	jgi_Thaoce1_103490	DNMT6	Thalassiosira oceanica
JGI	Bacillariophyta	jgi_Thaoce1_89717	DNMT6	Thalassiosira oceanica
JGI	Bacillariophyta	jgi_Thaoce1_98984	DNMT6	Thalassiosira oceanica
MMETSP	Bacillariophyta	Thaps3_22139	DNMT2	Ratus norvegicus
MMETSP	Bacillariophyta	CAMPEP_0113549356	DNMT3	Odontella
MMETSP	Bacillariophyta	CAMPEP_0115941480	DNMT3	Skeletonema marinoi
MMETSP	Bacillariophyta	CAMPEP_0119445694	DNMT3	Chaetoceros neogracile
MMETSP	Bacillariophyta	CAMPEP_0172270788	DNMT3	Cyclotella meneghinia, Strain CCMP 338
MMETSP	Bacillariophyta	CAMPEP_0172307496	DNMT3	Detonula confervacea
MMETSP	Bacillariophyta	CAMPEP_0172415988	DNMT3	Aulacoseira subarctica
MMETSP	Bacillariophyta	CAMPEP_0178508560	DNMT3	Extubocellulus spinifer
MMETSP	Bacillariophyta	CAMPEP_0181025060	DNMT3	Minutocellus polymorphus
MMETSP	Bacillariophyta	CAMPEP_0183330526	DNMT3	Odontella Sinensis
MMETSP	Bacillariophyta	CAMPEP_0184773964	DNMT3	Thalassiosira rotula
MMETSP	Bacillariophyta	CAMPEP_0185652588	DNMT3	Ditylum brightwellii
MMETSP	Bacillariophyta	CAMPEP_0187036886	DNMT3	Chaetoceros affinis
MMETSP	Bacillariophyta	CAMPEP_0192283296	DNMT3	Skeletonema-menzelii-CCMP793
MMETSP	Bacillariophyta	CAMPEP_0194198412	DNMT3	Thalassiothrix antarctica
MMETSP	Bacillariophyta	CAMPEP_0194257842	DNMT3	Thalassionema nitzschioides
MMETSP	Bacillariophyta	CAMPEP_0194296546	DNMT3	Corethron penatum
MMETSP	Bacillariophyta	CAMPEP_0195286782	DNMT3	Asterionellopsis glacialis
MMETSP	Bacillariophyta	CAMPEP_0197469312	DNMT3	Triceratium dubium
MMETSP	Bacillariophyta	CAMPEP_0201654766	DNMT3	Thalassiosira gravid
MMETSP	Bacillariophyta	CAMPEP_0201695856	DNMT3	Skeletonema grethae
MMETSP	Bacillariophyta	CAMPEP_0203410890	DNMT3	Thalassiosira weissflogii
MMETSP	Bacillariophyta	CAMPEP_0206749800	DNMT3	Thalassiosira oceanica
MMETSP	Bacillariophyta	Thaps3_259416	DNMT3	Thalassiosira pseudonana
MMETSP	Bacillariophyta	CAMPEP_0115904794	DNMT4	Skeletonema marinoi
MMETSP	Bacillariophyta	CAMPEP_0119461778	DNMT4	Chaetoceros neogracile
MMETSP	Bacillariophyta	CAMPEP_0170880710	DNMT4	Fragilariopsis kerguelensis
MMETSP	Bacillariophyta	CAMPEP_0171297668	DNMT4	Proboscia alata, Strain PI-D3
MMETSP	Bacillariophyta	CAMPEP_0172296552	DNMT4	Cyclotella meneghinia
MMETSP	Bacillariophyta	CAMPEP_0172330720	DNMT4	Detonula confervacea, Strain CCMP 353
MMETSP	Bacillariophyta	CAMPEP_0172475250	DNMT4	Amphiprora paludosa
MMETSP	Bacillariophyta	CAMPEP_0172575238	DNMT4	Thalassiosira sp
MMETSP	Bacillariophyta	CAMPEP_0172576148	DNMT4	Thalassiosira punctigera
MMETSP	Bacillariophyta	CAMPEP_0176478266	DNMT4	Chaetocero sp
MMETSP	Bacillariophyta	CAMPEP_0180909888	DNMT4	Ditylum brightwellii
MMETSP	Bacillariophyta	CAMPEP_0183657300	DNMT4	Skeletonema menzelii
MMETSP	Bacillariophyta	CAMPEP_0183749572	DNMT4	Thalassiosira minuscula
MMETSP	Bacillariophyta	CAMPEP_0186490022	DNMT4	Amphiprora-sp
MMETSP	Bacillariophyta	CAMPEP_0187039988	DNMT4	Chaetoceros curvisetus
MMETSP	Bacillariophyta	CAMPEP_0192162800	DNMT4	Skeletonema marinoi-dohrnii
MMETSP	Bacillariophyta	CAMPEP_0194110456	DNMT4	Chaetoceros debilis
MMETSP	Bacillariophyta	CAMPEP_0194183356	DNMT4	Thalassiothrix antarctica
MMETSP	Bacillariophyta	CAMPEP_0194261492	DNMT4	Thalassionema nitzschioides
MMETSP	Bacillariophyta	CAMPEP_0194312372	DNMT4	Corethron penatum
MMETSP	Bacillariophyta	CAMPEP_0194436526	DNMT4	Proboscia alata
MMETSP	Bacillariophyta	CAMPEP_0200092374	DNMT4	Skeletonema
MMETSP	Bacillariophyta	CAMPEP_0200108292	DNMT4	Thalassiosira antarctica, Strain CCMP982
MMETSP	Bacillariophyta	CAMPEP_0200481102	DNMT4	Extubocellulus spinifer, Strain CCMP396
MMETSP	Bacillariophyta	CAMPEP_0200994478	DNMT4	Chaetoceros neogracile
MMETSP	Bacillariophyta	CAMPEP_0201016486	DNMT4	Chaetoceros neogracile
MMETSP	Bacillariophyta	CAMPEP_0201057066	DNMT4	Thalassiosira miniscula, Strain CCMP1093
MMETSP	Bacillariophyta	CAMPEP_0201635744	DNMT4	Thalassiosira gravida
MMETSP	Bacillariophyta	CAMPEP_0201711506	DNMT4	Skeletonema grethae
MMETSP	Bacillariophyta	CAMPEP_0201723676	DNMT4	Skeletonema japonicum
MMETSP	Bacillariophyta	CAMPEP_0202313864	DNMT4	Thalassiosira oceanica
MMETSP	Bacillariophyta	CAMPEP_0203168628	DNMT4	Thalassiosira weissflogii
MMETSP	Bacillariophyta	CAMPEP_0170767394	DNMT5a	Fragilariopsis kerguelensis
MMETSP	Bacillariophyta	CAMPEP_0194283996	DNMT5a	Corethron penatum
MMETSP	Bacillariophyta	CAMPEP_0113388128	DNMT5b	Skeletonema costatum
MMETSP	Bacillariophyta	CAMPEP_0113501756	DNMT5b	Nitzschia sp.
MMETSP	Bacillariophyta	CAMPEP_0113601948	DNMT5b	Cylindrotheca closterium
MMETSP	Bacillariophyta	CAMPEP_0113605088	DNMT5b	Detonula confervacea
MMETSP	Bacillariophyta	CAMPEP_0115927366	DNMT5b	Skeletonema marinoi, Strain SM1012Hels-07
MMETSP	Bacillariophyta	CAMPEP_0119450706	DNMT5b	Chaetoceros neogracile
MMETSP	Bacillariophyta	CAMPEP_0168726676	DNMT5b	Amphiprora-sp
MMETSP	Bacillariophyta	CAMPEP_0172266374	DNMT5b	Cylindrotheca closterium
MMETSP	Bacillariophyta	CAMPEP_0172360976	DNMT5b	Pseudo-nitzschia pungens, Strain cf. cingulata
MMETSP	Bacillariophyta	CAMPEP_0172363824	DNMT5b	Pseudo-nitzschia pungens
MMETSP	Bacillariophyta	CAMPEP_0172555300	DNMT5b	Thalassiosira punctigera
MMETSP	Bacillariophyta	CAMPEP_0181133864	DNMT5b	Thalassiosira sp., Strain NH16
MMETSP	Bacillariophyta	CAMPEP_0183651450	DNMT5b	Skeletonema menzelii
MMETSP	Bacillariophyta	CAMPEP_0183672858	DNMT5b	Skeletonema menzelii
MMETSP	Bacillariophyta	CAMPEP_0183745332	DNMT5b	Thalassiosira minuscula
MMETSP	Bacillariophyta	CAMPEP_0184865684	DNMT5b	Dactyliosolen fragilissimus
MMETSP	Bacillariophyta	CAMPEP_0185624700	DNMT5b	Ditylum brightwellii
MMETSP	Bacillariophyta	CAMPEP_0186514878	DNMT5b	Amphiprora-sp
MMETSP	Bacillariophyta	CAMPEP_0192943662	DNMT5b	Thalassiosira-rotula-CCMP3096
MMETSP	Bacillariophyta	CAMPEP_0194104590	DNMT5b	Chaetoceros debilis
MMETSP	Bacillariophyta	CAMPEP_0194161022	DNMT5b	Thalassiothrix antarctica
MMETSP	Bacillariophyta	CAMPEP_0194202424	DNMT5b	Thalassionema nitzschioides
MMETSP	Bacillariophyta	CAMPEP_0194273244	DNMT5b	Corethron penatum
MMETSP	Bacillariophyta	CAMPEP_0196011416	DNMT5b	Fragilariopsis kerguelensis
MMETSP	Bacillariophyta	CAMPEP_0198289890	DNMT5b	Attheya septentriolis, Strain CCMP2084
MMETSP	Bacillariophyta	CAMPEP_0200424578	DNMT5b	Extubocellulus spinifer, Strain CCMP396
MMETSP	Bacillariophyta	CAMPEP_0201019074	DNMT5b	Thalassiosira miniscula, Strain CCMP1093
MMETSP	Bacillariophyta	CAMPEP_0201741078	DNMT5b	Skeletonema japonicum
MMETSP	Bacillariophyta	CAMPEP_0201929630	DNMT5b	Thalassiosira antarctica
MMETSP	Bacillariophyta	CAMPEP_0202491128	DNMT5b	Staurosira complex
MMETSP	Bacillariophyta	CAMPEP_0203528216	DNMT5b	Thalassiosira weissflogii
MMETSP	Bacillariophyta	CAMPEP_0113395864	DNMT6	Skeletonema costatum
MMETSP	Bacillariophyta	CAMPEP_0113486236	DNMT6	Nitzschia sp.
MMETSP	Bacillariophyta	CAMPEP_0113528980	DNMT6	Odontella
MMETSP	Bacillariophyta	CAMPEP_0113577124	DNMT6	Odontella
MMETSP	Bacillariophyta	CAMPEP_0113645740	DNMT6	Cylindrotheca closterium
MMETSP	Bacillariophyta	CAMPEP_0115903376	DNMT6	Skeletonema marinoi
MMETSP	Bacillariophyta	CAMPEP_0168287528	DNMT6	Pseudo nitzschia australis
MMETSP	Bacillariophyta	CAMPEP_0170837188	DNMT6	Fragilariopsis kerguelensis
MMETSP	Bacillariophyta	CAMPEP_0171346928	DNMT6	Thalassiosira weissflogii
MMETSP	Bacillariophyta	CAMPEP_0172268552	DNMT6	Cyclotella meneghinia
MMETSP	Bacillariophyta	CAMPEP_0172401090	DNMT6	Pseudo nitzschia pungens
MMETSP	Bacillariophyta	CAMPEP_0172538662	DNMT6	Thalassiosira punctigera
MMETSP	Bacillariophyta	CAMPEP_0172548958	DNMT6	Thalassiosira punctigera, Strain Tpunct2005C2
MMETSP	Bacillariophyta	CAMPEP_0178552208	DNMT6	Extubocellulus spinifer
MMETSP	Bacillariophyta	CAMPEP_0178942358	DNMT6	Rhizosolenia setigera, Strain CCMP 1694
MMETSP	Bacillariophyta	CAMPEP_0180940912	DNMT6	Ditylum brightwellii
MMETSP	Bacillariophyta	CAMPEP_0181054602	DNMT6	Minutocellus polymorphus
MMETSP	Bacillariophyta	CAMPEP_0181104322	DNMT6	Thalassiosira sp., Strain NH16
MMETSP	Bacillariophyta	CAMPEP_0183681174	DNMT6	Skeletonema menzelii
MMETSP	Bacillariophyta	CAMPEP_0192944364	DNMT6	Thalassiosira-rotula-CCMP3096
MMETSP	Bacillariophyta	CAMPEP_0194153504	DNMT6	Thalassiothrix antarctica
MMETSP	Bacillariophyta	CAMPEP_0195462388	DNMT6	Chaetoceros neogracile
MMETSP	Bacillariophyta	CAMPEP_0197161158	DNMT6	Asterionellopsis glacialis
MMETSP	Bacillariophyta	CAMPEP_0197274664	DNMT6	Pseudo-nitzschia delicatissima, Strain UNC1205
MMETSP	Bacillariophyta	CAMPEP_0197452518	DNMT6	Triceratium dubium, Strain CCMP147
MMETSP	Bacillariophyta	CAMPEP_0200101076	DNMT6	Thalassiosira antarctica, Strain CCMP982
MMETSP	Bacillariophyta	CAMPEP_0200148262	DNMT6	Proboscia alata, Strain PI-D3
MMETSP	Bacillariophyta	CAMPEP_0200728322	DNMT6	Thalassiosira gravida, Strain GMp14c1
MMETSP	Bacillariophyta	CAMPEP_0200898852	DNMT6	Chaetoceros debilis, Strain MM31A-1
MMETSP	Bacillariophyta	CAMPEP_0200985818	DNMT6	Chaetoceros neogracile
MMETSP	Bacillariophyta	CAMPEP_0201021934	DNMT6	Thalassiosira miniscula, Strain CCMP1093
MMETSP	Bacillariophyta	CAMPEP_0201942590	DNMT6	Thalassiosira antarctica
MMETSP	Bacillariophyta	CAMPEP_0172304630	DNMT5b	Detonula confervacea
MMETSP	Bacillariophyta	CAMPEP_0113324696	DNMT6	Corethron hystrix
UNIPROT	Bacillariophyta	A0A1Z5KQE2	DNMT2	Fistulifera solaris
UNIPROT	Bacillariophyta	jgi_Fracy1_180634	DNMT2	Fragilariopsis cylindrus
UNIPROT	Bacillariophyta	CAMPEP_0194363696	DNMT3	Proboscia alata
UNIPROT	Bacillariophyta	A0A1Z5K7G7	DNMT3	Fistulifera solaris
Dorrel et al. 2017	Bolidomonas	Bolidomonas_66_genomicboli27496_c0	DNMT5a	Bolidomonas pacifica
NCBI	Bolidomonas	Bolidomos_66_genomicboli25068_c0	DNMT5b	Bolidomonas pacifica
MMETSP	Chrysophyceae	CAMPEP_0190479740	DNMT6	Paraphysomonas-imperforata-PA2
MMETSP	Chrysophyceae	CAMPEP_0190490536	DNMT6	Paraphysomonas-imperforata-PA2
MMETSP	Cryptophyte	CAMPEP_0173100304	DNMT6	Geminigera sp., Strain Caron Lab Isolate
UNIPROT	Cryptophyte	L1JI51	DNMT2	Guillardia theta
UNIPROT	Cryptophyte	L1LBP3	DNMT2	Theileria equi
MMETSP	Cryptophytes	CAMPEP_0188487700	DNMT3	Goniomos-pacifica-CCMP1869
MMETSP	Dictyochophyceae	CAMPEP_0182602064	DNMT5a	Florenciella sp., Strain RCC1587
MMETSP	Dictyochophyceae	CAMPEP_0182600032	DNMT6	Florenciella sp., Strain RCC1587
MMETSP	Dictyochophyceae	CAMPEP_0193323278	DNMT6	Undescribed-sp-CCMP2098
De Mendoza et al.2018	dinoflagellate	TRINITY_DN22192	DNMT3	Karlodinium
De Mendoza et al.2018	dinoflagellate	TRINITY_DN24291	DNMT3	Alexendrium
MMETSP	dinoflagellate	CAMPEP_0186207604	DNMT3	Alexandrium-temarense-CCMP1771
MMETSP	dinoflagellate	CAMPEP_0193883992	DNMT3	Crypthecodinium-cohnii-Seligo
MMETSP	dinoflagellate	CAMPEP_0199947360	DNMT3	Durinskia baltica, Strain CSIRO CS-38
MMETSP	dinoflagellate	CAMPEP_0189306218	DNMT5a	Karenia-brevis-SP3
MMETSP	dinoflagellate	CAMPEP_0198104924	DNMT5a	Heterocapsa arctica, Strain CCMP445
MMETSP	dinoflagellate	CAMPEP_0115166654	DNMT5b	Polarella glacialis, Strain CCMP 1383
MMETSP	dinoflagellate	CAMPEP_0197641244	DNMT5b	Pelagodinium beii, Strain RCC1491
MMETSP	dinoflagellate	CAMPEP_0115151118	DNMT5c	Polarella glacialis, Strain CCMP 1383
MMETSP	dinoflagellate	CAMPEP_0168419312	DNMT5c	Protoceratium reticulatum, Strain CCCM 535 (=CCMP 1889)
MMETSP	dinoflagellate	CAMPEP_0170644812	DNMT5c	Togula jolla, Strain CCCM 725
MMETSP	dinoflagellate	CAMPEP_0171206822	DNMT5c	Alexandrium catenella, Strain OF101
MMETSP	Dinoflagellate	CAMPEP_0181424710	DNMT5c	Symbiodinium sp., Strain CCMP421
MMETSP	dinoflagellate	CAMPEP_0186227154	DNMT5c	Alexandrium-temarense-CCMP1771
MMETSP	dinoflagellate	CAMPEP_0189198062	DNMT5c	Karenia-brevis-SP3
MMETSP	dinoflagellate	CAMPEP_0189640390	DNMT5c	Kryptoperidinium-foliaceum-CCMP1326
MMETSP	dinoflagellate	CAMPEP_0190134616	DNMT5c	Lingulodinium-polyedra-CCMP1738
MMETSP	dinoflagellate	CAMPEP_0197657916	DNMT5c	Pelagodinium beii, Strain RCC1491
MMETSP	dinoflagellate	CAMPEP_0198101334	DNMT5c	Heterocapsa arctica, Strain CCMP445
MMETSP	dinoflagellate	CAMPEP_0198607676	DNMT5c	Brandtodinium nutriculum, Strain RCC3387
MMETSP	dinoflagellate	CAMPEP_0199301524	DNMT5c	Scrippsiella hangoei-like, Strain SHHI-4
MMETSP	dinoflagellate	CAMPEP_0199421728	DNMT5c	Ceratium fusus, Strain PA161109
MMETSP	dinoflagellate	CAMPEP_0200691770	DNMT5c	Alexandrium monilatum, Strain CCMP3105
MMETSP	dinoflagellate	CAMPEP_0171076582	DNMT6	Gambierdiscus australes, Strain CAWD 149
MMETSP	dinoflagellate	CAMPEP_0186402088	DNMT6	Alexandrium-temarense-CCMP1771
MMETSP	dinoflagellate	CAMPEP_0190701254	DNMT6	Peridinium-aciculiferum-PAER 2
MMETSP	dinoflagellate	CAMPEP_0191838676	DNMT6	Scrippsiella-hangoei-SHTV5
MMETSP	dinoflagellate	CAMPEP_0193865878	DNMT6	Crypthecodinium-cohnii-Seligo
MMETSP	dinoflagellate	CAMPEP_0199450262	DNMT6	Ceratium fusus, Strain PA161109
MMETSP	dinoflagellate	CAMPEP_0200618800	DNMT6	Alexandrium monilatum, Strain CCMP3105
MMETSP	EUGLENOZOA	CAMPEP_0113736224	DNMT5a	Eutreptiella gymnastica
UNIPROT	EUGLENOZOA	AAZ10171	DNMT6	Tripanosoma Brucei
UNIPROT	EUGLENOZOA	Q4Q9X3	DNMT6	Leishmania major
JGI	FUNGI	jgi_Aurpu_var_pul1_349521	DIM2	Aureobasidium pullulans
JGI	FUNGI	jgi_Fusfu1_10107	DIM2	Fusarium fujikuroi
JGI	FUNGI	jgi_Lepmu1_7297	DIM2	Leptosphaeria maculans
JGI	FUNGI	jgi_Maggr1_115325	DIM2	Magporthe grisea
JGI	FUNGI	jgi_Metro1_451	DIM2	Metarhizium robertsii
JGI	FUNGI	PleosPC15_2_155087	DNMT1_FUNGAL	Pleurotus ostreatus
JGI	FUNGI	Coere1_13161	DNMT1_FUNGAL	Coemansia reversa
JGI	FUNGI	Lacbi2_306082	DNMT1_FUNGAL	Laccaria bicolor
JGI	FUNGI	Lacbi2_570132	DNMT1_FUNGAL	Laccaria bicolor
JGI	FUNGI	Phchr2_1124125	DNMT1_FUNGAL	Phanerochaete chrysosporium
JGI	FUNGI	Phchr2_2987221	DNMT1_FUNGAL	Phanerochaete chrysosporium
JGI	FUNGI	Phchr2_3014518	DNMT1_FUNGAL	Phanerochaete chrysosporium
JGI	FUNGI	Phoaln1_1904750	DNMT1_FUNGAL	Pholiota alnicola
JGI	FUNGI	Phoaln1_1918387	DNMT1_FUNGAL	Pholiota alnicola
JGI	FUNGI	Phybl2_132318	DNMT1_FUNGAL	Phycomyces blakesleeanus
JGI	FUNGI	PleosPC15_2_164694	DNMT1_FUNGAL	Pleurotus ostreatus
JGI	FUNGI	PleosPC15_2_173209	DNMT1_FUNGAL	Pleurotus ostreatus
JGI	FUNGI	Spifus1_1798889	DNMT1_FUNGAL	Spinellus fusiger
JGI	FUNGI	Aurpu_var_pul1_317183	DNMT4	Aureobasidium pullulans
JGI	FUNGI	Fusfu1_8845	DNMT4	Fusarium fujikuroi
JGI	FUNGI	Lepmu1_9204	DNMT4	Leptosphaeria maculans
JGI	FUNGI	Metro1_5791	DNMT4	Metarhizium robertsii
JGI	FUNGI	JEC12_1246	DNMT5a	Cryptoccocus meorformans
JGI	FUNGI	jgi_Aurpu_var_pul1_401862	DNMT5a	Aureobasidium pullulans
JGI	FUNGI	jgi_Micl6022	DNMT5a	Microbotryum lychnidis dioicae
JGI	FUNGI	jgi_Phchr2_3016082	DNMT5a	Phanerochaete chrysosporium
JGI	FUNGI	jgi_Phoaln1_1903203	DNMT5a	Pholiota alnicola
JGI	FUNGI	jgi_Tilwa1_358249	DNMT5a	Tilletiopsis washingtonensis
NCBI	FUNGI	A0A167BL28	DNMT4	Cordyceps brongniartii
NCBI	FUNGI	XP_003033430	DNMT5a	Schizophyllum commune
NCBI	FUNGI	XP_006461865	DNMT5a	Agaricus bisporus
NCBI	FUNGI	XP_007370022	DNMT5a	Dichomitus squalens
NCBI	FUNGI	XP_007400909	DNMT5a	Phanerochaete carnosa
NCBI	FUNGI	XP_007771057	DNMT5a	Coniophora putea
NCBI	FUNGI	XP_008038755	DNMT5a	Trametes versicolor
UNIPROT	FUNGI	J3K0W4	DNMT4	Coccidioides immitis
UNIPROT	FUNGI	A0A0C2FCZ3	DIM2	Sporothrix brasiliensis 5110
UNIPROT	FUNGI	A0A162KMY1	DIM2	Cordyceps confragosa RCEF 1005
UNIPROT	FUNGI	A0A168EFW6	DIM2	Beauveria brongniartii RCEF 3172
UNIPROT	FUNGI	A0A179FKN0	DIM2	Pochonia chlamydosporia
UNIPROT	FUNGI	A0A179HTB7	DIM2	Purpureocillium lilacinum
UNIPROT	FUNGI	A0A1B8GCG9	DIM2	Pseudogymnoascus verrucosus
UNIPROT	FUNGI	C0NH24	DIM2	Ajellomyces capsulatu
UNIPROT	FUNGI	C1H2T7	DIM2	Paracoccidioides lutzii
UNIPROT	FUNGI	F0XN91	DIM2	Grosmannia clavigera
UNIPROT	FUNGI	G3JGU4	DIM2	Cordyceps militaris
UNIPROT	FUNGI	L2GAQ2	DIM2	Colletotrichum gloeosporioide
UNIPROT	FUNGI	Q3Y3Z1	DIM2	Neurospora crassa
UNIPROT	FUNGI	A0A1C9IHL2	DNMT1_FUNGAL	Rhizophagus irregularis
UNIPROT	FUNGI	L8G1P8	DNMT1_FUNGAL	Pseudogymnoascus destructans (strain ATCC MYA-4855 / 20631-21)
UNIPROT	FUNGI	O42731	DNMT1_FUNGAL	Ascobolus immersus
UNIPROT	FUNGI	A0A124BX08	DNMT4	Aspergillus niger
UNIPROT	FUNGI	A0A2G7G503	DNMT4	Aspergillus arachidicola
UNIPROT	FUNGI	B0YD76	DNMT4	Neosartorya fumigat
UNIPROT	FUNGI	C0NHN8	DNMT4	Ajellomyces capsulatus
UNIPROT	FUNGI	C1H1B8	DNMT4	Paracoccidioides lutzii
UNIPROT	FUNGI	C9SBC3	DNMT4	Verticillium alfalfae
UNIPROT	FUNGI	G4NIY7	DNMT4	Magporthe oryza
UNIPROT	FUNGI	K9FSR5	DNMT4	Penicillium digitatum
UNIPROT	FUNGI	Q8NJV8	DNMT4	Neurospora tetrasperma
UNIPROT	FUNGI	Q8NJV9	DNMT4	Neurospora intermedia
UNIPROT	FUNGI	Q8NJW0	DNMT4	Neurospora crassa
UNIPROT	FUNGI	V5FPR7	DNMT4	Byssochlamys spectabilis
UNIPROT	FUNGI	EAA58051	DNMT5a	Aspergilus nidulans
UNIPROT	FUNGI	EDP54444	DNMT5a	Aspergilus fumigatus
UNIPROT	FUNGI	EMD39297	DNMT5a	Gelatoporia subvermispora
UNIPROT	FUNGI	EPT02999	DNMT5a	Fomitopsis pinicola
UNIPROT	FUNGI	KDQ26584	DNMT5a	Pleurotus ostreatus
UNIPROT	FUNGI	KDR80696	DNMT5a	Galeri margita
UNIPROT	FUNGI	L8G6K2	DNMT5a	Pseudogymnoascus destructans
Bewick et al. 2017	GREEN ALGAE	TGNL-2000833	hCMT2	Pycosystis salilnarium
Bewick et al. 2017	GREEN ALGAE	VAZE-2055512	hCMT2	Cylindrocystis
Bewick et al. 2017	GREEN ALGAE	YOXI-2056767	hCMT2	Cylindrocystis_brebissonii-M2213
JGI	GREEN ALGAE	ChlNC64A_137705	DNMT1	Chlamydomonas reinhardtii
JGI	GREEN ALGAE	Volca1_104541	DNMT1	Volvox carteri
JGI	GREEN ALGAE	jgi_MicpuC3v2_1820	DNMT2	Micromonas pusilla Strain RCC2306
NCBI	GREEN ALGAE	XP_001703193	DNMT2	Chlamydomonas reinhardtii
NCBI	GREEN ALGAE	XP_003080002	DNMT2	Ostreoccucus tauri
JGI	GREEN ALGEA	XP_001417393	DNMT5a	Ostreococcus lucimarinus
JGI	GREEN ALGEA	jgi_MicpuC3v2_2783	DNMT5a	Micromos pusilla
JGI	GREEN ALGEA	jgi_MicpuC3v2_1704	DNMT6	Micromos pusilla
JGI	GREEN ALGEA	Ostreococcus_tauri_jgi_74319	DNMT5a	Ostreoccucus tauri
MMETSP	GREEN ALGEA	CAMPEP_0175044596	CMT	Polytomella parva
MMETSP	GREEN ALGEA	CAMPEP_0202922480	CMT	chlamydomonas chlamydogama, Strain SAG 11-48b
MMETSP	GREEN ALGEA	CAMPEP_0119128296	DNMT1	Genus nov. species nov., Strain RCC2339
MMETSP	GREEN ALGEA	CAMPEP_0187392234	DNMT1	Duliella-tertiolecta-CCMP1320
MMETSP	GREEN ALGEA	CAMPEP_0190742622	DNMT1	Picocystis-salirum-CCMP1897
MMETSP	GREEN ALGEA	CAMPEP_0198241632	DNMT1	Unidentified sp, Strain CCMP2111
MMETSP	GREEN ALGEA	CAMPEP_0201446650	DNMT1	Chlamydomonas euryale, Strain CCMP219
MMETSP	GREEN ALGEA	CAMPEP_0202874220	DNMT1	chlamydomonas leiostraca
MMETSP	GREEN ALGEA	CAMPEP_0202921946	DNMT1	chlamydomonas leiostraca
MMETSP	GREEN ALGEA	CAMPEP_0117653520	DNMT5a	Tetraselmis astigmatica, Strain CCMP880
MMETSP	GREEN ALGEA	CAMPEP_0119179648	DNMT5a	Prasinoderma singularis, Strain RCC927
MMETSP	GREEN ALGEA	CAMPEP_0179711256	DNMT5a	Ostreococcus mediterraneus, Strain clade-D-RCC2593
MMETSP	GREEN ALGEA	CAMPEP_0203001124	DNMT5a	Micromos pusilla
MMETSP	GREEN ALGEA	CAMPEP_0117650406	DNMT6	Tetraselmis astigmatica, Strain CCMP880
MMETSP	GREEN ALGEA	CAMPEP_0177778394	DNMT6	Tetraselmis chuii, Strain PLY429
MMETSP	GREEN ALGEA	CAMPEP_0200941372	DNMT6	Tetraselmis striata, Strain LANL1001
NCBI	GREEN ALGEA	XP_007511811	DNMT5a	Bathycoccus prasino
NCBI	GREEN ALGEA	FMVB2009920	DNMT5a	Scherffelia dubia
UNIPROT	GREEN ALGEA	A0A0D2KZ63	DNMT1	Monoraphidium neglectum
JGI	HAPTOPHYTE	jgi_Emihu1_215571	CMT-like	Emiliania huxleyi
JGI	HAPTOPHYTE	jgi_Emihu1_240789	CMT-like	Emiliania huxleyi
MMETSP	HAPTOPHYTE	CAMPEP_0183340026	CMT-like	Coccolithus pelagicus ssp braarudi
MMETSP	HAPTOPHYTE	CAMPEP_0188208858	CMT-like	Gephyrocapsa oceanica RCC1303
MMETSP	HAPTOPHYTE	CAMPEP_0188844028	CMT-like	Isochrysis.sp-CCMP1324
UNIPROT	HAPTOPHYTE	R1CM12	DNMT2	Emiliana huxleyi
NCBI	HAPTOPHYTE	jgi_Emihu1_115092	DNMT5a	Emiliana huxleyi
NCBI	HAPTOPHYTE	jgi_Emihu1_205353	DNMT5b	Emiliania huxleyi
JGI	HAPTOPHYTE	jgi_Emihu1_118255	DNMT6	Emiliania huxleyi
UNIPROT	INVERTEBRATES	Q9U6H7	DNMT2	Drosophila melanogaster
MMETSP	Labyrinthulomycetes	CAMPEP_0200746094	DNMT6	Aplanochytrium stocchinoi, Strain GSBS06
De Mendoza et al.2018	Labyrynthulomycetes	jgi_Aplke1_103133	DNMT6	Aplanochytrium kerguelense
MMETSP	Pelagophytes	CAMPEP_0186664542	DNMT3	Aureococcus-anophagefferens-CCMP1850
MMETSP	Pelagophytes	CAMPEP_0119249278	DNMT5a	Pelagomonas calceolata, Strain RCC969
MMETSP	Pelagophytes	CAMPEP_0119268932	DNMT5a	Genus nov. species nov., Strain RCC1024
MMETSP	Pelagophytes	CAMPEP_0190553892	DNMT5a	Pelagococcus-subviridis-CCMP1429
NCBI	Pelagophytes	XP_009032991	DNMT5a	Aureococcus anophagefferens
UNIPROT	Pelagophytes	F0Y3H1	DNMT6-DNMT2	Aureococcus anophagefferens
Bewick et al. 2017	PLANTS	hAWOI-2073743	hCMT2	Diphyscium_foliosum
Bewick et al. 2017	PLANTS	hHMHL-2010342	hCMT2	Marchantia_paleacea-non_mycorrizal
Bewick et al. 2017	PLANTS	hJKAA-2014208	hCMT2	Selaginella_wallacei
Bewick et al. 2017	PLANTS	hKAWQ-2057105	hCMT2	Stangeria_eriopus
Bewick et al. 2017	PLANTS	hKJYC-2000171	hCMT2	Selaginella_willdenowii
Bewick et al. 2017	PLANTS	hKJZG-2014363	hCMT2	Asplenium_platyneuron
Bewick et al. 2017	PLANTS	hPKOX-2013029	hCMT2	Isoetes_tegetiformans
Bewick et al. 2017	PLANTS	hZFGK-2007962	hCMT2	Selaginella_kraussiana
Bewick et al. 2017	PLANTS	Zmet_AFLV-2014494	Zmet	Xerophyllum_asphodeloides
Bewick et al. 2017	PLANTS	Zmet_CMCY-2030581	Zmet	Hesperaloe_parviflora
Bewick et al. 2017	PLANTS	Zmet_FGRF-2008613	Zmet	Asparagus_densiflorus
Bewick et al. 2017	PLANTS	Zmet_LSKK-2095262-Orchidantha_maxillaroides	Zmet	Orchidantha_maxillaroides
Bewick et al. 2017	PLANTS	Zmet_Orysa_v7CAMPEP_0-LOC_Os03g12570_1	Zmet	Orysa
Bewick et al. 2017	PLANTS	Zmet_WAIL-2008546	Zmet	Laurelia_sempervirens
Bewick et al. 2017	PLANTS	Zmet_YBML-2031812	Zmet	Yucca_brevifolia
NCBI	PLANTS	NP_001313186	DNMT3	Nicotia tabacum
UNIPROT	PLANTS	G7IPK4	DNMT2	Medicago truncatula
UNIPROT	PLANTS	A0A087GLS5	CMT	Arabidopis alpina
UNIPROT	PLANTS	A0A1J3FIW6	CMT	Noccaea caerulescens
UNIPROT	PLANTS	A0A1Q1N5E1	CMT	Boechera divaricarpa
UNIPROT	PLANTS	A0A1Q1N5E4	CMT	Boechera holboellii
UNIPROT	PLANTS	C0SQ89	CMT	Oryza sativa subsp. japonica
UNIPROT	PLANTS	D7KXJ2	CMT	Arabidopsis lyrata subsp. lyrata
UNIPROT	PLANTS	D7MGW3	CMT	Arabidopsis lyrata subsp. lyrata
UNIPROT	PLANTS	O49139	CMT	Arabidopsis thaliana
UNIPROT	PLANTS	O49144	CMT	Arabidopsis suecica
UNIPROT	PLANTS	O50037	CMT	Arabidopsis arenosa
UNIPROT	PLANTS	Q5KQL9	CMT	Oryza sativa subsp. japonica
UNIPROT	PLANTS	Q94F87	CMT	Arabidopsis thaliana
UNIPROT	PLANTS	R0I5H9	CMT	Capsella rubella
UNIPROT	PLANTS	A0A0P0VUY4	CMT	Oryza sativa subsp. japonica
UNIPROT	PLANTS	sp_Q94F88_ARATH	CMT3	Arabidopsis thaliana
UNIPROT	PLANTS	A0A0A0KPF1	DNMT1	Cucumis sativus
UNIPROT	PLANTS	A0A0K9NNV6	DNMT1	Zostera mari
UNIPROT	PLANTS	A0A1D1ZJF2	DNMT1	Anthurium amnicola
UNIPROT	PLANTS	A0A1Q1N6E3	DNMT1	Boechera holboellii
UNIPROT	PLANTS	A0A1S3CM89	DNMT1	Cucumis melo
UNIPROT	PLANTS	A0A2I0AMF6	DNMT1	Apostasia shenzhenica
UNIPROT	PLANTS	A0A2I0WLI4	DNMT1	Dendrobium catetum
UNIPROT	PLANTS	D7MN85	DNMT1	Arabidopsis lyrata subsp. lyrata
UNIPROT	PLANTS	EEE666871	DNMT1	Oryza sativa subsp. japonica
UNIPROT	VERTEBRATE	K9IVB5	DNMT1	Desmodus rotundus
UNIPROT	PLANTS	P34881	DNMT1	Arabidopsis thaliana
UNIPROT	PLANTS	R0GKG5	DNMT1	Capsella rubella
UNIPROT	PLANTS	F4JWT7	DNMT2	Arabidopsis thaliana
UNIPROT	PLANTS	XP_010660894	DNMT3	Vitis vinifera
UNIPROT	PLANTS	A0A1Z2RX23	DNMT3	Vaccinium corymbosum
UNIPROT	PLANTS	A0A218WDT6	DNMT3	Punica gratum
UNIPROT	PLANTS	A0A2C9U7Z0	DNMT3	Manihot esculenta
UNIPROT	PLANTS	A0A2H5BXY4	DNMT3	Dimocarpus longan
UNIPROT	PLANTS	A0A2I4FAH8	DNMT3	Juglans regia
UNIPROT	PLANTS	A0A2N9HZG8	DNMT3	Fagus sylvatica
UNIPROT	PLANTS	A0A2R6P978	DNMT3	Actinidia chinensis var. chinensis
UNIPROT	PLANTS	Q9M548	DNMT3	Arabidopsis thaliana
UNIPROT	PLASMODIUM	CAD51016	DNMT2	Plasmodium falciparum
MMETSP	raphytophycea	CAMPEP_0187160654	DNMT1-like	Chattonella-subsalsa-CCMP2191
MMETSP	raphytophycea	CAMPEP_0200282572	DNMT1-like	Heterosigma akashiwo
Dorrel et al. 2017	RED ALGEA	XP_005538347	DNMT3	Cyanidioschyzon merolae
UNIPROT	RED ALGEA	Gasu_42790	DNMT3	Galdieria sulphuraria
JGI	RHIZARIA	jgi_Bigna1_42181	DNMT6	Bigelowiella natans
MMETSP	Rhizaria	CAMPEP_0114671480	DNMT5c	Sorites sp.
MMETSP	Rhizaria	CAMPEP_0114532090	DNMT6	Chlorarachnion reptans
MMETSP	Rhizaria	CAMPEP_0167745918	DNMT6	Gymnochlora sp., Strain CCMP2014
MMETSP	Rhizaria	CAMPEP_0169625186	DNMT6	Bigelowiella natans
MMETSP	Rhizaria	CAMPEP_0184484638	DNMT6	Norrisiella sphaerica, Strain BC52
UNIPROT	Rhizaria	X6NZ50	DNMT2	Reticulomyxa filosa
MMETSP	VERTEBRATE	B3DKL6	DNMT1	Danio rerio
NCBI	VERTEBRATE	XP_015313408	DNMT3	Macaca fascicularis
NCBI	VERTEBRATE	XP_023482091	DNMT3	Equus caballus
NCBI	VERTEBRATE	XP_028380593	DNMT3	Phyllostomus discolor
UNIPROT	VERTEBRATE	A0A3P4MCT0	DNMT1	Gulo gulo
UNIPROT	VERTEBRATE	E2RHC6	DNMT1	Canis lupus familiaris
UNIPROT	VERTEBRATE	P13864	DNMT1	Mus musculus
UNIPROT	VERTEBRATE	P26358	DNMT1	Homo sapiens
UNIPROT	VERTEBRATE	Q24K09	DNMT1	Bos Taurus
UNIPROT	VERTEBRATE	Q92072	DNMT1	Gallus gallus
UNIPROT	VERTEBRATE	Q9Z330	DNMT1	Ratus norvegicu
UNIPROT	VERTEBRATE	O14717	DNMT2	Homo sapiens
UNIPROT	VERTEBRATE	O55055	DNMT2	Mus musculus
UNIPROT	VERTEBRATE	Q588C1	DNMT2	Danio rerio
UNIPROT	VERTEBRATE	Q7YS61	DNMT2	Bos taurus
UNIPROT	VERTEBRATE	A0A2K5JG17	DNMT3	Colobus angolensis palliatus
UNIPROT	VERTEBRATE	A0A2K5SH04	DNMT3	Cebus capucinus imitator
UNIPROT	VERTEBRATE	A0A2K5UUF7	DNMT3	Macaca fascicularis
UNIPROT	VERTEBRATE	A0A2R9BTJ1	DNMT3	Pan paniscus
UNIPROT	VERTEBRATE	A0A337SSV3	DNMT3	Felix catus
UNIPROT	VERTEBRATE	A0A3Q7T861	DNMT3	Vulpes vulpes
UNIPROT	VERTEBRATE	F7BU15	DNMT3	Xenopus tropicalis
UNIPROT	VERTEBRATE	G3R9Y2	DNMT3	Gorilla gorilla
UNIPROT	VERTEBRATE	O88508	DNMT3	Mus musculus
UNIPROT	VERTEBRATE	Q588C7	DNMT3	Danio rerio
UNIPROT	VERTEBRATE	Q9UBC3	DNMT3	Homo sapiens
UNIPROT	VERTEBRATE	Q9Y6K1	DNMT3	Homo sapiens
UNIPROT	VERTEBRATE	UPI000D186353	DNMT3	Desmodus rotundus
UNIPROT	VERTEBRATE	UPI0012AE0AEA	DNMT3	Papio anubis
NCBI	HAPTOPHYTE	XP_005778783	DNMT5b	Emiliania huxleyi
MMETSP	Bacillariophyta	CAMPEP_0201935952	DNMT4	Thalassiosira Antarctica
MMETSP	Bacillariophyta	CAMPEP_0192260868	DNMT4	Skeletonema-menzelii
JGI	FUNGI	RID_Fusfu1_8845FFUJ	DNMT4	Fusarium fujikuroi
Bewick et al. 2017	PLANTS	cmt1_NMGG-2008814-Hypecoum_procumbens	CMT	Hypecoum_procumbens
Bewick et al. 2017	PLANTS	VFFP-2008417	CMT	Acer negundo
Bewick et al. 2017	PLANTS	WMUK-2015368	CMT	Schizolaena sp.
Bewick et al. 2017	PLANTS	HENI-2053464	CMT	Quercus shumardii
Bewick et al. 2017	PLANTS	WVEF-2014300	CMT	Rhamnus caroliniana
Bewick et al. 2017	PLANTS	cmt3_IANR-2074883	CMT	Rosa palustris
Bewick et al. 2017	PLANTS	MDP0000318130	CMT	Malus domestica
Bewick et al. 2017	PLANTS	KYAD-2006336-Celtis_occidentalis	CMT	Celtis_occidentalis
Bewick et al. 2017	PLANTS	HLJG-2021128-Viburnum_odoratissimum	CMT	Viburnum_odoratissimum
Bewick et al. 2017	PLANTS	cmt1_JTRM-2025122-Dipsacus_sativum	CMT	Dipsacus_sativum
Bewick et al. 2017	PLANTS	NTEO-2006856-Pittosporum_sahnianum	CMT	Pittosporum_sahnianum
Bewick et al. 2017	PLANTS	GUMF-2013218-Anthemis_tinctoria	CMT	Anthemis_tinctoria
Bewick et al. 2017	PLANTS	Vitvi_Genoscope_12X-GSVIVT01022685001	CMT	Vitis vinifera
Bewick et al. 2017	PLANTS	UTQR-2013435-Tabebuia_umbellate	CMT	Tabebuia_umbellate
Bewick et al. 2017	PLANTS	VXOD-2009980-Linum_tenuifolium	CMT	Linum_tenuifolium
Bewick et al. 2017	PLANTS	cmt2_VUSY-2005947-Nyssa_ogeche	CMT	Nyssa_ogeche
Bewick et al. 2017	PLANTS	cmt2_YADI-2013352-Asclepias_syriaca	CMT	Asclepias_syriaca
Bewick et al. 2017	PLANTS	cmt2_TEZA-2071373-Solidago_canadensis	CMT	Solidago_canadensis
