# Supplementary material for: The model diatom Phaeodactylum tricornutum provides insights into the diversity and function of microeukaryotic DNA methyltransferases
Source: Commun Biol. 2023 Mar 9;6:253. doi: 10.1038/s42003-023-04629-0 (PMC9998398; doi:10.1038/s42003-023-04629-0)
Supplement: Supplementary file 5 — Supplementary Data 2 [file 42003_2023_4629_MOESM5_ESM.xlsx]

## Sheet: Supplementary Data 2
			DNMT1				DNMT3	DNMT4	DNMT5			DNMT6
			DNMT1	CMT	D1-CMT-like	1-4like			a*	b*	c*
STRAMENOPILE
ochrophyta	Bacillariophyta	see supplemental table 3 for details	x	x	x	x	27	39	6	44	0	48
	Bolidophyceae	Bolidomonas pacifica	x	x	x	x	x	x	1p*	1p*	x	x
	Dictyochophyceae	Undescribed-sp-CCMP2098	x	x	x	x	x	x	x	x	x	1*
		Florenciella sp., Strain RCC1587	x	x	x	x	x	x	1*	x	x	1*
	Chrysophyceae	Paraphysomonas-imperforata-PA2	x	x	x	x	x	x	x	x	x	2*
	Pelagophyceae	Genus nov. species nov., Strain RCC1024	x	x	x	x	x	x	1*	x	x	x
		Pelagococcus-subviridis-CCMP1429	x	x	x	x	x	x	1*	x	x	x
		Pelagomonas calceolata, Strain RCC969	x	x	x	x	x	x	1*	x	x	x
		Aureococcus anophagefferensg	x	x	x	x	1*	x	1*	x	x	1*∆
	Raphidophycea	Heterosigma akashiwo	x	x	x	1*	x	x	x	x	x	x
		Chatonella subsalsa	x	x	x	1*	x	x	x	x	x	x
non - photosynthetic	Labyrinthulomycetes	Aplanochytrium keurgelense	x	x	x	x	x	x	x	x	x	1*
		Aplanochytrium stocchinoi	x	x	x	x	x	x	x	x	x	1*
RHIZARIA
	Cercozoa	Bigelowiella natans, Strain CCMP1259	x	x	x	x	x	x	x	x	x	1*
		Chlorarachnion reptans, Strain CCCM449	x	x	x	x	x	x	x	x	x	1*
		Gymnochlora sp., Strain CCMP2014	x	x	x	x	x	x	x	x	x	1*
		Norrisiella sphaerica, Strain BC52	x	x	x	x	x	x	x	x	x	1*
Alveolates
	DINOFLAGELATES	Pelagodinium beii	x	x	x	x	x	x	x	1*d	x	x
		Ceratium fusus, Strain PA161109	x	x	x	x	x	x	x	x	1*	1*
		Crypthecodinium-cohnii-Seligo	x	x	x	x	1*	x	x	x	x	1*
		Gambierdiscus australes, Strain CAWD 149	x	x	x	x	x	x	x	x	x	1*
		Alexandrium monilatum, Strain CCMP3105	x	x	x	x	x	x	x	x	1*	1*
		Alexandrium-temarense-CCMP1771	x	x	x	x	1*	x	x	x	1*	1*
		Peridinium-aciculiferum-PAER 2	x	x	x	x	x	x	x	x	x	1*
		Scrippsiella-hangoei-SHTV5	x	x	x	x	x	x	x	x	1*	1*
		Alexandrium catenella, Strain OF101	x	x	x	x	x	x	x	x	1*	x
		Protoceratium reticulatum	x	x	x	x	x	x	x	x	1*	x
		Lingulodinium-polyedra-CCMP1738	x	x	x	x	x	x	x	x	1*	x
		Togula jolla, Strain CCCM 725	x	x	x	x	x	x	x	x	1*	x
		Karenia-brevis-SP3	x	x	x	x	x	x	1*	x	1**	x
		Brandtodinium nutriculum, Strain RCC3387	x	x	x	x	x	x	x	x	1*	x
		Heterocapsa arctica, Strain CCMP445	x	x	x	x	x	x	1*p	x	1*	x
		Kryptoperidinium-foliaceum-CCMP1326	x	x	x	x	x	x	x	x	1*	x
		Polarella glacialis, Strain CCMP 1383	x	x	x	x	x	x	x	1*d	1**	x
		Symbiodinium sp., Strain CCMP421	x	x	x	x	x	x	x	x	1*	x
		Durinska baltica	x	x	x	x	1*	x	x	x	x	x
		Prorocentrum-minimum-CCMP1329	x	x	x	x	x	x	x	x	1**	x
Cryptomonada
	Goniomonads	Goniomonas pacifica	x	x	x	x	1*	x	x	x	x	*
	Cryptophyceae	Geminigera sp., Strain Caron Lab Isolate	x	x	x	x	x	x	x	x	x	1*
		Guillardia theta and other cryptophytes of NCBI data bases	x	x	x	x	x	x	x	x	x	*
Haptophyta
		Emiliania huxleyi	x	x	2*	x	x	x	1**	1**	x	1*
		Coccolithus pelagicus	x	x	1*	x	x	x	x	x	x	*
		Gephyrocapsa-oceanica-RCC1303	x	x	1*	x	x	x	x	x	x	*
		Phaeocystis antarctica	x	x	x	x	x	x	partial*		x	*
		Chrysochromulina-sp	x	x	x	x	x	x			x	*
		Isochrysis-sp-CCMP1324	x	x	1*	x	x	x	x	x	x	*
EUGLENOZOA
	Euglenida	Eutreptiella gymnastica - like	x	x	x	x	x	x	1*	x	x	*
	Kinetoplastida	Lieishmania majorg	x	x	x	x	x	x	x	x	x	1*
		Tripanosoma bruceig	x	x	x	x	x	x	x	x	x	1*
Chlorophyta
		Ostreococcus mediterraneus	x	x	x	x	x	x	1*	x	x	x
		Prasinoderma singularis, Strain RCC927	x	x	x	x	x	x	1*	x	x	x
		Tetraselmis astigmatica, Strain CCMP880	x	x	x	x	x	x	1*	x	x	1
		Tetraselmis chuii, Strain PLY429	x	x	x	x	x	x	x	x	x	1
		Tetraselmis striata, Strain LANL1001	x	x	x	x	x	x	x	x	x	1
		Micromonas pusillag	x	x	x	x	x	x	1*+1*	x	x	1*
		Bathycoccus prasinog	x	x	x	x	x	x	1*	x	x	x
		Ostreoccucus taurig	x	x	x	x	x	x	1*	x	x	x
		Ostreococcus lucimarinusg	x	x	x	x	x	x	1*	x	x	x
		Scherffelia dubiag	x	x	x	x	x	x	1*	x	x	x
		Polytomella parva	x	1*p	x	x	x	x	1*	x	x	x
		Chlamydomonas euryale, Strain CCMP219	1*	x	x	x	x	x	x	x	x	x
		Unidentified sp, Strain CCMP2111	1*	x	x	x	x	x	x	x	x	x
		Picocystis-salirum-CCMP1897	1*	1*	x	x	x	x	x	x	x	x
		Duliella-tertiolecta-CCMP1320	1*	x	x	x	x	x	x	x	x	x
		Genus nov. species nov., Strain RCC2339	1*	x	x	x	x	x	x	x	x	x
		Chlamydomonas leiostraca	2*	x	x	x	x	x	x	x	x	x
		Monoraphidium neglectum	1*	x	x	x	x	x	x	x	x	x
		Cylindrocystis_brebissonii-M2213	x	1*	x	x	x	x	x	x	x	x
		Cylindrocystis	x	1*	x	x	x	x	x	x	x	x
		Chlamydomonas chlamydogama,Strain SAG 11-48b	x	1p*	x	x	x	x	x	x	x	x
legend
p= partial enzyme
g = genomic data
d= divergente/partial
references
*this study (MMETSP)
* Bewick AJ, Niederhuth CE, Ji L, Rohr NA, Griffin PT, Leebens-Mack J, et al. The evolution of CHROMOMETHYLASES and gene body DNA methylation in plants. Genome Biol 2017; 18.
*Huff JT, Zilberman D. Dnmt1-independent CG methylation contributes to nucleosome positioning in diverse eukaryotes. Cell 2014.
*Ponger L, Li WH. Evolutionary diversification of DNA methyltransferases in eukaryotic genomes. Mol Biol Evol 2005.
*De Mendoza A, Bonnet A, Vargas-Landin DB, Ji N, Hong F, Yang F, et al. Recurrent acquisition of cytosine methyltransferases into eukaryotic retrotransposons. Nat Commun 2018.
∆ enzyme annotated as DNMT2 in * but cluster with DNMT6 clades in the present study
