# Supplementary material for: The model diatom Phaeodactylum tricornutum provides insights into the diversity and function of microeukaryotic DNA methyltransferases
Source: Commun Biol. 2023 Mar 9;6:253. doi: 10.1038/s42003-023-04629-0 (PMC9998398; doi:10.1038/s42003-023-04629-0)
Supplement: Supplementary file 6 — Supplementary Data 3 [file 42003_2023_4629_MOESM6_ESM.xlsx]

## Sheet: Supplementary Data 3
speciesname	Lineage	DNMT3	DNMT4	DNMT5a	DNMT5b	DNMT6
Amphiprora paludosa	Raphid Pennate		1
Amphiprora-sp	Raphid Pennate		1		2L
Asterionellopsis glacialis	Araphid Pennate	1				1
Attheya septentriolis,StrainCCMP284	Polar Centric				1
Aulacoseira subarctica	Radial Centric	1
Chaetocero sp	Polar Centric		1
Chaetoceros debilis	Polar Centric		1c		1	1
Chaetoceros neogracilis	Polar Centric	1	3c		1	2
Chaetoceros-affinis-CCMP159	Polar Centric	1
Chaetoceros-curvisetus	Polar Centric		1
Corethron hystrix	Radial Centric					1
Corethron penatum	Radial Centric	1	1	1	1
Cyclotella meneghinia,StrainCCMP338	Polar Centric	1	1			1
Cylindrotheca closterium	Raphid Pennate				1	1
Dactyliosolen fragilissimus	Polar Centric				1
Detonula confervacea	Polar Centric	2	1		2L
Ditylum brightwellii	Polar Centric	1	1		1L	1
Extubocellulus spinifer	Polar Centric	1	1		1	1
Fistulifera solarisg	Raphid Pennate	1g		1g
Fragilariopsis cylindrusg	Raphid Pennate		1g	1g	2gL	1g
Fragilariopsis kerguelensis	Raphid Pennate		1c	1	1	1
Guirnardiag	Radial Centric					1
Hasleag	Raphid Pennate					1
Minidiscusg	Polar Centric				1g
Minutocellus polymorphus,StrainNH13	Polar Centric	1				1
Naviculag	Raphid Pennate				1L	1
Nitzschia punctata	Raphid Pennate					1
Nitzschiasp.	Raphid Pennate				1	1
Odontella	Polar Centric	1				2
Odontella Sinensis	Polar Centric	1
Phaeodactylum tricornutum	Raphid Pennate	1g		1g		1g
Pleurosigma sp.g	Raphid Pennate					2g
Proboscia alata	Radial Centric	1	2			1
Pseudo-nitzschia australis	Raphid Pennate					1
Pseudo-nitzschia delicatissima,StrainUNC125	Raphid Pennate					1
Pseudo-nitzschia multiseriesg	Raphid Pennate		1		1	1
Pseudonitzschia pungens	Raphid Pennate				1	1
Rhizosolenia setigera,StrainCCMP1694	Radial Centric					1
Shionodiscusg	Polar Centric				1g	2
Skeletonema	Polar Centric		1
Skeletonema costatum	Polar Centric				1L	1
Skeletonema grethae	Polar Centric	1	1
Skeletonema japonicum	Polar Centric		1		1
Skeletonema marinoi	Polar Centric	1	3c		1L	1
Skeletonema-menzelii-CCMP793	Polar Centric	1	1		2L	1
Staurosir acomplex	Araphid Pennate		1		1L
Synedrag	Araphid Pennate	1g		1g	1g	1g
Thalassionema nitzschioides	Araphid Pennate	1	1		1
Thalassiosira antarctica,StrainCCMP982	Polar Centric		1c		1	2
Thalassiosira gravida	Polar Centric	1	1			1
Thalassiosira miniscula,StrainCCMP193	Polar Centric		2c		2L	1
Thalassiosira pseudonanag	Polar Centric	1g	1g		1gL	1*
Thalassiosira punctigera	Polar Centric				1	1
Thalassiosira punctigera	Polar Centric	1	1c
Thalassiosira rotula	Polar Centric	1			1L	1
Thalassiosira sp	Polar Centric		1		1	1
Thalassiosira weissflogii	Polar Centric	1	1c		1L	1
Thalassiosiraoceanicag	Polar Centric	1g	3g-c		1g	3g
Thalassiothrix antarctica	Araphid Pennate	1	1		1L	1
Triceratium dubium	Polar Centric	1				1
	nbrofspecies	27	31	6	34	41
