# Supplementary material for: The model diatom Phaeodactylum tricornutum provides insights into the diversity and function of microeukaryotic DNA methyltransferases
Source: Commun Biol. 2023 Mar 9;6:253. doi: 10.1038/s42003-023-04629-0 (PMC9998398; doi:10.1038/s42003-023-04629-0)
Supplement: Supplementary file 7 — Supplementary Data 4 [file 42003_2023_4629_MOESM7_ESM.xlsx]

## Sheet: Supplementary Data 4
seq_ids	DNMT family	species	domain	start	end	domain	start	end	domain	start	end	domain	start	end	domain	start	end	domain	start	end	domain	start	end	domain	start	domain	start	end
CAMPEP_0175044596	CMT	Polytomella parva	PF10500	111	174	PF00145	200	265
CAMPEP_0202922480	CMT	chlamydomonas chlamydogama, Strain SAG 11-48b	PF00145	221	279	PF00145	405	519
CAMPEP_0183340026	CMT-like	Coccolithus pelagicus ssp braarudi	PF00145	48	102	PF00145	198	559
CAMPEP_0188208858	CMT-like	Gephyrocapsa oceanica RCC1303	PF12047	202	343	PF00145	725	1088
CAMPEP_0188844028	CMT-like	Isochrysis.sp-CCMP1324	PF12047	163	302	PF00145	692	1056
jgi_Emihu1_215571	CMT-like	Emiliania huxleyi	PF01426	56	120	PF00145	195	256	PF00385	288	326	PF00145	308	521
jgi_Emihu1_240789	CMT-like	Emiliania huxleyi	PF12047	110	258	PF01426	313	376	PF00145	451	509	PF00385	544	583	PF00145	589	959
Dim2_A0A0C2FCZ3	DIM2	Sporothrix brasiliensis 5110	PF00145	784	1187
Dim2_A0A162KMY1	DIM2	Cordyceps confragosa RCEF 1005	PF12047	158	236	PF00145	427	828
Dim2_A0A168EFW6	DIM2	Beauveria brongniartii RCEF 3172	PF00145	671	850
Dim2_A0A179FKN0	DIM2	Pochonia chlamydosporia	PF12047	16	112	PF01426	290	383				PF00145	545	940
Dim2_A0A179HTB7	DIM2	Purpureocillium lilacinum	PF12047	168	276	PF01426	448	537	PF01426	608	665	PF00145	704	1111
Dim2_A0A1B8GCG9	DIM2	Pseudogymnoascus verrucosus	PF12047	164	258	PF01426	455	544	PF01426	582	680	PF00145	731	1123
Dim2_C0NH24	DIM2	Ajellomyces capsulatu	PF12047	137	241	PF01426	406	496	PF01426	516	604	PF00145	665	1040
Dim2_C1H2T7	DIM2	Paracoccidioides lutzii	PF12047	189	296	PF01426	458	547	PF01426	569	656	PF00145	717	1093
Dim2_F0XN91	DIM2	Grosmannia clavigera	PF12047	90	197	PF01426	359	456				PF00145	656	1056
Dim2_G3JGU4	DIM2	Cordyceps militaris	PF12047	158	267	PF01426	436	527	PF01426	554	656	PF00145	695	1098
Dim2_L2GAQ2	DIM2	Colletotrichum gloeosporioide	PF12047	173	266	PF01426	450	539	PF01426	564	637	PF00145	688	1047
Dim2_Q3Y3Z1	DIM2	Neurospora crassa	PF12047	218	324	PF01426	575	679	PF01426	705	797	PF00145	845	1231	PF00567	666	721
jgi_Aurpu_var_pul1_349521	DIM2	Aureobasidium pullulans	PF00145	638	1021	PF01426	382	473	PF01426	553	609	PF12047	130	231
jgi_Fusfu1_10107_FFUJ_08441m.01	DIM2	Fusarium fujikuroi	PF00145	779	957	PF00145	1099	1178
jgi_Lepmu1_7297_Lema_T122420.1	DIM2	Leptosphaeria maculans	PF00145	644	1015
jgi_Maggr1_115325_MGG_00889T08_1	DIM2	Magporthe grisea	PF13540	39	64	PF00145	394	559	PF00145	623	678
jgi_Metro1_451_MAA_04944T0	DIM2	Metarhizium robertsii	PF01426	440	522	PF00145	683	1083
CAMPEP_0119128296	DNMT1	Genus nov. species nov., Strain RCC2339	PF12047	39	103	PF12047	297	460	PF01426	902	977	PF00145	1068	1112	PF00145	1157	1512
CAMPEP_0187392234	DNMT1	Duliella-tertiolecta-CCMP1320	PF12047	179	318	PF12047	488	548	PF12047	648	729	PF01426	970	1114	PF00145	1503	1549	PF00145
CAMPEP_0190742622	DNMT1	Picocystis-salirum-CCMP1897	PF12047	83	212	PF12047	378	527	PF01426	726	861	PF01426	902	1040	PF00145	1084	1521
CAMPEP_0198241632	DNMT1	Unidentified sp, Strain CCMP2111	PF12047	68	206	PF12047	384	542	PF01426	738	858	PF01426	891	1009	PF00145	1040	1476
CAMPEP_0201446650	DNMT1	Chlamydomonas euryale, Strain CCMP219	PF12047	210	338	PF12047	503	668	PF03985	705	835	PF01426	866	1002	PF01426	1041	1200	PF00145
CAMPEP_0202874220	DNMT1	chlamydomonas leiostraca	PF12047	191	360	PF01426	599	711	PF00145	1065	1110	PF00145	1156	1496	PF12047	210	338
CAMPEP_0202921946	DNMT1	chlamydomonas leiostraca	PF12047	204	335	PF12047	506	626	PF12047	637	692	PF01426	1158	1236	PF00145	1373	1418	PF00145
D1_PleosPC15_2_155087	DNMT1_FUNGAL	Pleurotus ostreatus	PF12047	43	155	PF01426	446	559	PF00145	613	652	PF00145	700	1076
D1F_A0A1C9IHL2	DNMT1_FUNGAL	Rhizophagus irregularis	PF12047	208	352	PF01426	514	626	PF01426	683	825	PF00145	888	1335
D1F_Coere1_13161	DNMT1_FUNGAL	Coemansia reversa	PF12047	250	326	PF01426	770	889	PF00145	983	1467
D1F_L8G1P8	DNMT1_FUNGAL	Pseudogymnoascus destructans (strain ATCC MYA-4855 / 20631-21)	PF01426	382	477	PF01426	540	667	PF00145	724	1173
D1F_Lacbi2_306082	DNMT1_FUNGAL	Laccaria bicolor	PF12047	165	319	PF01426	483	616	PF00145	797	834	PF00145	900	1290
D1F_Lacbi2_570132	DNMT1_FUNGAL	Laccaria bicolor	PF12047	96	224	PF01426	410	533	PF01426	584	700	PF00145	749	1240
D1F_O42731	DNMT1_FUNGAL	Ascobolus immersus	PF12047	93	248	PF01426	432	575	PF01426	638	744	PF00145	795	1227
D1F_Phchr2_1124125	DNMT1_FUNGAL	Phanerochaete chrysosporium	PF12047	11	127	PF01426	303	433	PF01426	481	600	PF00145	646	1133
D1F_Phchr2_2987221	DNMT1_FUNGAL	Phanerochaete chrysosporium	PF12047	147	268	PF01426	517	607	PF00145	829	1307
D1F_Phchr2_3014518	DNMT1_FUNGAL	Phanerochaete chrysosporium	PF01426	52	167	PF00145	215	694
D1F_Phoaln1_1904750	DNMT1_FUNGAL	Pholiota alnicola	PF12047	88	227	PF01426	412	460	PF00145	670	1139
D1F_Phoaln1_1918387	DNMT1_FUNGAL	Pholiota alnicola	PF12047	171	307	PF01426	496	633	PF01426	677	782	PF00145	829	1324
D1F_Phybl2_132318	DNMT1_FUNGAL	Phycomyces blakesleeanus	PF00145	10	441
D1F_PleosPC15_2_164694	DNMT1_FUNGAL	Pleurotus ostreatus	PF12047	195	342	PF01426	530	667	PF01426	716	835	PF00145	871	1347
D1F_PleosPC15_2_173209	DNMT1_FUNGAL	Pleurotus ostreatus	PF12047	86	220	PF01426	401	518	PF01426	573	669	PF00145	748	1205
D1F_Spifus1_1798889	DNMT1_FUNGAL	Spinellus fusiger	PF12047	162	313	PF01426	485	597	PF01426	648	789	PF00145	827	1289
CAMPEP_0187160654	DNMT1-like	Chattonella-subsalsa-CCMP2191	PF00628	182	227	PF00145	807	864	PF00145	930	1254
D2_A0A1Z5KQE2	DNMT2	Fistulifera solaris	PF00145	24	370
jgi_Fracy1_180634	DNMT2	Fragilariopsis cylindrus	PF00145	90	407
jgi_Thaoc1_11993	DNMT2	Thalassiosira oceanica	PF00145	84	485
Phatr3_J16674	DNMT2	Phaeodactilum tricornutum	PF00145	25	386
Thaps3_22139	DNMT2	Thalassiosira pseudonana	PF00145	121	195	PF00145	223	525
CAMPEP_0113549356	DNMT3	Odontella	PF00145	520	663
CAMPEP_0115941480	DNMT3	Skeletonema marinoi	PF00145	23	233
CAMPEP_0119445694	DNMT3	Chaetoceros neogracile	PF00145	24	203
CAMPEP_0172270788	DNMT3	Cyclotella meneghinia, Strain CCMP 338	PF14431	384	447	PF00145	579	699
CAMPEP_0172307496	DNMT3	Detonula confervacea	PF00145	23	299
CAMPEP_0172415988	DNMT3	Aulacoseira subarctica	PF00145	28	226
CAMPEP_0178508560	DNMT3	Extubocellulus spinifer	PF00145	31	226
CAMPEP_0181025060	DNMT3	Minutocellus polymorphus	PF00145	30	220
CAMPEP_0183330526	DNMT3	Odontella Sinensis	PF00145	26	198
CAMPEP_0184773964	DNMT3	Thalassiosira rotula	PF00145	23	123
CAMPEP_0185652588	DNMT3	Ditylum brightwellii	PF00145	31	209
CAMPEP_0186207604	DNMT3	Alexandrium-temarense-CCMP1771	PF00145	24	154
CAMPEP_0186664542	DNMT3	Aureococcus-anophagefferens-CCMP1850	PF00145	123	263
CAMPEP_0187036886	DNMT3	Chaetoceros affinis	PF00145	202	253	PF03478	245	291
CAMPEP_0188487700	DNMT3	Goniomos-pacifica-CCMP1869	PF00145	33	154	PF00145	225	288
CAMPEP_0192283296	DNMT3	Skeletonema-menzelii-CCMP793	PF18504	71	109	PF18359	323	354	PF00145	532	630
CAMPEP_0193883992	DNMT3	Crypthecodinium-cohnii-Seligo	PF00145	111	241
CAMPEP_0194198412	DNMT3	Thalassiothrix antarctica	PF00145	35	245
CAMPEP_0194257842	DNMT3	Thalassionema nitzschioides	PF00145	31	231
CAMPEP_0194296546	DNMT3	Corethron penatum	PF00145	29	222
CAMPEP_0194363696	DNMT3	Proboscia alata	PF00145	36	266
CAMPEP_0195286782	DNMT3	Asterionellopsis glacialis	PF00145	27	229
CAMPEP_0197469312	DNMT3	Triceratium dubium	PF00145	24	125
CAMPEP_0199947360	DNMT3	Durinskia baltica, Strain CSIRO CS-38	PF00145	64	188
CAMPEP_0201654766	DNMT3	Thalassiosira gravid	PF00145	23	123
CAMPEP_0201695856	DNMT3	Skeletonema grethae	PF00145	23	191
CAMPEP_0203410890	DNMT3	Thalassiosira weissflogii	PF00145	22	153
CAMPEP_0206749800	DNMT3	Thalassiosira oceanica	PF00145	23	218
D3_A0A1Z5K7G7	DNMT3	Fistulifera solaris	PF00145	294	558
Phatr3_J46156	DNMT3	Phaeodactylum tricornutum	PF00145	242	475
Synedra_26226	DNMT3	Synedra	PF00145	221	392
Thaps3_259416	DNMT3	Thalassiosira pseudonana	PF00145	3	151
XP_005538347	DNMT3	Cyanidioschyzon merolae	PF13417	319	364	PF00097	109	137	PF00145	405	532	PF00643	83	112	PF00628	247	279
CAMPEP_0115904794	DNMT4	Skeletonema marinoi	PF00385	75	133	PF00145	344	650
CAMPEP_0115946898	DNMT4	Skeletonema marinoi-dohrnii	PF00145	52	250	PF00145	288	351
CAMPEP_0119461778	DNMT4	Chaetoceros neogracile	PF00145	390	695
CAMPEP_0170880710	DNMT4	Fragilariopsis kerguelensis	PF00385	252	311	PF00145	533	870
CAMPEP_0171297668	DNMT4	Proboscia alata, Strain PI-D3	PF00145	160	334	PF00145	403	456
CAMPEP_0172296552	DNMT4	Cyclotella meneghinia	PF00145	434	689
CAMPEP_0172330720	DNMT4	Detonula confervacea, Strain CCMP 353	PF00145	380	558	PF00145	622	678
CAMPEP_0172475250	DNMT4	Amphiprora paludosa	PF00145	346	647
CAMPEP_0172575238	DNMT4	Thalassiosira sp	PF00145	275	327	PF00145	369	626
CAMPEP_0172576148	DNMT4	Thalassiosira punctigera	PF00385	102	164	PF00145	395	696
CAMPEP_0176478266	DNMT4	Chaetocero sp	PF00145	297	611
CAMPEP_0180909888	DNMT4	Ditylum brightwellii	PF00145	47	349
CAMPEP_0183657300	DNMT4	Skeletonema menzelii	PF00145	467	754
CAMPEP_0183749572	DNMT4	Thalassiosira minuscula	PF00145	380	694
CAMPEP_0186490022	DNMT4	Amphiprora-sp	PF00145	177	355	PF00145	401	476
CAMPEP_0187039988	DNMT4	Chaetoceros curvisetus	PF00145	32	115	PF00145	159	377
CAMPEP_0192162800	DNMT4	Skeletonema marinoi-dohrnii	PF00145	366	563	PF00145	615	680
CAMPEP_0194110456	DNMT4	Chaetoceros debilis	PF00385	321	363	PF00145	569	850
CAMPEP_0194183356	DNMT4	Thalassiothrix antarctica	PF00145	393	671
CAMPEP_0194261492	DNMT4	Thalassionema nitzschioides	PF00145	497	807
CAMPEP_0194312372	DNMT4	Corethron penatum	PF00145	268	565
CAMPEP_0194436526	DNMT4	Proboscia alata	PF00145	88	394
CAMPEP_0200092374	DNMT4	Skeletonema	PF00145	378	556	PF00145	624	685
CAMPEP_0200108292	DNMT4	Thalassiosira antarctica, Strain CCMP982	PF00385	85	145	PF00145	354	530	PF00145	604	663
CAMPEP_0200481102	DNMT4	Extubocellulus spinifer, Strain CCMP396	PF00145	169	412	PF00145	424	488
CAMPEP_0200994478	DNMT4	Chaetoceros neogracile	PF00385	216	240	PF00145	460	771
CAMPEP_0201016486	DNMT4	Chaetoceros neogracile	PF09581	2	76	PF00145	433	657	PF00145	703	763
CAMPEP_0201057066	DNMT4	Thalassiosira miniscula, Strain CCMP1093	PF00385	87	151	PF00145	362	538	PF00145	608	670
CAMPEP_0201635744	DNMT4	Thalassiosira gravida	PF00145	586	924
CAMPEP_0201711506	DNMT4	Skeletonema grethae	PF00145	178	483
CAMPEP_0201723676	DNMT4	Skeletonema japonicum	PF00145	486	792
CAMPEP_0202313864	DNMT4	Thalassiosira oceanica	PF00385	150	181	PF00145	494	813
CAMPEP_0202511130	DNMT4	Staurosira complex	PF00145	47	370
CAMPEP_0203168628	DNMT4	Thalassiosira weissflogii	PF00385	760	809	PF00145	1037	1333
jgi_Fracy1_250079	DNMT4	Fragilariopsis cylindrus	PF00145	440	739
jgi_Psemu1_285042	DNMT4	Pseudo-nitzschia multiseries	PF00145	383	569	PF00145	646	698
RID_A0A124BX08	DNMT4	Aspergillus niger	PF01426	132	240	PF00145	306	513	PF00145	524	595
RID_A0A167BL28	DNMT4	Cordyceps brongniartii	PF01426	98	216	PF00145	283	485	PF00145	487	559
RID_A0A2G7G503	DNMT4	Aspergillus arachidicola	PF01426	138	250	PF00145	321	591	PF03972	667	1132
RID_Aurpu_var_pul1_317183	DNMT4	Aureobasidium pullulans	PF00145	345	514	PF00145	586	639
RID_B0YD76	DNMT4	Neosartorya fumigat	PF01426	139	248	PF00145	324	531	PF00145	547	615
RID_C0NHN8	DNMT4	Ajellomyces capsulatus	PF01426	118	242	PF00145	323	539	PF00145	542	619
RID_C1H1B8	DNMT4	Paracoccidioides lutzii	PF01426	117	255	PF00145	327	559	PF00145	566	634
RID_C9SBC3	DNMT4	Verticillium alfalfae	PF01426	117	218	PF00145	319	525	PF00145	554	612
RID_Fusfu1_8845	DNMT4	Fusarium fujikuroi	PF00145	269	440	PF00145	501	559
RID_G4NIY7	DNMT4	Magporthe oryza	PF13540	56	79	PF13540	83	105	PF01426	241	382	PF00145	458	669	PF00145	673	745
RID_J3K0W4	DNMT4	Coccidioides immitis	PF01426	80	179	PF00145	271	484	PF00145	496	559
RID_K9FSR5	DNMT4	Penicillium digitatum	PF01426	145	246	PF00145	320	597
RID_Lepmu1_9204	DNMT4	Leptosphaeria maculans	PF00145	330	503	PF00145	562	627
RID_Metro1_5791	DNMT4	Metarhizium robertsii	PF00145	294	496	PF00145	520	585
RID_Q8NJV8	DNMT4	Neurospora tetrasperma	PF01426	70	210	PF00145	281	493	PF00145	502	571
RID_Q8NJV9	DNMT4	Neurospora intermedia	PF01426	70	210	PF00145	288	498	PF00145	507	576
RID_Q8NJW0	DNMT4	Neurospora crassa	PF01426	70	210	PF00145	284	496	PF00145	500	574
RID_V5FPR7	DNMT4	Byssochlamys spectabilis	PF01426	163	243	PF00145	342	549	PF00145	554	634
Thaoce1_88002	DNMT4	Thalassiosira oceanica	PF00145	353	604
Thaps3_11011	DNMT4	Thalassiosira pseudonana	PF01555	245	427	PF00145	412	720
Bolidomos_66_genomicboli27496_c0	DNMT5a	Bolidomonas pacifica	PF04851	1096	1223	PF00145	49	392
CAMPEP_0113736224	DNMT5a	Eutreptiella gymnastica	PF00145	195	551	PF00176	1181	1336	PF00176	1502	1663	PF00271	1927	2045
CAMPEP_0117653520	DNMT5a	Tetraselmis astigmatica, Strain CCMP880	PF00145	174	560	PF00176	1186	1336	PF00176	1559	1705	PF14634	1927	1967	PF00271	2000	2120
CAMPEP_0119179648	DNMT5a	Prasinoderma singularis, Strain RCC927	PF00145	336	519	PF00176	1428	1573	PF00176	1788	1929	PF00271	2242	2362
CAMPEP_0119249278	DNMT5a	Pelagomonas calceolata, Strain RCC969	PF00145	153	540	PF00176	1252	1411	PF00271	2066	2186
CAMPEP_0119268932	DNMT5a	Genus nov. species nov., Strain RCC1024	PF00145	139	505	PF00176	1227	1383	PF00271	2056	2176
CAMPEP_0170767394	DNMT5a	Fragilariopsis kerguelensis	PF00145	303	660	PF04851	1362	1490	PF14634	2017	2053	PF00271	2100	2202
CAMPEP_0179711256	DNMT5a	Ostreococcus mediterraneus, Strain clade-D-RCC2593	PF00145	176	340	PF00176	1196	1341	PF00176	1584	1747	PF14634	1999	2047	PF00271	2089	2207
CAMPEP_0182602064	DNMT5a	Florenciella sp., Strain RCC1587	PF00145	752	1133	PF00176	1939	2377	PF00271	2784	2902
CAMPEP_0189306218	DNMT5a	Karenia-brevis-SP3	PF00145	110	471	PF00176	1135	1283	PF00176	1506	1660
CAMPEP_0190553892	DNMT5a	Pelagococcus-subviridis-CCMP1429	PF00145	146	533	PF00176	1251	1409	PF00176	1564	1713	PF00271	2062	2157
CAMPEP_0194283996	DNMT5a	Corethron penatum	PF06465	216	262	PF00145	379	716	PF04851	1415	1552	PF00097	2087	2119	PF00271	2162	2265
CAMPEP_0198104924	DNMT5a	Heterocapsa arctica, Strain CCMP445	PF00145	372	534
D5_EAA58051	DNMT5a	Aspergilus nidulans	PF00145	344	717	PF05625	797	934	PF04851	1353	1506	PF14634	2110	2146	PF00271	2220	2313
D5_EDP54444	DNMT5a	Aspergilus fumigatus	PF00145	100	466	PF04851	1127	1241	PF08433	1551	1695	PF13923	1870	1906	PF00271	1956	2051
D5_EMD39297	DNMT5a	Gelatoporia subvermispora	PF00145	122	449	PF01485	582	610	PF04851	1166	1278	PF13923	1954	1995	PF00271	2050	2148
D5_EPT02999	DNMT5a	Fomitopsis pinicola	PF00145	136	464	PF01485	595	623	PF04851	1160	1285	PF12300	1472	1623	PF14634	1983	2017	PF00271	2078	2178
D5_KDQ26584	DNMT5a	Pleurotus ostreatus	PF00145	139	483	PF01485	565	602	PF04851	1143	1265	PF14634	1749	1784	PF00271	1850	1944
D5_KDR80696	DNMT5a	Galeri margita	PF00145	147	482	PF01485	599	636	PF04851	1172	1297	PF13923	1977	2014	PF00271	2073	2172
D5_L8G6K2	DNMT5a	Pseudogymnoascus destructans	PF00145	479	664	PF00176	1518	1668	PF00176	1733	1875	PF14634	2225	2272	PF00271	2306	2423
D5_XP_001417393	DNMT5a	Ostreococcus lucimarinus	PF00145	102	445	PF01485	550	578	PF07496	885	923	PF04851	1133	1270	PF14634	1786	1821	PF00271	1888	1984
D5_XP_001874556	DNMT5a	Laccaria bicolo	PF00145	93	421	PF01485	514	551	PF04851	1080	1187	PF14634	1703	1736	PF00271	1796	1895
D5_XP_003033430	DNMT5a	Schizophyllum commune	PF00145	209	575	PF01485	658	692	PF04851	1243	1363	PF14634	2018	2053	PF00271	2107	2206
D5_XP_006461865	DNMT5a	Agaricus bisporus	PF00145	272	599	PF01485	696	729	PF04851	1253	1388	PF11875	1425	1510	PF00350	1817	1961	PF14634	2052	2088	PF00271	2145	2245
D5_XP_007370022	DNMT5a	Dichomitus squalens	PF00145	139	463	PF04851	1178	1305	PF08658	1387	1481	PF00636	1768	1847	PF14634	2017	2050	PF00271	2114	2210
D5_XP_007400909	DNMT5a	Phanerochaete carnosa	PF00145	177	506	PF01485	643	675	PF04851	1212	1347	PF14634	2051	2088	PF00271	2171	2268
D5_XP_007511811	DNMT5a	Bathycoccus prasino	PF00145	73	411	PF00097	522	548	PF04851	1129	1227	PF06959	1365	1455	PF14634	1972	2007	PF00271	2074	2172
D5_XP_007771057	DNMT5a	Coniophora putea	PF00145	122	469	PF01485	570	598	PF04851	1133	1260	PF04851	1592	1667	PF00350	1733	1919	PF14634	1972	2006	PF00271	2070	2164
D5_XP_008038755	DNMT5a	Trametes versicolor	PF00145	135	477	PF05726	925	970	PF04851	1158	1299	PF14634	1963	1994	PF00271	2058	2157
D5_XP_009032991	DNMT5a	Aureococcus anophagefferens	PF00145	325	651	PF00628	783	821	PF04851	1389	1506	PF00271	2226	2327	PF00291	2389	2679	PF01786	2961	3148
Fistulifera_solaris_g12970	DNMT5a	Fistulifera solaris	PF00145	289	605	PF04851	1285	1407	PF05517	1425	1511	PF00097	1916	1954	PF00271	2004	2109
FMVB2009920	DNMT5a	Scherffelia dubia	PF00400	1796	1815	PF00235	1542	1595	PF07557	1436	1451	PF00397	581	606	PF00145	52	400	PF00271	1993	2087	PF00847	1683	1717	PF04851
JEC12_1246	DNMT5a	Cryptoccocus meorformans	PF00385	62	116	PF00533	132	218	PF00145	372	725	PF00643	814	852	PF04851	1446	1561	PF14634	2091	2120	PF00271	2170	2269
jgi_Aurpu_var_pul1_401862	DNMT5a	Aureobasidium pullulans	PF00145	74	495	PF00176	1131	1470	PF14447	1860	1889	PF00271	1911	2032
jgi_Fracy1_205902	DNMT5a	Fragilariopsis cylindrus	PF00145	60	425	PF04851	1118	1238	PF13923	1714	1749	PF00271	1802	1901
jgi_Micld1_6022	DNMT5a	Microbotryum lychnidis dioicae	PF00145	54	242	PF01428	507	532	PF00176	1111	1224	PF00176	1398	1456	PF00271	1850	1969
jgi_MicpuC3v2_2783	DNMT5a	Micromos pusilla	PF00145	242	643	PF13923	783	810	PF14309	995	1084	PF04851	1484	1607	PF08463	1972	2034	PF08433	2109	2336	PF13639	2484	2525	PF00271	2603
jgi_Phchr2_3016082	DNMT5a	Phanerochaete chrysosporium	PF00145	42	416	PF00176	1073	1223	PF14634	1932	1961	PF00271	2023	2140
jgi_Phoaln1_1903203	DNMT5a	Pholiota alnicola	PF00145	50	418	PF00176	1065	1208	PF12253	1417	1467	PF00176	1569	1627	PF14634	1908	1945	PF00271	1985	2102
jgi_Tilwa1_358249	DNMT5a	Tilletiopsis washingtonensis	PF00145	60	214	PF00176	1060	1211	PF00176	1378	1442	PF00271	1835	1949
Ostreococcus_tauri_jgi_74319	DNMT5a	Ostreoccucus tauri	PF00145	200	528	PF00628	647	672	PF04851	1245	1372	PF14634	2038	2074	PF00271	2136	2232
Phaeodactilum_tricornutum_EG02369	DNMT5a	Phaeodactilum tricornutum	PF00145	400	721	PF13925	1346	1440	PF04851	1494	1622	PF04851	1660	1786	PF00097	2148	2180	PF00271	2218	2331
Synedra_2137	DNMT5a	Synedra	PF00145	306	666	PF15446	762	880	PF04851	1424	1490	PF14634	2052	2082	PF00271	2140	2240
Bolidomos_66_genomicboli25068_c0	DNMT5b	Bolidomonas pacifica	PF00145	62	213	PF00145	331	589	PF00271	1748	1864	PF04851	1300	1416	PF01112	922	1042	PF13894	1409	1432	PF00004	1537	1599
CAMPEP_0113388128	DNMT5b	Skeletonema costatum	PF09465	82	112	PF00145	431	568	PF00145	653	911	PF04851	1619	1713
CAMPEP_0113501756	DNMT5b	Nitzschia sp.	PF00145	282	390	PF00145	505	760	PF00176	1470	1788
CAMPEP_0113601948	DNMT5b	Cylindrotheca closterium	PF00145	231	361	PF00145	442	696	PF04851	1411	1675
CAMPEP_0113605088	DNMT5b	Detonula confervacea	PF00145	292	619	PF04851	1510	1762	PF00271	1926	2028
CAMPEP_0115166654	DNMT5b	Polarella glacialis, Strain CCMP 1383	PF00145	137	255	PF00145	373	628	PF00176	1267	1546
CAMPEP_0115927366	DNMT5b	Skeletonema marinoi, Strain SM1012Hels-07	PF09465	68	97	PF00145	512	619	PF00145	735	990	PF00176	1700	1999
CAMPEP_0119450706	DNMT5b	Chaetoceros neogracile	PF00145	354	503	PF00145	612	869	PF04851	1603	1695
CAMPEP_0168726676	DNMT5b	Amphiprora-sp	PF09465	32	72	PF13195	74	233	PF00145	381	491	PF00145	576	821	PF01485	938	980	PF04851	1598	1686	PF00271	2035	2132
CAMPEP_0172266374	DNMT5b	Cylindrotheca closterium	PF00145	658	771	PF00145	870	1134	PF04851	1842	1949
CAMPEP_0172304630	DNMT5b	Detonula confervacea	PF09465	212	248	PF00145	563	680	PF00145	793	1051	PF14570	1132	1153	PF04851	1766	2019	PF00271	2189	2291
CAMPEP_0172360976	DNMT5b	Pseudo-nitzschia pungens, Strain cf. cingulata	PF00145	345	448	PF00145	577	823	PF00176	1580	1828
CAMPEP_0172363824	DNMT5b	Pseudo-nitzschia pungens	PF00145	418	762	PF00097	1020	1051	PF01363	1037	1070	PF04851	1640	1895	PF00271	2072	2165
CAMPEP_0172555300	DNMT5b	Thalassiosira punctigera	PF05773	21	134	PF05641	249	305	PF00145	719	841	PF00145	937	1206	PF02170	1629	1683	PF04851	1932	2193	PF00271	2353	2454
CAMPEP_0181133864	DNMT5b	Thalassiosira sp., Strain NH16	PF00145	730	842	PF00176	1927	2228
CAMPEP_0183651450	DNMT5b	Skeletonema menzelii	PF09465	181	208	PF00145	529	685	PF00145	778	1048	PF01485	1117	1154	PF04851	1778	2015	PF00271	2191	2297
CAMPEP_0183672858	DNMT5b	Skeletonema menzelii	PF00145	230	339	PF00145	453	712	PF01485	762	817	PF07529	1258	1305	PF04851	1426	1509	PF04851	1507	1692	PF00271	1882	1961
CAMPEP_0183745332	DNMT5b	Thalassiosira minuscula	PF00855	107	280	PF00145	537	663	PF00145	766	1024	PF01485	1088	1129	PF04851	1744	2006	PF00271	2162	2266
CAMPEP_0184865684	DNMT5b	Dactyliosolen fragilissimus	PF00385	17	66	PF00145	372	480	PF00176	1566	1783
CAMPEP_0185624700	DNMT5b	Ditylum brightwellii	PF09465	126	164	PF00145	447	596	PF00145	703	961	PF01485	1031	1065	PF04851	1690	1796	PF04851	1831	1952	PF00271	2135	2230
CAMPEP_0186514878	DNMT5b	Amphiprora-sp	PF00145	287	387	PF00145	491	759	PF00176	1452	1748
CAMPEP_0192943662	DNMT5b	Thalassiosira-rotula-CCMP3096	PF01429	108	166	PF09465	246	275	PF00145	651	757	PF00145	865	1129	PF00176	1846	2153
CAMPEP_0194104590	DNMT5b	Chaetoceros debilis	PF00145	600	719	PF00145	830	1088	PF13920	1177	1203	PF04851	1818	2051	PF00271	2222	2325
CAMPEP_0194161022	DNMT5b	Thalassiothrix antarctica	PF14619	160	201	PF00145	476	583	PF00145	746	985	PF01485	1068	1109	PF04851	1777	2037	PF00271	2200	2294
CAMPEP_0194202424	DNMT5b	Thalassionema nitzschioides	PF09110	151	195	PF14619	183	216	PF00145	425	542	PF00145	648	906	PF13920	979	1020	PF04851	1608	1837	PF00271	2040	2131
CAMPEP_0194273244	DNMT5b	Corethron pentum	PF12300	5	158	PF00145	424	539	PF00145	648	905	PF04851	1644	1900	PF00271	2105	2177
CAMPEP_0196011416	DNMT5b	Fragilariopsis kerguelensis	PF05160	279	308	PF00145	470	589	PF00145	703	961	PF04851	1659	1917	PF00271	2081	2178
CAMPEP_0197641244	DNMT5b	Pelagodinium beii, Strain RCC1491	PF00145	195	313	PF00145	445	553	PF00176	1321	1592	PF00271	1716	1836
CAMPEP_0198289890	DNMT5b	Attheya septentriolis, Strain CCMP2084	PF18359	62	103	PF00145	417	523	PF00176	1620	1993
CAMPEP_0200424578	DNMT5b	Extubocellulus spinifer, Strain CCMP396	PF00145	406	511	PF15731	542	634	PF00145	626	878	PF00176	1586	1991
CAMPEP_0201019074	DNMT5b	Thalassiosira miniscula, Strain CCMP1093	PF09465	74	110	PF00145	449	553	PF00145	644	918	PF00176	1551	1785
CAMPEP_0201741078	DNMT5b	Skeletonema japonicum	PF00145	51	209	PF00145	315	572	PF12013	657	747	PF04851	1294	1548	PF00271	1717	1819
CAMPEP_0201929630	DNMT5b	Thalassiosira antarctica	PF05773	36	153	PF09465	258	291	PF00145	686	809	PF00145	914	1172	PF01485	1242	1279	PF04851	1891	2153	PF00271	2310	2413
CAMPEP_0202491128	DNMT5b	Staurosira complex	PF09465	49	83	PF00145	401	527	PF00145	622	879	PF04851	1615	1713
CAMPEP_0203528216	DNMT5b	Thalassiosira weissflogii	PF09465	230	261	PF00145	566	684	PF00145	783	1046	PF04851	1764	1866
jgi_Fracy1_212855	DNMT5b	Fragilariopsis cylindrus	PF09465	19	50	PF00145	305	426	PF00145	554	787	PF04851	1565	1822
jgi_Fracy1_239160	DNMT5b	Fragilariopsis cylindrus	PF00564	79	122	PF00313	110	152	PF00145	414	538	PF11976	556	598	PF13180	588	624	PF00145	648	906	PF15446	974	1057	PF06465	1435	1854	PF00271
jgi_Psemu1_192957_e_gw1.134.12.1	DNMT5b	Pseudo-nitzschia multiseries	PF00145	75	187	PF00176	1256	1554
jgi_Thaoce1_97954	DNMT5b	Thalassiosira oceanica	PF08658	126	240	PF12343	310	339	PF00145	439	562	PF00145	654	915	PF07645	984	1016	PF00145	1435	1590	PF04851	1621	1867	PF13964	2006	2131
Minidiscus_3085	DNMT5b	Minidiscus	PF00145	596	760	PF00145	855	1124	PF14570	1205	1225	PF04851	1832	2095	PF00271	2263	2367
Navicula_12187	DNMT5b	Navicula	PF09465	114	153	PF00145	422	534	PF00145	652	910	PF01485	975	1018	PF04851	1599	1877	PF00271	2038	2136
Shionodiscus_3686	DNMT5b	Shionodiscus	PF05773	24	177	PF00145	629	763	PF00145	848	1117	PF04851	1837	2085	PF00271	2258	2359
Synedra_26934	DNMT5b	Synedra	PF00145	9	123	PF01753	778	806	PF13620	907	998	PF13418	1204	1275	PF14412	1525	1591	PF04851	1597	1688	PF00271	1861	1959
Thaps3_3158	DNMT5b	Thalassiosira pseudonana	PF09465	100	139	PF00145	464	602	PF00145	710	969	PF01485	1023	1069	PF04851	1657	1783	PF00271	2116	2224
CAMPEP_0114671480	DNMT5c	Sorites sp.	PF00145	72	386
CAMPEP_0115151118	DNMT5c	Polarella glacialis, Strain CCMP 1383	PF00145	1281	1458
CAMPEP_0168419312	DNMT5c	Protoceratium reticulatum, Strain CCCM 535 (=CCMP 1889)	PF00145	1120	1382
CAMPEP_0170644812	DNMT5c	Togula jolla, Strain CCCM 725	PF00145	1210	1469
CAMPEP_0171206822	DNMT5c	Alexandrium catenella, Strain OF101	PF00145	999	1280
CAMPEP_0181424710	DNMT5c	Symbiodinium sp., Strain CCMP421	PF00145	1547	1768
CAMPEP_0186227154	DNMT5c	Alexandrium-temarense-CCMP1771	PF00145	1484	1740
CAMPEP_0189198062	DNMT5c	Karenia-brevis-SP3	PF00145	16	46	PF02151	55	87	PF02255	1084	1162	PF00145	1606	1789
CAMPEP_0189640390	DNMT5c	Kryptoperidinium-foliaceum-CCMP1326	PF00145	1793	2056
CAMPEP_0190134616	DNMT5c	Lingulodinium-polyedra-CCMP1738	PF00145	1204	1371
CAMPEP_0190920034	DNMT5c	Prorocentrum-minimum-CCMP1329	PF00145	77	252
CAMPEP_0197657916	DNMT5c	Pelagodinium beii, Strain RCC1491	PF00145	1655	1889
CAMPEP_0198101334	DNMT5c	Heterocapsa arctica, Strain CCMP445	PF00145	1260	1562
CAMPEP_0198607676	DNMT5c	Brandtodinium nutriculum, Strain RCC3387	PF00145	1436	1699
CAMPEP_0199301524	DNMT5c	Scrippsiella hangoei-like, Strain SHHI-4	PF00145	1481	1733
CAMPEP_0199421728	DNMT5c	Ceratium fusus, Strain PA161109	PF00145	1967	2140
CAMPEP_0200691770	DNMT5c	Alexandrium monilatum, Strain CCMP3105	PF00145	1221	1480
AAZ10171	DNMT6	Tripanosoma Brucei	PF00145	227	584
CAAOSW_106101	DNMT6	Shionodiscus sp	PF00145	205	556
CAAOSW_8880	DNMT6	Shionodiscus sp	PF00145	160	500
CACOSW_193519	DNMT6	Pleurosigma	PF00145	187	507
CACOSW_28391	DNMT6	Pleurosigma	PF00145	31	413
CADOSW_2751	DNMT6	Navicula	PF00145	125	461
CAFOSW_4670	DNMT6	Haslea	PF00145	9	424
CAMPEP_0113324696	DNMT6	Corethron hystrix	PF00145	112	485
CAMPEP_0113395864	DNMT6	Skeletonema costatum	PF00145	175	474
CAMPEP_0113486236	DNMT6	Nitzschia sp.	PF00145	59	438	PF00145	455	528
CAMPEP_0113528980	DNMT6	Odontella	PF00145	116	455
CAMPEP_0113577124	DNMT6	Odontella	PF00145	162	496
CAMPEP_0113645740	DNMT6	Cylindrotheca closterium	PF00145	101	406
CAMPEP_0114532090	DNMT6	Chlorarachnion reptans	PF00145	48	374
CAMPEP_0115903376	DNMT6	Skeletonema marinoi	PF00145	159	478
CAMPEP_0117650406	DNMT6	Tetraselmis astigmatica, Strain CCMP880	PF00145	68	385
CAMPEP_0167745918	DNMT6	Gymnochlora sp., Strain CCMP2014	PF00145	137	454
CAMPEP_0168287528	DNMT6	Pseudo nitzschia australis	PF00145	210	543
CAMPEP_0169625186	DNMT6	Bigelowiella natans	PF00145	8	55	PF00145	84	395
CAMPEP_0170837188	DNMT6	Fragilariopsis kerguelensis	PF00145	216	567
CAMPEP_0171076582	DNMT6	Gambierdiscus australes, Strain CAWD 149	PF00145	132	447
CAMPEP_0171346928	DNMT6	Thalassiosira weissflogii	PF00145	144	480
CAMPEP_0172268552	DNMT6	Cyclotella meneghinia	PF00145	131	428
CAMPEP_0172268552	DNMT6	Nitzschia punctata	PF00145	12	330
CAMPEP_0172318638	DNMT6	Detonula confervacea, Strain CCMP 353	PF00145	164	515
CAMPEP_0172401090	DNMT6	Pseudo nitzschia pungens	PF00145	116	457
CAMPEP_0172538662	DNMT6	Thalassiosira punctigera	PF00145	180	499
CAMPEP_0172548958	DNMT6	Thalassiosira punctigera, Strain Tpunct2005C2	PF00098	23	39	PF00145	78	373
CAMPEP_0173100304	DNMT6	Geminigera sp., Strain Caron Lab Isolate	PF00145	24	394
CAMPEP_0177778394	DNMT6	Tetraselmis chuii, Strain PLY429	PF00145	229	540
CAMPEP_0178552208	DNMT6	Extubocellulus spinifer	PF00145	187	531
CAMPEP_0178942358	DNMT6	Rhizosolenia setigera, Strain CCMP 1694	PF00145	11	109	PF00145	149	458	PF04266	545	585
CAMPEP_0180940912	DNMT6	Ditylum brightwellii	PF00145	65	217	PF00145	236	437
CAMPEP_0181054602	DNMT6	Minutocellus polymorphus	PF00145	45	405
CAMPEP_0181104322	DNMT6	Thalassiosira sp., Strain NH16	PF00145	202	536
CAMPEP_0182600032	DNMT6	Florenciella sp., Strain RCC1587	PF00145	157	502
CAMPEP_0183681174	DNMT6	Skeletonema menzelii	PF00145	175	488
CAMPEP_0184484638	DNMT6	Norrisiella sphaerica, Strain BC52	PF00145	56	103	PF00145	149	453
CAMPEP_0186402088	DNMT6	Alexandrium-temarense-CCMP1771	PF00145	63	361
CAMPEP_0190479740	DNMT6	Paraphysomonas-imperforata-PA2	PF00145	153	509
CAMPEP_0190490536	DNMT6	Paraphysomonas-imperforata-PA2	PF12895	9	58	PF15015	42	90	PF12895	206	265	PF15015	245	297	PF00145	507	865
CAMPEP_0190701254	DNMT6	Peridinium-aciculiferum-PAER 2	PF00145	93	392
CAMPEP_0191838676	DNMT6	Scrippsiella-hangoei-SHTV5	PF00145	239	559
CAMPEP_0192944364	DNMT6	Thalassiosira-rotula-CCMP3096	PF00145	205	551
CAMPEP_0193323278	DNMT6	Undescribed-sp-CCMP2098	PF00145	191	346	PF00145	382	683	PF00428	715	766	PF00145	894	954
CAMPEP_0193865878	DNMT6	Crypthecodinium-cohnii-Seligo	PF00145	192	506
CAMPEP_0194153504	DNMT6	Thalassiothrix antarctica	PF00145	186	502
CAMPEP_0195462388	DNMT6	Chaetoceros neogracile	PF00145	203	562
CAMPEP_0197161158	DNMT6	Asterionellopsis glacialis	PF00145	177	610
CAMPEP_0197274664	DNMT6	Pseudo-nitzschia delicatissima, Strain UNC1205	PF00145	68	436
CAMPEP_0197452518	DNMT6	Triceratium dubium, Strain CCMP147	PF00145	117	456
CAMPEP_0199450262	DNMT6	Ceratium fusus, Strain PA161109	PF00145	159	436
CAMPEP_0200101076	DNMT6	Thalassiosira antarctica, Strain CCMP982	PF00145	142	483
CAMPEP_0200148262	DNMT6	Proboscia alata, Strain PI-D3	PF00145	120	460
CAMPEP_0200618800	DNMT6	Alexandrium monilatum, Strain CCMP3105	PF00145	108	444
CAMPEP_0200728322	DNMT6	Thalassiosira gravida, Strain GMp14c1	PF00145	201	542
CAMPEP_0200746094	DNMT6	Aplanochytrium stocchinoi, Strain GSBS06	PF00145	9	317
CAMPEP_0200898852	DNMT6	Chaetoceros debilis, Strain MM31A-1	PF00145	203	556
CAMPEP_0200941372	DNMT6	Tetraselmis striata, Strain LANL1001	PF00145	340	657
CAMPEP_0200985818	DNMT6	Chaetoceros neogracile	PF00145	155	491
CAMPEP_0201021934	DNMT6	Thalassiosira miniscula, Strain CCMP1093	PF00145	199	532
CAMPEP_0201942590	DNMT6	Thalassiosira antarctica	PF00145	90	407
D6_Q4Q9X3	DNMT6	Leishmania majo	PF00145	317	367	PF00145	423	823
Guirnardia_73587	DNMT6	Guirnardia	PF00145	199	580
jgi_Emihu1_118255	DNMT6	Emiliania huxleyi	PF00145	160	377
jgi_Fracy1_148014	DNMT6	Fragilariopsis cylindrus	PF00145	128	453
jgi_MicpuC3v2_1704	DNMT6	Micromos pusilla	PF00145	279	591
jgi_Psemu1_170853	DNMT6	Pseudo-nitzschia mutltiseries	PF00145	137	455
jgi_Thaoce1_103490	DNMT6	Thalassiosira oceanica	PF00145	277	565
jgi_Thaoce1_89717	DNMT6	Thalassiosira oceanica	PF00145	231	555
jgi_Thaoce1_98984	DNMT6	Thalassiosira oceanica	PF00145	153	473
Phatr3_J47357	DNMT6	Phaeodactylum tricornutum	PF00145	142	441
Synedra_15553	DNMT6	Synedra	PF00145	131	438
D2_F0Y3H1	DNMT6-DNMT2	Aureococcus anophagefferens	PF00145	187	481	PF00173	501	530
