# Supplementary material for: The model diatom Phaeodactylum tricornutum provides insights into the diversity and function of microeukaryotic DNA methyltransferases
Source: Commun Biol. 2023 Mar 9;6:253. doi: 10.1038/s42003-023-04629-0 (PMC9998398; doi:10.1038/s42003-023-04629-0)
Supplement: Supplementary file 8 — Supplementary Data 5 [file 42003_2023_4629_MOESM8_ESM.xlsx]

## Sheet: Supplementary Data 5
		B1	B2			B2			B1			B1 + B2
primers	sample	Ct	Ct				RPS + TBP	relative expression		RPS + TBP	relative expression		MEAN	STDEV		All primers	relative expression	STDEV	Fold (loss) compared to WT	normalized to 1	STDEV
DNMT5_SNF	M23	26.5	27.69	DNMT5_SNF	M23	27.425	23.8375	0.083186890451484	26.61	23.7225	0.135137502229283	M23	0.109162196340384	0.0367346298748714		M23	0.10222765587836	0.0252689375066174	5.5313603783127	0.180787352767827	0.0294093490727201
	M23	26.72	27.16		M25	26.51	23.8425	0.157399187637902	25.995	24.1675	0.281752438159236	M25	0.219575812898569	0.0879310267062253		M25	0.141152739993323	0.0921407025948525	4.00600091305414	0.249625504762456	0.110225312332854
	M25	26.04	26.46		M26	28.39	23.9875	0.0472841345079859	25.905	23.8375	0.238572556258046	M26	0.142928345383016	0.13526134018194		M26	0.1423262816849	0.0269105060573278	3.97296970453587	0.251700887338335	0.0430025395106251
	M25	25.95	26.56		WT (Pt1 8.6)	23.895	22.87	0.491410299272626	25.495	24.9225	0.672450510283503	WT (Pt1 8.6)	0.581930404778064	0.128014760873235		WT (Pt1 8.6)	0.565458005293344	0.162210364688518	1	1
	M26	25.89	28.55													RNAseq data	log2FC	FDR
	M26	25.92	28.23										0.18758634270367			M23	-1.6951440052461	0.0000127037743844673	3.23809206614529
	WT (Pt1 8.6)	25.51	24.18										0.377323149118339			M25	-1.67305310253826	0.0000743665704734614	3.18888728016535
	WT (Pt1 8.6)	25.48	23.61										0.245610719442518
	RT-	35.45	34.78
	RT-	34.86	34.67
	RT-	36.03	34.82
	RT-	36.63	35.74				RPS + TBP	relative expression		RPS + TBP	relative expression		MEAN	STDEV
DNMT5_DX	M23	26.71	26.94	DNMT5_DX	M23	26.7	23.8375	0.137499664159777	26.65	23.7225	0.131442160124251	M23	0.134470912142014	0.00428330218058525
	M23	26.59	26.46		M25	25.9	23.8425	0.240231959615258	26.01	24.1675	0.278838175885502	M25	0.25953506775038	0.0272987173206437
	M25	26.09	26.27		M26	27.1	23.9875	0.115622974690546	25.92	23.8375	0.236104918338767	M26	0.175863946514657	0.0851935993641925
	M25	25.93	25.53		WT (Pt1 8.6)	23.04	22.87	0.888842681166571	25.48	24.9225	0.679478590806728	WT (Pt1 8.6)	0.78416063598665	0.148042768030398
	M26	25.88	27.46
	M26	25.96	26.74										0.171483884769119
	WT (Pt1 8.6)	25.42	23.24										0.330971813477766
	WT (Pt1 8.6)	25.54	22.84										0.224270306929371
	RT-	34.22	36.17
	RT-	33.05	33.74
	RT-	35.08
	RT-	34.28	34.16				RPS + TBP	relative expression		RPS + TBP	relative expression		MEAN	STDEV
DNMT5_DNMT (1)	M23	27.81	26.23	DNMT5_DX	M23	26.495	23.8375	0.158493985566404	27.68	23.7225	0.0643685597921812	M23	0.111431272679293	0.0665567268470242
	M23	27.55	26.76		M25	27.125	23.8425	0.102770634828399	27.535	24.1675	0.0968905652627155	M25	0.0998306000455574	0.00415783706374365
	M25	27.49	27.06		M26	26.815	23.9875	0.140876219079618	26.335	23.8375	0.177083291535147	M26	0.158979755307383	0.0256022664602176
	M25	27.58	27.19		WT (Pt1 8.6)	23.625	22.87	0.592546385470791	25.445	24.9225	0.696164426315746	WT (Pt1 8.6)	0.644355405893269	0.0732690193347321
	M26	26.42	26.71
	M26	26.25	26.92										0.172934488731131
	WT (Pt1 8.6)	25.48	23.58										0.154930957562407
	WT (Pt1 8.6)	25.41	23.67										0.246726812335794
	RT-	32.45	30.51
	RT-	31.82	30.57
	RT-	31.19	31.7
	RT-	30.92	30.87				RPS + TBP	relative expression		RPS + TBP	relative expression		MEAN	STDEV
DNMT5_DNMT (2)	M23	27.33	27.13	DNMT5_DX	M23	27.05	23.8375	0.107880049965905	27.585	23.7225	0.0687498320798884	M23	0.0883149410228968	0.0276692424165096
	M23	27.84	26.97		M25	27.99	23.8425	0.0564258477866992	27.99	24.1675	0.070682652941616	M25	0.0635542503641576	0.0100810836030971
	M25	28.08	19.36		M26	27.71	23.9875	0.075755791684487	26.325	23.8375	0.178315003233629	M26	0.127035397459058	0.072520313959544
	M25	27.9	27.99		WT (Pt1 8.6)	24.475	22.87	0.328735690051268	26.135	24.9225	0.431520199863619	WT (Pt1 8.6)	0.380127944957443	0.0726796238892483
	M26	26.24	27.68
	M26	26.41	27.74										0.23232951482371
	WT (Pt1 8.6)	26.17	24.26										0.167191734275871
	WT (Pt1 8.6)	26.1	24.69										0.334191156278395
	RT-	31.61	33.01
	RT-	31.76	32.78
	RT-	32.94	32.27
	RT-	33.25	31.84				RPS + TBP	relative expression		RPS + TBP	relative expression		MEAN	STDEV
DNMT5_DNMT (3)	M23	28.07	27.71	DNMT5_DX	M23	27.505	23.8375	0.0786995938189508	27.86	23.7225	0.0568183205954725	M23	0.0677589572072117	0.0154723966773172
	M23	27.65	27.3		M25	28.12	23.8425	0.0515637143133428	27.905	24.1675	0.0749722235025562	M25	0.0632679689079495	0.0165523155851604
	M25	28.02	28.31		M26	28.085	23.9875	0.0584157010115824	26.525	23.8375	0.155232226509186	M26	0.106823963760384	0.0684596217102757
	M25	27.79	27.93		WT (Pt1 8.6)	24.49	22.87	0.325335463860483	25.79	24.9225	0.548095805842111	WT (Pt1 8.6)	0.436715634851297	0.157515348394643
	M26	26.5	28.21
	M26	26.55	27.96										0.155155785137585
	WT (Pt1 8.6)	25.81	24.97										0.144872232315411
	WT (Pt1 8.6)	25.77	24.01										0.244607601000496
	RT-	36.23	34.53
	RT-	35.58	36.26
	RT-	35.48	34.72
	RT-	35.95	35.18
RPS	M23	22.13	23.1
	M23	22.44	22.8
	M25	22.61	22.48
	M25	22.88	22.68
	M26	22.63	22.96
	M26	22.69	23.14
	WT (Pt1 8.6)	23.78	22.46
	WT (Pt1 8.6)	23.79	22.28
	RT-	33.71	33.04
	RT-	35.06	34.63
	RT-	35.48	33.63
	RT-	35.66	35.41
TBP	M23	25.15	24.9
	M23	25.17	24.55
	M25	25.63	25.08
	M25	25.55	25.13
	M26	25.02	24.91
	M26	25.01	24.94
	WT (Pt1 8.6)	26.06	23.87
	WT (Pt1 8.6)	26.06
	RT-	28.59	28.86
	RT-	28.54	28.68
	RT-	30.58	28.02
	RT-	30.79	28.6
