# Supplementary material for: The model diatom Phaeodactylum tricornutum provides insights into the diversity and function of microeukaryotic DNA methyltransferases
Source: Commun Biol. 2023 Mar 9;6:253. doi: 10.1038/s42003-023-04629-0 (PMC9998398; doi:10.1038/s42003-023-04629-0)
Supplement: Supplementary file 9 — Supplementary Data 6 [file 42003_2023_4629_MOESM9_ESM.xlsx]

## Sheet: Supplementary Data 6
							Pt1 8.6 (WT)			DNMT5:KOs M23			DNMT5:KOs M25
seqnames	start	end	width	strand	name	id	sumReadsMCG	sumReadsNCG	proportionCG	sumReadsMCG	sumReadsNCG	proportionCG	sumReadsMCG	sumReadsNCG	proportionCG	cytosine count
chr_33	6035	7844	1810	*	Phatr3_J50624	GENE	56	4850	0.0115463917525773	714	26059	0.0273993629839979	1349	47987	0.0281117802738242	278
chr_33	8201	11739	3539	*	Phatr3_EG02413	GENE	93	6947	0.013387073556931	1146	40500	0.0282962962962963	2112	76914	0.0274592401903425	422
chr_33	18970	21883	2914	*	Phatr3_J50630	GENE	91	6649	0.0136862686118213	1294	47360	0.0273226351351351	2176	78240	0.0278118609406953	363
chr_33	22563	24549	1987	*	Phatr3_J1840	GENE	51	4672	0.010916095890411	907	32335	0.028050100510283	1487	55775	0.02666069027342	315
chr_33	24959	27087	2129	*	Phatr3_J50632	GENE	45	3438	0.0130890052356021	366	13422	0.0272686633884667	726	27692	0.0262169579661996	216
chr_33	27488	29678	2191	*	Phatr3_J41639	GENE	44	3749	0.0117364630568152	632	21189	0.0298267969229317	1130	40883	0.0276398503045276	234
chr_33	30553	32183	1631	*	Phatr3_J50634	GENE	5	235	0.0212765957446809	22	807	0.0272614622057001	41	1531	0.0267798824297845	32
chr_33	35562	36048	487	*	Phatr3_EG01888	GENE	0	0	0	0	0	0	0	0	0	0
chr_33	36987	39516	2530	*	Phatr3_J50635	GENE	19	1554	0.0122265122265122	205	7799	0.0262854212078472	425	15246	0.0278761642398006	127
chr_33	39999	41451	1453	*	Phatr3_J7988	GENE	42	3883	0.0108163790883338	1061	38577	0.0275034346890634	1486	56526	0.0262887874606376	281
chr_33	41745	44312	2568	*	Phatr3_J55230	GENE	62	6099	0.0101656009181833	1514	53711	0.0281878944722683	2261	84301	0.026820559661214	427
chr_33	45719	47485	1767	*	Phatr3_J17135	GENE	66	4750	0.0138947368421053	2688	108666	0.0247363480757551	2821	110554	0.0255169419469219	362
chr_33	62497	67257	4761	*	Phatr3_J50642	GENE	21	2235	0.00939597315436242	509	18932	0.026885696175787	718	28384	0.0252959413754228	160
chr_32	13341	15253	1913	*	Phatr3_J50592	GENE	44	3211	0.0137028962939894	432	15146	0.0285223821471015	958	31280	0.0306265984654731	216
chr_32	15333	16655	1323	*	Phatr3_J50593	GENE	27	1976	0.013663967611336	217	8423	0.0257627923542681	497	17253	0.0288065843621399	149
chr_32	17387	17894	508	*	Phatr3_J50594	GENE	10	1347	0.00742390497401633	352	13831	0.0254500759164196	533	20915	0.0254841023189099	115
chr_32	18446	20749	2304	*	Phatr3_J51301	GENE	53	5195	0.0102021174205967	902	32681	0.0276001346348031	1471	55044	0.0267240752852264	335
chr_32	29889	30177	289	*	Phatr3_EG00035	GENE	2	391	0.0051150895140665	90	2903	0.0310024112986566	127	4887	0.025987313280131	31
chr_32	31413	34514	3102	*	Phatr3_J50598	GENE	118	10632	0.0110985703536494	2419	86842	0.0278551852790125	3469	132079	0.0262645840746826	629
chr_32	36187	40067	3881	*	Phatr3_J1758	GENE	55	6176	0.00890544041450777	1012	36655	0.027608784613286	1830	66432	0.0275469653179191	440
chr_32	40273	42261	1989	*	Phatr3_EG00033	GENE	51	3801	0.0134175217048145	1642	62153	0.0264186764918829	1845	72519	0.0254416084060729	250
chr_32	42639	43892	1254	*	Phatr3_J24238	GENE	40	3443	0.01161777519605	1061	43307	0.0244995035444616	1416	56215	0.0251890064929289	267
chr_32	44610	49229	4620	*	Phatr3_J50602	GENE	65	6439	0.0100947352073303	935	32845	0.0284670421677576	1517	58203	0.0260639485937151	462
chr_32	49732	50980	1249	*	Phatr3_J41599	GENE	6	365	0.0164383561643836	80	2333	0.0342906129447064	134	4242	0.0315888731730316	27
chr_32	52070	53723	1654	*	Phatr3_J31364	GENE	45	3586	0.0125488008923592	671	24615	0.0272598009343896	995	38181	0.0260600822398575	255
chr_32	54993	55884	892	*	Phatr3_J41601	GENE	27	2398	0.0112593828190158	754	29560	0.0255074424898512	1054	39510	0.0266767906859023	181
chr_32	56274	59751	3478	*	Phatr3_J50604	GENE	70	5558	0.0125944584382872	1770	73013	0.0242422582279868	2218	86740	0.0255706709707171	435
chr_32	64568	65303	736	*	Phatr3_J41604	GENE	14	1140	0.012280701754386	538	22166	0.0242714066588469	582	23850	0.0244025157232704	78
chr_32	66811	69370	2560	*	Phatr3_J31367	GENE	67	6249	0.0107217154744759	2463	94320	0.0261132315521629	2965	113890	0.0260338923522697	483
chr_32	69573	70200	628	*	Phatr3_J41606	GENE	12	1426	0.00841514726507714	517	19656	0.0263024013024013	576	23077	0.0249599168002773	158
chr_32	70928	72242	1315	*	Phatr3_J50607	GENE	40	3391	0.0117959304040106	1078	42196	0.0255474452554745	1340	51812	0.0258627345016598	201
chr_32	73279	73879	601	*	Phatr3_J41608	GENE	17	1160	0.0146551724137931	231	10315	0.0223945710130877	370	14682	0.0252009263043182	98
chr_32	74223	75783	1561	*	Phatr3_J17115	GENE	57	4022	0.0141720537046246	901	32675	0.0275745983167559	1434	51950	0.0276034648700674	307
chr_32	77339	78523	1185	*	Phatr3_J50610	GENE	29	2015	0.0143920595533499	548	20666	0.0265169844188522	833	32555	0.0255874673629243	159
chr_32	80273	81988	1716	*	Phatr3_J50611	GENE	70	4481	0.0156215130551216	1141	42222	0.0270238264411918	1756	68158	0.0257636667742598	334
chr_32	82796	83550	755	*	Phatr3_J50612	GENE	17	1380	0.0123188405797101	241	8659	0.0278323132001386	391	14825	0.0263743676222597	126
chr_32	84001	85628	1628	*	Phatr3_J50613	GENE	34	3657	0.00929723817336615	737	25734	0.0286391544260511	1092	41425	0.0263608931804466	233
chr_32	86300	91660	5361	*	Phatr3_EG02205	GENE	132	7546	0.0174927113702624	1177	40192	0.0292844347133758	2084	74790	0.0278646877924856	601
chr_32	137368	139162	1795	*	Phatr3_J50618	GENE	41	3495	0.0117310443490701	1229	47452	0.0258998566972941	1473	58392	0.0252260583641595	312
chr_32	141878	142589	712	*	Phatr3_J6282	GENE	12	941	0.0127523910733262	208	8708	0.0238860817638953	312	10865	0.0287160607455131	103
chr_32	143292	145080	1789	*	Phatr3_J41624	GENE	16	1865	0.00857908847184987	509	18866	0.0269797519346973	656	24742	0.0265136205642228	179
chr_31	4264	4627	364	*	Phatr3_J51291	GENE	7	920	0.00760869565217391	120	4498	0.0266785237883504	238	8827	0.0269627279936558	67
chr_31	4812	6472	1661	*	Phatr3_J50527	GENE	40	3941	0.0101497081958894	539	18999	0.0283699142060108	838	29786	0.0281340226952259	215
chr_31	6567	9197	2631	*	Phatr3_J24161	GENE	48	5718	0.00839454354669465	790	27993	0.0282213410495481	1312	46616	0.02814484297237	365
chr_31	9741	11264	1524	*	Phatr3_J41501	GENE	40	4070	0.00982800982800983	410	14996	0.0273406241664444	642	25005	0.0256748650269946	251
chr_31	11536	12753	1218	*	Phatr3_J50530	GENE	26	2300	0.011304347826087	449	17071	0.0263019155292601	638	24579	0.025957117864844	170
chr_31	13486	14629	1144	*	Phatr3_J50531	GENE	15	1623	0.00924214417744917	200	7227	0.02767400027674	350	13343	0.0262309825376602	113
chr_31	45846	46899	1054	*	Phatr3_J50535	GENE	37	3184	0.0116206030150754	489	18849	0.0259430208499125	768	27151	0.0282862509668152	183
chr_31	47184	47815	632	*	Phatr3_J41510	GENE	18	1417	0.0127028934368384	188	6582	0.0285627468854452	252	9387	0.0268456375838926	91
chr_31	47979	48773	795	*	Phatr3_J41511	GENE	24	1599	0.0150093808630394	107	3927	0.0272472625413802	235	7888	0.0297920892494929	102
chr_31	49477	52114	2638	*	Phatr3_EG02207	GENE	77	6161	0.0124979711085863	689	24237	0.0284276106778892	1229	43494	0.0282567710488803	303
chr_31	52309	53985	1677	*	Phatr3_J41515	GENE	90	7001	0.0128553063848022	1345	52559	0.0255902890085428	1736	71038	0.0244376249331344	362
chr_31	54796	58604	3809	*	Phatr3_J50540	GENE	143	13231	0.01080795102411	2260	84363	0.0267889951756102	3191	120312	0.0265227076268369	609
chr_31	58806	59271	466	*	Phatr3_EG00050	GENE	13	1691	0.00768775872264932	240	8146	0.0294623127915541	367	12696	0.0289067422810334	92
chr_31	59773	60106	334	*	Phatr3_EG00038	GENE	8	599	0.013355592654424	63	1980	0.0318181818181818	111	3844	0.0288761706555671	39
chr_31	60371	61022	652	*	Phatr3_EG00053	GENE	40	2885	0.0138648180242634	445	16650	0.0267267267267267	645	25779	0.0250203654137088	126
chr_31	61639	63264	1626	*	Phatr3_J50541	GENE	108	6943	0.0155552354889817	1857	71985	0.0257970410502188	2178	86839	0.0250808968320685	366
chr_31	63805	64282	478	*	Phatr3_EG00040	GENE	27	2096	0.012881679389313	493	18002	0.0273858460171092	575	23039	0.0249576804548809	113
chr_31	64291	64780	490	*	Phatr3_J41518	GENE	11	678	0.0162241887905605	82	3560	0.0230337078651685	153	5713	0.0267810257307894	48
chr_31	65604	67190	1587	*	Phatr3_J50542	GENE	46	4332	0.0106186518928901	729	28621	0.0254708081478635	1150	45255	0.0254115567340625	305
chr_31	67289	69715	2427	*	Phatr3_J55215	GENE	101	8152	0.0123895976447498	978	35820	0.0273031825795645	1583	61643	0.0256801258861509	376
chr_31	70277	71231	955	*	Phatr3_EG00056	GENE	33	3256	0.0101351351351351	386	13564	0.0284576820996756	639	24173	0.026434451660944	173
chr_31	72315	73251	937	*	Phatr3_J50544	GENE	25	2194	0.0113947128532361	308	11680	0.0263698630136986	514	18534	0.0277328153663537	160
chr_31	73942	74488	547	*	Phatr3_J41522	GENE	30	2762	0.0108616944243302	410	16715	0.0245288662877655	690	27191	0.0253760435438196	149
chr_31	74683	75022	340	*	Phatr3_J50545	GENE	10	950	0.0105263157894737	231	10014	0.0230677052127022	282	11219	0.0251359301185489	60
chr_31	76605	78910	2306	*	Phatr3_J50546	GENE	80	7962	0.0100477267018337	2155	82083	0.026253913721477	2744	106932	0.0256611678449856	464
chr_31	79378	80831	1454	*	Phatr3_J1905	GENE	49	4369	0.0112153810940719	880	31118	0.028279452406967	1232	46424	0.0265379975874548	292
chr_31	82251	86154	3904	*	Phatr3_J24186	GENE	132	11811	0.0111760223520447	1791	64704	0.0276798961424332	2967	106906	0.027753353413279	629
chr_31	88452	89265	814	*	Phatr3_J17044	GENE	29	2417	0.0119983450558544	530	21308	0.0248732870283462	754	29172	0.0258467023172906	130
chr_31	89748	90936	1189	*	Phatr3_EG00042	GENE	63	4744	0.0132799325463744	990	36695	0.026979152473089	1280	48424	0.0264331736329093	276
chr_31	91108	92990	1883	*	Phatr3_J50551	GENE	68	6182	0.0109996764801035	751	27087	0.0277254771661683	1408	49568	0.0284054228534538	291
chr_31	93891	94476	586	*	Phatr3_J41530	GENE	23	2052	0.0112085769980507	875	34861	0.0250996815926107	942	36786	0.0256075680965585	148
chr_31	95317	97000	1684	*	Phatr3_EG00041	GENE	49	5256	0.00932267884322679	1719	66842	0.0257173633344304	1934	74866	0.0258328213074026	274
chr_31	97311	102038	4728	*	Phatr3_J24195	GENE	154	14831	0.0103836558559773	2009	77752	0.0258385636382344	3482	130163	0.0267510736538033	825
chr_31	103614	104842	1229	*	Phatr3_J42398	GENE	60	4910	0.0122199592668024	1252	48988	0.0255572793337144	1556	62746	0.0247983935230931	260
chr_31	105017	105515	499	*	Phatr3_EG00054	GENE	11	1026	0.0107212475633528	218	7710	0.0282749675745785	271	10193	0.0265868733444521	72
chr_31	105543	106053	511	*	Phatr3_J50556	GENE	30	2205	0.0136054421768707	592	23615	0.0250688121956384	815	31079	0.0262234949644454	131
chr_31	106380	108167	1788	*	Phatr3_J31322	GENE	73	6452	0.0113143211407316	1056	40346	0.0261735983740643	1581	61755	0.0256011658974982	329
chr_31	110599	111769	1171	*	Phatr3_J50559	GENE	41	3839	0.0106798645480594	1080	41481	0.0260360164894771	1342	51036	0.0262951641978211	252
chr_31	128062	128509	448	*	Phatr3_J41541	GENE	18	2038	0.00883218842001963	413	17604	0.0234605771415587	579	22387	0.0258632241926118	116
chr_31	128963	131228	2266	*	Phatr3_J50561	GENE	68	5239	0.0129795762550105	1631	62023	0.0262966963868242	1841	72452	0.0254099265720753	308
chr_31	131400	132063	664	*	Phatr3_J17048	GENE	24	2134	0.0112464854732896	283	10053	0.0281508007559932	489	18021	0.0271350091559847	111
chr_31	132367	135484	3118	*	Phatr3_J50562	GENE	73	7370	0.00990502035278155	1434	56315	0.0254639083725473	2075	80134	0.025894127336711	417
chr_31	135889	136414	526	*	Phatr3_J41545	GENE	23	1399	0.0164403145103645	119	4133	0.0287926445681103	239	8403	0.0284422230155897	73
chr_31	137025	138869	1845	*	Phatr3_EG00045	GENE	55	4508	0.0122005323868678	570	20770	0.0274434280211844	886	34691	0.025539765357009	289
chr_31	139219	139732	514	*	Phatr3_J50564	GENE	19	1127	0.0168589174800355	150	6052	0.0247851949768671	198	8171	0.0242320401419655	59
chr_31	140455	141136	682	*	Phatr3_J41548	GENE	24	2094	0.0114613180515759	495	18599	0.0266143341039841	622	22960	0.0270905923344948	81
chr_31	141849	143065	1217	*	Phatr3_J17086	GENE	18	2400	0.0075	298	11291	0.0263927021521566	476	19469	0.0244491242488058	175
chr_31	143661	144498	838	*	Phatr3_J8024	GENE	30	2184	0.0137362637362637	402	14281	0.0281492892654576	562	19990	0.0281140570285143	112
chr_31	144842	145721	880	*	Phatr3_J50567	GENE	28	2518	0.011119936457506	436	15824	0.0275530839231547	681	25040	0.0271964856230032	147
chr_31	146180	147450	1271	*	Phatr3_J7774	GENE	48	3612	0.0132890365448505	438	15078	0.0290489454834859	785	28281	0.0277571514444327	206
chr_31	150318	151486	1169	*	Phatr3_J50569	GENE	47	3145	0.0149443561208267	457	16640	0.0274639423076923	896	31101	0.028809363042989	202
chr_31	151828	153910	2083	*	Phatr3_J50570	GENE	47	4628	0.0101555747623163	640	21636	0.029580329081161	1194	42394	0.0281643628815398	276
chr_31	155120	156262	1143	*	Phatr3_J41555	GENE	52	3600	0.0144444444444444	479	15585	0.030734680782804	802	29534	0.0271551432247579	200
chr_31	162086	163397	1312	*	Phatr3_J17059	GENE	58	4787	0.012116147900564	938	35711	0.026266416510319	1195	49711	0.0240389451026936	314
chr_31	162843	167222	4380	*	Phatr3_J41559	GENE	123	10490	0.0117254528122021	2465	96863	0.0254483135975553	3121	117508	0.0265598937944651	641
chr_31	173350	174460	1111	*	Phatr3_J50576	GENE	38	3063	0.0124061377734247	247	8688	0.0284300184162063	530	18441	0.0287403069247872	148
chr_31	175044	176607	1564	*	Phatr3_J41562	GENE	63	4199	0.0150035722791141	362	12675	0.028560157790927	676	25654	0.0263506665627193	217
chr_31	176917	178480	1564	*	Phatr3_J50577	GENE	66	6432	0.0102611940298507	1348	47737	0.0282380543394013	1863	71107	0.0261999521847357	310
chr_31	179034	180465	1432	*	Phatr3_J50578	GENE	41	3591	0.011417432470064	612	22820	0.0268185801928133	871	32689	0.026645048793172	176
chr_31	181315	183304	1990	*	Phatr3_EG00039	GENE	60	6277	0.0095587063884021	1154	40104	0.0287751845202474	1487	57534	0.0258455869572774	353
chr_31	183605	185290	1686	*	Phatr3_J31339	GENE	73	5941	0.0122874936879313	945	33565	0.0281543274244004	1361	50934	0.026720854439078	314
chr_31	186652	187999	1348	*	Phatr3_J17029	GENE	47	4540	0.010352422907489	651	24706	0.026349874524407	1076	39857	0.026996512532303	268
chr_31	188535	189651	1117	*	Phatr3_J50582	GENE	22	2532	0.00868878357030016	216	8602	0.0251104394326901	435	16935	0.0256864481842338	131
chr_31	190137	191043	907	*	Phatr3_J50583	GENE	30	2519	0.0119094878920206	252	9293	0.0271171849779404	473	17025	0.0277826725403818	133
chr_31	191714	193019	1306	*	Phatr3_J41570	GENE	30	2906	0.0103234686854783	380	12339	0.0307966609935975	568	22001	0.0258170083178037	185
chr_30	50330	53425	3096	*	Phatr3_J55198	GENE	107	9851	0.0108618414374175	1318	44335	0.0297282057065524	1997	76291	0.0261760889226776	581
chr_30	53982	55239	1258	*	Phatr3_EG00073	GENE	47	4845	0.00970072239422085	931	35662	0.0261062195053558	1209	47905	0.0252374491180461	301
chr_30	55656	56510	855	*	Phatr3_J41393	GENE	35	2756	0.012699564586357	462	16170	0.0285714285714286	648	23273	0.0278434237098784	151
chr_30	57394	58024	631	*	Phatr3_J50434	GENE	6	1324	0.00453172205438067	335	12765	0.0262436349392871	401	16488	0.0243207180980107	90
chr_30	58228	60064	1837	*	Phatr3_J50435	GENE	53	4823	0.010989010989011	1369	54978	0.0249008694386846	1520	59892	0.0253790155613438	306
chr_30	61358	62444	1087	*	Phatr3_J16955	GENE	42	3269	0.012847965738758	482	17808	0.0270664869721473	803	29331	0.0273771777300467	182
chr_30	62977	63394	418	*	Phatr3_J50437	GENE	6	971	0.00617919670442842	74	2371	0.0312104597216364	172	5135	0.0334956183057449	47
chr_30	63670	64480	811	*	Phatr3_EG00071	GENE	16	1631	0.00980993255671367	124	4347	0.0285254198297677	291	10413	0.027945836934601	98
chr_30	65199	66947	1749	*	Phatr3_J50439	GENE	35	3400	0.0102941176470588	395	13519	0.0292181374362009	689	24494	0.0281293377970115	207
chr_30	67020	70101	3082	*	Phatr3_J50440	GENE	126	12738	0.00989166274140367	3536	135546	0.0260870848272911	4205	160780	0.0261537504664759	806
chr_30	75528	76350	823	*	Phatr3_J41403	GENE	25	2605	0.00959692898272553	439	14560	0.0301510989010989	420	14760	0.0284552845528455	141
chr_30	94585	99103	4519	*	Phatr3_J41409	GENE	184	16864	0.0109108159392789	5874	221820	0.0264809304841764	4739	184082	0.0257439619300095	946
chr_30	99202	102031	2830	*	Phatr3_J16944	GENE	138	10616	0.0129992464204974	4128	161159	0.0256144552894967	3169	126623	0.0250270487984016	657
chr_30	102579	103134	556	*	Phatr3_J41411	GENE	15	2158	0.00695088044485635	1138	45686	0.0249091625443243	796	30737	0.0258971272407847	152
chr_30	103387	104980	1594	*	Phatr3_J16991	GENE	51	4376	0.011654478976234	1065	40069	0.0265791509645861	875	37547	0.023304125496045	253
chr_30	106062	107193	1132	*	Phatr3_J41413	GENE	63	5194	0.0121293800539084	1340	51656	0.0259408393991017	1153	45609	0.0252800982262273	267
chr_30	107745	109908	2164	*	Phatr3_J50451	GENE	123	10202	0.0120564595177416	3009	113354	0.0265451594121072	2914	111352	0.0261692650334076	535
chr_30	117300	118317	1018	*	Phatr3_J41418	GENE	48	4447	0.010793793568698	2762	103406	0.026710248921726	1683	64830	0.0259602036094401	336
chr_30	123147	126883	3737	*	Phatr3_J50457	GENE	108	9358	0.0115409275486215	2280	85415	0.0266932037698297	2313	88328	0.0261864867312743	562
chr_30	127119	128340	1222	*	Phatr3_J31234	GENE	50	3824	0.0130753138075314	1194	45524	0.0262279237325367	1129	41794	0.0270134469062545	304
chr_30	129137	129992	856	*	Phatr3_J16962	GENE	25	2529	0.00988533017002768	788	31076	0.0253571888273909	751	29278	0.0256506591980327	185
chr_30	131500	132798	1299	*	Phatr3_J41423	GENE	59	4792	0.0123121869782972	1462	54937	0.0266123013633799	1376	52368	0.0262755881454323	266
chr_30	134197	135484	1288	*	Phatr3_J50461	GENE	27	3163	0.00853619981030667	906	32499	0.0278777808547955	917	33175	0.0276412961567445	232
chr_30	135679	136065	387	*	Phatr3_J50462	GENE	11	879	0.012514220705347	161	5256	0.0306316590563166	178	7112	0.0250281214848144	48
chr_30	136585	138199	1615	*	Phatr3_J50463	GENE	48	3637	0.0131976904041793	664	24649	0.0269382125035498	762	29943	0.0254483518685502	261
chr_30	138557	140092	1536	*	Phatr3_J50464	GENE	77	6178	0.0124635804467465	2200	87600	0.0251141552511416	1943	77843	0.0249604974114564	342
chr_30	140846	145029	4184	*	Phatr3_J50465	GENE	138	13309	0.0103689232849951	4347	166513	0.0261060697963522	3686	141651	0.0260217012234294	776
chr_30	144228	146669	2442	*	Phatr3_EG00081	GENE	48	5118	0.00937866354044549	1132	41598	0.0272128467714794	1261	46192	0.0272990994111534	311
chr_30	148346	150133	1788	*	Phatr3_J50468	GENE	85	6110	0.013911620294599	1509	58043	0.0259979670244474	1569	57439	0.0273159351660022	312
chr_30	150288	151086	799	*	Phatr3_J50469	GENE	24	2631	0.00912200684150513	677	24993	0.0270875845236666	660	25775	0.0256062075654704	191
chr_30	150859	151144	286	*	Phatr3_EG00067	GENE	13	1326	0.00980392156862745	421	15999	0.0263141446340396	413	15434	0.0267591032784761	78
chr_30	151700	153122	1423	*	Phatr3_J50470	GENE	41	3804	0.0107781282860147	1012	37485	0.0269974656529278	976	37996	0.0256869144120434	255
chr_30	153569	154997	1429	*	Phatr3_J6457	GENE	41	4025	0.0101863354037267	983	39631	0.0248038151951755	1005	39308	0.0255673145415691	238
chr_30	155279	156326	1048	*	Phatr3_J55206	GENE	47	3591	0.013088276246171	569	20277	0.0280613502983676	620	24312	0.0255018098058572	178
chr_30	162515	163232	718	*	Phatr3_J24119	GENE	31	2715	0.0114180478821363	1328	54757	0.0242526069726245	1015	41451	0.0244867433837543	204
chr_30	163807	165036	1230	*	Phatr3_J50476	GENE	83	5326	0.0155839279008637	1909	73675	0.0259110960298609	1480	58471	0.0253116929760052	315
chr_30	165371	168578	3208	*	Phatr3_J24120	GENE	149	12605	0.0118207060690202	4828	186492	0.0258885099628939	3925	148736	0.0263890382960413	705
chr_30	169734	172505	2772	*	Phatr3_J2845	GENE	81	8263	0.00980273508410989	2232	88164	0.0253164556962025	2446	93973	0.0260287529396742	553
chr_30	172552	174646	2095	*	Phatr3_J50479	GENE	75	6452	0.0116243025418475	1565	58241	0.0268711045483422	1562	61650	0.0253365774533658	368
chr_30	172694	173324	631	*	Phatr3_EG00066	GENE	32	2299	0.0139190952588082	361	12808	0.0281855090568395	424	16451	0.0257735092091666	126
chr_30	175797	177099	1303	*	Phatr3_J50480	GENE	38	3297	0.0115256293600243	404	15158	0.0266525926903285	536	19732	0.0271639975674032	201
chr_30	178339	179362	1024	*	Phatr3_J50481	GENE	17	1709	0.00994733762434172	321	10094	0.0318010699425401	405	13478	0.0300489686897166	112
chr_30	180210	183831	3622	*	Phatr3_J50482	GENE	100	8692	0.0115048320294524	1468	51777	0.0283523572242502	1781	62210	0.0286288378074265	528
chr_30	184626	187092	2467	*	Phatr3_J16963	GENE	60	5560	0.0107913669064748	978	35394	0.027631802000339	1202	42672	0.0281683539557555	293
chr_30	187383	188948	1566	*	Phatr3_J16940	GENE	35	2806	0.0124732715609408	348	11709	0.029720727645401	422	16465	0.025630124506529	169
chr_30	191032	193289	2258	*	Phatr3_J50485	GENE	49	4005	0.0122347066167291	651	24173	0.0269308732883796	791	29979	0.0263851362620501	252
chr_30	193679	194198	520	*	Phatr3_J50486	GENE	17	1570	0.010828025477707	166	5917	0.0280547574784519	237	8123	0.0291764126554229	82
chr_30	195289	196258	970	*	Phatr3_J41450	GENE	25	2367	0.0105618926911703	540	23786	0.0227024300008408	476	20683	0.0230140695256974	109
chr_30	196945	199569	2625	*	Phatr3_J50489	GENE	50	4137	0.0120860526951898	612	23389	0.0261661464791141	667	27634	0.0241369327639864	279
chr_30	197095	197812	718	*	Phatr3_EG00084	GENE	18	1343	0.0134028294862249	269	11288	0.023830616583983	248	11280	0.0219858156028369	88
chr_30	200168	200621	454	*	Phatr3_EG00065	GENE	10	697	0.0143472022955524	107	3589	0.0298133184731123	158	5652	0.0279547062986553	56
chr_30	201093	202286	1194	*	Phatr3_J50491	GENE	37	4514	0.00819672131147541	1293	46580	0.0277586947187634	1232	45882	0.0268514886011944	209
chr_30	203645	204587	943	*	Phatr3_J50492	GENE	40	3218	0.0124300807955252	896	33331	0.0268818817317212	898	33931	0.0264654740502785	186
chr_30	204948	209022	4075	*	Phatr3_J50493	GENE	161	13440	0.0119791666666667	4454	169865	0.0262208224178024	3942	152800	0.0257984293193717	750
chr_30	210199	210646	448	*	Phatr3_J50494	GENE	8	789	0.0101394169835234	505	19145	0.0263776442935492	339	13011	0.0260548766428407	69
chr_30	211330	212152	823	*	Phatr3_EG01892	GENE	22	2708	0.00812407680945347	501	16648	0.0300937049495435	585	20986	0.0278757266749261	164
chr_30	212222	212861	640	*	Phatr3_EG01893	GENE	17	1770	0.0096045197740113	507	17820	0.0284511784511785	544	19807	0.0274650376129651	113
chr_30	213055	214375	1321	*	Phatr3_J50495	GENE	53	4897	0.0108229528282622	1043	37245	0.0280037588938113	1050	41023	0.0255953977037272	267
chr_30	214787	215417	631	*	Phatr3_J16960	GENE	21	1570	0.0133757961783439	500	18271	0.0273657708937661	516	20299	0.0254199714271639	126
chr_30	215605	217117	1513	*	Phatr3_J50496	GENE	46	3915	0.011749680715198	1057	44133	0.0239503319511477	1058	41816	0.0253013200688732	255
chr_30	226285	226711	427	*	Phatr3_J50499	GENE	12	1377	0.00871459694989107	262	9841	0.0266233106391627	376	13781	0.0272839416588056	89
chr_30	227511	228585	1075	*	Phatr3_J50500	GENE	35	3627	0.00964984835952578	1026	39186	0.026182820395039	1012	39091	0.0258883118876468	224
chr_30	229157	230219	1063	*	Phatr3_J31257	GENE	20	2532	0.00789889415481832	589	20496	0.0287373145979703	577	21840	0.0264194139194139	161
chr_30	230756	231830	1075	*	Phatr3_EG00061	GENE	21	1591	0.0131992457573853	133	4726	0.02814219212865	206	6810	0.0302496328928047	97
chr_30	232024	234007	1984	*	Phatr3_J50503	GENE	46	3205	0.0143525741029641	584	20785	0.0280971854702911	652	22769	0.0286354253590408	185
chr_30	242443	243445	1003	*	Phatr3_J16982	GENE	6	697	0.00860832137733142	70	2382	0.0293870696893367	68	2581	0.0263463773731112	74
chr_30	244229	245234	1006	*	Phatr3_J41470	GENE	18	2014	0.00893743793445879	336	12571	0.0267281839153608	336	11957	0.028100694154052	125
chr_30	251448	252407	960	*	Phatr3_J50507	GENE	24	2092	0.011472275334608	194	7016	0.0276510832383124	254	10034	0.0253139326290612	131
chr_30	253787	254954	1168	*	Phatr3_J41473	GENE	20	2130	0.00938967136150235	385	14741	0.0261176310969405	405	16018	0.0252840554376327	183
chr_30	257472	264691	7220	*	Phatr3_J55209	GENE	262	22271	0.0117641776301019	5731	213706	0.0268172161754934	5881	224405	0.0262070809473942	1084
chr_30	265978	266785	808	*	Phatr3_J41476	GENE	36	3209	0.0112184481146775	1460	58583	0.024921905672294	1195	46319	0.0257993479997409	190
chr_30	266981	268922	1942	*	Phatr3_J50510	GENE	72	6430	0.0111975116640746	1725	63168	0.0273081306990881	1615	63175	0.0255639097744361	355
chr_30	269730	270747	1018	*	Phatr3_J41478	GENE	44	3399	0.0129449838187702	345	12530	0.0275339185953711	479	18075	0.0265006915629322	135
chr_30	271327	272857	1531	*	Phatr3_J50511	GENE	51	4835	0.0105480868665977	766	28541	0.0268385830909919	877	31430	0.0279032771237671	207
chr_30	273036	274245	1210	*	Phatr3_J50512	GENE	38	3544	0.0107223476297968	890	32071	0.0277509276293224	911	33662	0.0270631572693245	210
chr_30	275597	277193	1597	*	Phatr3_J50513	GENE	69	5486	0.0125774699234415	1523	56897	0.0267676678911015	1504	56916	0.0264249068803149	345
chr_30	277336	279844	2509	*	Phatr3_J50514	GENE	79	6455	0.0122385747482572	1329	48467	0.0274207192522747	1332	47729	0.0279075614406336	335
chr_30	279999	281484	1486	*	Phatr3_J41483	GENE	55	4561	0.0120587590440693	641	25136	0.0255012730744749	843	31746	0.0265545265545266	224
chr_30	282091	285121	3031	*	Phatr3_J50515	GENE	140	12779	0.0109554738242429	3646	135446	0.0269184767361162	3304	125330	0.0263624032554057	560
chr_30	285444	288029	2586	*	Phatr3_J50516	GENE	114	10213	0.0111622441985704	1948	74989	0.0259771433143528	2174	82156	0.0264618530600321	488
chr_30	289017	291201	2185	*	Phatr3_J50517	GENE	88	7907	0.0111293790312381	2334	89561	0.0260604504192673	2240	89020	0.0251628847450011	414
chr_30	291492	293292	1801	*	Phatr3_J16987	GENE	60	6229	0.00963236474554503	1732	66370	0.0260961277685701	1735	64837	0.0267594120640992	327
chr_30	297455	298097	643	*	Phatr3_J41489	GENE	33	3006	0.0109780439121756	1476	57073	0.0258616158253465	1028	39516	0.0260147788237676	158
chr_30	298533	300619	2087	*	Phatr3_J50520	GENE	111	9634	0.0115216940004152	2710	106051	0.0255537430104384	2559	100471	0.0254700361298285	486
chr_30	301770	303424	1655	*	Phatr3_J3686	GENE	52	4962	0.0104796453043128	834	31284	0.0266589950134254	968	35067	0.0276043003393504	262
chr_30	303622	305197	1576	*	Phatr3_J50522	GENE	18	2498	0.00720576461168935	689	25690	0.0268197742312184	553	20299	0.027242721316321	143
chr_30	306436	307492	1057	*	Phatr3_EG00078	GENE	10	652	0.0153374233128834	106	4034	0.0262766484878532	115	4003	0.0287284536597552	54
chr_29	6189	7280	1092	*	Phatr3_J41287	GENE	0	79	0	6	269	0.0223048327137546	8	522	0.0153256704980843	15
chr_29	8904	9339	436	*	Phatr3_EG00090	GENE	0	0	0	0	0	0	0	0	0	0
chr_29	9400	10351	952	*	Phatr3_J50348	GENE	0	0	0	0	0	0	0	0	0	0
chr_29	10870	12167	1298	*	Phatr3_J50349	GENE	4	169	0.0236686390532544	73	2641	0.0276410450586899	52	2168	0.0239852398523985	25
chr_29	54646	56305	1660	*	Phatr3_J50353	GENE	32	2092	0.0152963671128107	423	16393	0.0258036966998109	753	26911	0.027981122960871	186
chr_29	56807	57873	1067	*	Phatr3_J16922	GENE	13	1041	0.0124879923150817	192	7466	0.0257165818376641	305	11327	0.0269268120420235	93
chr_29	58302	59974	1673	*	Phatr3_J31109	GENE	23	2741	0.00839109813936519	418	15141	0.0276071593686018	755	28476	0.0265135552746172	240
chr_29	64059	65924	1866	*	Phatr3_J50356	GENE	27	2754	0.00980392156862745	567	21193	0.0267541169253999	852	33433	0.025483803427751	186
chr_29	66555	67644	1090	*	Phatr3_J5271	GENE	25	1833	0.0136388434260775	232	6672	0.0347721822541966	422	14633	0.0288389257158477	126
chr_29	68046	70507	2462	*	Phatr3_J41302	GENE	33	3097	0.0106554730384243	456	17817	0.0255935342650278	808	29516	0.0273749830600352	243
chr_29	71245	74059	2815	*	Phatr3_J50357	GENE	36	2916	0.0123456790123457	576	22634	0.0254484403993991	1006	37591	0.0267617248809555	277
chr_29	74595	75417	823	*	Phatr3_J50358	GENE	26	1675	0.0155223880597015	284	10382	0.0273550375650164	468	17545	0.0266742661726988	136
chr_29	75830	76832	1003	*	Phatr3_J8154	GENE	31	3495	0.00886981402002861	453	16768	0.0270157442748092	881	30748	0.0286522700663458	190
chr_29	76980	78378	1399	*	Phatr3_J50359	GENE	27	1928	0.0140041493775934	151	5932	0.0254551584625759	357	11700	0.0305128205128205	161
chr_29	78789	81453	2665	*	Phatr3_J16827	GENE	61	4770	0.0127882599580713	889	31608	0.0281257909390028	1422	52151	0.0272669747464095	346
chr_29	82533	83523	991	*	Phatr3_J50361	GENE	11	1302	0.00844854070660522	260	8151	0.0318979266347687	401	14610	0.0274469541409993	122
chr_29	84281	86051	1771	*	Phatr3_J50362	GENE	51	3820	0.0133507853403141	652	24671	0.0264277897126181	1058	39735	0.0266263998993331	297
chr_29	86116	87587	1472	*	Phatr3_J50363	GENE	16	1301	0.0122982321291314	166	6703	0.0247650305833209	347	12200	0.0284426229508197	103
chr_29	88424	89931	1508	*	Phatr3_J50364	GENE	31	2054	0.0150925024342746	248	9853	0.0251699989850807	484	18919	0.0255827475025107	130
chr_29	90712	92974	2263	*	Phatr3_J50365	GENE	27	2987	0.00903916973552059	291	11025	0.0263945578231293	641	23618	0.0271403167075959	241
chr_29	93173	94381	1209	*	Phatr3_J50366	GENE	26	1930	0.0134715025906736	167	5801	0.0287881399758662	360	13413	0.0268396331916797	154
chr_29	100657	102010	1354	*	Phatr3_EG00091	GENE	44	3050	0.0144262295081967	615	23907	0.0257246831471954	989	38651	0.0255879537398774	250
chr_29	102192	103449	1258	*	Phatr3_J41316	GENE	8	558	0.014336917562724	232	8847	0.0262235786142195	257	10032	0.0256180223285486	84
chr_29	104572	105951	1380	*	Phatr3_J50370	GENE	170	2006	0.0847457627118644	1192	45042	0.026464188979175	1166	47163	0.0247227699679834	160
chr_29	113592	114206	615	*	Phatr3_EG00096	GENE	14	831	0.0168471720818291	172	6754	0.0254663902872372	330	11331	0.0291236431029918	105
chr_29	122109	122979	871	*	Phatr3_EG00114	GENE	19	1751	0.010850942318675	352	12565	0.0280143255073617	524	18551	0.028246455716673	128
chr_29	124662	128164	3503	*	Phatr3_J50372	GENE	89	7242	0.0122894228113781	1588	60477	0.0262579162326174	2331	88973	0.026198959234824	530
chr_29	127029	127649	621	*	Phatr3_EG00118	GENE	17	1611	0.010552451893234	297	11903	0.0249516928505419	465	17334	0.0268258913118726	108
chr_29	128238	129288	1051	*	Phatr3_J50373	GENE	22	2211	0.00995024875621891	725	28640	0.0253142458100559	893	37697	0.0236888877098973	157
chr_29	129799	135274	5476	*	Phatr3_EG02211	GENE	123	9023	0.0136318297683697	1899	73132	0.0259667450637204	3101	114664	0.0270442335868276	744
chr_29	136173	136750	578	*	Phatr3_EG00122	GENE	20	1804	0.0110864745011086	726	28695	0.0253005750130685	760	30605	0.0248325437020095	122
chr_29	136493	141056	4564	*	Phatr3_EG00087	GENE	106	9529	0.0111239374540875	2194	81587	0.0268915390932379	3046	115757	0.0263137434453208	655
chr_29	141140	143405	2266	*	Phatr3_J50377	GENE	54	5325	0.0101408450704225	1317	46543	0.0282964140687107	1920	69915	0.0274619180433383	476
chr_29	144200	149723	5524	*	Phatr3_EG00097	GENE	106	10304	0.0102872670807453	2540	97121	0.0261529432357575	3304	131040	0.0252136752136752	753
chr_29	146063	150391	4329	*	Phatr3_EG00121	GENE	71	6966	0.0101923629055412	1091	39890	0.0273502130859865	1717	65017	0.0264084777827337	478
chr_29	150796	151882	1087	*	Phatr3_EG00102	GENE	16	1335	0.0119850187265918	151	5660	0.026678445229682	337	11441	0.0294554671794424	124
chr_29	152400	153468	1069	*	Phatr3_EG00093	GENE	14	1378	0.0101596516690856	140	4318	0.032422417786012	285	9561	0.0298085974270474	133
chr_29	153559	154645	1087	*	Phatr3_EG00116	GENE	37	2174	0.0170193192272309	428	14527	0.0294623803951263	588	22570	0.0260522817899867	143
chr_29	158363	159797	1435	*	Phatr3_EG00103	GENE	12	2020	0.00594059405940594	259	9611	0.0269482884195193	467	18111	0.0257854342664679	177
chr_29	174649	176419	1771	*	Phatr3_J16911	GENE	45	3678	0.0122349102773246	1305	49941	0.0261308343845738	1727	64909	0.0266064798410082	363
chr_29	176792	178994	2203	*	Phatr3_J24006	GENE	72	6608	0.0108958837772397	2484	94563	0.026268202150947	2699	106211	0.0254116805227331	477
chr_29	179225	180155	931	*	Phatr3_J31133	GENE	16	647	0.0247295208655332	39	1323	0.0294784580498866	96	3532	0.0271800679501699	48
chr_29	180213	183831	3619	*	Phatr3_EG00112	GENE	67	5077	0.0131967697459129	675	25895	0.0260668082641437	1194	46238	0.0258229162160993	421
chr_29	184327	187546	3220	*	Phatr3_J16891	GENE	62	5415	0.011449676823638	1322	47419	0.0278791201838925	1991	74666	0.0266654166555059	516
chr_29	188061	189160	1100	*	Phatr3_J50384	GENE	36	2765	0.0130198915009042	773	30369	0.0254535875399256	1042	42173	0.0247077514049273	205
chr_29	189230	189715	486	*	Phatr3_J31140	GENE	2	517	0.00386847195357834	161	7112	0.0226377952755906	222	9317	0.0238274122571643	51
chr_29	190720	195360	4641	*	Phatr3_J24019	GENE	127	9451	0.0134377314569887	2537	96059	0.0264108516640814	3459	132687	0.0260688688417102	627
chr_29	195872	196309	438	*	Phatr3_J16854	GENE	20	1306	0.0153139356814701	352	14238	0.0247225733951398	460	18358	0.02505719577296	84
chr_29	196447	197709	1263	*	Phatr3_J50387	GENE	26	2370	0.0109704641350211	1032	43085	0.0239526517349426	1246	48268	0.0258142040275131	258
chr_29	198387	199449	1063	*	Phatr3_J50388	GENE	29	2903	0.00998966586290045	1025	42822	0.0239362944280977	1447	57333	0.0252385188285978	275
chr_29	200234	201173	940	*	Phatr3_EG00095	GENE	27	2926	0.00922761449077238	484	16009	0.0302329939409082	762	27701	0.0275080322010036	194
chr_29	201183	203238	2056	*	Phatr3_EG00094	GENE	30	3189	0.00940733772342427	584	18393	0.0317512096993421	899	32721	0.0274747104306103	245
chr_29	203277	205071	1795	*	Phatr3_J31147	GENE	47	4535	0.0103638368246968	1371	49850	0.0275025075225677	1814	69354	0.0261556651382761	343
chr_29	206065	206798	734	*	Phatr3_J50390	GENE	10	296	0.0337837837837838	100	5415	0.0184672206832872	155	6147	0.0252155523019359	34
chr_29	206356	206668	313	*	Phatr3_EG00126	GENE	6	186	0.032258064516129	86	4836	0.0177832919768404	111	4796	0.0231442869057548	22
chr_29	207129	208380	1252	*	Phatr3_EG00119	GENE	0	0	0	0	0	0	0	0	0	0
chr_29	216579	231397	14819	*	Phatr3_J31156	GENE	324	24992	0.0129641485275288	5718	204740	0.0279281039367002	8237	306410	0.0268822819098593	1913
chr_29	230043	230685	643	*	Phatr3_J31160	GENE	22	1717	0.0128130460104834	966	37990	0.0254277441431956	939	37742	0.024879444650522	153
chr_29	231793	234555	2763	*	Phatr3_J50397	GENE	77	7503	0.0102625616420099	2703	105223	0.025688300086483	3432	131747	0.0260499290306421	626
chr_29	234914	235703	790	*	Phatr3_J50398	GENE	17	1940	0.00876288659793814	969	37594	0.0257753896898441	984	39855	0.0246894994354535	171
chr_29	236680	237586	907	*	Phatr3_J41348	GENE	14	2337	0.00599058622165169	1037	38618	0.0268527629602776	1133	42984	0.026358645077238	191
chr_29	237796	238525	730	*	Phatr3_J41349	GENE	13	1577	0.0082435003170577	540	20175	0.0267657992565056	730	27582	0.0264665361467624	121
chr_29	238973	241637	2665	*	Phatr3_EG00123	GENE	25	2700	0.00925925925925926	456	14466	0.0315221899626711	790	27863	0.0283530129562502	239
chr_29	248015	249665	1651	*	Phatr3_J41350	GENE	37	4168	0.00887715930902111	1166	43884	0.0265700483091787	1518	60065	0.0252726213268959	300
chr_29	252599	253295	697	*	Phatr3_J8141	GENE	19	1474	0.0128900949796472	265	11120	0.0238309352517986	495	19144	0.025856665273715	132
chr_29	253485	256290	2806	*	Phatr3_J50401	GENE	80	6452	0.0123992560446373	1430	51656	0.0276831345826235	2063	80042	0.0257739686664501	495
chr_29	263528	263849	322	*	Phatr3_J41356	GENE	5	587	0.00851788756388416	54	2036	0.0265225933202358	99	3596	0.0275305895439377	43
chr_29	264584	265637	1054	*	Phatr3_J16859	GENE	15	1600	0.009375	161	6021	0.0267397442285335	383	13248	0.0289100241545894	112
chr_29	265845	266658	814	*	Phatr3_J41358	GENE	16	1522	0.0105124835742444	470	18337	0.0256312373888859	626	23865	0.0262308820448355	72
chr_29	267847	271308	3462	*	Phatr3_J41359	GENE	77	6341	0.0121431950796404	1408	47177	0.029845051614134	2135	77992	0.0273746025233357	456
chr_29	271323	273114	1792	*	Phatr3_J2171	GENE	56	4856	0.0115321252059308	1403	52342	0.0268044782392725	1839	70742	0.0259958723247858	372
chr_29	277748	278921	1174	*	Phatr3_J50408	GENE	49	4306	0.0113794705062703	1382	52898	0.0261257514461794	1660	65100	0.0254992319508449	260
chr_29	279844	280314	471	*	Phatr3_EG00111	GENE	6	663	0.00904977375565611	104	4442	0.0234128770823953	155	6516	0.0237875997544506	48
chr_29	280166	282484	2319	*	Phatr3_J16870	GENE	51	4714	0.0108188375053034	1823	69587	0.0261974219322575	2086	84355	0.024728824610278	426
chr_29	282684	284739	2056	*	Phatr3_J41365	GENE	52	3896	0.013347022587269	886	32318	0.0274150628132929	1399	51243	0.0273012899322834	318
chr_29	285792	287034	1243	*	Phatr3_EG00125	GENE	15	1519	0.00987491770901909	185	7011	0.0263871059763229	354	13571	0.0260850342642399	127
chr_29	288228	288966	739	*	Phatr3_J16904	GENE	17	2140	0.00794392523364486	933	36384	0.0256431398416887	1032	40596	0.0254212237658883	166
chr_29	289787	292367	2581	*	Phatr3_J50411	GENE	57	6277	0.009080771068982	2914	111332	0.0261739661552833	3385	131555	0.0257306829843031	596
chr_29	292536	294841	2306	*	Phatr3_J50412	GENE	10	1172	0.00853242320819113	379	15400	0.0246103896103896	467	17593	0.0265446484397203	142
chr_29	295379	297721	2343	*	Phatr3_J50413	GENE	10	827	0.0120918984280532	97	3428	0.0282963827304551	219	7192	0.0304505005561735	108
chr_29	298756	299675	920	*	Phatr3_EG00107	GENE	5	354	0.0141242937853107	98	3482	0.0281447443997702	173	6065	0.0285243198680956	36
chr_29	299702	300488	787	*	Phatr3_J50414	GENE	0	0	0	0	0	0	0	0	0	0
chr_29	301008	301893	886	*	Phatr3_J16840	GENE	0	0	0	0	0	0	0	0	0	0
chr_29	302168	303020	853	*	Phatr3_EG00089	GENE	0	0	0	0	0	0	0	0	0	0
chr_29	304847	306616	1770	*	Phatr3_J50416	GENE	5	896	0.00558035714285714	313	13671	0.0228951795772072	363	14247	0.025479048220678	106
chr_29	307433	309777	2345	*	Phatr3_J50417	GENE	7	558	0.0125448028673835	105	3478	0.0301897642323174	225	6445	0.034910783553142	82
chr_29	310812	311731	920	*	Phatr3_EG00099	GENE	5	265	0.0188679245283019	70	1889	0.0370566437268396	117	3806	0.0307409353652128	35
chr_29	311758	312544	787	*	Phatr3_J41374	GENE	0	0	0	0	0	0	0	0	0	0
chr_29	313064	313949	886	*	Phatr3_J24069	GENE	0	0	0	0	0	0	0	0	0	0
chr_29	314307	315451	1145	*	Phatr3_J50419	GENE	11	760	0.0144736842105263	125	4490	0.0278396436525612	205	7903	0.0259395166392509	83
chr_29	315573	316620	1048	*	Phatr3_J55192	GENE	39	2885	0.0135181975736568	944	35968	0.0262455516014235	1297	49537	0.0261824494822052	238
chr_29	317161	319147	1987	*	Phatr3_EG00092	GENE	54	4371	0.0123541523678792	1377	50663	0.0271795985235774	1788	67962	0.0263088196345016	360
chr_29	319648	323583	3936	*	Phatr3_EG02209	GENE	62	5495	0.0112829845313922	1647	59981	0.0274586952534969	2006	78864	0.0254361939541489	452
chr_29	324129	325911	1783	*	Phatr3_J41383	GENE	43	3448	0.0124709976798144	1064	38279	0.027795919433632	1354	51921	0.0260780801602434	286
chr_29	325933	327478	1546	*	Phatr3_J16932	GENE	46	4295	0.0107101280558789	871	30594	0.0284696345688697	1369	50440	0.0271411578112609	296
chr_29	330047	330287	241	*	Phatr3_EG00100	GENE	1	248	0.00403225806451613	26	916	0.0283842794759825	54	1903	0.0283762480294272	34
chr_28	14115	15348	1234	*	Phatr3_J50216	GENE	0	0	0	0	0	0	0	0	0	0
chr_28	16310	17405	1096	*	Phatr3_J50217	GENE	0	0	0	0	0	0	0	0	0	0
chr_28	18414	24233	5820	*	Phatr3_J50218	GENE	0	0	0	0	0	0	0	0	0	0
chr_28	22488	24887	2400	*	Phatr3_EG00162	GENE	0	0	0	0	0	0	0	0	0	0
chr_28	25958	26389	432	*	Phatr3_J41125	GENE	0	0	0	0	0	0	0	0	0	0
chr_28	26968	27654	687	*	Phatr3_EG00150	GENE	0	0	0	0	0	0	0	0	0	0
chr_28	27682	29410	1729	*	Phatr3_J50220	GENE	0	0	0	0	0	0	0	0	0	0
chr_28	34071	34629	559	*	Phatr3_J8044	GENE	0	0	0	0	0	0	0	0	0	0
chr_28	38479	39562	1084	*	Phatr3_J41130	GENE	14	596	0.023489932885906	91	2961	0.0307328605200946	169	6268	0.0269623484365029	48
chr_28	43453	44332	880	*	Phatr3_J16807	GENE	19	1766	0.0107587768969422	236	9080	0.0259911894273128	464	18142	0.0255760114651086	105
chr_28	44479	44764	286	*	Phatr3_EG00161	GENE	9	466	0.01931330472103	217	8822	0.0245975969167989	296	10229	0.028937335027862	51
chr_28	52947	54507	1561	*	Phatr3_J50229	GENE	22	2360	0.00932203389830509	347	12543	0.0276648329745675	684	23226	0.0294497545853785	179
chr_28	55462	56584	1123	*	Phatr3_J23862	GENE	32	2480	0.0129032258064516	531	19065	0.0278520849724626	723	27947	0.0258703975381973	177
chr_28	56828	58994	2167	*	Phatr3_J52685	GENE	53	3776	0.0140360169491525	300	10061	0.0298181095318557	624	22789	0.0273816314888762	277
chr_28	60088	62319	2232	*	Phatr3_J23865	GENE	40	3041	0.0131535679052943	345	12340	0.0279578606158833	644	22813	0.0282295182571341	225
chr_28	62777	64610	1834	*	Phatr3_J16803	GENE	35	2636	0.0132776934749621	538	19523	0.0275572401782513	896	33120	0.0270531400966184	201
chr_28	64823	66221	1399	*	Phatr3_J23871	GENE	18	2121	0.00848656294200849	301	10603	0.0283881920211261	600	21178	0.0283312871848144	174
chr_28	66274	67216	943	*	Phatr3_J50235	GENE	13	1426	0.0091164095371669	265	8318	0.0318586198605434	440	16238	0.0270969331198423	129
chr_28	67767	68909	1143	*	Phatr3_J50236	GENE	18	1888	0.00953389830508475	406	15499	0.0261952384024776	716	25307	0.0282925672738768	170
chr_28	68997	70179	1183	*	Phatr3_J50237	GENE	33	2026	0.0162882527147088	216	7759	0.0278386389998711	384	15520	0.0247422680412371	162
chr_28	70651	73068	2418	*	Phatr3_J50238	GENE	26	2944	0.00883152173913043	418	13718	0.0304709141274238	756	25798	0.0293045972556012	234
chr_28	73306	74597	1292	*	Phatr3_J50239	GENE	13	1036	0.0125482625482625	143	5243	0.0272744611863437	276	9954	0.0277275467148885	96
chr_28	75983	76868	886	*	Phatr3_J50240	GENE	14	1415	0.00989399293286219	365	14600	0.025	633	23937	0.0264444165935581	69
chr_28	77490	78393	904	*	Phatr3_EG00153	GENE	20	1054	0.0189753320683112	134	3980	0.0336683417085427	240	8237	0.0291368216583708	104
chr_28	78441	81138	2698	*	Phatr3_J50241	GENE	42	4006	0.0104842735896156	597	19957	0.0299143157789247	963	34624	0.0278130776340111	338
chr_28	82065	82466	402	*	Phatr3_J41149	GENE	12	989	0.0121334681496461	140	4291	0.032626427406199	215	8130	0.0264452644526445	66
chr_28	82803	83925	1123	*	Phatr3_J41150	GENE	20	1590	0.0125786163522013	177	5282	0.0335100340780008	316	11162	0.0283103386489876	117
chr_28	84034	85679	1646	*	Phatr3_J16688	GENE	21	2091	0.0100430416068867	148	5694	0.025992272567615	345	13062	0.0264124942581534	179
chr_28	85712	87796	2085	*	Phatr3_EG00163	GENE	27	2550	0.0105882352941176	403	14333	0.0281169329519291	690	25557	0.0269984739992957	235
chr_28	88109	89659	1551	*	Phatr3_J55162	GENE	18	2030	0.00886699507389163	261	7847	0.0332611188989423	505	17148	0.0294494984837882	209
chr_28	89700	91083	1384	*	Phatr3_J50245	GENE	30	2724	0.0110132158590308	462	16202	0.0285149981483767	787	29028	0.0271117541683891	203
chr_28	91561	94030	2470	*	Phatr3_J50246	GENE	31	3133	0.00989466964570699	467	15852	0.0294600050466818	900	31962	0.0281584381452975	207
chr_28	94152	96656	2505	*	Phatr3_EG02216	GENE	42	3349	0.0125410570319498	629	21974	0.0286247383271139	985	32982	0.0298647747256079	225
chr_28	97193	98606	1414	*	Phatr3_J42361	GENE	28	3348	0.00836320191158901	738	27404	0.0269303751277186	1114	40039	0.0278228726991184	214
chr_28	97393	98008	616	*	Phatr3_EG00160	GENE	14	1796	0.00779510022271715	451	17425	0.0258823529411765	639	23555	0.0271279983018467	89
chr_28	98868	99705	838	*	Phatr3_J16798	GENE	22	1924	0.0114345114345114	423	17490	0.0241852487135506	713	27345	0.0260742366063266	158
chr_28	100250	101909	1660	*	Phatr3_J1719	GENE	35	3569	0.00980666853460353	678	25469	0.0266205975892261	1198	44113	0.027157527259538	217
chr_28	102881	104453	1573	*	Phatr3_J50250	GENE	30	2562	0.0117096018735363	398	14533	0.0273859492190188	728	26822	0.0271418984415778	246
chr_28	105805	106837	1033	*	Phatr3_J50251	GENE	24	1686	0.0142348754448399	314	10778	0.029133419929486	500	18243	0.0274077728443787	136
chr_28	110148	111819	1672	*	Phatr3_J50253	GENE	25	1755	0.0142450142450142	267	9492	0.0281289506953224	490	17817	0.0275018241005781	188
chr_28	111941	113555	1615	*	Phatr3_J50254	GENE	35	2223	0.0157444894287	427	15440	0.0276554404145078	740	26404	0.0280260566580821	191
chr_28	113238	113686	449	*	Phatr3_EG00151	GENE	12	441	0.0272108843537415	99	3618	0.027363184079602	142	5525	0.0257013574660633	48
chr_28	114398	117238	2841	*	Phatr3_J50255	GENE	60	6183	0.00970402717127608	1467	54643	0.0268469886353238	2114	80854	0.026145892596532	437
chr_28	117244	121948	4705	*	Phatr3_J41167	GENE	49	5576	0.00878766140602582	832	29904	0.0278223649010166	1536	56522	0.0271752591911114	492
chr_28	122279	123250	972	*	Phatr3_J50256	GENE	13	970	0.0134020618556701	112	3877	0.0288883157080217	213	8004	0.0266116941529235	64
chr_28	126617	128295	1679	*	Phatr3_J41170	GENE	16	2300	0.00695652173913044	439	17013	0.0258037970963381	770	28076	0.0274255591964667	184
chr_28	128600	129029	430	*	Phatr3_J50259	GENE	8	1331	0.00601051840721262	235	9142	0.0257055348938963	365	15034	0.0242783025143009	85
chr_28	129842	131331	1490	*	Phatr3_J41172	GENE	58	3152	0.0184010152284264	542	18879	0.0287091477302823	921	34190	0.0269377010821878	243
chr_28	131442	133200	1759	*	Phatr3_J41173	GENE	37	3518	0.0105173393973849	672	25234	0.0266307363081557	1152	41305	0.0278900859460114	270
chr_28	133482	134622	1141	*	Phatr3_J41174	GENE	10	923	0.0108342361863489	113	3549	0.031839954916878	224	7552	0.0296610169491525	95
chr_28	135504	136485	982	*	Phatr3_J7801	GENE	13	1275	0.0101960784313725	115	4669	0.0246305418719212	263	8739	0.0300949765419384	96
chr_28	136887	137731	845	*	Phatr3_J50263	GENE	7	634	0.0110410094637224	80	3004	0.0266311584553928	158	6111	0.0258550155457372	55
chr_28	138769	139787	1019	*	Phatr3_J16725	GENE	18	1369	0.0131482834185537	369	13350	0.0276404494382022	513	19104	0.0268530150753769	107
chr_28	140093	140525	433	*	Phatr3_J50265	GENE	3	300	0.01	34	933	0.0364415862808146	58	2079	0.0278980278980279	37
chr_28	141826	142865	1040	*	Phatr3_J16683	GENE	8	819	0.00976800976800977	110	3470	0.031700288184438	197	7307	0.0269604488846312	65
chr_28	143738	144547	810	*	Phatr3_J16707	GENE	11	695	0.0158273381294964	87	3048	0.0285433070866142	169	6140	0.0275244299674267	66
chr_28	145410	146574	1165	*	Phatr3_J50268	GENE	14	1145	0.0122270742358079	155	5428	0.0285556374355195	257	9511	0.0270213437072863	110
chr_28	146897	147569	673	*	Phatr3_EG00147	GENE	3	284	0.0105633802816901	59	2012	0.029324055666004	106	3584	0.0295758928571429	30
chr_28	148401	149583	1183	*	Phatr3_J50269	GENE	23	1800	0.0127777777777778	351	11622	0.0302013422818792	564	21018	0.0268341421638595	159
chr_28	150214	150629	416	*	Phatr3_J42364	GENE	2	325	0.00615384615384615	89	2737	0.0325173547679942	111	3838	0.02892131318395	23
chr_28	150760	154627	3868	*	Phatr3_J50270	GENE	53	5253	0.0100894726822768	903	31695	0.028490298154283	1601	58643	0.0273007861125795	511
chr_28	161327	162134	808	*	Phatr3_J50273	GENE	22	1758	0.012514220705347	264	9363	0.0281960909964755	468	17673	0.0264810728229503	138
chr_28	162304	164212	1909	*	Phatr3_J50274	GENE	36	3543	0.0101608806096528	1437	54025	0.0265987968533087	1948	73152	0.0266294838145232	351
chr_28	164679	165745	1067	*	Phatr3_J41189	GENE	39	2924	0.0133378932968536	793	32502	0.0243984985539351	1083	42869	0.0252630105670764	205
chr_28	165903	167934	2032	*	Phatr3_J16711	GENE	30	3034	0.00988793671720501	518	17241	0.0300446609825416	880	30815	0.0285575206879766	258
chr_28	168489	170115	1627	*	Phatr3_J50277	GENE	24	2334	0.0102827763496144	338	12391	0.0272778629650553	603	21984	0.02742903930131	178
chr_28	173454	173979	526	*	Phatr3_J41194	GENE	12	1320	0.00909090909090909	244	9782	0.0249437742792885	405	14858	0.0272580428052228	77
chr_28	174574	175955	1382	*	Phatr3_J23908	GENE	26	2274	0.0114335971855761	547	20403	0.0268097828750674	880	33973	0.0259029229093692	151
chr_28	176264	178484	2221	*	Phatr3_J50280	GENE	49	4179	0.0117252931323283	792	27425	0.0288787602552416	1299	46445	0.0279685649693186	294
chr_28	178796	180824	2029	*	Phatr3_EG02215	GENE	35	3315	0.0105580693815988	573	19121	0.0299670519324303	802	30529	0.0262701038356972	265
chr_28	181147	182080	934	*	Phatr3_EG00149	GENE	9	828	0.0108695652173913	132	4159	0.0317383986535225	235	8185	0.0287110568112401	68
chr_28	182134	183490	1357	*	Phatr3_J50283	GENE	27	2408	0.0112126245847176	251	8895	0.0282181000562114	503	18129	0.0277456009708202	170
chr_28	184541	185729	1189	*	Phatr3_J23913	GENE	17	2115	0.00803782505910165	605	22790	0.0265467310223782	970	36120	0.0268549280177187	221
chr_28	186254	187253	1000	*	Phatr3_J5718	GENE	14	1902	0.00736067297581493	528	18361	0.028756603670824	737	27076	0.0272196779435663	149
chr_28	187443	187824	382	*	Phatr3_J50286	GENE	14	932	0.0150214592274678	187	8146	0.0229560520500859	275	10653	0.0258143246033981	79
chr_28	188274	189760	1487	*	Phatr3_J50287	GENE	32	3279	0.00975907288807563	841	31000	0.0271290322580645	1263	46991	0.0268774871783959	256
chr_28	189923	191549	1627	*	Phatr3_J50288	GENE	18	1970	0.00913705583756345	365	12036	0.030325689597873	614	23173	0.0264963535148664	172
chr_28	192153	192890	738	*	Phatr3_J50289	GENE	11	725	0.0151724137931034	141	5169	0.0272780034822983	236	8049	0.0293204124735992	58
chr_28	192891	194400	1510	*	Phatr3_J23920	GENE	25	2482	0.0100725221595488	815	31232	0.0260950307377049	1202	45518	0.0264071356386484	184
chr_28	194951	197014	2064	*	Phatr3_J23924	GENE	33	2631	0.0125427594070696	508	17219	0.0295022939775829	839	31243	0.0268540152994271	218
chr_28	197025	198834	1810	*	Phatr3_J16722	GENE	36	3871	0.00929992250064583	555	21088	0.0263182852807284	889	35325	0.0251663128096249	330
chr_28	199165	200389	1225	*	Phatr3_J16674	GENE	15	1705	0.00879765395894428	266	8741	0.0304313007665027	407	15738	0.0258609734400813	151
chr_28	200720	201470	751	*	Phatr3_EG00166	GENE	14	1037	0.0135004821600771	162	5933	0.0273049047699309	274	10438	0.0262502395094846	85
chr_28	203150	204800	1651	*	Phatr3_J50292	GENE	58	3825	0.0151633986928105	1265	51145	0.0247336005474631	1723	69327	0.0248532317855958	360
chr_28	205149	205854	706	*	Phatr3_J41210	GENE	24	1503	0.0159680638722555	754	30264	0.024914089347079	796	32466	0.0245179572475821	144
chr_28	206011	206869	859	*	Phatr3_J50293	GENE	24	1923	0.0124804992199688	609	22391	0.0271984279397972	783	31820	0.0246071653048397	243
chr_28	208385	208931	547	*	Phatr3_EG00164	GENE	7	365	0.0191780821917808	50	1712	0.0292056074766355	99	3700	0.0267567567567568	33
chr_28	209647	212409	2763	*	Phatr3_J981	GENE	87	7332	0.0118657937806874	2358	90444	0.0260713811861483	3052	117399	0.0259968142829155	628
chr_28	212506	214144	1639	*	Phatr3_J50295	GENE	45	3344	0.0134569377990431	1346	53362	0.0252239421311045	1799	72161	0.0249303640470614	385
chr_28	214560	220389	5830	*	Phatr3_J41214	GENE	134	10076	0.0132989281460897	2589	96284	0.0268892027751236	3612	136178	0.026524108152565	839
chr_28	220964	222492	1529	*	Phatr3_EG00165	GENE	207	681	0.303964757709251	63	2279	0.0276437033786749	114	5260	0.0216730038022814	69
chr_28	222856	223498	643	*	Phatr3_EG00156	GENE	57	135	0.422222222222222	13	381	0.0341207349081365	20	901	0.0221975582685905	14
chr_28	230390	230929	540	*	Phatr3_J51271	GENE	12	925	0.012972972972973	101	3967	0.0254600453743383	178	6561	0.0271300106691053	61
chr_28	231565	232357	793	*	Phatr3_J50298	GENE	15	1016	0.0147637795275591	78	2853	0.0273396424815983	202	6407	0.031528016232246	80
chr_28	234428	235928	1501	*	Phatr3_J2819	GENE	26	2556	0.0101721439749609	343	12669	0.0270739600599889	629	24339	0.0258432967665064	198
chr_28	236011	237130	1120	*	Phatr3_J41220	GENE	22	1598	0.0137672090112641	256	9638	0.0265615272878191	434	15990	0.0271419637273296	112
chr_28	237864	239000	1137	*	Phatr3_J50302	GENE	23	1772	0.012979683972912	189	7523	0.0251229562674465	350	12436	0.0281440977806369	131
chr_28	242834	245774	2941	*	Phatr3_J50304	GENE	69	4771	0.014462376860197	984	35312	0.0278658812868147	1547	55637	0.027805237521793	369
chr_28	245927	248601	2675	*	Phatr3_J50305	GENE	70	4634	0.0151057401812689	919	34947	0.0262969639740178	1563	58147	0.0268801485889212	357
chr_28	249500	250130	631	*	Phatr3_J50306	GENE	23	1785	0.0128851540616246	339	13301	0.0254868055033456	517	19955	0.0259082936607367	151
chr_28	250387	251950	1564	*	Phatr3_J50307	GENE	24	1742	0.0137772675086108	279	10758	0.0259341885108756	476	17993	0.0264547323959318	146
chr_28	252517	253711	1195	*	Phatr3_J31068	GENE	24	2902	0.00827015851137147	541	19810	0.0273094396769308	977	34770	0.0280989358642508	228
chr_28	254213	256865	2653	*	Phatr3_J16786	GENE	59	5029	0.0117319546629549	927	33850	0.0273855243722304	1455	56752	0.0256378629828024	411
chr_28	257266	259324	2059	*	Phatr3_J50309	GENE	30	2331	0.0128700128700129	368	14657	0.0251074571876919	688	26159	0.0263006995680263	227
chr_28	259626	260607	982	*	Phatr3_EG00159	GENE	9	834	0.0107913669064748	68	2562	0.0265417642466823	159	5296	0.0300226586102719	83
chr_28	260841	263325	2485	*	Phatr3_J50310	GENE	74	4992	0.0148237179487179	1143	37661	0.0303496986272271	1573	56330	0.0279247292739215	330
chr_28	263321	264152	832	*	Phatr3_J41231	GENE	14	941	0.0148777895855473	71	2715	0.0261510128913444	175	6558	0.0266849649283318	82
chr_28	264491	265346	856	*	Phatr3_J31073	GENE	14	1374	0.0101892285298399	245	9826	0.0249338489721148	382	15074	0.0253416478705055	119
chr_28	265448	266469	1022	*	Phatr3_J50312	GENE	24	1739	0.0138010350776308	263	9387	0.0280174709704911	558	19333	0.0288625665959758	151
chr_28	266943	267972	1030	*	Phatr3_J41234	GENE	10	1736	0.00576036866359447	345	10754	0.0320810861074949	533	18803	0.0283465404456736	135
chr_28	268104	269380	1277	*	Phatr3_J16698	GENE	31	3343	0.00927310798683817	905	33690	0.0268625704956961	1260	46730	0.0269634068050503	218
chr_28	269966	271280	1315	*	Phatr3_J42373	GENE	34	2761	0.0123143788482434	871	33257	0.0261899750428481	1112	42128	0.0263957462969996	246
chr_28	271314	273750	2437	*	Phatr3_J50315	GENE	42	4167	0.0100791936645068	853	29249	0.0291633902013744	1459	50489	0.0288973835885044	315
chr_28	274196	276580	2385	*	Phatr3_J41238	GENE	34	2857	0.0119005950297515	366	13210	0.0277062831188494	710	25333	0.028026684561639	266
chr_28	276610	280997	4388	*	Phatr3_J50316	GENE	80	6846	0.011685655857435	913	31697	0.0288039877590939	1693	62731	0.0269882514227415	480
chr_28	281392	282286	895	*	Phatr3_J6914	GENE	31	2177	0.0142397795130914	325	12499	0.0260020801664133	583	22243	0.0262104931888684	158
chr_28	283079	284930	1852	*	Phatr3_J41241	GENE	28	2204	0.0127041742286751	240	8212	0.0292255236239649	512	17896	0.0286097451944569	161
chr_28	284986	286300	1315	*	Phatr3_J50318	GENE	29	2092	0.0138623326959847	390	14160	0.0275423728813559	588	23294	0.0252425517300592	181
chr_28	286716	288483	1768	*	Phatr3_J41243	GENE	43	4285	0.0100350058343057	747	26391	0.0283051040127316	1356	47165	0.0287501325135164	355
chr_28	288546	289221	676	*	Phatr3_J41244	GENE	15	1760	0.00852272727272727	246	8146	0.030198870611343	448	16838	0.0266064853307994	98
chr_28	289821	290695	875	*	Phatr3_J55176	GENE	19	1866	0.0101822079314041	211	8575	0.0246064139941691	509	17855	0.0285074208905069	143
chr_28	292309	293716	1408	*	Phatr3_J3559	GENE	30	2215	0.0135440180586907	307	10563	0.0290637129603332	516	19836	0.0260133091349062	160
chr_28	293800	296767	2968	*	Phatr3_EG02217	GENE	48	3684	0.0130293159609121	702	25434	0.0276008492569002	1131	43322	0.026106827939615	309
chr_28	296831	298106	1276	*	Phatr3_J50322	GENE	33	2040	0.0161764705882353	292	9352	0.0312232677502139	452	17463	0.0258832961117792	168
chr_28	298522	300409	1888	*	Phatr3_EG00157	GENE	29	2382	0.0121746431570109	509	17981	0.0283076580835326	900	33304	0.027023780927216	233
chr_28	300876	302925	2050	*	Phatr3_J23959	GENE	44	4181	0.0105237981344176	935	35517	0.026325421629079	1393	53536	0.0260198744769874	326
chr_28	303863	304882	1020	*	Phatr3_J41252	GENE	15	1263	0.0118764845605701	151	5497	0.0274695288339094	288	11014	0.0261485382240784	94
chr_28	305350	306034	685	*	Phatr3_J16766	GENE	8	974	0.0082135523613963	147	5243	0.0280373831775701	222	8905	0.0249298147108366	70
chr_28	307010	307862	853	*	Phatr3_J41254	GENE	19	1519	0.0125082290980908	280	10143	0.0276052449965493	452	16652	0.0271438866202258	117
chr_28	308223	308847	625	*	Phatr3_EG00148	GENE	11	1046	0.0105162523900574	291	9993	0.0291203842689883	420	14952	0.0280898876404494	74
chr_28	308998	309916	919	*	Phatr3_J50325	GENE	8	1023	0.00782013685239492	112	4170	0.0268585131894484	281	9981	0.0281534916341048	83
chr_28	315769	318169	2401	*	Phatr3_J50327	GENE	56	5474	0.010230179028133	1688	63085	0.0267575493381945	2270	89299	0.0254202174716402	429
chr_28	318064	318688	625	*	Phatr3_EG00158	GENE	7	705	0.0099290780141844	94	3454	0.0272148233931673	183	6717	0.0272443054935239	68
chr_28	318800	320090	1291	*	Phatr3_J50328	GENE	24	2156	0.0111317254174397	477	16834	0.0283355114648925	682	24425	0.0279222108495394	174
chr_28	320175	322621	2447	*	Phatr3_J41259	GENE	49	3808	0.0128676470588235	494	16880	0.0292654028436019	898	31988	0.0280730273852695	300
chr_28	330380	334337	3958	*	Phatr3_J4708	GENE	74	4972	0.0148833467417538	772	27169	0.0284147373845191	1253	46081	0.027191250189883	404
chr_28	334387	337441	3055	*	Phatr3_J50332	GENE	74	5594	0.0132284590632821	949	32780	0.0289505796217206	1517	58260	0.0260384483350498	407
chr_28	338151	340182	2032	*	Phatr3_J50333	GENE	56	3409	0.0164271047227926	675	25322	0.0266566621909802	1054	41335	0.0254989718156526	293
chr_28	340369	341317	949	*	Phatr3_J41265	GENE	14	990	0.0141414141414141	132	4768	0.0276845637583893	218	8904	0.0244833782569632	83
chr_28	341773	342132	360	*	Phatr3_EG00152	GENE	4	220	0.0181818181818182	22	826	0.026634382566586	38	1421	0.0267417311752287	18
chr_28	342186	342889	704	*	Phatr3_J16787	GENE	7	739	0.0094722598105548	162	6207	0.0260995650072499	247	9032	0.0273472099202834	46
chr_28	343190	343870	681	*	Phatr3_J41267	GENE	15	1011	0.0148367952522255	83	3069	0.0270446399478658	171	6546	0.0261228230980752	73
chr_28	344872	346531	1660	*	Phatr3_J41268	GENE	40	2949	0.0135639199728722	412	14991	0.027483156560603	828	29297	0.0282622794142745	229
chr_28	346603	347824	1222	*	Phatr3_J4634	GENE	19	1303	0.0145817344589409	120	4425	0.0271186440677966	268	9571	0.028001253787483	100
chr_28	348544	349570	1027	*	Phatr3_J50336	GENE	20	1804	0.0110864745011086	437	15451	0.0282829590317779	691	26695	0.0258849971904851	146
chr_28	350463	351722	1260	*	Phatr3_J55177	GENE	38	3027	0.0125536835150314	968	34575	0.027997107736804	1163	45718	0.025438558117153	224
chr_28	352377	354975	2599	*	Phatr3_J50338	GENE	99	7259	0.0136382421821187	2675	102398	0.0261235571007246	3234	126309	0.0256038762083462	549
chr_28	354976	357515	2540	*	Phatr3_J50339	GENE	8	993	0.0080563947633434	420	15075	0.0278606965174129	512	18353	0.0278973464828638	148
chr_28	358118	359198	1081	*	Phatr3_J50340	GENE	0	0	0	0	0	0	0	0	0	0
chr_28	359345	365456	6112	*	Phatr3_J16669	GENE	28	1901	0.0147290899526565	217	6991	0.0310399084537262	384	12957	0.0296364899282241	263
chr_28	368194	368974	781	*	Phatr3_J41277	GENE	4	346	0.0115606936416185	89	3157	0.0281913208742477	97	4338	0.0223605348086676	52
chr_28	370035	372155	2121	*	Phatr3_J50344	GENE	13	882	0.0147392290249433	223	8335	0.026754649070186	315	12983	0.0242624971116075	139
chr_28	373375	375034	1660	*	Phatr3_J50345	GENE	12	671	0.0178837555886736	78	2517	0.0309892729439809	115	4585	0.0250817884405671	89
chr_28	375064	377292	2229	*	Phatr3_J16719	GENE	8	643	0.0124416796267496	120	4293	0.0279524807826695	172	6453	0.0266542693320936	77
chr_28	377980	378751	772	*	Phatr3_J41282	GENE	0	70	0	5	364	0.0137362637362637	18	719	0.0250347705146036	12
chr_28	379238	381962	2725	*	Phatr3_J50346	GENE	12	1003	0.0119641076769691	135	4830	0.0279503105590062	226	8398	0.02691116932603	137
chr_28	382160	383450	1291	*	Phatr3_J50347	GENE	2	259	0.00772200772200772	31	1076	0.0288104089219331	65	2225	0.0292134831460674	23
chr_27	6969	7854	886	*	Phatr3_J52661	GENE	6	605	0.00991735537190083	118	4968	0.0237520128824477	192	7123	0.0269549347185175	69
chr_27	32820	33882	1063	*	Phatr3_J55141	GENE	33	2881	0.011454356126345	533	19967	0.026694045174538	887	32978	0.0268967190248044	226
chr_27	34518	41021	6504	*	Phatr3_J16608	GENE	178	13738	0.0129567622652497	2978	104412	0.0285216258667586	4595	166323	0.0276269668055531	869
chr_27	44927	47019	2093	*	Phatr3_J16581	GENE	39	2792	0.0139684813753582	636	23970	0.0265331664580726	943	35443	0.0266060999351071	210
chr_27	47019	48702	1684	*	Phatr3_J50103	GENE	48	3707	0.0129484758564877	723	28057	0.0257689703104395	1261	45606	0.0276498706310573	292
chr_27	49375	50952	1578	*	Phatr3_J30898	GENE	26	3166	0.0082122552116235	728	23402	0.0311084522690368	1344	45718	0.0293976114440702	226
chr_27	51324	52152	829	*	Phatr3_J40979	GENE	22	2422	0.00908340214698596	487	18638	0.0261294130271488	767	29399	0.0260893227660805	159
chr_27	52642	53722	1081	*	Phatr3_J50105	GENE	38	3019	0.0125869493209672	907	33013	0.0274740253839397	1171	43233	0.0270857909467305	192
chr_27	56231	57632	1402	*	Phatr3_J16615	GENE	36	3964	0.00908173562058527	826	30847	0.0267773203228839	1337	49756	0.0268711311198649	258
chr_27	62353	64068	1716	*	Phatr3_J16560	GENE	39	2964	0.0131578947368421	875	35564	0.0246035316612305	1263	49728	0.025398166023166	233
chr_27	64352	67385	3034	*	Phatr3_J30908	GENE	70	6002	0.0116627790736421	1111	39594	0.0280598070414709	1790	63931	0.0279989363532559	422
chr_27	67712	68507	796	*	Phatr3_J50111	GENE	16	1313	0.0121858339680122	173	6377	0.027128743923475	367	13322	0.0275484161537307	99
chr_27	69138	70490	1353	*	Phatr3_J50112	GENE	41	3754	0.0109216835375599	1039	37550	0.0276697736351531	1477	55894	0.0264250187855584	300
chr_27	81244	81940	697	*	Phatr3_J16633	GENE	19	1356	0.0140117994100295	445	15652	0.0284308714541273	614	23283	0.0263711720998153	92
chr_27	82783	83679	897	*	Phatr3_J16592	GENE	12	1337	0.00897531787584144	167	6040	0.0276490066225166	349	12321	0.0283256229202175	98
chr_27	83887	84928	1042	*	Phatr3_J30909	GENE	23	2034	0.0113077679449361	495	17996	0.0275061124694377	736	28375	0.0259383259911894	189
chr_27	85292	86696	1405	*	Phatr3_J50115	GENE	29	3214	0.00902302426882389	754	29696	0.025390625	1136	42632	0.0266466504034528	221
chr_27	87124	88665	1542	*	Phatr3_J40994	GENE	32	1629	0.0196439533456108	222	7293	0.0304401480872069	387	14271	0.0271179314694135	140
chr_27	91817	93455	1639	*	Phatr3_J50116	GENE	43	4355	0.00987370838117107	1539	58779	0.026182820395039	2013	75457	0.026677445432498	331
chr_27	94097	94721	625	*	Phatr3_J40996	GENE	12	1166	0.0102915951972556	315	11585	0.027190332326284	440	16603	0.0265012347166175	95
chr_27	99513	100109	597	*	Phatr3_J40998	GENE	21	1669	0.0125823846614739	487	17669	0.0275623974192088	724	28026	0.0258331549275673	92
chr_27	100704	102642	1939	*	Phatr3_J16571	GENE	69	5114	0.0134923738756355	1194	45935	0.0259932513334059	1837	71216	0.0257947652212986	408
chr_27	103424	104283	860	*	Phatr3_J23794	GENE	12	1340	0.00895522388059702	155	4863	0.0318733292206457	321	10555	0.0304121269540502	112
chr_27	105533	106122	590	*	Phatr3_J50120	GENE	15	1348	0.0111275964391691	421	16525	0.0254765506807867	530	19773	0.0268042279876599	92
chr_27	106610	107249	640	*	Phatr3_EG00127	GENE	13	1025	0.0126829268292683	376	13273	0.0283281850372938	468	17882	0.0261715691757074	73
chr_27	107496	108921	1426	*	Phatr3_J41002	GENE	30	3215	0.00933125972006221	903	35157	0.025684785391245	1273	50462	0.0252269034124688	274
chr_27	109280	110405	1126	*	Phatr3_J41003	GENE	32	3160	0.010126582278481	873	31892	0.0273736360215728	1101	42803	0.0257224960867229	248
chr_27	110568	111726	1159	*	Phatr3_J41004	GENE	30	2705	0.011090573012939	947	34045	0.0278161257159642	1222	45711	0.0267331714466977	240
chr_27	112314	114807	2494	*	Phatr3_J23798	GENE	45	5169	0.00870574579222287	1186	46428	0.0255449297837512	1876	75762	0.0247617539135714	368
chr_27	114932	116555	1624	*	Phatr3_J50123	GENE	50	4178	0.0119674485399713	1446	53447	0.027054839373585	1884	71262	0.0264376526058769	292
chr_27	117090	124248	7159	*	Phatr3_J50124	GENE	122	12324	0.00989938331710484	2934	113065	0.0259496749657277	4603	175079	0.0262909886394142	952
chr_27	124266	126735	2470	*	Phatr3_J41008	GENE	68	5604	0.0121341898643826	1422	51751	0.0274777298989392	1993	75458	0.0264120437859472	446
chr_27	127017	132481	5465	*	Phatr3_EG02213	GENE	130	11154	0.0116550116550117	3422	135441	0.0252656138097031	4636	181060	0.0256047718988181	806
chr_27	132602	134783	2182	*	Phatr3_J41011	GENE	81	7461	0.0108564535585042	3527	141668	0.0248962362707175	3833	155931	0.0245813853563435	623
chr_27	135369	136470	1102	*	Phatr3_J50127	GENE	19	2586	0.00734725444702243	971	37996	0.0255553216128013	1230	47168	0.0260770013568521	220
chr_27	137928	138645	718	*	Phatr3_J50128	GENE	13	1509	0.00861497680583168	776	29625	0.0261940928270042	841	33919	0.0247943630413632	139
chr_27	139276	140110	835	*	Phatr3_J50129	GENE	41	3388	0.0121015348288076	1021	38121	0.0267831379029931	1349	52043	0.0259208731241473	202
chr_27	141314	142094	781	*	Phatr3_J50130	GENE	15	1522	0.00985545335085414	720	28372	0.0253771323840406	815	33144	0.0245896693217475	210
chr_27	142778	144533	1756	*	Phatr3_J41016	GENE	43	4273	0.0100631874561198	1031	39389	0.0261748203813247	1535	58602	0.0261936452680796	343
chr_27	152657	153434	778	*	Phatr3_EG01897	GENE	46	3344	0.013755980861244	947	37369	0.0253418609007466	1396	52006	0.0268430565703957	213
chr_27	153463	154717	1255	*	Phatr3_EG01898	GENE	16	1634	0.00979192166462668	1055	43075	0.024492164828787	1322	49626	0.0266392616773466	186
chr_27	155338	157292	1955	*	Phatr3_J50135	GENE	65	5761	0.0112827634091304	1609	58964	0.0272878366460891	2244	87181	0.0257395533430449	441
chr_27	158254	159602	1349	*	Phatr3_J50136	GENE	14	1336	0.0104790419161677	414	15405	0.0268743914313535	647	24102	0.0268442452908472	135
chr_27	160777	162241	1465	*	Phatr3_J50137	GENE	41	2859	0.0143406785589367	489	18557	0.026351242118877	815	31116	0.0261923126365857	221
chr_27	162503	167882	5380	*	Phatr3_J50138	GENE	99	9458	0.0104673292450835	1591	58060	0.0274026868756459	2792	102838	0.027149497267547	720
chr_27	172283	172922	640	*	Phatr3_J41026	GENE	55	1148	0.0479094076655052	103	4104	0.0250974658869396	226	8616	0.026230269266481	97
chr_27	173388	174471	1084	*	Phatr3_EG00138	GENE	215	1242	0.173107890499195	193	8466	0.0227970706354831	434	14853	0.0292196862586683	113
chr_27	174541	175298	758	*	Phatr3_J50141	GENE	93	797	0.116687578419072	92	3130	0.0293929712460064	166	6190	0.0268174474959612	82
chr_27	175711	178373	2663	*	Phatr3_EG02212	GENE	67	4949	0.0135380885027278	1244	44861	0.0277300996411137	1775	67239	0.0263983699936049	346
chr_27	178803	185486	6684	*	Phatr3_J41029	GENE	131	11347	0.0115449017361417	1808	65513	0.0275975760536077	3192	120068	0.0265849352033847	881
chr_27	185678	186899	1222	*	Phatr3_J41030	GENE	31	3085	0.0100486223662885	742	26749	0.0277393547422334	1173	42141	0.0278351249377091	244
chr_27	185745	186219	475	*	Phatr3_EG00137	GENE	11	1118	0.00983899821109123	192	7017	0.0273621205643437	405	12291	0.0329509397119844	82
chr_27	187150	189221	2072	*	Phatr3_J41031	GENE	42	3761	0.0111672427545865	743	28687	0.0259002335552689	1309	48118	0.0272039569391912	293
chr_27	188339	189574	1236	*	Phatr3_EG00139	GENE	22	2438	0.00902378999179656	602	23315	0.0258202873686468	887	33737	0.0262916086196164	181
chr_27	189761	190871	1111	*	Phatr3_J16595	GENE	25	2344	0.0106655290102389	730	27483	0.0265618746133974	1026	38807	0.0264385291313423	208
chr_27	191299	193118	1820	*	Phatr3_J50146	GENE	56	4725	0.0118518518518519	2143	83607	0.0256318250864162	2424	102617	0.0236218170478576	367
chr_27	192341	192922	582	*	Phatr3_EG00146	GENE	22	1756	0.0125284738041002	742	30711	0.0241607241704927	954	41011	0.0232620516446807	114
chr_27	193630	194317	688	*	Phatr3_J55153	GENE	3	483	0.0062111801242236	90	3070	0.0293159609120521	152	5384	0.0282317979197623	53
chr_27	194931	196062	1132	*	Phatr3_J50148	GENE	28	2202	0.0127157129881926	288	9513	0.0302743614001892	525	18072	0.0290504648074369	140
chr_27	196190	197874	1685	*	Phatr3_J50149	GENE	26	2316	0.0112262521588946	257	9180	0.0279956427015251	539	19254	0.0279941830269035	178
chr_27	198714	199422	709	*	Phatr3_J50150	GENE	18	1404	0.0128205128205128	211	7497	0.0281445911698013	360	13380	0.0269058295964126	102
chr_27	199734	200709	976	*	Phatr3_J41038	GENE	16	1724	0.00928074245939675	767	28440	0.0269690576652602	981	39714	0.0247016165583925	192
chr_27	201447	202461	1015	*	Phatr3_J50151	GENE	10	910	0.010989010989011	212	8055	0.0263190564866543	304	11586	0.0262385637838771	119
chr_27	202533	204984	2452	*	Phatr3_J23811	GENE	64	5081	0.0125959456799843	1059	37829	0.0279943958338841	1662	60817	0.02732788529523	406
chr_27	205796	207717	1922	*	Phatr3_J50153	GENE	37	2760	0.0134057971014493	665	23853	0.0278790927765899	1009	37301	0.0270502131310153	219
chr_27	208672	211831	3160	*	Phatr3_J41042	GENE	66	6899	0.00956660385563125	1246	45037	0.0276661411728135	2043	76052	0.0268631988639352	473
chr_27	212903	214651	1749	*	Phatr3_J50155	GENE	22	1838	0.0119695321001088	406	15406	0.0263533688173439	604	22586	0.026742229699814	127
chr_27	214953	215607	655	*	Phatr3_J50156	GENE	7	751	0.00932090545938748	173	7105	0.0243490499648135	269	10503	0.0256117299819099	58
chr_27	216188	218864	2677	*	Phatr3_EG01894	GENE	71	6375	0.0111372549019608	1810	69010	0.0262280828865382	2349	94494	0.0248587211886469	417
chr_27	219036	221451	2416	*	Phatr3_EG01895	GENE	52	4827	0.0107727366894551	830	29051	0.0285704450793432	1357	51389	0.026406429391504	339
chr_27	221611	223454	1844	*	Phatr3_J50158	GENE	68	5023	0.0135377264582919	1473	54801	0.0268790715497892	1997	75773	0.0263550341150542	378
chr_27	224014	225351	1338	*	Phatr3_J50159	GENE	28	2296	0.0121951219512195	612	23791	0.0257240132823337	799	33356	0.0239537114761962	209
chr_27	225621	227991	2371	*	Phatr3_J50160	GENE	65	6382	0.010184895017236	2042	74441	0.0274311199473408	2741	102548	0.0267289464445918	492
chr_27	229135	235990	6856	*	Phatr3_EG00136	GENE	183	16396	0.0111612588436204	3862	140236	0.0275392909096095	5471	202780	0.0269799783016077	1102
chr_27	236085	237687	1603	*	Phatr3_J50162	GENE	42	3929	0.0106897429371341	889	32212	0.0275984105302372	1273	49551	0.0256907025085266	298
chr_27	240483	240714	232	*	Phatr3_EG00128	GENE	11	233	0.0472103004291846	42	1678	0.0250297973778308	69	2965	0.0232715008431703	24
chr_27	247600	248188	589	*	Phatr3_J16606	GENE	11	1082	0.0101663585951941	292	12656	0.0230720606826802	427	19662	0.021717017597396	88
chr_27	248393	249803	1411	*	Phatr3_J41055	GENE	11	1295	0.00849420849420849	195	7461	0.0261359067149176	314	12511	0.0250979138358245	118
chr_27	250312	251518	1207	*	Phatr3_J41056	GENE	18	1602	0.0112359550561798	194	6796	0.0285462036492054	339	12906	0.0262668526266853	147
chr_27	251571	252354	784	*	Phatr3_EG00145	GENE	17	1864	0.00912017167381974	241	7733	0.0311651364282943	370	14088	0.0262634866553095	104
chr_27	253361	253997	637	*	Phatr3_J50167	GENE	13	761	0.0170827858081472	58	2584	0.0224458204334365	158	5326	0.0296657904618851	58
chr_27	254821	257341	2521	*	Phatr3_J50168	GENE	44	3578	0.0122973728339855	489	15730	0.0310870947234584	879	28695	0.0306325143753267	282
chr_27	257495	258737	1243	*	Phatr3_J50169	GENE	18	2785	0.00646319569120287	818	29976	0.0272884974646384	1029	39719	0.0259069966514766	197
chr_27	259026	259869	844	*	Phatr3_J50170	GENE	23	1809	0.0127142067440575	460	17214	0.0267224352271407	689	26184	0.0263137794072716	136
chr_27	261350	263570	2221	*	Phatr3_J50171	GENE	84	6358	0.0132117017930167	1166	38506	0.030280995169584	1814	66815	0.0271495921574497	415
chr_27	264126	265557	1432	*	Phatr3_J50172	GENE	46	4142	0.0111057460164172	1466	52157	0.0281074448300324	1737	68401	0.0253943655794506	330
chr_27	265826	266672	847	*	Phatr3_J41063	GENE	14	1412	0.00991501416430595	442	17402	0.0253993793816803	516	21343	0.0241765450030455	146
chr_27	266807	267815	1009	*	Phatr3_J41064	GENE	27	2681	0.010070869078702	726	25854	0.0280807611974936	1024	38343	0.0267063088438568	228
chr_27	269106	271824	2719	*	Phatr3_J50174	GENE	66	5595	0.0117962466487936	1232	43584	0.0282672540381791	1893	69933	0.0270687658187122	389
chr_27	271786	274890	3105	*	Phatr3_J50175	GENE	55	6071	0.00905946302091912	1730	65058	0.0265916566755818	2519	94059	0.0267810629498506	515
chr_27	274991	278065	3075	*	Phatr3_J16603	GENE	70	4430	0.0158013544018059	1260	45976	0.0274056029232643	1872	68399	0.0273688211815962	326
chr_27	278362	279305	944	*	Phatr3_EG00144	GENE	27	2026	0.0133267522211254	420	13479	0.0311595815713332	650	23176	0.0280462547462893	141
chr_27	279723	280665	943	*	Phatr3_J41069	GENE	15	2235	0.00671140939597315	326	13159	0.0247739189908048	643	22543	0.0285232666459655	160
chr_27	280768	283163	2396	*	Phatr3_J50177	GENE	59	5086	0.011600471883602	1021	38741	0.026354508143827	1491	56364	0.0264530551415797	308
chr_27	283360	284469	1110	*	Phatr3_J41071	GENE	19	1758	0.0108077360637088	254	9642	0.0263430823480606	511	16980	0.0300942285041225	113
chr_27	284909	286701	1793	*	Phatr3_J50179	GENE	29	2870	0.0101045296167247	827	31359	0.0263720144137249	1114	41209	0.0270329296998229	144
chr_27	287065	289834	2770	*	Phatr3_J23826	GENE	61	4722	0.0129182549767048	713	23899	0.0298338842629399	1207	44813	0.0269341485729587	347
chr_27	290975	291275	301	*	Phatr3_EG00140	GENE	9	694	0.0129682997118156	140	4868	0.028759244042728	219	7084	0.0309147374364766	64
chr_27	292228	293230	1003	*	Phatr3_J50181	GENE	13	591	0.0219966159052453	77	2345	0.0328358208955224	152	5309	0.0286306272367678	57
chr_27	293644	295535	1892	*	Phatr3_J50182	GENE	28	2864	0.00977653631284916	439	16223	0.0270603464217469	717	27158	0.026401060461006	221
chr_27	295617	296922	1306	*	Phatr3_J50183	GENE	40	3660	0.0109289617486339	1407	53489	0.0263044738170465	1798	72811	0.0246940709508179	286
chr_27	297781	298744	964	*	Phatr3_J50184	GENE	24	2024	0.0118577075098814	351	12570	0.0279236276849642	626	23044	0.0271654226696754	169
chr_27	300870	302956	2087	*	Phatr3_J41079	GENE	44	4216	0.0104364326375712	1720	68772	0.0250101785610423	2057	77870	0.0264158212405291	397
chr_27	301835	310884	9050	*	Phatr3_J52678	GENE	196	18039	0.0108653473030656	5210	201336	0.0258771407001232	6839	258541	0.026452284163827	1338
chr_27	317513	317980	468	*	Phatr3_EG00142	GENE	13	1201	0.0108243130724396	177	6577	0.0269119659419188	344	12590	0.0273232724384432	75
chr_27	317543	319118	1576	*	Phatr3_J23830	GENE	32	2400	0.0133333333333333	440	16283	0.0270220475342382	725	29073	0.0249372269803598	192
chr_27	319385	321437	2053	*	Phatr3_J50189	GENE	46	4362	0.0105456212746447	931	34210	0.0272142648348436	1340	51671	0.0259333088192603	321
chr_27	322138	322969	832	*	Phatr3_J23833	GENE	30	2672	0.0112275449101796	1166	46070	0.0253093119166486	1387	53906	0.0257299743998813	230
chr_27	323388	323871	484	*	Phatr3_J50191	GENE	7	689	0.0101596516690856	147	5911	0.024868888512942	257	9954	0.0258187663250954	51
chr_27	324197	324740	544	*	Phatr3_EG00130	GENE	9	807	0.0111524163568773	98	3424	0.0286214953271028	196	7138	0.0274586718968899	76
chr_27	324984	325387	404	*	Phatr3_EG00143	GENE	10	590	0.0169491525423729	184	6438	0.0285803044423734	318	10754	0.0295703924121257	66
chr_27	325825	326822	998	*	Phatr3_J30960	GENE	19	1292	0.0147058823529412	247	9639	0.0256250648407511	474	16395	0.0289112534309241	93
chr_27	326829	327948	1120	*	Phatr3_J41088	GENE	19	1899	0.0100052659294365	401	14588	0.0274883465862353	731	27253	0.0268227351117308	184
chr_27	328325	329439	1115	*	Phatr3_J50193	GENE	12	1928	0.00622406639004149	206	7667	0.0268683970262163	422	15170	0.0278180619644034	144
chr_27	329497	330688	1192	*	Phatr3_J50194	GENE	28	2757	0.0101559666303954	352	12780	0.0275430359937402	693	25347	0.0273405136702568	193
chr_27	332220	332916	697	*	Phatr3_J41091	GENE	16	1330	0.0120300751879699	420	15026	0.0279515506455477	504	18745	0.0268871699119765	106
chr_27	333012	333867	856	*	Phatr3_J41092	GENE	17	1433	0.0118632240055827	366	12089	0.0302754570270494	483	17997	0.0268378063010502	135
chr_27	334335	334692	358	*	Phatr3_J50195	GENE	7	493	0.0141987829614604	83	3088	0.0268782383419689	140	5908	0.023696682464455	56
chr_27	335621	336755	1135	*	Phatr3_J41094	GENE	32	2577	0.0124175397749321	531	20883	0.0254273811234018	768	29157	0.0263401584525157	187
chr_27	339543	358310	18768	*	Phatr3_EG02214	GENE	249	20384	0.0122154631083203	2835	103071	0.0275053118723986	5146	189793	0.0271137502436865	1628
chr_27	358503	359264	762	*	Phatr3_J41098	GENE	0	0	0	0	0	0	0	0	0	0
chr_27	359815	362425	2611	*	Phatr3_J50200	GENE	9	808	0.0111386138613861	211	8493	0.0248439891675497	271	11422	0.0237261425319559	136
chr_27	363154	364339	1186	*	Phatr3_J50201	GENE	0	0	0	0	0	0	0	0	0	0
chr_27	364480	366400	1921	*	Phatr3_J30967	GENE	6	516	0.0116279069767442	66	2355	0.0280254777070064	111	4683	0.0237027546444587	73
chr_27	367149	368066	918	*	Phatr3_J16648	GENE	8	827	0.00967351874244256	211	8378	0.025185008355216	227	9313	0.024374530226565	124
chr_27	368159	368750	592	*	Phatr3_J55157	GENE	3	241	0.012448132780083	101	4078	0.0247670426679745	103	4711	0.0218637232010189	43
chr_27	401883	402825	943	*	Phatr3_J50212	GENE	7	483	0.0144927536231884	80	3224	0.0248138957816377	172	6227	0.0276216476634013	79
chr_27	403620	404246	627	*	Phatr3_J50213	GENE	2	359	0.00557103064066852	133	4564	0.0291411042944785	202	6925	0.0291696750902527	44
chr_26	25572	26595	1024	*	Phatr3_EG01905	GENE	20	2346	0.00852514919011083	534	18915	0.0282315622521808	930	34708	0.0267949752218509	155
chr_26	26655	28428	1774	*	Phatr3_EG01904	GENE	83	5762	0.0144047205831309	927	34252	0.0270641130444938	2039	74834	0.027246973300906	290
chr_26	29714	34049	4336	*	Phatr3_J3656	GENE	157	11446	0.0137165822121265	1652	58166	0.0284014716501049	3651	136709	0.0267063616879649	523
chr_26	35425	37141	1717	*	Phatr3_J49984	GENE	31	3923	0.00790211572775937	645	24571	0.0262504578568231	1542	57699	0.0267248999116103	275
chr_26	38426	39941	1516	*	Phatr3_J49985	GENE	50	4911	0.0101812258195887	741	28280	0.0262022630834512	1701	64604	0.0263296390316389	230
chr_26	40513	42127	1615	*	Phatr3_J49986	GENE	61	5356	0.0113890963405527	647	21956	0.0294680269630169	1502	55831	0.0269026168257778	277
chr_26	42580	43561	982	*	Phatr3_J49987	GENE	19	1727	0.0110017371163868	181	6819	0.0265434814488928	444	16334	0.0271825639769805	91
chr_26	44148	45504	1357	*	Phatr3_J49988	GENE	30	3044	0.00985545335085414	305	10786	0.028277396625255	584	21058	0.0277329281033337	148
chr_26	52985	58383	5399	*	Phatr3_J49989	GENE	132	10906	0.0121034293049697	1936	76382	0.0253462857741353	4083	154990	0.0263436350732305	692
chr_26	63263	64930	1668	*	Phatr3_J49991	GENE	53	5806	0.0091284877712711	681	24765	0.0274984857662023	1707	61009	0.0279794784376076	316
chr_26	103966	106249	2284	*	Phatr3_EG00174	GENE	83	5907	0.0140511257829694	1109	43483	0.0255042200400156	2245	81848	0.0274288925813703	378
chr_26	106434	109800	3367	*	Phatr3_J50002	GENE	100	9279	0.0107770233861407	1090	39504	0.0275921425678412	2834	102518	0.0276439259447121	548
chr_26	110283	111648	1366	*	Phatr3_J50003	GENE	43	3381	0.0127181307305531	325	10354	0.0313888352327603	847	29726	0.0284935746484559	182
chr_26	112057	113092	1036	*	Phatr3_J50004	GENE	43	3571	0.0120414449733968	521	18299	0.0284715011749276	1173	42926	0.0273260960723105	187
chr_26	113778	115174	1397	*	Phatr3_J50005	GENE	38	3046	0.0124753775443204	373	14516	0.0256957839625241	916	34421	0.0266116614857209	153
chr_26	115646	117936	2291	*	Phatr3_J50006	GENE	75	7767	0.00965623792970259	1769	68043	0.0259982658025072	3090	120752	0.025589638266861	472
chr_26	119365	119848	484	*	Phatr3_J50007	GENE	12	1057	0.011352885525071	216	7882	0.0274042121289013	345	13929	0.0247684686625027	77
chr_26	121568	121933	366	*	Phatr3_EG00190	GENE	21	1681	0.0124925639500297	331	12386	0.0267237203294042	735	26809	0.027416166212839	103
chr_26	124559	125837	1279	*	Phatr3_J4342	GENE	54	4464	0.0120967741935484	1507	58347	0.0258282345279106	2106	82843	0.0254215805801335	231
chr_26	124874	125386	513	*	Phatr3_EG00197	GENE	18	1504	0.011968085106383	517	21877	0.0236321250628514	764	29059	0.0262913383117107	53
chr_26	126703	128992	2290	*	Phatr3_J51245	GENE	107	9268	0.0115451014242555	1785	65475	0.027262313860252	3443	132789	0.0259283524990775	451
chr_26	129232	130537	1306	*	Phatr3_J40861	GENE	31	2617	0.0118456247611769	254	8417	0.0301770226921706	679	24449	0.027772097018283	151
chr_26	131463	132792	1330	*	Phatr3_J50011	GENE	30	3449	0.00869817338358945	344	11322	0.0303833245009716	854	30906	0.0276321749822041	204
chr_26	133176	133959	784	*	Phatr3_J40863	GENE	22	2417	0.00910219280099297	433	15478	0.0279751905930999	890	34255	0.025981608524303	149
chr_26	137388	138960	1573	*	Phatr3_EG00169	GENE	46	4076	0.0112855740922473	521	17990	0.0289605336297943	1214	44964	0.0269993772796015	197
chr_26	137739	139705	1967	*	Phatr3_J50012	GENE	53	5385	0.00984215413184773	733	26024	0.028166308023363	1651	62501	0.0264155773507624	292
chr_26	140917	141994	1078	*	Phatr3_J16517	GENE	52	4018	0.0129417620706819	554	21919	0.025274875678635	1219	47181	0.0258366715415104	195
chr_26	142403	143024	622	*	Phatr3_J23658	GENE	14	1703	0.00822078684674104	290	9799	0.0295948566180222	592	23110	0.0256166161834704	98
chr_26	143954	144767	814	*	Phatr3_J50014	GENE	41	3353	0.0122278556516552	653	23861	0.0273668329072545	1284	52501	0.0244566770156759	183
chr_26	145972	148030	2059	*	Phatr3_J50015	GENE	81	5460	0.0148351648351648	807	31702	0.0254558072045928	1829	70445	0.0259635176378735	343
chr_26	150581	152165	1585	*	Phatr3_J50016	GENE	60	5084	0.011801730920535	696	25015	0.0278233060163902	1660	61607	0.0269449900173682	297
chr_26	152213	153548	1336	*	Phatr3_J30786	GENE	41	4161	0.0098534006248498	749	27264	0.0274721244131455	1601	59989	0.0266882261747987	237
chr_26	154648	155272	625	*	Phatr3_EG00171	GENE	14	1499	0.00933955970647098	208	7078	0.029386832438542	482	17583	0.0274128419496104	75
chr_26	155611	158034	2424	*	Phatr3_J50019	GENE	76	6365	0.0119402985074627	641	23505	0.0272707934482025	1851	64548	0.0286763338910578	376
chr_26	164642	166658	2017	*	Phatr3_J16540	GENE	93	8178	0.0113719735876742	1262	46729	0.0270067837959297	2977	113437	0.0262436418452533	446
chr_26	167417	168767	1351	*	Phatr3_J50021	GENE	35	3442	0.0101685066821615	687	25985	0.0264383298056571	1441	53418	0.0269759257179228	235
chr_26	169873	170392	520	*	Phatr3_J40877	GENE	23	1787	0.012870733072188	263	9881	0.0266167391964376	632	24509	0.0257864457954221	104
chr_26	170896	171649	754	*	Phatr3_J50022	GENE	38	2873	0.0132265924121128	602	22303	0.0269918844998431	1250	46496	0.0268840330350998	192
chr_26	172836	173751	916	*	Phatr3_J16442	GENE	22	1711	0.0128579777907656	200	8784	0.0227686703096539	622	21728	0.0286266568483063	131
chr_26	174698	175148	451	*	Phatr3_EG00176	GENE	17	1735	0.00979827089337176	293	12083	0.0242489447984772	629	26442	0.0237879131684441	92
chr_26	175438	176999	1562	*	Phatr3_J40880	GENE	54	5275	0.0102369668246445	1002	36856	0.027186889515954	2110	79252	0.026623933780851	295
chr_26	178009	178699	691	*	Phatr3_J50024	GENE	42	3272	0.0128361858190709	627	26562	0.0236051502145923	1242	51864	0.0239472466450717	148
chr_26	179009	179879	871	*	Phatr3_J23672	GENE	44	3874	0.0113577697470315	1073	44052	0.0243575774085172	1713	72808	0.0235276343258983	247
chr_26	180942	184287	3346	*	Phatr3_J50026	GENE	97	10842	0.00894668880280391	2256	84156	0.0268073577641523	4472	176669	0.0253128732262027	634
chr_26	184458	186421	1964	*	Phatr3_J50027	GENE	79	7339	0.0107644093200709	1463	54074	0.0270555165144062	2796	106608	0.0262269248086448	410
chr_26	189376	190595	1220	*	Phatr3_J16471	GENE	33	3566	0.0092540661805945	396	15035	0.0263385433987363	928	35449	0.0261784535529916	151
chr_26	192588	195562	2975	*	Phatr3_EG00179	GENE	86	6473	0.0132859570523714	1058	38640	0.0273809523809524	2231	81679	0.0273142423389121	307
chr_26	196155	196645	491	*	Phatr3_J50029	GENE	20	1513	0.0132187706543291	285	9524	0.0299244015119698	499	17883	0.0279035955935805	76
chr_26	197105	198077	973	*	Phatr3_J16490	GENE	42	3493	0.0120240480961924	455	17392	0.0261614535418583	1203	44639	0.0269495284392572	217
chr_26	198936	200241	1306	*	Phatr3_J3262	GENE	57	4668	0.0122107969151671	1110	42800	0.0259345794392523	1943	77301	0.0251355092430887	245
chr_26	200999	202344	1346	*	Phatr3_EG00199	GENE	36	2985	0.0120603015075377	369	13406	0.0275249888109802	867	31911	0.0271693146563881	164
chr_26	203812	205735	1924	*	Phatr3_J30807	GENE	64	6153	0.010401430196652	1801	70473	0.0255558866516254	3245	124869	0.0259872346218837	467
chr_26	206084	207863	1780	*	Phatr3_J30810	GENE	44	4475	0.00983240223463687	416	14603	0.0284872971307266	1089	40528	0.0268703118831425	257
chr_26	208293	209454	1162	*	Phatr3_J40891	GENE	46	3140	0.0146496815286624	431	15076	0.0285884850092863	858	34426	0.0249230232963458	151
chr_26	210834	212507	1674	*	Phatr3_J50034	GENE	44	3840	0.0114583333333333	699	25459	0.0274559095015515	1552	57158	0.0271528045068057	260
chr_26	213597	214488	892	*	Phatr3_J23687	GENE	23	2415	0.00952380952380952	335	12711	0.0263551254818661	793	28415	0.0279077951786029	160
chr_26	214708	215776	1069	*	Phatr3_J23691	GENE	39	3455	0.011287988422576	337	11821	0.028508586414009	922	31662	0.0291200808540206	171
chr_26	217068	218297	1230	*	Phatr3_J40895	GENE	30	1898	0.0158061116965227	106	3859	0.0274682560248769	351	12399	0.028308734575369	124
chr_26	218672	219650	979	*	Phatr3_J40896	GENE	54	3412	0.0158264947245018	384	13159	0.029181548749905	894	34173	0.0261610043016416	166
chr_26	220002	221295	1294	*	Phatr3_J50037	GENE	28	3305	0.00847201210287443	305	11763	0.0259287596701522	852	29818	0.0285733449594205	145
chr_26	221639	223956	2318	*	Phatr3_J50038	GENE	74	4611	0.016048579483843	488	16590	0.0294153104279687	1207	44325	0.0272306824591089	254
chr_26	228980	230768	1789	*	Phatr3_J23694	GENE	53	4199	0.0126220528697309	423	14200	0.0297887323943662	1020	37950	0.0268774703557312	232
chr_26	231176	233288	2113	*	Phatr3_EG02219	GENE	58	5586	0.0103831006086645	627	20999	0.0298585646935568	1563	55388	0.028219108832238	344
chr_26	233877	235600	1724	*	Phatr3_J50043	GENE	69	6147	0.0112249877989263	1298	49333	0.0263109885877607	2377	93566	0.0254045272855524	396
chr_26	236377	237439	1063	*	Phatr3_J30823	GENE	49	4023	0.0121799652000994	592	21596	0.0274124837932951	1160	44053	0.026331918371053	217
chr_26	238025	240768	2744	*	Phatr3_J50045	GENE	99	7923	0.0124952669443393	1258	45195	0.0278349374930855	2671	96782	0.0275981070860284	376
chr_26	241141	242737	1597	*	Phatr3_J16421	GENE	57	5361	0.0106323447118075	948	36441	0.0260146538239895	2080	79323	0.0262219028528926	291
chr_26	243716	244590	875	*	Phatr3_J50047	GENE	25	1984	0.0126008064516129	242	8824	0.0274252039891206	566	22435	0.0252284377089369	137
chr_26	244699	245506	808	*	Phatr3_J5685	GENE	30	2167	0.0138440239963083	597	21045	0.028367783321454	1136	43135	0.0263359221050191	139
chr_26	245985	247059	1075	*	Phatr3_J50048	GENE	15	1306	0.0114854517611026	388	14786	0.0262410388205059	597	23676	0.0252154080081095	111
chr_26	247314	248979	1666	*	Phatr3_J50049	GENE	45	4607	0.00976774473627089	698	26729	0.0261139586217217	1411	55622	0.0253676602783071	311
chr_26	249551	249743	193	*	Phatr3_EG00186	GENE	1	169	0.00591715976331361	33	1084	0.0304428044280443	77	2789	0.0276084618142703	17
chr_26	250748	252290	1543	*	Phatr3_J50050	GENE	58	4623	0.0125459658230586	805	31992	0.0251625406351588	1691	63038	0.0268250896284781	231
chr_26	252335	253052	718	*	Phatr3_J50051	GENE	24	1689	0.0142095914742451	180	6650	0.0270676691729323	440	16379	0.0268636668905306	97
chr_26	254085	254583	499	*	Phatr3_EG00195	GENE	10	718	0.0139275766016713	74	2248	0.0329181494661922	227	6791	0.033426594021499	51
chr_26	255228	258257	3030	*	Phatr3_J50052	GENE	87	6247	0.0139266848087082	762	29137	0.0261523149260391	1942	71956	0.0269887153260326	364
chr_26	258985	261613	2629	*	Phatr3_J50053	GENE	100	10003	0.00999700089973008	1574	60488	0.0260216902526121	2996	116862	0.0256370762095463	480
chr_26	261661	262748	1088	*	Phatr3_J50054	GENE	33	3425	0.00963503649635036	575	22044	0.0260841952458719	1227	45054	0.0272339858836063	195
chr_26	263256	264670	1415	*	Phatr3_J50055	GENE	32	3001	0.0106631122959014	250	8657	0.0288783643294444	737	26206	0.028123330534992	154
chr_26	265837	266377	541	*	Phatr3_J40917	GENE	25	1520	0.0164473684210526	337	12751	0.0264292996627715	642	23605	0.0271976276212667	62
chr_26	266827	267448	622	*	Phatr3_J50056	GENE	19	2054	0.00925024342745862	323	11576	0.0279025570145128	555	22320	0.0248655913978495	120
chr_26	268095	269441	1347	*	Phatr3_J40919	GENE	56	4840	0.0115702479338843	686	23015	0.0298066478383663	1759	59973	0.0293298651059644	241
chr_26	270051	273987	3937	*	Phatr3_J50058	GENE	123	10926	0.0112575507962658	1374	50861	0.0270148050569198	3427	128895	0.0265875324876838	598
chr_26	274863	276552	1690	*	Phatr3_J50059	GENE	40	4170	0.00959232613908873	594	21347	0.0278259240174263	1367	52760	0.025909780136467	230
chr_26	284809	285682	874	*	Phatr3_J50062	GENE	19	1704	0.011150234741784	409	15920	0.0256909547738693	823	31960	0.0257509386733417	134
chr_26	285924	286552	629	*	Phatr3_J23706	GENE	22	1450	0.0151724137931034	239	8979	0.0266176634369083	567	22319	0.0254043639948026	105
chr_26	287065	288453	1389	*	Phatr3_J23709	GENE	50	5552	0.00900576368876081	1515	59963	0.0252655804412721	2409	97187	0.0247872657865764	297
chr_26	289370	289781	412	*	Phatr3_J50065	GENE	17	2094	0.00811843361986628	303	11779	0.0257237456490364	705	26325	0.0267806267806268	100
chr_26	290035	292165	2131	*	Phatr3_J16430	GENE	100	9009	0.0111000111000111	1789	70060	0.0255352554952897	4052	151602	0.0267278795794251	529
chr_26	293000	295052	2053	*	Phatr3_J50067	GENE	91	8599	0.010582625886731	2081	77591	0.0268201208903094	3875	145713	0.0265933719023011	473
chr_26	295165	296107	943	*	Phatr3_J40930	GENE	28	3399	0.00823771697558105	917	35761	0.0256424596627611	1435	57317	0.0250362021738751	233
chr_26	296549	299753	3205	*	Phatr3_EG02218	GENE	137	13729	0.00997887683006774	3254	125946	0.0258364695980817	6358	244760	0.0259764667429319	785
chr_26	300195	301801	1607	*	Phatr3_J23717	GENE	48	3864	0.0124223602484472	805	31864	0.0252636203866432	1693	69633	0.024313184840521	250
chr_26	302109	303187	1079	*	Phatr3_J40933	GENE	37	2377	0.0155658392932268	414	15931	0.0259870692360806	903	36063	0.0250395141835122	195
chr_26	303633	305193	1561	*	Phatr3_J50071	GENE	78	5041	0.0154731204126165	807	31043	0.0259961988209902	1815	68848	0.0263624215663491	285
chr_26	305535	307223	1689	*	Phatr3_J50072	GENE	68	5151	0.0132013201320132	1236	46797	0.0264119494839413	2560	100624	0.0254412466210844	305
chr_26	307951	308941	991	*	Phatr3_J23723	GENE	46	3147	0.0146170956466476	753	28788	0.0261567319716549	1422	57277	0.0248267192764984	186
chr_26	311685	312645	961	*	Phatr3_EG00188	GENE	26	2412	0.0107794361525705	256	8599	0.0297709035934411	648	23078	0.0280786896611491	136
chr_26	314151	316233	2083	*	Phatr3_J40938	GENE	64	6687	0.00957080903245102	1088	38670	0.0281355055598655	2270	84824	0.0267612939734038	353
chr_26	317398	320387	2990	*	Phatr3_J50075	GENE	103	8782	0.011728535641084	1657	61763	0.026828360021372	3162	117445	0.0269232406658436	509
chr_26	320802	323914	3113	*	Phatr3_J50076	GENE	134	11401	0.0117533549688624	2714	104725	0.0259154929577465	5312	205023	0.025909288226199	693
chr_26	324171	326159	1989	*	Phatr3_J50077	GENE	93	8842	0.0105179823569328	2556	107297	0.0238217284733031	4235	174142	0.024319233728796	478
chr_26	327428	328133	706	*	Phatr3_J40942	GENE	32	3588	0.00891861761426979	1510	61101	0.0247131798170243	2190	85377	0.0256509364348712	252
chr_26	328641	329498	858	*	Phatr3_J50078	GENE	20	1871	0.0106894708711919	607	23854	0.0254464660015092	949	36037	0.0263340455642812	150
chr_26	330014	333918	3905	*	Phatr3_J50079	GENE	173	12981	0.0133271704799322	3202	121015	0.0264595298103541	5723	224389	0.0255048152984326	802
chr_26	334482	336485	2004	*	Phatr3_J55137	GENE	72	6733	0.0106935986930046	1545	61049	0.0253075398450425	2958	115711	0.0255636888454857	346
chr_26	336903	338869	1967	*	Phatr3_J50081	GENE	57	5647	0.0100938551443244	1765	68336	0.0258282603605713	2917	112887	0.0258399992913267	397
chr_26	339511	343181	3671	*	Phatr3_J16455	GENE	149	12687	0.0117443051942934	2526	94152	0.0268289574305379	4962	194135	0.0255595333144461	732
chr_26	347901	348576	676	*	Phatr3_J16511	GENE	29	2181	0.0132966529115085	617	25103	0.0245787356092897	1054	42982	0.0245218928853939	100
chr_26	349480	351025	1546	*	Phatr3_J16499	GENE	75	7968	0.00941265060240964	1787	68706	0.0260093732716211	3127	126291	0.0247602758708063	421
chr_26	351115	352051	937	*	Phatr3_J40950	GENE	44	3817	0.0115273775216138	1247	52269	0.0238573533069315	2107	82352	0.0255852924033418	257
chr_26	352629	353976	1348	*	Phatr3_J50084	GENE	43	4032	0.0106646825396825	780	30315	0.0257298367144978	1616	62385	0.0259036627394406	246
chr_26	354232	354841	610	*	Phatr3_EG00168	GENE	14	1789	0.00782560089435439	321	11504	0.0279033379694019	669	25609	0.0261236284118864	106
chr_26	365934	367401	1468	*	Phatr3_J55138	GENE	133	12227	0.0108775660423653	2727	101337	0.0269102104858048	4809	187127	0.0256991241242579	280
chr_26	369569	370265	697	*	Phatr3_J16481	GENE	33	3607	0.00914887718325478	966	35286	0.0273762965482061	1624	63308	0.0256523662096418	165
chr_26	375380	376223	844	*	Phatr3_J16537	GENE	29	3266	0.00887936313533374	485	16489	0.0294135484262235	1070	41349	0.0258772884471208	150
chr_26	376819	378475	1657	*	Phatr3_J40956	GENE	89	7922	0.0112345367331482	1732	65779	0.0263305918302194	3503	136060	0.025745994414229	414
chr_26	379430	381316	1887	*	Phatr3_J2032	GENE	77	6769	0.0113753877973113	1045	41952	0.0249094202898551	2475	95200	0.0259978991596639	400
chr_26	382044	383427	1384	*	Phatr3_J50090	GENE	40	2803	0.0142704245451302	381	14189	0.0268517865952498	982	35677	0.0275247358242005	131
chr_26	393057	394013	957	*	Phatr3_EG00198	GENE	18	1554	0.0115830115830116	659	22999	0.0286534197139006	1059	39233	0.026992582774705	92
chr_26	395963	396395	433	*	Phatr3_J23748	GENE	20	1688	0.0118483412322275	250	8612	0.0290292614955876	444	16704	0.0265804597701149	87
chr_26	419088	420525	1438	*	Phatr3_J50093	GENE	36	4067	0.00885173346447013	576	19808	0.0290791599353796	1238	47753	0.0259250727702972	195
chr_25	28066	29086	1021	*	Phatr3_J6066	GENE	49	3026	0.0161929940515532	417	13813	0.0301889524361109	639	21891	0.0291900781142935	160
chr_25	30102	30969	868	*	Phatr3_J49832	GENE	37	2152	0.0171933085501859	444	15558	0.0285383725414578	596	21423	0.0278205666806703	128
chr_25	31567	32977	1411	*	Phatr3_J49833	GENE	31	2591	0.0119644924739483	662	27257	0.0242873390321752	856	32790	0.0261055199756023	188
chr_25	33207	34101	895	*	Phatr3_J49834	GENE	11	1489	0.0073875083948959	655	23367	0.028030983866136	622	24121	0.0257866589279051	140
chr_25	37524	39578	2055	*	Phatr3_J49836	GENE	45	4593	0.00979751796211626	1461	50770	0.0287768367145952	1493	56913	0.0262330223323318	292
chr_25	40014	41667	1654	*	Phatr3_J49837	GENE	27	3102	0.00870406189555126	680	23185	0.0293293077420746	914	32504	0.0281196160472557	234
chr_25	42138	43500	1363	*	Phatr3_J49838	GENE	21	2292	0.00916230366492147	851	31757	0.0267972415530434	876	35211	0.024878589077277	155
chr_25	45192	48684	3493	*	Phatr3_J49839	GENE	72	7144	0.0100783874580067	1169	40642	0.0287633482604203	1907	69860	0.027297452046951	472
chr_25	49865	52445	2581	*	Phatr3_J40644	GENE	46	4774	0.00963552576455802	1612	60252	0.0267542986124942	2083	79742	0.0261217426199493	294
chr_25	53209	54367	1159	*	Phatr3_J40645	GENE	27	1999	0.0135067533766883	271	8785	0.0308480364257257	481	17451	0.0275628903787749	165
chr_25	57680	58031	352	*	Phatr3_J30667	GENE	0	291	0	55	1993	0.0275965880582037	104	3384	0.0307328605200946	34
chr_25	58792	60154	1363	*	Phatr3_J49840	GENE	34	2908	0.0116918844566713	455	15585	0.0291947385306384	778	28292	0.0274989396295773	191
chr_25	60883	61981	1099	*	Phatr3_J40647	GENE	12	1163	0.0103181427343078	218	6352	0.0343198992443325	351	12030	0.0291770573566085	102
chr_25	62137	64011	1875	*	Phatr3_J49842	GENE	22	2590	0.00849420849420849	451	16908	0.0266737638987462	773	27457	0.028153112138981	236
chr_25	64805	66617	1813	*	Phatr3_J49843	GENE	48	4030	0.0119106699751861	1143	42981	0.0265931458086131	1606	60948	0.0263503314300715	316
chr_25	67609	69355	1747	*	Phatr3_J40650	GENE	38	4421	0.00859534042071929	1593	63128	0.0252344443036371	1953	77133	0.0253199019874762	383
chr_25	73021	73327	307	*	Phatr3_J40651	GENE	8	430	0.0186046511627907	114	4289	0.026579622289578	173	5737	0.0301551333449538	34
chr_25	74086	74851	766	*	Phatr3_J49844	GENE	32	2850	0.0112280701754386	361	12472	0.0289448364336113	649	23651	0.0274407001818105	159
chr_25	74527	75230	704	*	Phatr3_EG00200	GENE	15	2122	0.00706880301602262	401	15291	0.0262245765482964	702	24456	0.0287046123650638	148
chr_25	75475	75730	256	*	Phatr3_J30670	GENE	11	1129	0.00974313551815766	236	8159	0.0289251133717367	373	13405	0.0278254382693025	70
chr_25	76549	79692	3144	*	Phatr3_J23547	GENE	74	7131	0.0103772261954845	2207	83915	0.026300423047131	2775	110737	0.0250593749153399	529
chr_25	80209	80734	526	*	Phatr3_J40656	GENE	11	984	0.0111788617886179	219	8536	0.0256560449859419	282	11396	0.0247455247455247	83
chr_25	80990	82081	1092	*	Phatr3_J16334	GENE	24	2642	0.00908402725208176	933	35320	0.0264156285390713	1166	45525	0.025612300933553	237
chr_25	85710	86724	1015	*	Phatr3_J40659	GENE	16	1224	0.0130718954248366	249	9549	0.0260760289035501	425	15510	0.0274016763378465	117
chr_25	87020	88427	1408	*	Phatr3_J49849	GENE	22	2386	0.00922045264040235	662	24151	0.0274108732557658	825	34799	0.0237075778039599	173
chr_25	88717	89287	571	*	Phatr3_J49850	GENE	9	951	0.00946372239747634	262	9595	0.0273058884835852	385	15224	0.0252890173410405	98
chr_25	89889	91221	1333	*	Phatr3_J40662	GENE	54	2907	0.0185758513931889	560	20266	0.0276324879107865	825	32431	0.0254386235392063	201
chr_25	91598	94601	3004	*	Phatr3_J49851	GENE	58	5130	0.0113060428849903	1169	38893	0.0300568225644718	1686	62352	0.0270400307929176	391
chr_25	94231	94987	757	*	Phatr3_EG00224	GENE	18	1538	0.011703511053316	296	11740	0.0252129471890971	510	19081	0.0267281589015251	115
chr_25	95514	96566	1053	*	Phatr3_J55111	GENE	22	1992	0.0110441767068273	358	13189	0.0271438319811965	633	24295	0.0260547437744392	148
chr_25	96861	97737	877	*	Phatr3_J49854	GENE	15	1333	0.0112528132033008	265	9318	0.0284395793088646	388	15072	0.0257430997876858	131
chr_25	98603	99593	991	*	Phatr3_J49855	GENE	15	1590	0.00943396226415094	293	11514	0.0254472815702623	496	18729	0.0264829942869347	104
chr_25	100365	102983	2619	*	Phatr3_J49856	GENE	49	5086	0.00963429020841526	1461	54910	0.0266071753778911	2049	80327	0.0255082350890734	413
chr_25	103278	103923	646	*	Phatr3_J49857	GENE	18	1512	0.0119047619047619	731	27928	0.0261744485820682	968	37315	0.0259413104649605	145
chr_25	104972	106078	1107	*	Phatr3_J49858	GENE	30	2330	0.0128755364806867	989	35837	0.0275971761029104	1136	44235	0.0256810218153046	199
chr_25	106493	107300	808	*	Phatr3_EG00216	GENE	24	2224	0.0107913669064748	943	35610	0.0264813254703735	956	37716	0.0253473326969986	128
chr_25	114582	116859	2278	*	Phatr3_J49860	GENE	58	4255	0.0136310223266745	1177	44151	0.0266585128309665	1583	63110	0.0250831880842973	337
chr_25	116942	118127	1186	*	Phatr3_J23557	GENE	32	3708	0.00862998921251348	1168	41456	0.0281744500192976	1492	56220	0.0265385983635717	263
chr_25	118530	119346	817	*	Phatr3_J49862	GENE	84	1703	0.0493247210804463	398	15974	0.0249154876674596	662	24523	0.0269950658565428	137
chr_25	120649	120997	349	*	Phatr3_J40676	GENE	7	598	0.0117056856187291	129	4394	0.0293582157487483	226	6926	0.0326306670516893	45
chr_25	122374	131517	9144	*	Phatr3_EG02220	GENE	188	16210	0.0115977791486737	3600	131937	0.0272857500170536	5609	202397	0.0277128613566407	1167
chr_25	131991	132720	730	*	Phatr3_J49866	GENE	25	2415	0.010351966873706	979	37340	0.0262185324049277	1244	48031	0.0258999396223272	236
chr_25	132982	134121	1140	*	Phatr3_J49867	GENE	23	2246	0.0102404274265361	561	21134	0.0265449039462478	785	30353	0.0258623529799361	126
chr_25	134254	134912	659	*	Phatr3_EG00220	GENE	25	2087	0.0119789171058936	962	37920	0.0253691983122363	974	40547	0.0240215059067255	142
chr_25	134945	135556	612	*	Phatr3_EG00221	GENE	21	1463	0.0143540669856459	593	23880	0.0248324958123953	630	25943	0.0242840072466561	150
chr_25	134969	136142	1174	*	Phatr3_J30690	GENE	36	3294	0.0109289617486339	1429	56388	0.0253422714052635	1600	64329	0.0248721416468467	332
chr_25	137419	139792	2374	*	Phatr3_J49869	GENE	67	5998	0.0111703901300433	2810	108724	0.0258452595563077	2941	110151	0.0266997122132346	441
chr_25	138075	138477	403	*	Phatr3_EG00222	GENE	4	1186	0.00337268128161889	596	24079	0.0247518584658831	597	23307	0.0256146222165015	83
chr_25	139934	140441	508	*	Phatr3_J55112	GENE	18	1583	0.0113708149084018	501	19351	0.0258901348767506	648	25924	0.024996142570591	132
chr_25	141589	142250	662	*	Phatr3_J49871	GENE	17	1467	0.0115882753919564	462	16870	0.0273858921161826	607	23671	0.0256431920915889	106
chr_25	143505	144148	644	*	Phatr3_EG00226	GENE	10	1418	0.00705218617771509	590	22826	0.0258477175151143	715	28450	0.0251318101933216	83
chr_25	143619	144482	864	*	Phatr3_J16376	GENE	10	1723	0.00580383052814858	758	29718	0.0255064270812302	957	38270	0.0250065325320094	132
chr_25	144580	146215	1636	*	Phatr3_J49872	GENE	45	4108	0.0109542356377799	1815	71016	0.0255576208178439	1951	78848	0.0247438108766234	387
chr_25	145196	146164	969	*	Phatr3_EG00209	GENE	27	2599	0.0103886110042324	1308	50953	0.0256707161501776	1306	52338	0.0249531888876151	245
chr_25	147654	149505	1852	*	Phatr3_J55114	GENE	43	4168	0.0103166986564299	1279	46687	0.0273952063743655	1669	62305	0.0267875772409919	328
chr_25	150898	151657	760	*	Phatr3_EG00219	GENE	16	1411	0.0113394755492558	164	5480	0.0299270072992701	299	10573	0.0282795800624232	101
chr_25	155169	155561	393	*	Phatr3_EG00204	GENE	7	586	0.0119453924914676	160	7280	0.021978021978022	187	9067	0.0206242417558178	62
chr_25	155950	157243	1294	*	Phatr3_J40690	GENE	46	3253	0.0141407931140486	1216	46764	0.0260029082199983	1515	57650	0.0262792714657415	272
chr_25	157502	159438	1937	*	Phatr3_J40691	GENE	43	3707	0.0115996762881036	837	31220	0.0268097373478539	1217	46651	0.0260873293176995	273
chr_25	160870	162088	1219	*	Phatr3_J40692	GENE	20	1715	0.0116618075801749	725	28860	0.0251212751212751	846	32970	0.0256596906278435	155
chr_25	162749	163791	1043	*	Phatr3_J42329	GENE	25	1949	0.012827090815803	548	20472	0.0267682688550215	701	28396	0.0246865755740245	148
chr_25	164168	164693	526	*	Phatr3_J40694	GENE	12	1152	0.0104166666666667	364	14556	0.0250068700192361	487	19256	0.0252908184461986	112
chr_25	165837	166804	968	*	Phatr3_J40695	GENE	21	1448	0.0145027624309392	344	13192	0.0260764099454215	523	19929	0.0262431632294646	147
chr_25	167531	168302	772	*	Phatr3_J49876	GENE	14	1608	0.00870646766169154	328	11780	0.0278438030560272	484	17753	0.0272629978031882	136
chr_25	168653	169605	953	*	Phatr3_J6756	GENE	31	2328	0.0133161512027491	324	12982	0.0249576336465876	595	23538	0.025278273430198	145
chr_25	169883	170681	799	*	Phatr3_J49877	GENE	13	1132	0.0114840989399293	179	5998	0.0298432810936979	367	12177	0.0301387862363472	108
chr_25	171244	172996	1753	*	Phatr3_J49878	GENE	35	3448	0.0101508120649652	623	23012	0.0270728315661394	998	37823	0.026386061391217	267
chr_25	173226	173985	760	*	Phatr3_J49879	GENE	28	2300	0.0121739130434783	958	36591	0.0261813014129157	1077	43526	0.024743831273262	205
chr_25	174408	175842	1435	*	Phatr3_J49880	GENE	29	2435	0.0119096509240246	698	27743	0.0251594996936164	966	40038	0.024127079274689	185
chr_25	179943	183747	3805	*	Phatr3_J16357	GENE	119	10567	0.0112614744014384	4187	169942	0.0246378176083605	4882	197154	0.0247623685038092	833
chr_25	184928	186590	1663	*	Phatr3_J49883	GENE	54	3411	0.0158311345646438	522	19378	0.026937764475178	970	33700	0.0287833827893175	233
chr_25	186969	191316	4348	*	Phatr3_J16379	GENE	88	7483	0.0117599893091006	1388	51259	0.0270781716381513	2194	82498	0.02659458411113	537
chr_25	192092	193859	1768	*	Phatr3_J16283	GENE	38	2908	0.0130674002751032	925	34573	0.0267549822115524	1101	45511	0.0241919535936367	213
chr_25	193960	197203	3244	*	Phatr3_J23582	GENE	88	8104	0.0108588351431392	2384	90983	0.0262026972071706	3230	123928	0.0260635207539862	666
chr_25	198745	200240	1496	*	Phatr3_J49887	GENE	22	1794	0.012263099219621	449	17848	0.0251568803227252	724	27926	0.0259256606746401	132
chr_25	201999	203199	1201	*	Phatr3_J49888	GENE	32	2436	0.013136288998358	583	19093	0.0305347509558477	803	29716	0.0270224794723381	175
chr_25	204854	206423	1570	*	Phatr3_J49889	GENE	34	3071	0.0110713122761316	452	16510	0.0273773470623864	797	28332	0.0281307355640265	232
chr_25	207357	209496	2140	*	Phatr3_J49890	GENE	23	1730	0.0132947976878613	202	6785	0.0297715549005158	366	13536	0.0270390070921986	131
chr_25	210143	212723	2581	*	Phatr3_J49891	GENE	28	2408	0.0116279069767442	223	7432	0.030005382131324	376	15187	0.0247580167248304	184
chr_25	213791	214610	820	*	Phatr3_J49892	GENE	17	1333	0.0127531882970743	173	6130	0.0282218597063622	309	11348	0.0272294677476207	100
chr_25	215214	216483	1270	*	Phatr3_J16341	GENE	19	1779	0.0106801573917931	309	12381	0.0249575963169372	609	21225	0.0286925795053004	174
chr_25	218204	219113	910	*	Phatr3_J49894	GENE	32	2441	0.0131093814010651	562	20165	0.0278700719067692	800	29465	0.0271508569489225	163
chr_25	226410	228138	1729	*	Phatr3_J49896	GENE	37	4134	0.00895016932752782	1860	74216	0.0250619812439366	1998	80196	0.0249139607960497	358
chr_25	228414	228678	265	*	Phatr3_EG00227	GENE	10	796	0.0125628140703518	307	12813	0.0239600405837821	340	13860	0.0245310245310245	59
chr_25	229322	230341	1020	*	Phatr3_J49897	GENE	31	1988	0.0155935613682093	552	19841	0.0278211783680258	740	28785	0.0257078339412889	158
chr_25	230522	231263	742	*	Phatr3_J7784	GENE	36	2429	0.0148209139563606	577	21067	0.0273888071391275	934	34835	0.0268121142529066	175
chr_25	243468	244452	985	*	Phatr3_J49899	GENE	12	758	0.0158311345646438	137	4687	0.0292297845103478	226	8920	0.0253363228699552	56
chr_25	245135	246128	994	*	Phatr3_J5512	GENE	62	3978	0.0155857214680744	1336	53188	0.0251184477701737	1650	65815	0.0250702727341791	246
chr_25	246988	247774	787	*	Phatr3_J40725	GENE	16	2227	0.00718455321059722	688	24951	0.0275740451284518	856	33051	0.0258993676439442	180
chr_25	248057	250208	2152	*	Phatr3_J49902	GENE	56	5182	0.0108066383635662	1865	70913	0.0262998321887383	2247	90523	0.0248224208212278	451
chr_25	251101	253222	2122	*	Phatr3_J49903	GENE	65	5038	0.0129019452163557	1598	59237	0.0269763830038658	2107	83104	0.0253537735849057	424
chr_25	253414	253852	439	*	Phatr3_J8324	GENE	4	578	0.0069204152249135	93	3092	0.0300776196636481	148	5809	0.0254777070063694	52
chr_25	254172	255417	1246	*	Phatr3_J23598	GENE	28	2426	0.0115416323165705	275	10322	0.0266421236194536	538	21010	0.0256068538791052	155
chr_25	256253	256838	586	*	Phatr3_J49905	GENE	7	951	0.00736067297581493	195	6125	0.0318367346938776	290	10593	0.0273765694326442	89
chr_25	257178	258930	1753	*	Phatr3_J40731	GENE	37	3438	0.0107620709714951	893	31455	0.0283897631537117	1169	43050	0.0271544715447154	221
chr_25	261493	263365	1873	*	Phatr3_J49907	GENE	43	3822	0.011250654107797	1346	55390	0.0243004152374075	1812	67855	0.0267040011789846	294
chr_25	263715	267262	3548	*	Phatr3_EG02221	GENE	74	6752	0.0109597156398104	1794	63227	0.028373954165151	2466	92645	0.0266177343623509	518
chr_25	267898	270526	2629	*	Phatr3_J16391	GENE	71	6685	0.0106207928197457	1428	54642	0.0261337432744043	2137	81657	0.0261704446648787	513
chr_25	271091	271862	772	*	Phatr3_J49911	GENE	9	1004	0.00896414342629482	430	15939	0.0269778530648096	566	19666	0.0287806366317502	88
chr_25	288276	289450	1175	*	Phatr3_J6645	GENE	41	2677	0.0153156518490848	445	16516	0.0269435698716396	793	28188	0.0281325386689371	155
chr_25	290721	294086	3366	*	Phatr3_J49919	GENE	37	3607	0.0102578319933463	417	14368	0.0290228285077951	825	28911	0.0285358514060392	277
chr_25	294628	298483	3856	*	Phatr3_J1241	GENE	74	7017	0.0105458173008408	1308	47055	0.0277972585272553	2126	79789	0.0266452769178709	534
chr_25	299079	300351	1273	*	Phatr3_J40749	GENE	33	2734	0.0120702267739576	354	11275	0.0313968957871397	598	20585	0.0290502793296089	169
chr_25	307596	308464	869	*	Phatr3_J16363	GENE	30	1344	0.0223214285714286	173	6454	0.0268050821196157	330	11878	0.0277824549587473	117
chr_25	309724	310879	1156	*	Phatr3_J40753	GENE	22	1778	0.0123734533183352	269	8823	0.0304884959764253	409	14937	0.0273816696793198	137
chr_25	311506	313843	2338	*	Phatr3_J49924	GENE	49	4284	0.011437908496732	1119	41839	0.0267453811037549	1750	65937	0.0265404856150568	422
chr_25	313901	315461	1561	*	Phatr3_EG00215	GENE	30	3092	0.00970245795601552	645	24109	0.0267534945456054	1043	38784	0.0268925330033003	257
chr_25	315664	317161	1498	*	Phatr3_J49926	GENE	23	2746	0.00837581937363438	745	27789	0.0268091690956853	1025	38342	0.0267330864326326	224
chr_25	318058	320883	2826	*	Phatr3_J49927	GENE	72	6171	0.0116674769081186	1319	49721	0.0265280263872408	2042	72674	0.0280980818449514	430
chr_25	321101	321914	814	*	Phatr3_J16295	GENE	26	1795	0.0144846796657382	476	17778	0.0267746653166835	691	26298	0.0262757624153928	176
chr_25	322529	323837	1309	*	Phatr3_J7292	GENE	43	3275	0.0131297709923664	781	29891	0.0261282660332542	1183	43820	0.0269968051118211	240
chr_25	323976	325933	1958	*	Phatr3_J40760	GENE	38	3552	0.0106981981981982	571	20680	0.0276112185686654	999	35914	0.0278164504093111	287
chr_25	326997	327429	433	*	Phatr3_J40761	GENE	4	595	0.00672268907563025	40	1585	0.0252365930599369	91	3695	0.0246278755074425	56
chr_25	329418	329805	388	*	Phatr3_EG01914	GENE	7	397	0.017632241813602	63	2476	0.0254442649434572	129	4306	0.0299581978634464	39
chr_25	329992	330439	448	*	Phatr3_EG01910	GENE	5	723	0.00691562932226833	132	4964	0.0265914585012087	235	7333	0.0320469112232374	57
chr_25	333531	337027	3497	*	Phatr3_J49932	GENE	113	8261	0.0136787313884518	2018	76597	0.0263456793346998	2792	105901	0.0263642458522582	599
chr_25	337744	338279	536	*	Phatr3_J49933	GENE	7	682	0.0102639296187683	91	3332	0.0273109243697479	171	5778	0.029595015576324	42
chr_25	338944	340360	1417	*	Phatr3_J49934	GENE	52	4713	0.0110333121154254	1655	63659	0.0259978950344806	1955	76684	0.0254942360857545	351
chr_25	343075	344761	1687	*	Phatr3_J49935	GENE	36	3180	0.0113207547169811	624	20977	0.0297468656147209	952	35274	0.0269887169019675	256
chr_25	345869	347615	1747	*	Phatr3_J49936	GENE	54	4501	0.0119973339257943	766	27394	0.0279623275169745	1230	45900	0.026797385620915	342
chr_25	348443	350190	1748	*	Phatr3_J7959	GENE	27	3042	0.00887573964497041	505	18223	0.0277122317949844	869	31629	0.0274747857978438	235
chr_25	350569	351853	1285	*	Phatr3_J49937	GENE	29	2730	0.0106227106227106	819	30115	0.027195749626432	1017	39515	0.0257370618752373	204
chr_25	354128	355302	1175	*	Phatr3_J49938	GENE	11	1079	0.010194624652456	213	7069	0.030131560333852	321	11394	0.0281727224855187	102
chr_25	355580	356630	1051	*	Phatr3_J49939	GENE	14	2029	0.00689995071463775	430	16294	0.0263900822388609	678	25932	0.0261453031004165	168
chr_25	357504	357843	340	*	Phatr3_J40774	GENE	3	367	0.00817438692098093	48	1313	0.0365575019040366	79	3341	0.0236456150853038	23
chr_25	358904	362183	3280	*	Phatr3_EG01907	GENE	79	5905	0.0133784928027096	948	35750	0.0265174825174825	1810	66647	0.027158011613426	463
chr_25	361730	362678	949	*	Phatr3_EG00217	GENE	10	486	0.0205761316872428	97	3332	0.0291116446578631	183	6533	0.0280116332465942	61
chr_25	363003	366662	3660	*	Phatr3_EG01908	GENE	91	8177	0.0111287758346582	2358	91707	0.0257123229415421	3145	122654	0.0256412346927128	675
chr_25	373436	375597	2162	*	Phatr3_J40779	GENE	50	4519	0.0110643947776057	1236	47871	0.0258193896095757	1649	64347	0.0256266803425179	401
chr_25	375632	376920	1289	*	Phatr3_EG00229	GENE	25	2435	0.0102669404517454	336	10948	0.030690537084399	601	20849	0.0288263226054007	158
chr_25	377654	378332	679	*	Phatr3_EG00223	GENE	5	289	0.0173010380622837	37	1033	0.0358180058083253	57	2283	0.0249671484888305	35
chr_25	382737	384126	1390	*	Phatr3_J49945	GENE	31	2359	0.013141161509114	400	14009	0.0285530730244843	640	24965	0.0256358902463449	200
chr_25	384741	385856	1116	*	Phatr3_J51242	GENE	11	1601	0.00687070580886946	320	11041	0.0289828819853274	542	18524	0.0292593392355863	141
chr_25	386321	388405	2085	*	Phatr3_J40783	GENE	58	4156	0.0139557266602502	1264	48682	0.0259644221683579	1741	68998	0.0252326154381286	298
chr_25	395093	396509	1417	*	Phatr3_EG00213	GENE	36	3066	0.0117416829745597	947	34542	0.0274158994846853	1109	39762	0.0278909511593984	244
chr_25	397881	400090	2210	*	Phatr3_J40786	GENE	53	3725	0.0142281879194631	839	30210	0.0277722608407812	1151	44046	0.0261317713299732	240
chr_25	400255	403353	3099	*	Phatr3_J55122	GENE	65	6895	0.00942712110224801	1758	66614	0.0263908487705287	2524	97367	0.0259225404911315	491
chr_25	404234	406205	1972	*	Phatr3_EG00201	GENE	68	6044	0.0112508272667108	1886	72045	0.0261780831424804	2365	92171	0.0256588297837715	432
chr_25	406395	409311	2917	*	Phatr3_J49951	GENE	60	5313	0.0112930547713156	1596	59175	0.0269708491761724	2201	85455	0.025756245977415	457
chr_25	410134	410824	691	*	Phatr3_J40791	GENE	11	1152	0.00954861111111111	426	17100	0.0249122807017544	558	22248	0.0250809061488673	86
chr_25	411629	413993	2365	*	Phatr3_J40792	GENE	56	5301	0.0105640445199019	1647	62096	0.0265234475650606	2159	82264	0.0262447729261889	398
chr_25	417126	418252	1127	*	Phatr3_J49955	GENE	27	2908	0.00928473177441541	771	28528	0.0270260796410544	1099	41189	0.0266818810847556	254
chr_25	418810	419857	1048	*	Phatr3_J49956	GENE	15	1960	0.0076530612244898	1288	53476	0.0240855710973147	1231	49423	0.0249074317625397	180
chr_25	428256	429781	1526	*	Phatr3_J49958	GENE	28	3168	0.00883838383838384	889	30630	0.0290238328436174	1262	46792	0.0269704222944093	249
chr_25	430519	431551	1033	*	Phatr3_EG00208	GENE	19	1287	0.0147630147630148	192	6453	0.0297536029753603	335	12529	0.0267379679144385	112
chr_25	431855	434253	2399	*	Phatr3_J49959	GENE	106	4498	0.0235660293463762	773	28184	0.0274269088844735	1383	51673	0.0267644611305711	364
chr_25	435774	436968	1195	*	Phatr3_J49960	GENE	28	2784	0.0100574712643678	979	37463	0.0261324506846755	1245	48140	0.0258620689655172	226
chr_25	437235	439605	2371	*	Phatr3_J23639	GENE	88	5813	0.0151384827111646	1186	44743	0.0265069396330152	1877	72509	0.0258864416831014	401
chr_25	448763	450167	1405	*	Phatr3_J49964	GENE	29	2535	0.011439842209073	965	36020	0.0267906718489728	1258	50037	0.0251413953674281	195
chr_25	450567	452954	2388	*	Phatr3_EG00203	GENE	67	6238	0.0107406219942289	1632	60329	0.027051666694293	2161	80761	0.0267579648592761	357
chr_25	454010	455245	1236	*	Phatr3_EG00210	GENE	13	1426	0.0091164095371669	212	8422	0.0251721681310853	390	14679	0.0265685673410995	131
chr_25	458645	460061	1417	*	Phatr3_J16375	GENE	63	4970	0.0126760563380282	1361	52081	0.0261323707302087	1904	71246	0.0267243073295343	315
chr_25	460224	460750	527	*	Phatr3_J30770	GENE	5	866	0.00577367205542725	230	8580	0.0268065268065268	328	12711	0.0258044213673196	85
chr_25	461589	462741	1153	*	Phatr3_J49969	GENE	56	3829	0.0146252285191956	1153	46600	0.0247424892703863	1537	61485	0.0249979669838172	254
chr_25	463254	464647	1394	*	Phatr3_J55126	GENE	48	4614	0.0104031209362809	1110	41564	0.0267058030988355	1606	60166	0.0266928165409035	290
chr_25	466011	466614	604	*	Phatr3_EG01913	GENE	16	1613	0.00991940483570986	268	8979	0.0298474217618889	456	17036	0.0267668466776239	125
chr_25	467537	469010	1474	*	Phatr3_EG01909	GENE	35	3416	0.0102459016393443	493	17767	0.027748072268813	826	30687	0.0269169355101509	188
chr_25	473822	475783	1962	*	Phatr3_J49973	GENE	71	6038	0.0117588605498509	973	34972	0.027822257806245	1633	59886	0.0272684767725345	302
chr_25	476115	477303	1189	*	Phatr3_J16286	GENE	30	2062	0.01454898157129	297	10430	0.0284755512943432	515	19474	0.0264455170997227	151
chr_25	477593	478400	808	*	Phatr3_J49974	GENE	30	2312	0.0129757785467128	485	18523	0.0261836635534201	744	28781	0.0258503874083597	176
chr_25	479608	480175	568	*	Phatr3_J49975	GENE	13	1099	0.0118289353958144	197	7862	0.0250572373441872	354	12853	0.0275422080448144	57
chr_25	480639	483480	2842	*	Phatr3_J49976	GENE	47	5069	0.00927204576839613	893	32056	0.0278574993760918	1519	55543	0.0273481806888357	349
chr_25	483906	485690	1785	*	Phatr3_J49977	GENE	29	3026	0.00958360872438863	482	16493	0.0292245194931183	950	33204	0.0286110107215998	255
chr_25	486541	488504	1964	*	Phatr3_J49978	GENE	44	3206	0.0137242669993762	448	15713	0.028511423661936	752	28809	0.0261029539380055	188
chr_24	25651	26632	982	*	Phatr3_J49711	GENE	26	2317	0.0112214069917997	682	25589	0.0266520770643636	945	33563	0.0281560051246909	177
chr_24	27546	32841	5296	*	Phatr3_J49712	GENE	167	12397	0.0134710010486408	2406	86163	0.0279238188085373	3986	146831	0.0271468559091745	780
chr_24	33042	34530	1489	*	Phatr3_J49713	GENE	45	3227	0.0139448404090487	396	15225	0.0260098522167488	765	26735	0.0286141761735553	185
chr_24	35851	37420	1570	*	Phatr3_J55091	GENE	44	4205	0.0104637336504162	728	28564	0.025486626522896	1170	43462	0.0269200681054714	278
chr_24	43041	44121	1081	*	Phatr3_J49716	GENE	27	2866	0.00942079553384508	818	30976	0.0264075413223141	1261	47849	0.026353737800163	233
chr_24	45238	46501	1264	*	Phatr3_J49717	GENE	34	3368	0.0100950118764846	1136	44021	0.0258058653824311	1494	59012	0.0253168847014167	266
chr_24	51640	52825	1186	*	Phatr3_J40489	GENE	22	1817	0.0121078701155751	360	13944	0.0258175559380379	637	22502	0.0283085947915741	145
chr_24	53658	57398	3741	*	Phatr3_J49720	GENE	101	7265	0.0139022711631108	2412	94457	0.0255354288194628	3166	119263	0.026546372303229	555
chr_24	58244	60462	2219	*	Phatr3_J23429	GENE	56	4255	0.0131609870740306	1844	72377	0.0254777070063694	2166	85529	0.0253247436541992	399
chr_24	62534	63918	1385	*	Phatr3_J40492	GENE	22	1824	0.0120614035087719	432	14844	0.0291026677445432	754	26761	0.0281753297709353	181
chr_24	64381	65775	1395	*	Phatr3_J49722	GENE	37	3347	0.0110546758291007	1227	48919	0.025082278869151	1579	57482	0.0274694687032462	244
chr_24	66439	66880	442	*	Phatr3_EG01915	GENE	4	263	0.0152091254752852	36	1599	0.0225140712945591	85	2662	0.0319308790383171	30
chr_24	66925	68533	1609	*	Phatr3_EG01916	GENE	35	3762	0.00930356193514088	797	29629	0.0268993216105842	1289	47716	0.0270139994970241	276
chr_24	68685	69756	1072	*	Phatr3_J49724	GENE	16	1339	0.011949215832711	357	12716	0.0280748663101604	507	17978	0.0282011347202136	128
chr_24	70053	71360	1308	*	Phatr3_J49725	GENE	19	1314	0.0144596651445967	242	8011	0.030208463362876	395	14502	0.0272376223969108	94
chr_24	72456	75157	2702	*	Phatr3_J49726	GENE	48	4539	0.0105750165234633	808	27706	0.0291633581173753	1320	47688	0.0276799194765979	330
chr_24	75475	76342	868	*	Phatr3_EG00232	GENE	14	912	0.0153508771929825	106	4206	0.0252020922491679	191	7042	0.0271229764271514	90
chr_24	76680	79704	3025	*	Phatr3_J16210	GENE	65	6147	0.0105742638685538	1170	40894	0.0286105541155182	1965	70940	0.0276994643360586	429
chr_24	80085	81228	1144	*	Phatr3_J49728	GENE	42	2404	0.0174708818635607	683	25559	0.0267224852302516	945	34934	0.0270510104768993	212
chr_24	82138	83359	1222	*	Phatr3_J49729	GENE	43	3167	0.0135775181559836	937	35578	0.0263365000843218	1154	44755	0.0257848285107809	209
chr_24	83998	84844	847	*	Phatr3_J49730	GENE	21	1323	0.0158730158730159	353	14240	0.0247893258426966	527	19729	0.0267119468802271	101
chr_24	85480	87871	2392	*	Phatr3_J16243	GENE	77	6717	0.0114634509453625	2828	108169	0.0261442742375357	3345	133869	0.0249871142684266	611
chr_24	88664	92808	4145	*	Phatr3_J52607	GENE	122	10344	0.0117942768754834	3840	142162	0.0270114376556323	4891	187245	0.0261208576998051	808
chr_24	93401	94124	724	*	Phatr3_EG00259	GENE	36	2209	0.0162969669533726	1360	50904	0.0267169574100267	1456	55470	0.026248422570759	192
chr_24	93627	96041	2415	*	Phatr3_J49733	GENE	58	4452	0.0130278526504942	1479	54512	0.0271316407396537	1898	71778	0.0264426425924378	395
chr_24	107361	110020	2660	*	Phatr3_J23444	GENE	65	6627	0.00980835974045571	1872	67046	0.0279211287772574	2705	99095	0.0272970381956708	518
chr_24	110094	111685	1592	*	Phatr3_J30572	GENE	31	3727	0.00831768178159377	859	32660	0.0263012859767299	1331	50310	0.0264559729676009	291
chr_24	112421	114053	1633	*	Phatr3_J49738	GENE	27	4321	0.00624855357556121	1014	39759	0.0255036595487814	1730	65461	0.0264279494660943	333
chr_24	114241	115531	1291	*	Phatr3_J40510	GENE	26	1952	0.0133196721311475	225	7488	0.0300480769230769	389	14552	0.0267317207256734	145
chr_24	122486	124709	2224	*	Phatr3_EG00257	GENE	55	3481	0.0158000574547544	590	20738	0.0284501880605651	1102	37596	0.0293116288966911	289
chr_24	125152	127741	2590	*	Phatr3_J16261	GENE	45	4429	0.010160307067058	1172	43877	0.0267110331152996	1806	64593	0.0279596860340904	364
chr_24	129361	130390	1030	*	Phatr3_J49741	GENE	24	1837	0.0130647795318454	253	9232	0.0274046793760832	434	16363	0.0265232536820876	118
chr_24	132577	132913	337	*	Phatr3_J40515	GENE	3	441	0.00680272108843537	73	2732	0.0267203513909224	114	4495	0.0253615127919911	58
chr_24	133299	134583	1285	*	Phatr3_J49743	GENE	32	2511	0.0127439267224213	1127	45308	0.0248741944027545	1348	52726	0.0255661343549672	250
chr_24	135193	136735	1543	*	Phatr3_J40517	GENE	42	3065	0.0137030995106036	1316	51995	0.0253101259736513	1500	59188	0.0253429749273501	293
chr_24	141207	142197	991	*	Phatr3_J16281	GENE	26	2432	0.0106907894736842	594	23714	0.0250484945601754	937	37156	0.0252179997846916	207
chr_24	143504	144113	610	*	Phatr3_J40521	GENE	20	1973	0.010136847440446	836	29585	0.0282575629541998	1077	40766	0.0264190747191287	171
chr_24	164346	165699	1354	*	Phatr3_J49751	GENE	43	2917	0.0147411724374357	743	28608	0.0259717561521253	1145	43658	0.0262265793210866	196
chr_24	166360	167107	748	*	Phatr3_J55096	GENE	20	1975	0.010126582278481	573	22505	0.0254610086647412	755	29407	0.0256741592137926	134
chr_24	167389	168914	1526	*	Phatr3_J55097	GENE	13	1137	0.0114335971855761	181	6422	0.0281843662410464	353	13087	0.0269733323145106	101
chr_24	172248	173103	856	*	Phatr3_J55100	GENE	27	2146	0.0125815470643057	318	11388	0.0279241306638567	605	22098	0.0273780432618336	144
chr_24	174017	177100	3084	*	Phatr3_J49755	GENE	59	5479	0.0107683883920423	1177	41638	0.0282674480042269	1753	65717	0.0266749851636563	358
chr_24	175228	178558	3331	*	Phatr3_J30585	GENE	77	5994	0.0128461795128462	1575	60069	0.0262198471757479	2133	78630	0.0271270507439908	431
chr_24	179543	180398	856	*	Phatr3_J49757	GENE	20	1488	0.0134408602150538	319	11913	0.0267774699907664	584	20916	0.0279212086441002	143
chr_24	180943	182098	1156	*	Phatr3_J49758	GENE	31	3191	0.00971482293951739	626	23618	0.0265052078922855	1061	39810	0.0266515950766139	259
chr_24	183055	184222	1168	*	Phatr3_J40534	GENE	36	3174	0.0113421550094518	1270	48011	0.0264522713544813	1673	64689	0.0258622022291271	303
chr_24	185184	186222	1039	*	Phatr3_J40535	GENE	32	2193	0.0145918832649339	743	28892	0.0257164613041672	969	38595	0.0251068791294209	215
chr_24	192560	193013	454	*	Phatr3_J40538	GENE	8	605	0.0132231404958678	281	10657	0.0263676456788965	320	11851	0.0270019407644924	55
chr_24	193703	194375	673	*	Phatr3_J40539	GENE	19	1347	0.014105419450631	226	7332	0.0308237861429351	401	14536	0.0275866813428729	113
chr_24	194482	196563	2082	*	Phatr3_J16162	GENE	43	2968	0.0144878706199461	751	27021	0.0277931978831279	1251	43953	0.0284622210088049	253
chr_24	198366	203325	4960	*	Phatr3_EG02224	GENE	84	6933	0.0121159671138035	1174	43440	0.0270257826887661	1808	66182	0.0273186062675652	508
chr_24	207316	211566	4251	*	Phatr3_J49765	GENE	68	5052	0.0134600158353127	684	25286	0.0270505418017876	1311	48721	0.0269083146897642	383
chr_24	212283	217698	5416	*	Phatr3_J49766	GENE	123	10939	0.0112441722278088	3663	145274	0.0252144224018062	4762	186253	0.025567373411435	887
chr_24	218757	232243	13487	*	Phatr3_J49767	GENE	281	20216	0.0138998812821528	5030	192610	0.0261149473028399	7056	263615	0.0267663069248715	1670
chr_24	232780	236707	3928	*	Phatr3_J16222	GENE	81	7377	0.010980073200488	1469	54568	0.0269205395103357	2232	82476	0.0270624181580096	559
chr_24	237894	239673	1780	*	Phatr3_J49769	GENE	39	4629	0.0084251458198315	1205	45490	0.0264893383161134	1692	65395	0.0258735377322425	353
chr_24	241160	241844	685	*	Phatr3_J40550	GENE	6	834	0.00719424460431655	89	2940	0.0302721088435374	186	6270	0.0296650717703349	53
chr_24	244020	245646	1627	*	Phatr3_J23467	GENE	40	3075	0.0130081300813008	781	28669	0.0272419686769682	1026	40097	0.0255879492231339	267
chr_24	251023	252769	1747	*	Phatr3_J49772	GENE	33	3315	0.00995475113122172	1099	43692	0.025153346150325	1255	48632	0.0258060536272413	276
chr_24	253603	255256	1654	*	Phatr3_J23472	GENE	29	3308	0.00876662636033857	623	23944	0.0260190444370197	1023	37804	0.0270606285049201	257
chr_24	255725	256625	901	*	Phatr3_EG00254	GENE	11	1199	0.00917431192660551	332	11520	0.0288194444444444	494	17660	0.0279728199320498	94
chr_24	257112	258677	1566	*	Phatr3_J49774	GENE	34	3201	0.0106216807247735	609	22253	0.0273670965712488	903	36271	0.0248959223622177	245
chr_24	258730	261094	2365	*	Phatr3_J49775	GENE	35	3283	0.0106609808102345	749	26382	0.0283905693275718	1011	39250	0.0257579617834395	290
chr_24	261482	263014	1533	*	Phatr3_J49776	GENE	29	2479	0.0116982654296087	618	23374	0.0264396337811243	990	36635	0.0270233383376552	251
chr_24	263267	264572	1306	*	Phatr3_J49777	GENE	13	1610	0.00807453416149068	309	10824	0.0285476718403548	549	19356	0.0283632982021079	148
chr_24	264814	265033	220	*	Phatr3_EG00230	GENE	7	524	0.0133587786259542	102	3796	0.0268703898840885	139	5179	0.0268391581386368	40
chr_24	265290	267343	2054	*	Phatr3_J55102	GENE	61	5004	0.0121902478017586	969	36439	0.0265923872773677	1574	59914	0.0262709884167306	389
chr_24	267365	268918	1554	*	Phatr3_EG00253	GENE	24	2472	0.00970873786407767	1227	48428	0.0253365821425622	1411	54938	0.0256834977611125	244
chr_24	269701	270826	1126	*	Phatr3_J49779	GENE	26	3273	0.00794378246257256	1197	44412	0.0269521750878141	1455	56995	0.0255285551364155	291
chr_24	270994	271921	928	*	Phatr3_EG00252	GENE	39	2705	0.0144177449168207	756	28559	0.0264715151090724	969	36666	0.0264277532318769	184
chr_24	273218	275378	2161	*	Phatr3_J52619	GENE	38	3023	0.012570294409527	367	12588	0.0291547505560852	715	24631	0.0290284600706427	241
chr_24	276097	278005	1909	*	Phatr3_J49781	GENE	44	3758	0.0117083555082491	902	31583	0.0285596681759174	1272	47157	0.026973726063999	306
chr_24	278525	279206	682	*	Phatr3_J49782	GENE	16	1220	0.0131147540983607	270	9431	0.0286289895027038	417	16268	0.0256331448241947	111
chr_24	279680	281258	1579	*	Phatr3_J49783	GENE	21	3228	0.00650557620817844	541	19770	0.027364693980779	930	34885	0.0266590225025082	266
chr_24	281923	284709	2787	*	Phatr3_J1971	GENE	81	5973	0.0135610246107484	1005	37862	0.0265437641962918	1707	64795	0.0263446253568948	485
chr_24	284896	286871	1976	*	Phatr3_J49785	GENE	31	2736	0.0113304093567251	479	17358	0.0275953450858394	874	30253	0.0288896968895647	217
chr_24	302926	303793	868	*	Phatr3_EG00234	GENE	11	775	0.0141935483870968	151	5333	0.0283142696418526	291	9749	0.0298492153041338	72
chr_24	304928	305495	568	*	Phatr3_J30615	GENE	1	265	0.00377358490566038	37	1368	0.027046783625731	81	2789	0.0290426676228039	35
chr_24	306215	307760	1546	*	Phatr3_J30620	GENE	22	2732	0.00805270863836018	386	15714	0.024564082983327	624	25780	0.0242048099301784	229
chr_24	307916	309941	2026	*	Phatr3_J40573	GENE	70	5100	0.0137254901960784	2241	85488	0.0262142055025267	2423	94711	0.0255830896094435	312
chr_24	310602	312356	1755	*	Phatr3_J49791	GENE	38	3501	0.0108540417023708	1285	51316	0.0250409229090342	1679	64719	0.0259429224802608	321
chr_24	312565	318950	6386	*	Phatr3_J23497	GENE	132	11345	0.0116350815337153	1848	66982	0.0275895016571616	3133	117162	0.0267407521209949	866
chr_24	320449	323071	2623	*	Phatr3_J545	GENE	51	5175	0.00985507246376812	1529	58212	0.0262660619803477	1985	75877	0.0261607601776559	469
chr_24	323552	324548	997	*	Phatr3_J40577	GENE	8	1242	0.00644122383252818	199	8110	0.024537607891492	428	15123	0.0283012629769226	105
chr_24	324828	332419	7592	*	Phatr3_J40578	GENE	117	11484	0.0101880877742947	2667	97908	0.0272398578257139	4031	149667	0.0269331248705459	922
chr_24	333124	335225	2102	*	Phatr3_J49794	GENE	55	5132	0.0107170693686672	1498	57012	0.0262751701396197	1735	68107	0.0254746208172435	394
chr_24	335465	336812	1348	*	Phatr3_J49795	GENE	30	2455	0.0122199592668024	1234	48586	0.025398262874079	1227	50210	0.0244373630750846	280
chr_24	337225	338776	1552	*	Phatr3_J40581	GENE	43	2908	0.0147867950481431	1832	73627	0.0248821763755144	1825	71502	0.0255237615731028	301
chr_24	339009	339459	451	*	Phatr3_EG00248	GENE	15	1089	0.0137741046831956	228	7982	0.0285642696066149	306	12326	0.024825571961707	73
chr_24	339881	340529	649	*	Phatr3_EG00260	GENE	22	1261	0.0174464710547185	185	7446	0.0248455546602203	317	12627	0.0251049338718619	111
chr_24	344359	346441	2083	*	Phatr3_J49797	GENE	58	4946	0.0117266477961989	978	36926	0.0264854032389103	1501	59161	0.025371444025625	316
chr_24	346649	349063	2415	*	Phatr3_J55108	GENE	74	4692	0.015771526001705	1340	52792	0.0253826337323837	1765	67832	0.0260201674725793	355
chr_24	350107	357292	7186	*	Phatr3_J16262	GENE	148	13535	0.0109346139637976	3222	114004	0.0282621662397811	4573	169605	0.0269626485068247	974
chr_24	357534	359791	2258	*	Phatr3_J49800	GENE	27	3555	0.00759493670886076	565	18872	0.0299385332768122	943	34924	0.0270014889474287	306
chr_24	359145	359997	853	*	Phatr3_EG00251	GENE	16	1455	0.0109965635738832	233	7118	0.0327339140207924	348	12933	0.0269079099976804	110
chr_24	360727	363409	2683	*	Phatr3_EG00237	GENE	49	4199	0.0116694451059776	700	25432	0.0275243787354514	1279	45486	0.0281185419689575	386
chr_24	363490	365386	1897	*	Phatr3_J49801	GENE	58	4472	0.0129695885509839	1635	65811	0.0248438710853809	1873	74270	0.0252187962838293	393
chr_24	366215	368143	1929	*	Phatr3_J49802	GENE	50	4463	0.0112032265292404	2212	87693	0.0252243622638067	2322	89250	0.0260168067226891	314
chr_24	368476	369637	1162	*	Phatr3_J40588	GENE	19	2012	0.00944333996023857	506	19573	0.0258519388954172	723	28370	0.0254846669016567	197
chr_24	370689	371370	682	*	Phatr3_J7780	GENE	12	1364	0.00879765395894428	323	12536	0.025765794511806	539	19455	0.0277049601644821	115
chr_24	371540	372743	1204	*	Phatr3_J30636	GENE	29	1915	0.0151436031331593	413	15985	0.0258367219268064	684	25096	0.0272553394963341	186
chr_24	374087	375254	1168	*	Phatr3_J49805	GENE	24	3172	0.00756620428751576	1111	42150	0.0263582443653618	1326	53034	0.0250028283742505	253
chr_24	375739	376783	1045	*	Phatr3_J30638	GENE	25	2591	0.0096487842531841	252	9530	0.0264428121720881	575	19822	0.0290081727373625	169
chr_24	384624	385512	889	*	Phatr3_J40594	GENE	0	0	0	0	0	0	0	0	0	0
chr_24	385845	386751	907	*	Phatr3_J49807	GENE	0	25	0	6	238	0.0252100840336134	16	422	0.037914691943128	5
chr_24	387103	392461	5359	*	Phatr3_J49808	GENE	12	1076	0.0111524163568773	253	9848	0.0256904955320877	334	12540	0.0266347687400319	131
chr_24	392446	393274	829	*	Phatr3_J5780	GENE	0	0	0	0	0	0	0	0	0	0
chr_24	393643	395542	1900	*	Phatr3_J4048	GENE	3	482	0.00622406639004149	70	2104	0.0332699619771863	111	3588	0.0309364548494983	64
chr_24	396247	399582	3336	*	Phatr3_J49810	GENE	7	650	0.0107692307692308	69	2369	0.029126213592233	115	4476	0.025692582663092	74
chr_24	399622	400858	1237	*	Phatr3_J49811	GENE	2	110	0.0181818181818182	46	2424	0.018976897689769	72	2593	0.0277670651754724	19
chr_24	404573	405650	1078	*	Phatr3_EG00250	GENE	1	69	0.0144927536231884	22	543	0.0405156537753223	28	854	0.0327868852459016	12
chr_24	405916	406452	537	*	Phatr3_J40603	GENE	3	293	0.0102389078498294	11	653	0.0168453292496172	44	1740	0.0252873563218391	25
chr_24	408441	408978	538	*	Phatr3_J40605	GENE	0	0	0	0	0	0	0	0	0	0
chr_24	463398	465762	2365	*	Phatr3_J49817	GENE	30	2665	0.0112570356472795	423	16720	0.025299043062201	811	30636	0.0264721242982113	213
chr_24	470804	471947	1144	*	Phatr3_J49822	GENE	21	1371	0.0153172866520788	115	3841	0.029940119760479	249	8285	0.0300543150271575	110
chr_24	472598	473038	441	*	Phatr3_J51232	GENE	10	980	0.0102040816326531	100	3191	0.0313381385145722	159	6405	0.024824355971897	52
chr_24	473826	476038	2213	*	Phatr3_J40621	GENE	39	3086	0.0126377187297472	702	24718	0.0284003560158589	1034	38232	0.0270454069889098	212
chr_24	488510	489601	1092	*	Phatr3_J40626	GENE	0	0	0	0	0	0	0	0	0	0
chr_24	491227	491662	436	*	Phatr3_EG00240	GENE	0	0	0	0	0	0	0	0	0	0
chr_24	491723	492674	952	*	Phatr3_J49826	GENE	0	0	0	0	0	0	0	0	0	0
chr_24	493193	494490	1298	*	Phatr3_J49827	GENE	3	222	0.0135135135135135	83	2900	0.0286206896551724	91	3326	0.0273601924233313	39
chr_24	508654	509438	785	*	Phatr3_J49829	GENE	9	702	0.0128205128205128	97	3307	0.0293317205926822	210	7197	0.0291788245102126	72
chr_23	6707	8328	1622	*	Phatr3_J49547	GENE	41	3608	0.0113636363636364	609	24813	0.0245435860234554	1534	55455	0.0276620683437021	204
chr_23	8873	10156	1284	*	Phatr3_J40282	GENE	42	4468	0.00940017905102954	400	15221	0.0262794822941988	1178	43505	0.0270773474313297	208
chr_23	10380	12190	1811	*	Phatr3_J30446	GENE	74	6565	0.0112718964204113	1189	45192	0.0263099663657284	2595	102206	0.0253898988317711	312
chr_23	12912	13203	292	*	Phatr3_EG00302	GENE	7	340	0.0205882352941176	45	1966	0.0228891149542218	116	4657	0.0249087395318875	26
chr_23	13565	15056	1492	*	Phatr3_J55067	GENE	60	4821	0.0124455507156192	728	23638	0.0307978678399188	1587	55977	0.0283509298461868	258
chr_23	15340	17272	1933	*	Phatr3_J49550	GENE	73	5453	0.0133871263524665	713	23560	0.0302631578947368	1769	61708	0.0286672716665586	287
chr_23	19842	20493	652	*	Phatr3_J16155	GENE	32	1715	0.0186588921282799	197	6241	0.0315654542541259	477	16979	0.0280935272984275	89
chr_23	21336	22255	920	*	Phatr3_J49552	GENE	24	1789	0.0134153158188932	378	14740	0.0256445047489824	849	32226	0.0263451871159933	131
chr_23	22331	24011	1681	*	Phatr3_J49553	GENE	39	4299	0.00907187718073971	610	21318	0.0286143165400131	1585	53444	0.0296572112865803	248
chr_23	24671	25199	529	*	Phatr3_J23324	GENE	18	1443	0.0124740124740125	172	6551	0.0262555335063349	405	15978	0.0253473526098385	98
chr_23	32881	34165	1285	*	Phatr3_J49557	GENE	34	2740	0.0124087591240876	492	17570	0.0280022766078543	994	37223	0.02670391961959	144
chr_23	35107	37350	2244	*	Phatr3_EG01932	GENE	64	5313	0.0120459250894034	719	27260	0.0263756419662509	1757	60924	0.0288392095069267	349
chr_23	37793	39302	1510	*	Phatr3_EG01933	GENE	53	3369	0.0157316711190264	427	14678	0.029091156833356	951	36547	0.0260212876569896	216
chr_23	41360	42533	1174	*	Phatr3_J49559	GENE	41	3411	0.0120199355027851	613	19527	0.0313924309929841	1220	42764	0.0285286689739033	163
chr_23	42757	44227	1471	*	Phatr3_J16120	GENE	34	3269	0.0104007341694708	1157	44893	0.0257723921324037	1711	64811	0.0263998395334125	184
chr_23	45217	46930	1714	*	Phatr3_J42307	GENE	44	4749	0.00926510844388292	1440	56208	0.0256191289496157	2357	91947	0.0256343328221693	291
chr_23	47903	51461	3559	*	Phatr3_J49562	GENE	117	9376	0.0124786689419795	1605	59989	0.0267549050659288	3424	132977	0.0257488137046256	604
chr_23	52046	55519	3474	*	Phatr3_J49563	GENE	88	9500	0.00926315789473684	2004	77826	0.0257497494410608	3999	154857	0.0258238245607238	634
chr_23	55853	58499	2647	*	Phatr3_J40300	GENE	92	6686	0.013760095722405	1309	44650	0.0293169092945129	2376	92935	0.0255662559853661	429
chr_23	58588	59803	1216	*	Phatr3_J49564	GENE	46	3116	0.0147625160462131	604	20194	0.0299098742200654	1139	41932	0.0271630258513784	177
chr_23	60346	62575	2230	*	Phatr3_J16141	GENE	60	5057	0.0118647419418628	1036	36902	0.0280743591133272	2017	75840	0.0265954641350211	330
chr_23	64904	66452	1549	*	Phatr3_J49566	GENE	33	2204	0.01497277676951	273	8499	0.0321214260501235	580	21765	0.0266482885366414	139
chr_23	67817	69587	1771	*	Phatr3_J49567	GENE	64	4958	0.0129084308188786	1434	57433	0.024968223843435	2683	102932	0.0260657521470485	378
chr_23	70401	72469	2069	*	Phatr3_J49568	GENE	80	6084	0.0131492439184747	1874	74216	0.0252506198124394	3013	120339	0.02503760210738	347
chr_23	73713	74592	880	*	Phatr3_J16063	GENE	15	1112	0.0134892086330935	269	9227	0.0291535710415086	499	17555	0.0284249501566505	104
chr_23	74819	75797	979	*	Phatr3_J49570	GENE	35	2723	0.012853470437018	637	25645	0.0248391499317606	1281	48204	0.0265745581279562	164
chr_23	76298	79396	3099	*	Phatr3_J49571	GENE	59	4121	0.0143169133705411	1134	41859	0.0270909481831864	2090	79658	0.0262371638755681	295
chr_23	80038	83199	3162	*	Phatr3_J49572	GENE	89	6642	0.0133995784402288	1343	49313	0.0272341978788555	2636	98554	0.0267467581224506	436
chr_23	83746	86350	2605	*	Phatr3_J8457	GENE	62	6004	0.0103264490339773	1081	38230	0.028276222861627	2368	85985	0.0275396871547363	381
chr_23	86924	88514	1591	*	Phatr3_J49574	GENE	54	4929	0.0109555690809495	911	33113	0.0275118533506478	1814	69543	0.0260845807629812	246
chr_23	89893	91018	1126	*	Phatr3_J49575	GENE	37	3558	0.0103991006183249	701	26600	0.0263533834586466	1443	54413	0.0265193979379928	251
chr_23	91311	92895	1585	*	Phatr3_J49576	GENE	90	5769	0.015600624024961	968	34097	0.0283895943924685	2135	77431	0.0275729359042244	255
chr_23	93850	94680	831	*	Phatr3_J40315	GENE	17	1501	0.011325782811459	199	8287	0.0240135151442018	511	19436	0.0262914179872402	103
chr_23	94997	97329	2333	*	Phatr3_J55069	GENE	76	6763	0.0112376164424072	2085	85499	0.0243862501315805	3800	147407	0.0257789657207595	527
chr_23	98096	99137	1042	*	Phatr3_J40317	GENE	52	4039	0.0128744738796732	1412	55562	0.025413052085958	2223	85466	0.0260103432944095	188
chr_23	98321	99010	690	*	Phatr3_EG00324	GENE	33	2373	0.0139064475347661	829	30841	0.0268798028598294	1297	49210	0.0263564316195895	102
chr_23	99373	100427	1055	*	Phatr3_J49578	GENE	33	3049	0.0108232207281076	489	18149	0.0269436332580307	1131	40745	0.0277580071174377	178
chr_23	101597	102251	655	*	Phatr3_J49579	GENE	16	1611	0.00993171942892613	362	13209	0.0274055568173215	561	23559	0.0238125557111932	121
chr_23	102877	103618	742	*	Phatr3_J49580	GENE	22	1159	0.0189818809318378	123	4932	0.0249391727493917	407	14189	0.0286841919797026	112
chr_23	104015	105551	1537	*	Phatr3_J16157	GENE	36	4172	0.00862895493767977	633	21002	0.0301399866679364	1432	53583	0.0267248940895433	263
chr_23	106519	107284	766	*	Phatr3_J40322	GENE	25	2051	0.0121891760117016	346	12679	0.0272892183926177	775	30804	0.0251590702506168	128
chr_23	108748	110137	1390	*	Phatr3_J30461	GENE	34	3262	0.0104230533415083	632	24336	0.0259697567389875	1408	55167	0.0255225043957438	245
chr_23	111558	112641	1084	*	Phatr3_J30466	GENE	64	4723	0.0135507092949397	1280	49266	0.0259814070555759	2515	98488	0.0255361059215336	292
chr_23	112923	121096	8174	*	Phatr3_J40325	GENE	223	17932	0.0124358688378318	3696	138330	0.0267187161136413	7303	277453	0.0263215751857071	1177
chr_23	121292	123326	2035	*	Phatr3_J4014	GENE	70	5301	0.0132050556498774	2108	87010	0.024227100333295	3290	130312	0.0252470992694456	373
chr_23	121356	122453	1098	*	Phatr3_EG00298	GENE	46	3010	0.0152823920265781	1087	45903	0.023680369474762	1787	71347	0.0250466032208782	227
chr_23	123870	125725	1856	*	Phatr3_J30471	GENE	44	4051	0.0108615156751419	1195	51017	0.0234235646941216	2150	86167	0.0249515475762183	320
chr_23	125020	125897	878	*	Phatr3_EG00314	GENE	27	1704	0.0158450704225352	588	25598	0.0229705445737948	1078	42393	0.025428726440686	152
chr_23	125996	127196	1201	*	Phatr3_J49586	GENE	43	3885	0.0110682110682111	861	33127	0.0259908835692939	1640	64474	0.0254366101063995	272
chr_23	128500	129412	913	*	Phatr3_J40329	GENE	24	1727	0.0138969310943833	456	16606	0.0274599542334096	874	33622	0.0259948843019452	166
chr_23	129517	131851	2335	*	Phatr3_J49588	GENE	94	7185	0.0130828114126653	1142	42553	0.0268371207670435	2552	96418	0.0264680868717459	494
chr_23	135047	135683	637	*	Phatr3_J49590	GENE	16	1788	0.00894854586129754	334	12869	0.0259538425674101	710	29149	0.0243576108957426	106
chr_23	136235	136841	607	*	Phatr3_J49591	GENE	26	1573	0.0165289256198347	219	7819	0.0280086967642921	600	21159	0.0283567276336311	93
chr_23	137017	139951	2935	*	Phatr3_J49592	GENE	75	5840	0.0128424657534247	1006	35713	0.028169014084507	2150	81486	0.026384900473701	487
chr_23	140008	144204	4197	*	Phatr3_J16052	GENE	122	10112	0.0120648734177215	2100	75322	0.0278803005761929	4174	155436	0.026853495972619	633
chr_23	141064	141488	425	*	Phatr3_EG00313	GENE	18	1437	0.0125260960334029	285	10686	0.0266704098820887	610	22831	0.0267180587797293	71
chr_23	145774	147112	1339	*	Phatr3_J49594	GENE	27	2355	0.0114649681528662	246	8545	0.0287887653598596	600	21343	0.0281122616314483	118
chr_23	148085	150014	1930	*	Phatr3_J49595	GENE	65	4947	0.0131392763290883	1590	62973	0.0252489162021819	2720	106761	0.0254774683639157	415
chr_23	150094	150494	401	*	Phatr3_EG00310	GENE	1	487	0.00205338809034908	67	2895	0.0231433506044905	200	8038	0.0248818113958696	62
chr_23	150866	151520	655	*	Phatr3_J40338	GENE	29	2756	0.010522496371553	551	21523	0.0256005203735539	946	36287	0.0260699424036156	128
chr_23	153461	154460	1000	*	Phatr3_J49596	GENE	25	1973	0.0126710593005575	581	20301	0.0286192798384316	953	35425	0.0269019054340155	138
chr_23	155406	156567	1162	*	Phatr3_J55070	GENE	18	1146	0.0157068062827225	291	10185	0.0285714285714286	447	17222	0.0259551736151434	106
chr_23	158062	159148	1087	*	Phatr3_J49598	GENE	26	3185	0.00816326530612245	1199	45318	0.0264574782647072	1658	59390	0.0279171577706685	198
chr_23	160019	161831	1813	*	Phatr3_J49599	GENE	48	3632	0.013215859030837	1337	49246	0.0271494131503066	1631	63489	0.0256894895178692	251
chr_23	161996	162920	925	*	Phatr3_EG01928	GENE	47	3635	0.01292984869326	1530	57679	0.0265261186913781	1843	74327	0.0247958346226809	225
chr_23	163066	164457	1392	*	Phatr3_EG01929	GENE	50	3917	0.0127648710748021	2148	85043	0.0252578107545595	2250	89723	0.0250771819934688	228
chr_23	165317	167231	1915	*	Phatr3_J49601	GENE	42	3434	0.0122306348281887	1266	50860	0.0248918600078647	1748	70189	0.0249041872658109	278
chr_23	167356	169030	1675	*	Phatr3_J49602	GENE	51	3910	0.0130434782608696	1434	53379	0.026864497274209	1948	74413	0.0261782215473103	305
chr_23	169613	170954	1342	*	Phatr3_J16065	GENE	28	2905	0.00963855421686747	420	14366	0.0292356953918975	870	29488	0.0295035268583831	198
chr_23	171547	172249	703	*	Phatr3_J40347	GENE	21	1884	0.0111464968152866	588	20459	0.0287404076445574	822	30745	0.0267360546430314	125
chr_23	172573	173323	751	*	Phatr3_EG00297	GENE	22	1531	0.0143696930111039	583	23269	0.0250547939318406	736	27491	0.0267723982394238	112
chr_23	172915	174826	1912	*	Phatr3_J49604	GENE	45	4342	0.0103638876093966	1620	62314	0.025997368167667	2241	83630	0.0267966040894416	260
chr_23	176939	177533	595	*	Phatr3_J40349	GENE	13	1205	0.0107883817427386	276	9811	0.0281316889205993	462	16237	0.0284535320564144	84
chr_23	178135	180007	1873	*	Phatr3_J49605	GENE	58	4690	0.0123667377398721	812	29236	0.0277739772882747	1386	48851	0.0283719882909255	275
chr_23	180857	182759	1903	*	Phatr3_J49606	GENE	35	2619	0.0133638793432608	462	16314	0.0283192350128724	837	30975	0.0270217917675545	169
chr_23	182934	183951	1018	*	Phatr3_J49607	GENE	24	1896	0.0126582278481013	446	16299	0.0273636419412234	750	26689	0.0281014650230432	135
chr_23	186062	188132	2071	*	Phatr3_J49608	GENE	73	5833	0.0125150008571918	2323	88111	0.0263644720863456	2973	113073	0.0262927489321058	437
chr_23	188375	188990	616	*	Phatr3_EG00315	GENE	17	1640	0.0103658536585366	299	11096	0.0269466474405191	516	18807	0.0274365927580156	100
chr_23	189427	190441	1015	*	Phatr3_J40354	GENE	18	1835	0.00980926430517711	421	14845	0.0283597170764567	802	27157	0.0295319807047907	147
chr_23	190966	193891	2926	*	Phatr3_J55073	GENE	92	7694	0.0119573693787367	2974	116014	0.0256348371748237	3785	147394	0.0256794713489016	551
chr_23	200586	202181	1596	*	Phatr3_J16140	GENE	50	4450	0.0112359550561798	1869	74180	0.0251954704772176	2438	93823	0.0259850996024429	345
chr_23	202235	203646	1412	*	Phatr3_J49612	GENE	29	2554	0.0113547376664056	575	18934	0.0303686489912327	881	31091	0.0283361744556302	152
chr_23	204692	205172	481	*	Phatr3_J49613	GENE	23	1657	0.0138805069402535	295	11736	0.0251363326516701	466	17252	0.027011361001623	73
chr_23	205792	206047	256	*	Phatr3_EG00317	GENE	8	879	0.00910125142207053	237	8278	0.0286301038898285	369	13180	0.0279969650986343	38
chr_23	205850	206822	973	*	Phatr3_J40360	GENE	63	3739	0.0168494249799412	970	34643	0.0279998845365586	1452	55130	0.0263377471431163	190
chr_23	208592	210794	2203	*	Phatr3_J16067	GENE	51	4737	0.0107663077897403	2027	76510	0.0264932688537446	2543	96398	0.0263802153571651	394
chr_23	211953	213636	1684	*	Phatr3_J40362	GENE	57	4759	0.0119773061567556	1803	67344	0.0267729864575909	2230	83075	0.0268432139632862	327
chr_23	213895	214402	508	*	Phatr3_J49616	GENE	13	1156	0.0112456747404844	429	14768	0.0290492957746479	659	23179	0.0284309072867682	88
chr_23	215045	216432	1388	*	Phatr3_J49617	GENE	61	3416	0.0178571428571429	801	30489	0.0262717701466103	1267	46965	0.0269775364633238	239
chr_23	216657	219531	2875	*	Phatr3_J49618	GENE	48	4727	0.0101544319864608	1307	48644	0.0268686785626182	1986	75403	0.0263384745965015	392
chr_23	218719	219595	877	*	Phatr3_EG00305	GENE	15	1304	0.0115030674846626	341	11834	0.0288152780125063	478	16552	0.0288786853552441	117
chr_23	220530	220930	401	*	Phatr3_EG00300	GENE	8	637	0.0125588697017268	160	6083	0.0263028111129377	247	9343	0.0264369046344857	63
chr_23	220618	221041	424	*	Phatr3_J30486	GENE	10	788	0.0126903553299492	202	7399	0.0273009866198135	305	11743	0.0259729200374691	78
chr_23	222104	223035	932	*	Phatr3_J49620	GENE	24	2142	0.0112044817927171	571	21870	0.026108824874257	818	33760	0.0242298578199052	132
chr_23	223963	224449	487	*	Phatr3_J40368	GENE	5	933	0.00535905680600214	511	19599	0.0260727588142252	602	22072	0.0272743747734686	77
chr_23	224827	225724	898	*	Phatr3_J40369	GENE	16	1667	0.00959808038392321	604	23241	0.0259885547093499	723	30005	0.0240959840026662	101
chr_23	227279	228855	1577	*	Phatr3_J49621	GENE	49	4026	0.0121708892200695	913	31357	0.0291163057690468	1359	50741	0.0267830748310045	245
chr_23	229031	230885	1855	*	Phatr3_J23365	GENE	80	6113	0.0130868640601996	1280	47130	0.027158922130278	1896	73045	0.0259566020945992	346
chr_23	230981	233534	2554	*	Phatr3_J49624	GENE	41	3708	0.0110571736785329	888	30950	0.0286914378029079	1309	45062	0.029048866006835	233
chr_23	237006	238563	1558	*	Phatr3_J40375	GENE	36	3080	0.0116883116883117	506	17669	0.0286377270926481	952	34460	0.0276262333139872	206
chr_23	239001	241725	2725	*	Phatr3_J49626	GENE	53	5319	0.009964278999812	1191	45154	0.0263764007618373	1787	66737	0.0267767505281928	363
chr_23	242240	242868	629	*	Phatr3_J49627	GENE	8	656	0.0121951219512195	159	5784	0.0274896265560166	238	8689	0.0273909540798711	59
chr_23	242888	243371	484	*	Phatr3_J40378	GENE	8	830	0.00963855421686747	155	4980	0.0311244979919679	241	8819	0.0273273613788411	59
chr_23	243913	246034	2122	*	Phatr3_EG00308	GENE	69	5208	0.0132488479262673	1754	64836	0.0270528718613116	2227	83293	0.0267369406792888	389
chr_23	246148	248524	2377	*	Phatr3_J49629	GENE	37	3951	0.00936471779296381	712	23104	0.0308171745152355	1256	46224	0.027172031844929	269
chr_23	246656	247118	463	*	Phatr3_EG00311	GENE	11	973	0.0113052415210689	182	6933	0.0262512620799077	394	14086	0.0279710350702825	56
chr_23	252160	253006	847	*	Phatr3_J40382	GENE	8	793	0.0100882723833544	104	4208	0.0247148288973384	226	7968	0.028363453815261	81
chr_23	254012	254890	879	*	Phatr3_J49630	GENE	17	1850	0.00918918918918919	262	8742	0.0299702585220773	504	19102	0.0263846717621192	72
chr_23	262317	263313	997	*	Phatr3_J49633	GENE	22	1907	0.0115364446775039	501	17708	0.0282922972667721	741	27699	0.0267518682984945	144
chr_23	266005	267868	1864	*	Phatr3_J49634	GENE	41	3663	0.0111930111930112	609	22605	0.0269409422694094	1156	41122	0.0281114731773746	246
chr_23	270431	270988	558	*	Phatr3_J49636	GENE	7	1144	0.00611888111888112	206	6559	0.0314072267113889	371	11896	0.031186953597848	70
chr_23	271721	273360	1640	*	Phatr3_J49637	GENE	38	4149	0.0091588334538443	862	30072	0.0286645384410748	1427	50099	0.0284836024671151	246
chr_23	274813	276646	1834	*	Phatr3_J49638	GENE	67	4843	0.0138344001651869	1489	50790	0.0293167946446151	1973	76090	0.0259298199500591	307
chr_23	277134	278613	1480	*	Phatr3_J49639	GENE	56	5479	0.0102208432195656	1500	52953	0.0283270069684437	2153	79014	0.0272483357379705	317
chr_23	279690	281083	1394	*	Phatr3_J49640	GENE	38	2888	0.0131578947368421	685	25777	0.0265740776661365	1211	45963	0.0263472793333768	219
chr_23	281433	282144	712	*	Phatr3_EG00303	GENE	14	729	0.0192043895747599	226	8293	0.0272518991920897	317	13008	0.024369618696187	50
chr_23	282158	284495	2338	*	Phatr3_J49641	GENE	72	6674	0.010788133053641	2059	78146	0.0263481176259821	2696	103647	0.0260113655002074	410
chr_23	284636	284932	297	*	Phatr3_EG01927	GENE	3	216	0.0138888888888889	63	2099	0.0300142925202477	61	2413	0.0252797347699959	8
chr_23	285479	287324	1846	*	Phatr3_EG01926	GENE	59	5949	0.0099176332156665	3048	121502	0.0250860068147026	3133	124370	0.0251909624507518	392
chr_23	287771	289456	1686	*	Phatr3_EG00322	GENE	34	3921	0.00867125733231319	1468	58541	0.0250764421516544	1820	72757	0.0250147752106327	328
chr_23	292019	293567	1549	*	Phatr3_J49644	GENE	18	1835	0.00980926430517711	252	9648	0.0261194029850746	507	18431	0.0275080028213336	126
chr_23	293813	295477	1665	*	Phatr3_J23371	GENE	37	4268	0.00866916588566073	779	28697	0.0271456946719169	1400	52260	0.0267891312667432	223
chr_23	296110	297524	1415	*	Phatr3_J49646	GENE	44	4302	0.0102278010227801	1823	71539	0.0254826038943793	2128	81683	0.0260519324706487	246
chr_23	297820	299863	2044	*	Phatr3_J49647	GENE	54	5153	0.010479332427712	2786	113844	0.0244720846070061	3040	120857	0.0251536940350993	458
chr_23	299954	300902	949	*	Phatr3_J49648	GENE	32	2253	0.0142032845095428	564	18760	0.0300639658848614	921	32795	0.0280835493215429	140
chr_23	302266	304213	1948	*	Phatr3_J55079	GENE	71	6677	0.0106335180470271	2083	77928	0.0267298018683913	2870	111538	0.0257311409564453	386
chr_23	309027	309774	748	*	Phatr3_J49651	GENE	33	2743	0.012030623405031	636	22881	0.0277959879375901	1021	39321	0.0259657689275451	175
chr_23	310087	311254	1168	*	Phatr3_EG00320	GENE	19	1199	0.0158465387823186	271	9879	0.0274319263083308	508	17655	0.0287737184933447	125
chr_23	311926	315054	3129	*	Phatr3_J49652	GENE	96	7644	0.0125588697017268	3052	115566	0.0264091514805393	3679	149435	0.024619399739017	523
chr_23	315105	316509	1405	*	Phatr3_J23375	GENE	49	3793	0.0129185341418402	901	33043	0.027267499924341	1416	52179	0.0271373541079745	234
chr_23	323449	324187	739	*	Phatr3_J30502	GENE	18	2164	0.00831792975970425	413	13587	0.0303967027305513	704	25802	0.0272847066118906	122
chr_23	324247	325513	1267	*	Phatr3_J49656	GENE	27	1792	0.0150669642857143	289	10641	0.0271591015881966	659	24335	0.0270803369632217	133
chr_23	328402	331338	2937	*	Phatr3_J49657	GENE	69	4809	0.0143480973175296	747	27474	0.0271893426512339	1628	63921	0.0254689382206161	331
chr_23	331822	333209	1388	*	Phatr3_J49658	GENE	38	2837	0.0133944307366937	364	12971	0.0280626011872639	900	33378	0.0269638684163221	186
chr_23	337752	339053	1302	*	Phatr3_J23380	GENE	56	3574	0.0156687185226637	766	29064	0.026355628956785	1381	53488	0.0258188752617409	208
chr_23	340909	343174	2266	*	Phatr3_J40416	GENE	40	4326	0.0092464170134073	510	18659	0.0273326544830913	1414	50868	0.0277974365023197	237
chr_23	340927	343181	2255	*	Phatr3_EG00318	GENE	40	4236	0.00944287063267233	505	18508	0.0272854981629566	1408	50451	0.0279082674278012	233
chr_23	343496	344063	568	*	Phatr3_EG01931	GENE	27	2056	0.0131322957198444	439	16376	0.0268075232046898	963	35654	0.0270095921916195	130
chr_23	343508	343952	445	*	Phatr3_EG00307	GENE	23	1833	0.0125477359519913	424	15735	0.026946298061646	923	33959	0.0271798345063164	120
chr_23	344102	345626	1525	*	Phatr3_EG01930	GENE	51	3985	0.0127979924717691	811	31497	0.0257484839826015	1743	66646	0.0261531074633136	262
chr_23	346480	348403	1924	*	Phatr3_J49664	GENE	49	3969	0.0123456790123457	1035	39033	0.026516024902006	2234	79854	0.0279760563027525	310
chr_23	348741	350655	1915	*	Phatr3_J49665	GENE	61	6420	0.00950155763239875	1602	61488	0.0260538641686183	3190	122134	0.0261188530630291	371
chr_23	351576	353196	1621	*	Phatr3_J49666	GENE	43	4165	0.0103241296518607	1003	39854	0.0251668590354795	1854	71366	0.0259787573914749	272
chr_23	353703	354903	1201	*	Phatr3_J49667	GENE	20	2081	0.00961076405574243	203	6556	0.0309640024405125	539	18018	0.0299145299145299	143
chr_23	355934	357515	1582	*	Phatr3_J49668	GENE	48	4609	0.0104144065957908	1093	41090	0.0266001460209297	2083	81962	0.0254142163441595	342
chr_23	358186	359278	1093	*	Phatr3_J49669	GENE	40	2578	0.0155159038013964	669	26669	0.0250853050358094	1485	55485	0.0267639902676399	226
chr_23	359962	361852	1891	*	Phatr3_J16142	GENE	75	5432	0.0138070692194404	1696	65539	0.0258777216619112	2890	115977	0.0249187338868914	410
chr_23	362525	363211	687	*	Phatr3_EG00306	GENE	11	706	0.0155807365439093	66	2995	0.0220367278797997	216	7222	0.0299086125726945	42
chr_23	363608	364262	655	*	Phatr3_J40425	GENE	15	1773	0.00846023688663283	259	9751	0.0265613783201723	628	24055	0.0261068384951154	128
chr_23	366046	367312	1267	*	Phatr3_J49670	GENE	20	1414	0.0141442715700141	242	8215	0.0294583079732197	577	20949	0.0275430808153134	97
chr_23	368780	370142	1363	*	Phatr3_J49671	GENE	40	2970	0.0134680134680135	452	17604	0.0256759827311975	1112	42325	0.0262728883638512	189
chr_23	370377	372237	1861	*	Phatr3_J49672	GENE	74	5278	0.0140204622963244	749	28034	0.0267175572519084	1735	66213	0.0262033135486989	330
chr_23	372751	373539	789	*	Phatr3_J49673	GENE	21	1650	0.0127272727272727	396	16502	0.0239970912616653	777	29861	0.0260205619369746	120
chr_23	374223	376038	1816	*	Phatr3_J40430	GENE	68	5229	0.0130043985465672	1190	43350	0.0274509803921569	2205	80319	0.0274530310387331	349
chr_23	375846	376714	869	*	Phatr3_EG00325	GENE	18	1216	0.0148026315789474	144	5363	0.0268506432966623	417	14749	0.028273103261238	95
chr_23	378307	380365	2059	*	Phatr3_EG02228	GENE	41	4122	0.00994662785055798	812	30559	0.0265715501161687	1769	66260	0.0266978569272563	286
chr_23	383680	384883	1204	*	Phatr3_J30514	GENE	47	3745	0.0125500667556742	1170	45446	0.0257448400299256	1892	74101	0.0255327188566956	266
chr_23	383815	384319	505	*	Phatr3_EG00304	GENE	22	1744	0.0126146788990826	486	18503	0.0262660109171486	820	32080	0.0255610972568579	123
chr_23	385924	386299	376	*	Phatr3_J40435	GENE	9	1142	0.00788091068301226	361	11680	0.0309075342465753	629	23104	0.0272247229916898	88
chr_23	386810	389231	2422	*	Phatr3_J49678	GENE	41	4556	0.00899912203687445	770	30156	0.0255338904363974	1872	69364	0.0269880629721469	290
chr_23	386873	387949	1077	*	Phatr3_EG00312	GENE	24	2365	0.0101479915433404	456	18486	0.0246673158065563	1005	38679	0.0259830916000931	155
chr_23	390190	391540	1351	*	Phatr3_J49679	GENE	60	4890	0.0122699386503067	1162	44681	0.0260065799780667	2166	83550	0.0259245960502693	291
chr_23	392552	393894	1343	*	Phatr3_J49680	GENE	36	2357	0.0152736529486636	381	14354	0.0265431238679114	936	35161	0.0266204032877336	139
chr_23	394554	395043	490	*	Phatr3_J16074	GENE	13	1094	0.0118829981718464	199	7568	0.0262949260042283	398	16902	0.0235475091705124	94
chr_23	395830	396609	780	*	Phatr3_J16130	GENE	19	2059	0.0092277804759592	702	28500	0.0246315789473684	1294	50430	0.0256593297640293	158
chr_23	396849	397377	529	*	Phatr3_J40441	GENE	18	1731	0.0103986135181976	475	19222	0.0247112683383623	804	32451	0.0247758158454285	137
chr_23	398117	398384	268	*	Phatr3_EG00326	GENE	116	412	0.281553398058252	115	4040	0.0284653465346535	289	10943	0.0264095768984739	31
chr_23	399333	401388	2056	*	Phatr3_J16073	GENE	66	7544	0.00874867444326617	2659	113245	0.0234800653450483	4474	180433	0.0247959076222199	484
chr_23	402013	403463	1451	*	Phatr3_J49682	GENE	49	4668	0.010497000856898	1242	48831	0.0254346624070775	2258	92467	0.0244195226405096	283
chr_23	404005	404449	445	*	Phatr3_EG00299	GENE	13	1259	0.0103256552819698	106	4357	0.0243286665136562	296	11282	0.0262364828931041	88
chr_23	404999	409565	4567	*	Phatr3_J30519	GENE	102	10235	0.00996580361504641	2048	74243	0.0275850921972442	4359	165631	0.0263175371760117	674
chr_23	409872	411265	1394	*	Phatr3_J49683	GENE	55	4361	0.0126117862875487	1075	41350	0.0259975816203144	2157	77992	0.0276566827366909	220
chr_23	411935	412856	922	*	Phatr3_J16147	GENE	29	3561	0.0081437798371244	1139	43985	0.0258951915425713	1732	69657	0.0248646941441635	201
chr_23	413404	414727	1324	*	Phatr3_J40447	GENE	30	2346	0.0127877237851662	534	20249	0.0263716726751938	1093	41558	0.0263005919437894	157
chr_23	415457	416105	649	*	Phatr3_J49685	GENE	29	2874	0.0100904662491301	715	26435	0.0270474749385285	1416	58044	0.0243952863345049	185
chr_23	417434	417808	375	*	Phatr3_EG00294	GENE	6	381	0.015748031496063	38	1215	0.0312757201646091	84	3686	0.0227889310906131	32
chr_23	418344	419092	749	*	Phatr3_EG00309	GENE	7	798	0.0087719298245614	88	2630	0.0334600760456274	224	7282	0.030760780005493	51
chr_23	419376	421434	2059	*	Phatr3_J49686	GENE	116	8973	0.0129276719046027	2465	94463	0.0260948731249272	4498	174665	0.0257521541236081	534
chr_23	422040	428388	6349	*	Phatr3_J23399	GENE	134	11320	0.0118374558303887	3674	142215	0.0258341243891291	5888	228319	0.0257884801527687	778
chr_23	430923	431992	1070	*	Phatr3_J5608	GENE	37	3401	0.0108791531902382	1023	37978	0.0269366475327821	1827	68954	0.0264959248194448	223
chr_23	433234	435554	2321	*	Phatr3_J40453	GENE	56	6268	0.00893426930440332	1741	68300	0.0254904831625183	3256	126155	0.0258095200348777	313
chr_23	436706	437309	604	*	Phatr3_EG00295	GENE	7	959	0.0072992700729927	69	2309	0.0298830662624513	207	7764	0.026661514683153	67
chr_23	439555	441019	1465	*	Phatr3_J49690	GENE	51	3607	0.0141391738286665	414	15253	0.0271422015341244	1020	38761	0.0263151105492634	227
chr_23	442143	443130	988	*	Phatr3_EG00321	GENE	24	2591	0.00926283288305673	431	14292	0.0301567310383431	1019	37738	0.0270019608882294	183
chr_23	443756	446313	2558	*	Phatr3_J55086	GENE	86	9285	0.00926225094238018	3514	141333	0.0248632661869486	5554	224061	0.0247878925828234	611
chr_23	447315	448173	859	*	Phatr3_EG00296	GENE	28	3214	0.00871188550093342	965	38359	0.0251570687452749	1745	67832	0.0257253213822385	246
chr_23	448291	450075	1785	*	Phatr3_J49693	GENE	38	4470	0.00850111856823266	552	20384	0.0270800627943485	1488	53851	0.027631798852389	310
chr_23	450938	452126	1189	*	Phatr3_EG00319	GENE	52	3436	0.0151338766006985	408	14450	0.0282352941176471	1071	41306	0.0259284365467487	209
chr_23	453014	455673	2660	*	Phatr3_J16105	GENE	83	7347	0.0112971280794882	1870	72436	0.0258158926500635	3504	136897	0.0255958859580561	523
chr_23	456909	458403	1495	*	Phatr3_J55087	GENE	45	3694	0.0121819166215485	750	28956	0.0259013675922089	1587	59889	0.0264990231929069	262
chr_23	460235	462413	2179	*	Phatr3_J7679	GENE	67	5341	0.0125444673282157	936	34067	0.027475269322218	2175	82383	0.0264010778922836	381
chr_23	462783	463821	1039	*	Phatr3_J40461	GENE	52	3883	0.0133917074426989	808	29719	0.0271879942124567	1451	57247	0.025346306356665	208
chr_23	467201	468962	1762	*	Phatr3_J40462	GENE	43	4311	0.00997448387845047	1033	39218	0.0263399459431894	2272	83732	0.0271341900348732	250
chr_23	469716	471123	1408	*	Phatr3_J49699	GENE	39	3864	0.0100931677018634	766	27585	0.0277687148812761	1575	58975	0.0267062314540059	220
chr_23	471860	473762	1903	*	Phatr3_J52603	GENE	112	8125	0.0137846153846154	1939	73793	0.0262762050601005	3569	134684	0.0264990644768495	418
chr_23	474279	475404	1126	*	Phatr3_J49701	GENE	49	3971	0.0123394610929237	939	35633	0.0263519770998793	1994	75479	0.0264179440639118	236
chr_23	476943	480101	3159	*	Phatr3_J49702	GENE	79	6577	0.0120115554204044	907	31930	0.0284058878797369	2245	83133	0.0270049198272647	477
chr_23	480313	481517	1205	*	Phatr3_J40467	GENE	25	2836	0.00881523272214386	675	23893	0.028250952161721	1203	48430	0.0248399752219699	208
chr_23	482642	484160	1519	*	Phatr3_J55090	GENE	2	23	0.0869565217391304	1	123	0.00813008130081301	15	384	0.0390625	3
chr_22	71	2610	2540	*	Phatr3_J49350	GENE	13	953	0.0136411332633788	252	10489	0.0240251692249023	382	14491	0.0263611897039542	139
chr_22	3215	4301	1087	*	Phatr3_J49351	GENE	0	115	0	54	1845	0.0292682926829268	51	1740	0.0293103448275862	20
chr_22	4448	10556	6109	*	Phatr3_J49352	GENE	24	2122	0.0113100848256362	214	6724	0.0318262938726948	379	13337	0.0284171852740496	265
chr_22	11092	12708	1617	*	Phatr3_J49353	GENE	2	38	0.0526315789473684	0	97	0	9	136	0.0661764705882353	5
chr_22	13307	14087	781	*	Phatr3_J40043	GENE	0	115	0	30	1037	0.0289296046287367	48	1669	0.0287597363690833	22
chr_22	14136	14718	583	*	Phatr3_J40044	GENE	3	295	0.0101694915254237	49	1365	0.0358974358974359	73	2451	0.0297837617299062	42
chr_22	18491	20138	1648	*	Phatr3_J49355	GENE	7	622	0.0112540192926045	89	2982	0.0298457411133467	164	5820	0.0281786941580756	82
chr_22	20476	22395	1920	*	Phatr3_J4593	GENE	3	358	0.00837988826815642	70	2715	0.0257826887661142	119	4868	0.0244453574363188	41
chr_22	23085	23856	772	*	Phatr3_J40048	GENE	4	161	0.0248447204968944	26	883	0.029445073612684	46	1820	0.0252747252747253	25
chr_22	24408	27040	2633	*	Phatr3_J49357	GENE	2	616	0.00324675324675325	117	4250	0.0275294117647059	174	6322	0.0275229357798165	86
chr_22	27263	28553	1291	*	Phatr3_J49358	GENE	1	274	0.00364963503649635	25	1166	0.0214408233276158	52	1825	0.0284931506849315	24
chr_22	29242	32557	3316	*	Phatr3_J30282	GENE	49	4766	0.0102811582039446	620	19488	0.0318144499178982	1029	37177	0.0276784033138769	362
chr_22	33055	34348	1294	*	Phatr3_J40052	GENE	29	3188	0.00909661229611041	419	15353	0.0272910831759265	708	26979	0.0262426331591238	228
chr_22	39455	40348	894	*	Phatr3_J6807	GENE	14	1304	0.0107361963190184	160	4988	0.0320769847634322	321	10681	0.0300533657897201	97
chr_22	40676	42315	1640	*	Phatr3_J23164	GENE	12	1567	0.00765794511805999	313	11861	0.0263890059860046	600	20610	0.0291120815138282	167
chr_22	42899	46103	3205	*	Phatr3_EG00261	GENE	74	6126	0.0120796604635978	1167	41378	0.0282033931074484	1885	68705	0.0274361400189215	438
chr_22	46157	46553	397	*	Phatr3_EG00283	GENE	5	411	0.0121654501216545	43	1105	0.0389140271493213	73	2597	0.0281093569503273	25
chr_22	47257	50673	3417	*	Phatr3_J55037	GENE	53	4041	0.0131155654540955	694	22632	0.0306645457758925	1150	43778	0.0262689021883138	277
chr_22	50680	53961	3282	*	Phatr3_J49367	GENE	48	4212	0.0113960113960114	720	25220	0.0285487708168121	1239	44928	0.0275774572649573	302
chr_22	54434	55673	1240	*	Phatr3_J49368	GENE	23	2542	0.00904799370574351	255	9895	0.0257705912076806	458	17280	0.0265046296296296	213
chr_22	55786	56638	853	*	Phatr3_J23168	GENE	28	2608	0.0107361963190184	578	22100	0.0261538461538462	813	31291	0.0259819117318079	182
chr_22	57295	58759	1465	*	Phatr3_J15952	GENE	27	3219	0.00838769804287046	1073	39936	0.0268679887820513	1302	49491	0.0263078135418561	273
chr_22	60058	60342	285	*	Phatr3_EG00263	GENE	1	296	0.00337837837837838	14	510	0.0274509803921569	36	1332	0.027027027027027	28
chr_22	60495	61309	815	*	Phatr3_J40063	GENE	23	1211	0.0189925681255161	195	6730	0.0289747399702823	381	13626	0.0279612505504183	93
chr_22	61850	62861	1012	*	Phatr3_J49372	GENE	13	1473	0.0088255261371351	132	4770	0.0276729559748428	291	10078	0.0288747767414169	114
chr_22	63930	65016	1087	*	Phatr3_J49373	GENE	13	1245	0.0104417670682731	192	6822	0.0281442392260334	298	12543	0.0237582715458822	118
chr_22	66136	67974	1839	*	Phatr3_J52551	GENE	26	3049	0.00852738602820597	588	21136	0.0278198334595004	1011	35653	0.0283566600286091	213
chr_22	68344	69566	1223	*	Phatr3_J49374	GENE	32	2461	0.0130028443722064	519	21047	0.0246590963082625	839	31454	0.0266738729573345	194
chr_22	69694	70327	634	*	Phatr3_J40068	GENE	6	767	0.00782268578878748	132	4420	0.0298642533936652	238	7709	0.030873005577896	81
chr_22	70798	71737	940	*	Phatr3_J16014	GENE	6	859	0.0069848661233993	308	11981	0.025707370002504	396	15714	0.0252004581901489	79
chr_22	79180	81029	1850	*	Phatr3_EG01923	GENE	37	3349	0.0110480740519558	469	16874	0.0277942396586464	866	32127	0.0269555202788931	258
chr_22	103321	104095	775	*	Phatr3_J40078	GENE	21	1741	0.0120620333141872	286	11576	0.0247062888735314	451	20126	0.0224088244062407	122
chr_22	104503	105453	951	*	Phatr3_J40079	GENE	19	1714	0.0110851808634772	357	12953	0.0275611827375897	576	20290	0.0283883686545096	133
chr_22	111133	114952	3820	*	Phatr3_J49385	GENE	81	7325	0.0110580204778157	1595	60045	0.0265634107752519	2354	91141	0.0258281124850506	545
chr_22	115036	116638	1603	*	Phatr3_J49386	GENE	39	2499	0.0156062424969988	465	16053	0.0289665483087273	740	27790	0.0266282835552357	245
chr_22	116971	118065	1095	*	Phatr3_J49387	GENE	9	1170	0.00769230769230769	171	5964	0.028672032193159	334	11689	0.0285738728719309	107
chr_22	118436	119226	791	*	Phatr3_EG00267	GENE	10	836	0.0119617224880383	62	1920	0.0322916666666667	107	4294	0.0249184909175594	58
chr_22	119963	121226	1264	*	Phatr3_J49388	GENE	18	1990	0.00904522613065327	755	29104	0.0259414513468939	847	34696	0.0244120359695642	162
chr_22	121790	131306	9517	*	Phatr3_J49389	GENE	140	12566	0.0111411745981219	2245	83854	0.026772724020321	3854	142421	0.0270606160608337	1062
chr_22	131396	133166	1771	*	Phatr3_J15862	GENE	38	4139	0.0091809615849239	938	32965	0.0284544213559836	1270	47293	0.0268538684371894	236
chr_22	133660	134605	946	*	Phatr3_J40088	GENE	15	1160	0.0129310344827586	226	7811	0.0289335552426066	336	12696	0.0264650283553875	128
chr_22	136460	138206	1747	*	Phatr3_J49391	GENE	41	3127	0.0131116085705149	597	20672	0.0288796439628483	1032	35920	0.0287305122494432	214
chr_22	138794	140042	1249	*	Phatr3_J49392	GENE	15	2582	0.00580945003872967	440	17219	0.0255531680120797	711	27524	0.0258320011626217	194
chr_22	140747	141323	577	*	Phatr3_J30315	GENE	9	865	0.0104046242774566	181	5954	0.0303997312730937	293	10110	0.0289812067260138	66
chr_22	141978	143330	1353	*	Phatr3_EG00286	GENE	40	3191	0.0125352554058289	742	26345	0.0281647371417726	1098	39981	0.0274630449463495	250
chr_22	143817	146202	2386	*	Phatr3_EG00272	GENE	51	3827	0.01332636529919	564	19774	0.028522302012744	1030	35236	0.0292314678170053	274
chr_22	146409	147213	805	*	Phatr3_J49396	GENE	20	1758	0.0113765642775882	303	10744	0.0282017870439315	518	18178	0.0284959841566729	147
chr_22	151069	152203	1135	*	Phatr3_J23198	GENE	43	2156	0.0199443413729128	361	13466	0.0268082578345463	679	24566	0.0276398274037287	151
chr_22	152797	155488	2692	*	Phatr3_J49398	GENE	65	4917	0.0132194427496441	979	34997	0.027973826327971	1591	57857	0.0274988333304527	332
chr_22	155660	156620	961	*	Phatr3_J40097	GENE	29	2246	0.0129118432769368	709	25080	0.0282695374800638	974	36662	0.0265670176204244	190
chr_22	157133	157949	817	*	Phatr3_J49399	GENE	17	1394	0.0121951219512195	265	8957	0.029585798816568	376	15425	0.0243760129659643	91
chr_22	158015	159123	1109	*	Phatr3_J49400	GENE	21	1677	0.0125223613595707	327	11681	0.027994178580601	541	19791	0.0273356576221515	162
chr_22	159712	160354	643	*	Phatr3_J49401	GENE	10	859	0.0116414435389988	169	5974	0.0282892534315367	303	11244	0.0269477054429029	97
chr_22	160465	162815	2351	*	Phatr3_J40101	GENE	37	3006	0.0123087159015303	308	10188	0.0302316450726345	662	21814	0.0303474832676263	241
chr_22	163599	164451	853	*	Phatr3_EG00269	GENE	12	872	0.0137614678899083	126	4706	0.026774330641734	201	7760	0.0259020618556701	81
chr_22	174279	176202	1924	*	Phatr3_J16032	GENE	36	2778	0.0129589632829374	433	15863	0.0272962239172918	722	27731	0.0260358443619054	233
chr_22	176675	180112	3438	*	Phatr3_J49408	GENE	62	4823	0.012855069458843	762	26698	0.0285414637800584	1228	45968	0.0267142359902541	356
chr_22	182864	184838	1975	*	Phatr3_J49410	GENE	28	2571	0.0108907040062233	294	9876	0.0297691373025516	617	20835	0.0296136309095272	192
chr_22	185912	186836	925	*	Phatr3_J40111	GENE	18	1537	0.0117111255692908	195	6928	0.0281466512702079	393	13741	0.0286005385343134	123
chr_22	186940	188746	1807	*	Phatr3_J49411	GENE	38	3242	0.0117211597779149	721	25856	0.0278852103960396	1215	44826	0.0271048052469549	285
chr_22	189071	191490	2420	*	Phatr3_J30334	GENE	56	4217	0.0132795826416884	717	24191	0.029639121987516	1160	42519	0.0272819210235424	344
chr_22	191937	192876	940	*	Phatr3_J6586	GENE	13	1175	0.011063829787234	207	8158	0.0253738661436627	309	12504	0.0247120921305182	101
chr_22	193307	194792	1486	*	Phatr3_EG00276	GENE	28	2630	0.0106463878326996	684	27313	0.0250430198074177	973	36155	0.0269119070667957	211
chr_22	194530	194915	386	*	Phatr3_EG00288	GENE	7	455	0.0153846153846154	108	3792	0.0284810126582278	163	5911	0.027575706310269	40
chr_22	194975	197209	2235	*	Phatr3_J49414	GENE	46	3523	0.0130570536474596	563	18652	0.0301844306240618	1028	34651	0.0296672534703183	243
chr_22	197992	199750	1759	*	Phatr3_J49415	GENE	44	3913	0.0112445693841043	926	33707	0.0274720384489869	1387	53813	0.0257744411201754	258
chr_22	199897	202909	3013	*	Phatr3_J15929	GENE	105	7497	0.0140056022408964	1198	44969	0.0266405746180702	1992	75786	0.0262845380413269	537
chr_22	202828	204088	1261	*	Phatr3_J49417	GENE	46	3250	0.0141538461538462	505	16535	0.0305412760810402	824	30725	0.0268185516680228	209
chr_22	204413	206515	2103	*	Phatr3_J49418	GENE	41	3698	0.0110870740941049	731	26065	0.0280452714367926	1215	43376	0.0280108815935079	278
chr_22	206822	207851	1030	*	Phatr3_J49419	GENE	21	2022	0.0103857566765579	244	8189	0.029796067895958	420	15073	0.0278643932860081	136
chr_22	208255	210196	1942	*	Phatr3_J49420	GENE	32	3667	0.00872647941096264	446	16682	0.0267354034288455	865	32343	0.0267445815168661	279
chr_22	210495	211641	1147	*	Phatr3_J49421	GENE	13	1504	0.0086436170212766	166	5713	0.0290565377209872	347	12161	0.0285338376778225	114
chr_22	212289	213747	1459	*	Phatr3_J49422	GENE	25	1865	0.0134048257372654	286	9783	0.0292343861801084	501	18973	0.0264059452906762	182
chr_22	214672	218260	3589	*	Phatr3_EG02225	GENE	84	7782	0.0107941403238242	1902	66866	0.0284449496006939	2669	104421	0.0255599927217705	584
chr_22	218420	220116	1697	*	Phatr3_J49425	GENE	33	3281	0.0100579091740323	802	30567	0.0262374456112801	1349	48710	0.0276945185793472	267
chr_22	231041	232538	1498	*	Phatr3_J49430	GENE	38	3134	0.0121250797702616	443	15432	0.0287065837221358	730	26565	0.0274797666102014	244
chr_22	233728	234622	895	*	Phatr3_J6151	GENE	23	2113	0.0108849976336962	406	17036	0.0238318854191125	694	26911	0.0257887109360485	141
chr_22	237210	238593	1384	*	Phatr3_J40135	GENE	17	1958	0.00868232890704801	318	11966	0.0265752966739094	553	21718	0.0254627497927986	171
chr_22	239068	240040	973	*	Phatr3_J40136	GENE	23	2049	0.0112249877989263	386	13936	0.0276980482204363	638	24454	0.0260898012595076	134
chr_22	240090	241631	1542	*	Phatr3_J49434	GENE	29	1796	0.0161469933184855	357	12015	0.0297128589263421	535	18828	0.0284151264074782	123
chr_22	241846	244001	2156	*	Phatr3_J49435	GENE	45	3628	0.0124035281146637	601	20916	0.0287339835532607	1061	37012	0.028666378471847	242
chr_22	244549	245857	1309	*	Phatr3_J49436	GENE	43	3280	0.013109756097561	736	29030	0.025353083017568	1224	46015	0.0266000217320439	260
chr_22	246307	247231	925	*	Phatr3_J49437	GENE	29	3001	0.00966344551816061	996	38149	0.0261081548664447	1237	49873	0.0248029996190323	253
chr_22	247342	250012	2671	*	Phatr3_J23224	GENE	70	5428	0.0128960943257185	864	31909	0.0270770002193738	1448	52648	0.0275034189332928	378
chr_22	250627	251725	1099	*	Phatr3_J49439	GENE	30	2415	0.0124223602484472	505	17154	0.0294391978547278	779	29318	0.0265707074152398	193
chr_22	252227	256294	4068	*	Phatr3_J30352	GENE	77	6816	0.0112969483568075	1096	39726	0.0275889845441273	2052	75614	0.0271378316184833	498
chr_22	256362	259497	3136	*	Phatr3_J49441	GENE	92	7409	0.0124173302739911	1287	48048	0.0267857142857143	2171	77946	0.0278526159135812	480
chr_22	259925	261345	1421	*	Phatr3_J49442	GENE	22	2114	0.010406811731315	422	15070	0.0280026542800265	613	22320	0.0274641577060932	175
chr_22	261441	263307	1867	*	Phatr3_J49443	GENE	43	3561	0.0120752597584948	814	30916	0.0263294087204037	1225	44145	0.0277494620002265	323
chr_22	264109	265168	1060	*	Phatr3_J40147	GENE	24	1301	0.0184473481936972	573	22272	0.0257273706896552	689	27082	0.0254412524924304	147
chr_22	265295	265862	568	*	Phatr3_J40148	GENE	6	768	0.0078125	120	4745	0.0252897787144362	246	8614	0.0285581611330392	76
chr_22	266364	268636	2273	*	Phatr3_J49445	GENE	43	3356	0.0128128724672229	414	13821	0.0299544171912307	765	28517	0.0268261037276011	237
chr_22	268658	269870	1213	*	Phatr3_EG00289	GENE	21	2224	0.00944244604316547	240	8328	0.0288184438040346	521	17889	0.0291240427078093	150
chr_22	270545	271553	1009	*	Phatr3_J40151	GENE	8	1247	0.00641539695268645	243	8989	0.02703304038269	379	14556	0.0260373729046441	89
chr_22	271773	272019	247	*	Phatr3_EG00291	GENE	5	280	0.0178571428571429	56	2160	0.0259259259259259	76	3067	0.0247799152266058	14
chr_22	272477	273296	820	*	Phatr3_J40152	GENE	23	1781	0.012914093206064	280	9428	0.0296987696224014	540	17388	0.031055900621118	127
chr_22	273345	274275	931	*	Phatr3_J49447	GENE	13	1286	0.0101088646967341	135	4260	0.0316901408450704	241	9203	0.0261871128979681	91
chr_22	274701	275891	1191	*	Phatr3_J40154	GENE	24	2401	0.00999583506872137	262	9161	0.0285994978714114	541	19309	0.0280180226837226	159
chr_22	275900	277307	1408	*	Phatr3_J15960	GENE	30	2106	0.0142450142450142	309	11060	0.0279385171790235	593	20696	0.0286528797835331	166
chr_22	277733	278759	1027	*	Phatr3_J49450	GENE	25	1778	0.0140607424071991	341	11485	0.0296909011754462	638	21281	0.0299797941826042	116
chr_22	279212	280534	1323	*	Phatr3_J49451	GENE	18	1839	0.00978792822185971	246	9374	0.0262427992319181	467	17681	0.0264125332277586	138
chr_22	280630	281017	388	*	Phatr3_EG00281	GENE	2	444	0.0045045045045045	64	2392	0.0267558528428094	114	4595	0.0248095756256801	38
chr_22	280655	283030	2376	*	Phatr3_J40158	GENE	56	5646	0.00991852639036486	1859	72880	0.0255076838638858	2327	91217	0.0255105956126599	404
chr_22	283799	284399	601	*	Phatr3_J49453	GENE	9	1160	0.00775862068965517	376	15698	0.0239520958083832	506	20071	0.0252105027153605	75
chr_22	287958	289737	1780	*	Phatr3_EG01919	GENE	44	4486	0.00980829246544806	1083	42153	0.0256921215571845	1509	57157	0.0264009657609742	336
chr_22	290431	291550	1120	*	Phatr3_EG01918	GENE	30	2028	0.014792899408284	362	12579	0.0287781222672708	621	21398	0.0290214038695205	157
chr_22	292100	292676	577	*	Phatr3_J40162	GENE	17	1432	0.0118715083798883	400	15377	0.026012876373805	546	20638	0.0264560519430177	100
chr_22	293228	294816	1589	*	Phatr3_J40163	GENE	46	3030	0.0151815181518152	379	14296	0.0265109121432569	780	27540	0.028322440087146	237
chr_22	294911	296936	2026	*	Phatr3_J49457	GENE	44	3002	0.0146568954030646	788	30142	0.0261429234954548	1141	42427	0.026893251938624	263
chr_22	298252	299814	1563	*	Phatr3_J15977	GENE	43	2789	0.0154177124417354	664	24394	0.027219808149545	1038	37480	0.0276947705442903	211
chr_22	300003	300756	754	*	Phatr3_EG00284	GENE	13	1036	0.0125482625482625	219	8750	0.0250285714285714	398	15680	0.0253826530612245	85
chr_22	301051	303896	2846	*	Phatr3_J49459	GENE	67	6012	0.011144377910845	1760	63274	0.0278155324461864	2482	94538	0.0262539931033024	482
chr_22	304520	306712	2193	*	Phatr3_J30365	GENE	68	6473	0.0105051753437355	1624	61270	0.0265056308144279	2360	90084	0.0261977709693175	397
chr_22	307626	309054	1429	*	Phatr3_J49461	GENE	45	4299	0.0104675505931612	986	35633	0.0276709791485421	1551	58296	0.0266055990119391	273
chr_22	309344	310590	1247	*	Phatr3_J49462	GENE	28	2562	0.0109289617486339	383	12686	0.0301907614693363	749	25620	0.0292349726775956	189
chr_22	311042	312574	1533	*	Phatr3_J55046	GENE	32	2412	0.0132669983416252	508	18585	0.027333871401668	725	25640	0.0282761310452418	149
chr_22	312701	313866	1166	*	Phatr3_J40171	GENE	27	2291	0.0117852466171977	315	11521	0.0273413766166131	573	21195	0.027034677990092	182
chr_22	314490	315163	674	*	Phatr3_J40172	GENE	5	681	0.00734214390602056	100	3528	0.0283446712018141	174	7159	0.0243050705405783	61
chr_22	317449	320196	2748	*	Phatr3_J40174	GENE	58	4102	0.0141394441735739	613	22478	0.0272711095293176	1112	42879	0.0259334406119546	298
chr_22	320322	321974	1653	*	Phatr3_J49466	GENE	44	4290	0.0102564102564103	1333	47291	0.0281871814933074	1878	71091	0.0264168460142634	344
chr_22	322626	323544	919	*	Phatr3_J40176	GENE	20	2005	0.00997506234413965	476	19194	0.024799416484318	799	29377	0.0271981482111856	163
chr_22	324628	325705	1078	*	Phatr3_J49467	GENE	15	885	0.0169491525423729	106	3980	0.0266331658291457	180	7614	0.0236406619385343	56
chr_22	326274	326619	346	*	Phatr3_EG00268	GENE	3	245	0.0122448979591837	92	3082	0.0298507462686567	107	4358	0.0245525470399266	24
chr_22	326911	327442	532	*	Phatr3_J15870	GENE	9	858	0.0104895104895105	71	3392	0.0209316037735849	170	6621	0.0256758797764688	66
chr_22	328264	329830	1567	*	Phatr3_J49469	GENE	46	3030	0.0151815181518152	1088	41190	0.0264141781985919	1373	51272	0.0267787486347324	206
chr_22	330259	332981	2723	*	Phatr3_J52561	GENE	63	5685	0.0110817941952507	1317	48551	0.02712611480711	1865	72424	0.0257511322213631	415
chr_22	333197	335128	1932	*	Phatr3_J49471	GENE	48	3731	0.0128651835968909	924	32932	0.0280578161059152	1484	55066	0.0269494788072495	306
chr_22	335257	337438	2182	*	Phatr3_J49472	GENE	56	4523	0.012381162944948	2590	100424	0.0257906476539473	2856	112742	0.0253321743449646	381
chr_22	338261	340250	1990	*	Phatr3_EG00277	GENE	50	5566	0.00898311174991017	3178	125717	0.0252789996579619	3483	132216	0.026343256489381	518
chr_22	349217	349672	456	*	Phatr3_EG00279	GENE	5	476	0.0105042016806723	74	2626	0.0281797410510282	152	5552	0.0273775216138329	52
chr_22	353311	355006	1696	*	Phatr3_J40186	GENE	119	7927	0.01501198435726	1242	48008	0.0258706882186302	1880	73585	0.0255486851939933	146
chr_22	361742	362025	284	*	Phatr3_EG00273	GENE	59	4206	0.0140275796481217	759	27813	0.0272893970445475	1412	52369	0.0269625159922855	64
chr_22	364647	365670	1024	*	Phatr3_J40189	GENE	6	933	0.00643086816720257	223	8823	0.0252748498243228	290	11816	0.0245429925524712	74
chr_22	369599	373828	4230	*	Phatr3_J49478	GENE	111	10547	0.0105243197117664	2425	92286	0.0262770084303145	3625	137202	0.0264208976545531	660
chr_22	373935	375200	1266	*	Phatr3_J23247	GENE	37	3344	0.0110645933014354	809	27917	0.0289787584625855	1220	45401	0.0268716548093654	224
chr_22	375830	376508	679	*	Phatr3_J40193	GENE	19	1204	0.01578073089701	376	12785	0.029409464215878	461	17220	0.0267711962833914	84
chr_22	377022	378512	1491	*	Phatr3_J49480	GENE	40	3824	0.0104602510460251	841	30534	0.0275430667452676	1414	48495	0.0291576451180534	270
chr_22	383193	383829	637	*	Phatr3_J49482	GENE	24	1182	0.0203045685279188	212	6918	0.0306446949985545	274	11308	0.0242306331800495	92
chr_22	385264	389075	3812	*	Phatr3_J15863	GENE	106	7149	0.014827248566233	1390	50538	0.0275040563536349	2305	83489	0.0276084274575094	521
chr_22	389814	390244	431	*	Phatr3_J16008	GENE	11	338	0.0325443786982249	25	883	0.028312570781427	57	2114	0.0269631031220435	36
chr_22	390392	391265	874	*	Phatr3_J40199	GENE	22	1564	0.0140664961636829	255	8723	0.0292330620199473	486	17372	0.0279760534192954	137
chr_22	391779	394285	2507	*	Phatr3_J40200	GENE	46	4084	0.0112634671890304	910	35523	0.0256172057540185	1622	59008	0.0274877982646421	246
chr_22	394477	395953	1477	*	Phatr3_J23253	GENE	45	3691	0.0121918179355188	840	31365	0.0267814442850311	1409	52153	0.0270166625122236	261
chr_22	396544	398170	1627	*	Phatr3_J49486	GENE	16	1617	0.00989486703772418	373	13097	0.0284798045353898	626	22677	0.0276050623980244	158
chr_22	398179	399674	1496	*	Phatr3_J49487	GENE	42	3294	0.0127504553734062	372	12420	0.029951690821256	802	27665	0.0289896981745888	241
chr_22	399799	400891	1093	*	Phatr3_J49488	GENE	12	1085	0.0110599078341014	202	7091	0.0284868142716119	351	14500	0.0242068965517241	118
chr_22	401636	402374	739	*	Phatr3_J23257	GENE	15	1763	0.00850822461712989	512	18938	0.0270355898194107	772	28576	0.0270156774916013	122
chr_22	402887	403769	883	*	Phatr3_J55057	GENE	18	1481	0.012153950033761	346	12653	0.0273452936062594	498	18953	0.0262755236637999	94
chr_22	403823	405599	1777	*	Phatr3_J49491	GENE	39	3761	0.0103695825578304	658	23879	0.0275555927802672	1029	38769	0.0265418246537182	282
chr_22	406170	408127	1958	*	Phatr3_J23260	GENE	37	2560	0.014453125	370	13211	0.0280069638937249	654	23444	0.0278962634362737	202
chr_22	408607	409312	706	*	Phatr3_J40209	GENE	20	1126	0.0177619893428064	240	8198	0.0292754330324469	445	14938	0.0297897978310349	92
chr_22	410941	411609	669	*	Phatr3_J30389	GENE	11	1289	0.00853374709076804	421	16813	0.0250401475049069	502	18746	0.0267790461965219	88
chr_22	412101	412806	706	*	Phatr3_J49494	GENE	19	1538	0.0123537061118336	288	10154	0.0283632066180815	539	18339	0.0293909155351982	113
chr_22	412919	413956	1038	*	Phatr3_J49495	GENE	12	951	0.0126182965299685	170	5093	0.0333791478499902	274	10472	0.0261650114591291	71
chr_22	414541	416119	1579	*	Phatr3_J49496	GENE	54	3820	0.0141361256544503	866	33587	0.0257837853931581	1364	50488	0.0270163207098717	296
chr_22	416489	417488	1000	*	Phatr3_J40214	GENE	34	3017	0.0112694729864103	940	35625	0.0263859649122807	1337	52808	0.0253181336161188	221
chr_22	417742	419475	1734	*	Phatr3_J49497	GENE	36	4128	0.00872093023255814	1019	38843	0.026233813042247	1528	60245	0.025363100672255	262
chr_22	419631	419989	359	*	Phatr3_EG00265	GENE	6	737	0.00814111261872456	265	10340	0.0256286266924565	370	13923	0.0265747324570854	64
chr_22	436651	438294	1644	*	Phatr3_J49502	GENE	28	3132	0.00893997445721584	675	25375	0.0266009852216749	1207	42226	0.0285842845640127	253
chr_22	438341	440340	2000	*	Phatr3_J30394	GENE	57	3957	0.0144048521607278	542	19879	0.0272649529654409	1046	38812	0.0269504277027723	293
chr_22	440905	442021	1117	*	Phatr3_EG00290	GENE	30	1852	0.0161987041036717	959	38311	0.02503197515074	1176	46790	0.0251335755503313	159
chr_22	442535	444350	1816	*	Phatr3_EG00287	GENE	51	3959	0.0128820409194241	975	35900	0.0271587743732591	1497	55051	0.0271929665219524	299
chr_22	445158	446715	1558	*	Phatr3_J4127	GENE	71	5581	0.0127217344561906	1345	50561	0.026601530824153	2191	79385	0.027599672482207	350
chr_22	446930	448375	1446	*	Phatr3_J49505	GENE	27	1895	0.0142480211081794	285	9438	0.0301970756516211	426	17108	0.02490063128361	170
chr_22	449152	450646	1495	*	Phatr3_J49506	GENE	54	3338	0.0161773517076093	807	31959	0.0252511029756876	1160	46487	0.0249532127261385	226
chr_22	451575	456267	4693	*	Phatr3_J49507	GENE	113	9293	0.0121596900893145	2093	74955	0.0279234207190981	3223	120306	0.0267900187854305	702
chr_22	461928	463358	1431	*	Phatr3_J49510	GENE	13	2266	0.00573698146513681	668	26963	0.024774691243556	1065	39503	0.0269599777232109	178
chr_22	467847	472860	5014	*	Phatr3_J15968	GENE	110	9806	0.0112176218641648	1891	68010	0.0278047345978533	3187	114699	0.0277857697102852	646
chr_22	473715	474987	1273	*	Phatr3_J23281	GENE	28	2830	0.00989399293286219	517	20098	0.0257239526321027	935	34690	0.026953012395503	184
chr_22	475073	476693	1621	*	Phatr3_J49514	GENE	49	3774	0.0129835718071012	1188	42861	0.0277175054245118	1613	61293	0.0263162188178095	270
chr_22	477444	479716	2273	*	Phatr3_J40235	GENE	72	6386	0.0112746633260257	1987	74363	0.0267202775573874	2856	109612	0.0260555413640842	536
chr_22	479883	481224	1342	*	Phatr3_J15884	GENE	44	4343	0.0101312456827078	1031	36774	0.0280361124707674	1521	56415	0.0269609146503589	266
chr_22	487382	488333	952	*	Phatr3_J42302	GENE	32	2623	0.012199771254289	710	24719	0.0287228447752741	1061	37414	0.028358368525151	189
chr_22	488826	490768	1943	*	Phatr3_J15917	GENE	47	3072	0.0152994791666667	739	26642	0.0277381577959613	1262	45249	0.0278901191186546	264
chr_22	490895	492224	1330	*	Phatr3_J49518	GENE	46	3046	0.0151017728168089	678	23296	0.0291037087912088	1036	38262	0.0270764727405781	215
chr_22	492325	494124	1800	*	Phatr3_J23292	GENE	41	3616	0.0113384955752212	489	18169	0.0269139743519181	944	35308	0.0267361504474907	239
chr_22	494474	496900	2427	*	Phatr3_J16018	GENE	54	5016	0.0107655502392345	770	26265	0.0293165810013326	1433	50650	0.0282922013820336	264
chr_22	497377	498966	1590	*	Phatr3_J49520	GENE	26	1950	0.0133333333333333	281	9432	0.0297921967769296	558	20623	0.0270571691800417	152
chr_22	499247	501054	1808	*	Phatr3_J49521	GENE	29	3069	0.00944933202997719	570	21064	0.027060387390809	942	35333	0.0266606288738573	263
chr_22	501854	502849	996	*	Phatr3_J49522	GENE	22	2001	0.0109945027486257	466	18528	0.0251511226252159	680	25563	0.0266009466807495	162
chr_22	503293	505302	2010	*	Phatr3_J49523	GENE	47	4272	0.011001872659176	1115	41991	0.0265533090424139	1716	64211	0.0267243930167728	357
chr_22	506305	509374	3070	*	Phatr3_J49524	GENE	82	6421	0.012770596480299	1930	69825	0.027640529896169	2672	99269	0.0269167615267606	461
chr_22	512486	515885	3400	*	Phatr3_EG01924	GENE	12	1180	0.0101694915254237	358	13821	0.0259026119672961	502	18952	0.0264879696074293	149
chr_22	517670	519161	1492	*	Phatr3_EG01922	GENE	7	676	0.0103550295857988	214	7722	0.0277130277130277	318	11932	0.0266510224606101	73
chr_22	520433	523832	3400	*	Phatr3_J49527	GENE	13	1482	0.0087719298245614	505	20462	0.0246798944384713	628	24392	0.025746146277468	206
chr_22	532533	535871	3339	*	Phatr3_J15859	GENE	85	7405	0.0114787305874409	1768	65673	0.0269212614011847	2578	96438	0.026732200999606	502
chr_22	536624	538943	2320	*	Phatr3_J15935	GENE	61	6190	0.0098546042003231	2347	91147	0.0257496132620931	3041	116621	0.0260759211462773	508
chr_22	539392	540214	823	*	Phatr3_J15980	GENE	19	1655	0.0114803625377644	315	10994	0.028651991995634	447	18413	0.0242763265084451	126
chr_22	540409	542585	2177	*	Phatr3_J49533	GENE	50	4208	0.0118821292775665	773	28640	0.0269902234636872	1295	48434	0.0267374158648883	275
chr_22	543212	545317	2106	*	Phatr3_J49534	GENE	41	4590	0.00893246187363834	702	25413	0.0276236571833314	1347	47587	0.0283060499716309	306
chr_22	551296	552016	721	*	Phatr3_J49537	GENE	19	1454	0.0130674002751032	394	13286	0.0296552762306187	595	21919	0.0271453989689311	112
chr_22	561767	563155	1389	*	Phatr3_J16036	GENE	38	2400	0.0158333333333333	377	12874	0.0292838278701258	665	24211	0.02746685390938	183
chr_22	568122	569460	1339	*	Phatr3_J40271	GENE	26	2689	0.0096690219412421	784	28971	0.0270615443029236	1283	45642	0.0281100740545988	179
chr_22	569972	572210	2239	*	Phatr3_J23314	GENE	41	4222	0.00971103742302226	887	30292	0.0292816585237026	1630	57413	0.0283907825753749	276
chr_22	572785	573979	1195	*	Phatr3_J40273	GENE	30	2931	0.0102354145342886	642	23270	0.0275891706059304	1046	40409	0.0258853225766537	207
chr_22	574224	575323	1100	*	Phatr3_J49544	GENE	17	1590	0.0106918238993711	214	6904	0.0309965237543453	346	13598	0.0254449183703486	115
chr_22	575732	576632	901	*	Phatr3_J49545	GENE	14	1749	0.00800457404230989	311	10652	0.0291963950431844	487	18611	0.0261673204019128	117
chr_22	576786	581702	4917	*	Phatr3_J51214	GENE	123	10655	0.0115438761145002	2133	77332	0.027582372109864	3372	125407	0.0268884512028834	670
chr_22	582317	583580	1264	*	Phatr3_J40277	GENE	27	2086	0.0129434324065197	343	13155	0.0260737362219688	708	25242	0.0280484906108866	149
chr_21	8368	10177	1810	*	Phatr3_J49132	GENE	60	5146	0.0116595413913719	908	32794	0.0276879917057998	1461	55689	0.0262349835694661	336
chr_21	14234	20604	6371	*	Phatr3_J49134	GENE	164	14023	0.0116950723810882	2512	84305	0.0297965719708202	4375	156244	0.0280010752412893	920
chr_21	18637	18889	253	*	Phatr3_EG00328	GENE	9	448	0.0200892857142857	108	3197	0.0337816703159212	166	5889	0.0281881473934454	44
chr_21	27170	28314	1145	*	Phatr3_EG01936	GENE	26	2325	0.0111827956989247	554	19605	0.0282580974241265	794	29261	0.0271350944943782	148
chr_21	29535	30714	1180	*	Phatr3_J55004	GENE	30	2885	0.0103986135181976	1016	38971	0.0260706679325652	1433	55966	0.0256048315048422	170
chr_21	31936	33203	1268	*	Phatr3_J39785	GENE	28	2109	0.0132764343290659	1134	46956	0.0241502683363148	1135	48105	0.0235942209749506	203
chr_21	34224	35446	1223	*	Phatr3_J39786	GENE	15	967	0.015511892450879	131	4742	0.0276254744833404	276	9759	0.0282815862280971	101
chr_21	36646	37267	622	*	Phatr3_J30139	GENE	16	1804	0.00886917960088692	424	16820	0.0252080856123662	661	27402	0.0241223268374571	148
chr_21	38367	38922	556	*	Phatr3_EG00345	GENE	16	1262	0.0126782884310618	479	20015	0.0239320509617787	687	24974	0.0275086089533114	119
chr_21	39298	39859	562	*	Phatr3_J49140	GENE	18	1681	0.0107079119571684	363	15370	0.0236174365647365	615	25194	0.0244105739461777	135
chr_21	40778	41701	924	*	Phatr3_J49141	GENE	22	1768	0.0124434389140271	425	14978	0.028374949926559	642	21529	0.0298202424636537	157
chr_21	42219	43185	967	*	Phatr3_J49142	GENE	22	1838	0.0119695321001088	229	9080	0.0252202643171806	520	18937	0.0274594708771189	128
chr_21	44491	45058	568	*	Phatr3_J7195	GENE	12	1212	0.0099009900990099	222	8518	0.0260624559755811	392	13273	0.0295336397197318	108
chr_21	45538	46619	1082	*	Phatr3_J30140	GENE	16	2287	0.0069960647135986	470	17988	0.0261285301311986	791	31476	0.0251302579743296	162
chr_21	47108	48411	1304	*	Phatr3_J39794	GENE	16	1333	0.0120030007501875	348	12979	0.0268125433392403	496	19170	0.0258737610850287	89
chr_21	49886	50174	289	*	Phatr3_EG00353	GENE	8	497	0.0160965794768612	141	5533	0.0254834628592084	184	6543	0.0281216567323858	34
chr_21	50497	51476	980	*	Phatr3_J49144	GENE	15	1297	0.0115651503469545	151	4672	0.0323202054794521	311	10502	0.0296134069701009	117
chr_21	51852	52371	520	*	Phatr3_J39796	GENE	6	415	0.0144578313253012	37	1246	0.0296950240770466	84	2602	0.03228285933897	35
chr_21	53626	54118	493	*	Phatr3_J39797	GENE	12	1249	0.00960768614891913	250	9521	0.0262577460350804	455	17568	0.0258993624772313	82
chr_21	54515	55451	937	*	Phatr3_J49145	GENE	22	1827	0.0120415982484948	601	25852	0.0232477177781216	842	33868	0.0248612259359868	145
chr_21	56296	58864	2569	*	Phatr3_J49146	GENE	63	6051	0.0104115022310362	1949	73621	0.026473424702191	2547	97949	0.0260033282626673	478
chr_21	58925	60222	1298	*	Phatr3_EG00355	GENE	9	893	0.0100783874580067	96	3105	0.0309178743961353	197	6635	0.0296910324039186	95
chr_21	61291	61876	586	*	Phatr3_J49147	GENE	11	1356	0.00811209439528024	148	5396	0.0274277242401779	315	11216	0.0280848787446505	99
chr_21	65746	70277	4532	*	Phatr3_J49148	GENE	77	5830	0.0132075471698113	1191	42967	0.0277189470989364	1921	67393	0.0285044440817296	478
chr_21	70400	72420	2021	*	Phatr3_J49149	GENE	45	2983	0.0150854844116661	410	15246	0.0268922996195723	857	29438	0.0291120320673959	240
chr_21	73266	75216	1951	*	Phatr3_J49150	GENE	37	3893	0.00950423837657334	921	34729	0.0265196233695183	1492	57569	0.0259167260157376	351
chr_21	76011	76230	220	*	Phatr3_EG00341	GENE	6	502	0.0119521912350598	122	4211	0.0289717406791736	184	7172	0.0256553262688232	42
chr_21	76456	77491	1036	*	Phatr3_J49151	GENE	29	2606	0.011128165771297	955	36769	0.0259729663575294	1261	48933	0.0257699303128768	196
chr_21	78917	80339	1423	*	Phatr3_EG00347	GENE	41	2630	0.0155893536121673	345	14002	0.0246393372375375	671	26293	0.0255201004069524	227
chr_21	80513	82715	2203	*	Phatr3_J49153	GENE	35	4681	0.00747703482161931	1229	46396	0.0264893525303906	1778	68271	0.0260432687378243	404
chr_21	83862	84174	313	*	Phatr3_J39807	GENE	6	456	0.0131578947368421	84	2753	0.0305121685434072	116	4586	0.0252943741822939	46
chr_21	84568	85284	717	*	Phatr3_J49154	GENE	13	1405	0.00925266903914591	309	10907	0.0283304299990832	428	16697	0.0256333473078996	100
chr_21	86714	87941	1228	*	Phatr3_J49155	GENE	26	2324	0.0111876075731497	384	15380	0.0249674902470741	605	23789	0.0254319223170373	181
chr_21	88058	90866	2809	*	Phatr3_J49156	GENE	39	3488	0.0111811926605505	617	20770	0.0297063071738084	1075	37636	0.0285630779041343	286
chr_21	95029	96463	1435	*	Phatr3_J49158	GENE	35	3453	0.0101361135244715	1193	47140	0.0253075943996606	1492	58065	0.0256953414277103	303
chr_21	100373	102300	1928	*	Phatr3_J30145	GENE	62	5302	0.011693700490381	1680	63323	0.026530644473572	2207	86720	0.0254497232472325	401
chr_21	103574	105296	1723	*	Phatr3_J49162	GENE	44	3565	0.0123422159887798	886	31428	0.028191421662212	1293	48029	0.0269212350871349	272
chr_21	105695	106691	997	*	Phatr3_J49163	GENE	9	1151	0.00781928757602085	149	5262	0.0283162295705055	283	10568	0.026778955336866	124
chr_21	108224	108749	526	*	Phatr3_J49164	GENE	9	830	0.0108433734939759	133	4896	0.0271650326797386	253	9271	0.0272893970445475	69
chr_21	109704	111330	1627	*	Phatr3_J49165	GENE	28	2932	0.00954979536152797	643	24138	0.0266384953185848	939	36933	0.0254244171878808	241
chr_21	112099	113641	1543	*	Phatr3_J49166	GENE	39	2454	0.0158924205378973	701	24209	0.0289561733239704	1036	39354	0.0263251511917467	242
chr_21	114004	115525	1522	*	Phatr3_J49167	GENE	48	3675	0.0130612244897959	942	38600	0.0244041450777202	1487	57786	0.0257328764752708	305
chr_21	116813	118604	1792	*	Phatr3_J49168	GENE	32	3090	0.0103559870550162	520	18660	0.0278670953912111	903	31956	0.028257604205783	259
chr_21	118942	119725	784	*	Phatr3_J15747	GENE	18	1432	0.0125698324022346	363	12170	0.0298274445357436	490	18205	0.0269156825048064	118
chr_21	120470	121891	1422	*	Phatr3_J49170	GENE	20	2378	0.00841042893187553	416	16474	0.0252519121039213	739	29431	0.0251095783357684	194
chr_21	122575	123466	892	*	Phatr3_J49171	GENE	25	2494	0.0100240577385726	860	31295	0.0274804281834159	1027	39160	0.0262257405515832	170
chr_21	123666	124032	367	*	Phatr3_J49172	GENE	9	897	0.0100334448160535	99	3458	0.0286292654713707	153	6189	0.0247212796897722	64
chr_21	135058	138806	3749	*	Phatr3_J49177	GENE	81	7981	0.0101491041222904	2969	114927	0.0258337901450486	3551	139175	0.0255146398419256	572
chr_21	141684	143142	1459	*	Phatr3_EG00342	GENE	40	3123	0.0128081972462376	1034	39385	0.0262536498667005	1367	51769	0.026405764067299	286
chr_21	143434	146480	3047	*	Phatr3_J55010	GENE	51	4066	0.0125430398425971	801	27734	0.0288815172712194	1277	47994	0.0266074926032421	363
chr_21	147003	150114	3112	*	Phatr3_EG00333	GENE	38	4758	0.00798654897015553	1507	56693	0.0265817649445258	1949	76110	0.0256076731047169	478
chr_21	150249	151812	1564	*	Phatr3_J49181	GENE	17	2256	0.0075354609929078	370	13816	0.0267805442964679	642	23801	0.0269736565690517	176
chr_21	152450	153245	796	*	Phatr3_J49182	GENE	8	862	0.00928074245939675	170	6517	0.0260856222188123	278	10589	0.026253659457928	64
chr_21	159473	160964	1492	*	Phatr3_J30154	GENE	31	2414	0.0128417564208782	439	16661	0.0263489586459396	740	26736	0.0276780371035308	137
chr_21	162558	162953	396	*	Phatr3_J15709	GENE	9	687	0.0131004366812227	81	2605	0.0310940499040307	145	5294	0.0273894975443899	41
chr_21	166667	167309	643	*	Phatr3_J49187	GENE	12	1512	0.00793650793650794	559	20545	0.0272085665612071	662	25164	0.0263074233031315	73
chr_21	168215	169401	1187	*	Phatr3_J49188	GENE	34	2455	0.0138492871690428	368	12520	0.0293929712460064	587	21928	0.0267694272163444	160
chr_21	169745	170303	559	*	Phatr3_J49189	GENE	9	537	0.0167597765363128	174	6580	0.0264437689969605	272	9911	0.0274442538593482	64
chr_21	171241	172440	1200	*	Phatr3_J49190	GENE	21	1834	0.0114503816793893	324	11511	0.0281469898358092	536	19314	0.0277518898208553	158
chr_21	172499	174428	1930	*	Phatr3_J2527	GENE	39	3415	0.0114202049780381	800	29337	0.0272693186079013	1209	45572	0.0265294479066093	289
chr_21	175150	176728	1579	*	Phatr3_J15844	GENE	35	3156	0.0110899873257288	563	19569	0.0287699933568399	996	36848	0.0270299609205384	249
chr_21	176879	178073	1195	*	Phatr3_J55013	GENE	22	2348	0.00936967632027257	686	25562	0.0268367107425084	891	33642	0.0264847512038523	194
chr_21	178881	180111	1231	*	Phatr3_J49194	GENE	26	2649	0.00981502453756134	653	22301	0.0292811981525492	891	34587	0.0257611241217799	183
chr_21	180928	181240	313	*	Phatr3_J30160	GENE	14	1113	0.0125786163522013	174	6135	0.028361858190709	239	9539	0.0250550372156411	74
chr_21	181315	182150	836	*	Phatr3_J6433	GENE	18	1752	0.0102739726027397	427	14181	0.0301107115154079	581	20933	0.0277552190321502	112
chr_21	183018	183920	903	*	Phatr3_EG00349	GENE	15	1564	0.00959079283887468	500	21129	0.0236641582658905	772	30037	0.0257016346505976	138
chr_21	184510	186067	1558	*	Phatr3_EG00329	GENE	62	4530	0.0136865342163355	1217	39919	0.0304867356396703	1606	59900	0.0268113522537563	357
chr_21	186645	188337	1693	*	Phatr3_EG00338	GENE	45	4130	0.0108958837772397	1372	55293	0.0248132675022155	1863	71655	0.0259995813271928	376
chr_21	189480	193959	4480	*	Phatr3_EG00334	GENE	63	5883	0.0107088220295767	1043	37951	0.02748280677716	1763	62299	0.0282990096149216	436
chr_21	193971	199647	5677	*	Phatr3_J49198	GENE	89	7433	0.0119736311045338	1158	41748	0.0277378557056625	2053	73743	0.0278399305696812	563
chr_21	199970	201224	1255	*	Phatr3_J49199	GENE	54	2628	0.0205479452054795	346	12769	0.0270968752447333	605	23199	0.0260787102892366	214
chr_21	202510	203740	1231	*	Phatr3_J49200	GENE	34	1780	0.0191011235955056	239	9369	0.0255096595154232	453	17551	0.0258104951284827	133
chr_21	204662	207677	3016	*	Phatr3_J49201	GENE	40	4199	0.00952607763753275	1001	37166	0.0269332185330679	1486	55565	0.0267434536128858	351
chr_21	208320	209541	1222	*	Phatr3_J49202	GENE	28	2429	0.0115273775216138	699	26570	0.0263078660143018	913	34080	0.0267899061032864	235
chr_21	211647	212928	1282	*	Phatr3_J15699	GENE	28	2248	0.0124555160142349	615	24328	0.0252795133179875	937	34565	0.0271083465933748	209
chr_21	213822	214680	859	*	Phatr3_EG00346	GENE	12	1818	0.0066006600660066	612	22062	0.0277400054392168	806	31999	0.0251882871339729	202
chr_21	214916	216657	1742	*	Phatr3_J15777	GENE	58	5282	0.0109806891329042	1569	61114	0.0256733318061328	1988	77276	0.0257259692530669	403
chr_21	217274	218343	1070	*	Phatr3_J49205	GENE	26	2047	0.0127015144113337	731	28736	0.0254384743875278	905	34885	0.0259423821126559	160
chr_21	218772	221151	2380	*	Phatr3_J49206	GENE	53	4447	0.0119181470654374	740	28669	0.0258118525236318	1237	45617	0.0271170835434158	316
chr_21	221714	225503	3790	*	Phatr3_J42276	GENE	107	8825	0.0121246458923513	2318	82969	0.0279381455724427	3461	131360	0.0263474421437272	736
chr_21	225992	229265	3274	*	Phatr3_J39864	GENE	100	8873	0.0112701453848755	2748	106140	0.0258903335217637	3553	138285	0.0256933145315833	655
chr_21	239480	240245	766	*	Phatr3_J39868	GENE	13	1041	0.0124879923150817	155	5926	0.0261559230509619	310	11151	0.0278001972917227	68
chr_21	240347	240905	559	*	Phatr3_J39869	GENE	10	727	0.0137551581843191	65	2200	0.0295454545454545	135	4738	0.0284930350358801	49
chr_21	242395	244078	1684	*	Phatr3_J49212	GENE	35	3400	0.0102941176470588	982	37332	0.0263045108753884	1289	49777	0.0258954939028065	258
chr_21	244344	245115	772	*	Phatr3_J49213	GENE	14	1650	0.00848484848484849	247	8366	0.0295242648816639	468	16843	0.027786023867482	117
chr_21	245859	247528	1670	*	Phatr3_J49214	GENE	24	2364	0.0101522842639594	568	20572	0.0276103441571067	791	30360	0.0260540184453228	234
chr_21	247515	249462	1948	*	Phatr3_J49215	GENE	18	2121	0.00848656294200849	486	16947	0.0286776420605417	690	25577	0.0269773624740978	231
chr_21	251906	253988	2083	*	Phatr3_J49216	GENE	24	1575	0.0152380952380952	186	6027	0.03086112493778	359	12678	0.0283167692064994	200
chr_21	254852	256466	1615	*	Phatr3_J15749	GENE	12	1011	0.0118694362017804	357	14482	0.0246512912581135	406	15928	0.0254897036664992	131
chr_21	257288	257899	612	*	Phatr3_J49218	GENE	9	1012	0.00889328063241107	238	7739	0.0307533273032692	331	11802	0.0280460938823928	81
chr_21	259496	260390	895	*	Phatr3_EG00332	GENE	23	1928	0.0119294605809129	912	35425	0.0257445306986591	1034	41117	0.0251477491062091	157
chr_21	263977	264838	862	*	Phatr3_J39880	GENE	1	349	0.00286532951289398	50	2078	0.0240615976900866	106	3322	0.0319084888621312	42
chr_21	274268	275033	766	*	Phatr3_J39885	GENE	10	986	0.0101419878296146	116	3979	0.0291530535310379	235	8257	0.0284607000121109	73
chr_21	275788	276756	969	*	Phatr3_J49224	GENE	10	709	0.0141043723554302	114	3406	0.0334703464474457	166	6674	0.0248726400958945	71
chr_21	279610	281059	1450	*	Phatr3_J39888	GENE	36	4031	0.00893078640535847	1137	41447	0.0274326247979347	1443	54076	0.0266846660255936	225
chr_21	288363	289302	940	*	Phatr3_J39891	GENE	17	1737	0.00978698906160046	377	13098	0.028783020308444	535	19030	0.0281135049921177	84
chr_21	290737	296746	6010	*	Phatr3_J49228	GENE	110	10699	0.010281334704178	2426	90942	0.0266763431637747	3613	140874	0.0256470320996067	807
chr_21	296047	298201	2155	*	Phatr3_J49229	GENE	54	4954	0.0109002825999193	1990	77038	0.0258314078766323	2315	94129	0.0245939083598041	498
chr_21	298742	301860	3119	*	Phatr3_J39894	GENE	68	6051	0.0112378119319121	2430	93287	0.026048645577626	2629	105171	0.024997385210752	457
chr_21	299011	299720	710	*	Phatr3_EG00350	GENE	8	775	0.0103225806451613	558	22235	0.0250955700472228	453	19058	0.0237695455976493	74
chr_21	299919	306279	6361	*	Phatr3_J2936	GENE	132	12621	0.0104587592108391	2958	106059	0.0278901366220688	4218	158205	0.0266616099364748	892
chr_21	307273	308662	1390	*	Phatr3_J49231	GENE	31	2993	0.0103575008352823	725	26137	0.0277384550637028	986	35751	0.0275796481217309	239
chr_21	309202	312449	3248	*	Phatr3_J49232	GENE	86	6309	0.0136313203360279	2918	106348	0.0274382216872908	3012	118896	0.0253330641905531	538
chr_21	312457	314362	1906	*	Phatr3_J49233	GENE	19	2519	0.00754267566494641	509	17639	0.0288565111400873	843	28514	0.0295644244932314	229
chr_21	319580	320144	565	*	Phatr3_EG01939	GENE	9	898	0.010022271714922	302	12015	0.0251352476071577	343	13589	0.0252410037530355	73
chr_21	320591	320937	347	*	Phatr3_EG01938	GENE	0	59	0	11	258	0.0426356589147287	13	472	0.0275423728813559	6
chr_21	321456	322832	1377	*	Phatr3_J49236	GENE	21	1394	0.01506456241033	163	6111	0.0266732122402225	304	11419	0.0266222961730449	135
chr_21	323856	325352	1497	*	Phatr3_J49237	GENE	29	2886	0.01004851004851	390	13396	0.0291131681098835	572	22883	0.0249967224577197	204
chr_21	325466	326186	721	*	Phatr3_J49238	GENE	21	1701	0.0123456790123457	290	11363	0.0255214292000352	531	19053	0.0278696268304204	121
chr_21	337940	338476	537	*	Phatr3_J8181	GENE	6	530	0.0113207547169811	84	3542	0.0237154150197628	170	5847	0.0290747391824867	63
chr_21	339194	339776	583	*	Phatr3_J39908	GENE	10	742	0.0134770889487871	87	3002	0.0289806795469687	178	5790	0.0307426597582038	53
chr_21	340414	341215	802	*	Phatr3_J49239	GENE	16	1299	0.0123171670515781	233	7840	0.029719387755102	327	12973	0.0252061974870886	99
chr_21	341908	343370	1463	*	Phatr3_J23059	GENE	30	2802	0.0107066381156317	510	18188	0.0280404662414779	834	31465	0.0265056411886223	220
chr_21	343451	346022	2572	*	Phatr3_J49241	GENE	57	4731	0.0120481927710843	1277	46697	0.0273465104824721	1677	65793	0.025489033787789	423
chr_21	346621	348637	2017	*	Phatr3_J15853	GENE	69	4960	0.0139112903225806	1390	54926	0.0253067763900521	1950	73948	0.0263698815383783	415
chr_21	349061	349850	790	*	Phatr3_EG00336	GENE	23	1390	0.0165467625899281	187	6602	0.0283247500757346	391	13461	0.0290468761607607	134
chr_21	350164	351892	1729	*	Phatr3_J49243	GENE	71	5334	0.0133108361454818	1330	52527	0.0253203114588688	1819	71261	0.0255258837232147	390
chr_21	353136	354390	1255	*	Phatr3_J39914	GENE	40	3428	0.0116686114352392	1010	38276	0.0263872922980458	1362	53948	0.0252465336991177	312
chr_21	354534	356694	2161	*	Phatr3_J49244	GENE	52	5317	0.0097799511002445	1840	73104	0.0251696213613482	2450	95008	0.0257873021219266	423
chr_21	357105	360733	3629	*	Phatr3_J49245	GENE	124	8732	0.0142006413192854	2462	93427	0.02635212518865	3317	131748	0.0251768527795488	607
chr_21	359576	360725	1150	*	Phatr3_EG00356	GENE	54	3364	0.0160523186682521	861	33685	0.0255603384295681	1248	50174	0.024873440427313	206
chr_21	361201	362521	1321	*	Phatr3_J39918	GENE	23	2026	0.0113524185587364	290	10961	0.0264574400145972	591	20726	0.0285149088101901	182
chr_21	363402	364326	925	*	Phatr3_J49248	GENE	28	1789	0.0156512017887088	395	14286	0.0276494470110598	614	22359	0.027460977682365	157
chr_21	365088	367962	2875	*	Phatr3_J15815	GENE	59	4674	0.0126230209670518	1033	39565	0.0261089346644762	1556	60030	0.02592037314676	370
chr_21	376353	376815	463	*	Phatr3_EG00337	GENE	6	743	0.00807537012113055	141	4650	0.0303225806451613	244	8032	0.0303784860557769	66
chr_21	378941	380075	1135	*	Phatr3_J49252	GENE	16	1839	0.00870038064165307	295	9501	0.0310493632249237	546	18041	0.0302643977606563	137
chr_21	380467	382165	1699	*	Phatr3_J49253	GENE	47	4090	0.0114914425427873	847	30847	0.0274580996531267	1302	45592	0.0285576416915248	287
chr_21	382877	384635	1759	*	Phatr3_J49254	GENE	39	3674	0.0106151333696244	805	29764	0.0270460959548448	1310	46743	0.028025586718867	234
chr_21	386252	386882	631	*	Phatr3_J15755	GENE	16	1174	0.0136286201022147	171	6578	0.0259957433870477	284	10970	0.0258887876025524	77
chr_21	387025	387592	568	*	Phatr3_J49256	GENE	5	953	0.00524658971668416	256	9104	0.0281195079086116	325	12498	0.0260041606657065	71
chr_21	387954	394893	6940	*	Phatr3_EG02232	GENE	143	11091	0.0128933369398611	1879	68597	0.0273918684490575	3065	114463	0.0267772118501175	888
chr_21	395988	397125	1138	*	Phatr3_J23077	GENE	126	2586	0.0487238979118329	628	22268	0.0282019040776001	895	34630	0.0258446433727982	232
chr_21	397447	397990	544	*	Phatr3_EG00344	GENE	13	1046	0.0124282982791587	285	9303	0.0306352789422767	417	15704	0.0265537442689761	81
chr_21	398221	399875	1655	*	Phatr3_J49261	GENE	40	3016	0.013262599469496	751	25496	0.0294556008785692	1076	42641	0.0252339297858868	227
chr_21	401065	401608	544	*	Phatr3_J15757	GENE	12	1291	0.00929512006196747	260	8958	0.0290243357892387	396	14029	0.0282272435668971	89
chr_21	402114	402993	880	*	Phatr3_J23079	GENE	22	2047	0.0107474352711285	540	18539	0.0291277846701548	693	25746	0.0269168026101142	145
chr_21	403361	404984	1624	*	Phatr3_J23083	GENE	73	4614	0.0158214130905938	818	30403	0.0269052396145117	1409	51461	0.0273799576378228	345
chr_21	405277	405880	604	*	Phatr3_J15852	GENE	20	1608	0.0124378109452736	345	13334	0.0258737063146843	540	19517	0.0276681867090229	111
chr_21	415130	417274	2145	*	Phatr3_J49265	GENE	47	3681	0.0127682694919859	597	24378	0.0244892936253999	1129	41053	0.0275010352471196	257
chr_21	418043	418667	625	*	Phatr3_J39940	GENE	16	1246	0.0128410914927769	209	8286	0.0252232681631668	364	12957	0.0280929227444625	97
chr_21	420255	421158	904	*	Phatr3_J39942	GENE	14	1332	0.0105105105105105	230	9363	0.0245647762469294	390	14772	0.0264012997562957	112
chr_21	421548	423969	2422	*	Phatr3_J39943	GENE	41	3563	0.011507156890261	503	17789	0.0282759008375963	989	34689	0.0285104788261409	299
chr_21	427780	429359	1580	*	Phatr3_J49269	GENE	24	2222	0.0108010801080108	338	12650	0.0267193675889328	587	22241	0.0263926981700463	204
chr_21	429707	431038	1332	*	Phatr3_J49270	GENE	23	2036	0.0112966601178782	245	9345	0.0262172284644195	483	17663	0.0273452980807337	133
chr_21	430483	431401	919	*	Phatr3_EG00352	GENE	10	1381	0.00724112961622013	215	8097	0.0265530443374089	393	14503	0.0270978418258291	90
chr_21	431782	432568	787	*	Phatr3_J49272	GENE	15	1797	0.00834724540901502	338	13025	0.0259500959692898	477	18081	0.0263812842210055	130
chr_21	432784	433799	1016	*	Phatr3_J39949	GENE	15	1851	0.00810372771474878	420	17103	0.024557095246448	629	23834	0.0263908701854494	160
chr_21	434206	435022	817	*	Phatr3_J15764	GENE	17	1449	0.0117322291235335	307	10588	0.0289950887797507	491	18778	0.0261476195547982	146
chr_21	449540	451205	1666	*	Phatr3_J49275	GENE	34	2536	0.0134069400630915	556	20387	0.0272722813557659	775	29813	0.0259953711468151	178
chr_21	450157	450685	529	*	Phatr3_EG00348	GENE	12	819	0.0146520146520147	259	9980	0.0259519038076152	327	12395	0.0263816054860831	34
chr_21	452139	453028	890	*	Phatr3_J49276	GENE	13	984	0.0132113821138211	132	4662	0.0283140283140283	285	9674	0.0294604093446351	82
chr_21	454363	456046	1684	*	Phatr3_J49277	GENE	36	3701	0.00972710078357201	697	23791	0.02929679290488	980	35979	0.0272381111203758	231
chr_21	456090	457944	1855	*	Phatr3_J49278	GENE	44	4297	0.0102397021177566	862	30358	0.0283944923908031	1335	50228	0.0265788006689496	304
chr_21	458700	459781	1082	*	Phatr3_J49279	GENE	31	2401	0.0129112869637651	540	19800	0.0272727272727273	763	29476	0.025885466141946	174
chr_21	460112	461409	1298	*	Phatr3_J49280	GENE	27	2053	0.0131514856307842	312	10285	0.0303354399611084	520	20426	0.0254577499265642	141
chr_21	462360	463089	730	*	Phatr3_J49281	GENE	10	673	0.0148588410104012	89	3252	0.0273677736777368	175	6849	0.0255511753540663	57
chr_21	463951	464932	982	*	Phatr3_J49282	GENE	27	1711	0.0157802454704851	357	12806	0.0278775573949711	609	21532	0.0282834850455137	92
chr_21	467959	469822	1864	*	Phatr3_J15806	GENE	32	3401	0.00940899735371949	958	36144	0.0265050907481186	1444	52221	0.0276517109974914	319
chr_21	470123	471256	1134	*	Phatr3_J49286	GENE	36	3365	0.0106983655274889	1145	41713	0.0274494761824851	1378	51894	0.0265541295718195	230
chr_21	471460	476413	4954	*	Phatr3_J49287	GENE	117	10689	0.0109458321639068	3698	140545	0.0263118574122167	4713	184245	0.0255800700154685	874
chr_21	476433	477579	1147	*	Phatr3_J49288	GENE	35	3414	0.0102519039250146	1097	44132	0.0248572464424907	1398	55528	0.0251764875378188	297
chr_21	478381	479392	1012	*	Phatr3_J52539	GENE	25	2170	0.0115207373271889	503	18318	0.0274593296211377	715	28738	0.0248799498921289	185
chr_21	480055	481192	1138	*	Phatr3_EG00330	GENE	30	2530	0.0118577075098814	343	11650	0.0294420600858369	626	20985	0.0298308315463426	162
chr_21	482049	483489	1441	*	Phatr3_J39968	GENE	11	1454	0.00756533700137552	206	7834	0.0262956344140924	444	15583	0.0284925880767503	139
chr_21	483593	484466	874	*	Phatr3_J39969	GENE	16	875	0.0182857142857143	151	5342	0.028266566828903	285	9760	0.0292008196721311	81
chr_21	484858	486451	1594	*	Phatr3_J49291	GENE	27	3612	0.00747508305647841	704	26682	0.026384828723484	1068	40054	0.0266640035951466	248
chr_21	487622	489136	1515	*	Phatr3_J42282	GENE	56	3976	0.0140845070422535	1303	49900	0.0261122244488978	1687	64070	0.0263305759325737	359
chr_21	489550	490054	505	*	Phatr3_EG01935	GENE	24	1742	0.0137772675086108	542	19725	0.0274778200253485	660	25214	0.0261759340049179	148
chr_21	490106	492176	2071	*	Phatr3_EG01934	GENE	50	4056	0.01232741617357	812	28356	0.0286359147975737	1240	46034	0.0269366120693401	339
chr_21	492219	494493	2275	*	Phatr3_J1372	GENE	62	5241	0.0118298034726197	1041	38905	0.0267574861842951	1763	64769	0.0272198119470734	402
chr_21	495089	496568	1480	*	Phatr3_J49295	GENE	23	2187	0.0105166895290352	262	9169	0.0285745446613589	515	18599	0.0276896607344481	218
chr_21	497483	498638	1156	*	Phatr3_J49296	GENE	21	2189	0.00959342165372316	326	12242	0.0266296356804444	605	22262	0.0271763543257569	163
chr_21	499618	500770	1153	*	Phatr3_J49297	GENE	38	1933	0.0196585618210036	322	11443	0.0281394739141833	508	18091	0.0280802609032115	123
chr_21	502055	503675	1621	*	Phatr3_J7678	GENE	36	4076	0.00883218842001963	1320	51961	0.0254036681357172	1604	64853	0.0247328573851634	305
chr_21	503900	505964	2065	*	Phatr3_J39978	GENE	63	5362	0.0117493472584856	1589	62359	0.0254814862329415	2067	81826	0.0252609195121355	399
chr_21	506367	507764	1398	*	Phatr3_J49299	GENE	64	4571	0.0140013126230584	1042	40919	0.0254649429360444	1421	54284	0.0261771424360769	220
chr_21	508382	509414	1033	*	Phatr3_J49300	GENE	14	1720	0.00813953488372093	331	11727	0.0282254626076575	526	19676	0.0267330758284204	148
chr_21	510811	514906	4096	*	Phatr3_J49302	GENE	134	11443	0.0117102158524862	3479	129107	0.0269466411581092	4558	174086	0.0261824615419965	825
chr_21	531951	532299	349	*	Phatr3_J15740	GENE	3	254	0.0118110236220472	127	4636	0.0273943054357205	174	6056	0.0287318361955086	32
chr_21	535296	536064	769	*	Phatr3_J49309	GENE	17	2256	0.0075354609929078	998	40777	0.0244745812590431	1060	40482	0.0261844770515291	206
chr_21	536227	539337	3111	*	Phatr3_J49310	GENE	84	7937	0.0105833438326824	2337	86835	0.0269131110727241	2917	115470	0.0252619728067896	586
chr_21	539635	540976	1342	*	Phatr3_J39993	GENE	23	2436	0.00944170771756979	687	26676	0.0257534862798021	916	34605	0.0264701632712036	215
chr_21	541463	545634	4172	*	Phatr3_J6292	GENE	79	6465	0.0122196442382057	1134	41990	0.0270064301024053	1804	68473	0.0263461510376353	521
chr_21	545957	547151	1195	*	Phatr3_EG00340	GENE	29	1939	0.0149561629706034	395	13363	0.0295592307116665	686	23442	0.0292637147001109	158
chr_21	547169	551945	4777	*	Phatr3_J49312	GENE	62	6219	0.00996944846438334	1175	41168	0.0285415856976292	1918	72402	0.0264909809121295	612
chr_21	556206	557336	1131	*	Phatr3_J39996	GENE	27	1302	0.0207373271889401	258	10001	0.0257974202579742	380	14043	0.0270597450687175	92
chr_21	558480	559167	688	*	Phatr3_J49313	GENE	22	1901	0.011572856391373	384	13382	0.0286952622926319	553	20660	0.0267666989351404	118
chr_21	559951	561412	1462	*	Phatr3_J49314	GENE	34	2928	0.0116120218579235	534	18709	0.0285424127425303	909	32310	0.028133704735376	198
chr_21	561803	564224	2422	*	Phatr3_J15801	GENE	60	4702	0.012760527435134	964	33574	0.028712694346816	1503	55910	0.0268824897156144	273
chr_21	564868	566446	1579	*	Phatr3_J49316	GENE	55	4800	0.0114583333333333	1294	48874	0.0264762450382617	2151	77897	0.0276133869083533	349
chr_21	566570	568310	1741	*	Phatr3_EG00357	GENE	51	4126	0.0123606398448861	1389	54153	0.0256495485014681	1666	66311	0.0251240367359865	340
chr_21	571502	572909	1408	*	Phatr3_J49318	GENE	53	3606	0.0146977260122019	555	18586	0.0298611858388034	882	32969	0.0267524037732415	232
chr_21	573198	574158	961	*	Phatr3_J15795	GENE	16	1523	0.010505581089954	236	8302	0.0284268850879306	400	15074	0.0265357569324665	148
chr_21	574838	575893	1056	*	Phatr3_J49320	GENE	25	2311	0.0108178277801817	575	22013	0.026120928542225	905	33297	0.0271796257921134	217
chr_21	576086	577782	1697	*	Phatr3_J49321	GENE	48	4376	0.0109689213893967	1282	49863	0.0257104466237491	1792	67811	0.0264263909985106	342
chr_21	577905	579021	1117	*	Phatr3_J15797	GENE	36	2911	0.0123668842322226	1062	40959	0.025928367391782	1257	51610	0.0243557450106568	228
chr_21	579645	581007	1363	*	Phatr3_J49323	GENE	57	4154	0.0137217140105922	678	23686	0.02862450392637	1142	41652	0.0274176510131566	241
chr_21	583016	584429	1414	*	Phatr3_J55029	GENE	18	1895	0.00949868073878628	533	20307	0.0262471069089477	767	28944	0.0264994472084024	156
chr_21	584835	585957	1123	*	Phatr3_J49325	GENE	34	2860	0.0118881118881119	1416	56757	0.0249484645065807	1500	61025	0.0245800901269971	190
chr_21	586675	588990	2316	*	Phatr3_J49326	GENE	68	5029	0.0135215748657785	2245	85291	0.0263216517569263	2534	91607	0.0276616415776087	339
chr_21	590505	591585	1081	*	Phatr3_J49327	GENE	34	2812	0.0120910384068279	995	39347	0.025287823722266	1197	47686	0.0251017069999581	211
chr_21	592306	592836	531	*	Phatr3_J49328	GENE	14	1495	0.00936454849498328	305	12011	0.0253933893930564	571	21506	0.0265507300288292	133
chr_21	592959	594033	1075	*	Phatr3_J30246	GENE	38	3217	0.0118122474354989	1236	48780	0.0253382533825338	1371	55254	0.024812683244652	228
chr_21	594843	596412	1570	*	Phatr3_J2542	GENE	47	3245	0.0144838212634823	753	28546	0.0263784768443915	1166	44156	0.0264063773892563	235
chr_21	596499	597312	814	*	Phatr3_J15848	GENE	23	1975	0.0116455696202532	256	9289	0.027559478953601	534	18703	0.0285515692669625	149
chr_21	597818	608517	10700	*	Phatr3_EG02233	GENE	225	18886	0.0119135867838611	3945	143952	0.0274049683227743	6104	227066	0.0268820519144214	1439
chr_21	608432	610998	2567	*	Phatr3_J55031	GENE	51	3548	0.0143742953776776	497	17289	0.028746601885592	937	33810	0.0277136941733215	280
chr_21	611376	614049	2674	*	Phatr3_J49335	GENE	67	5605	0.0119536128456735	830	30070	0.0276022613900898	1433	52891	0.0270934563536329	326
chr_21	614241	615261	1021	*	Phatr3_J40020	GENE	24	1757	0.0136596471257826	190	7083	0.0268247917549061	391	14440	0.0270775623268698	124
chr_21	617003	617657	655	*	Phatr3_J49336	GENE	12	996	0.0120481927710843	225	9130	0.0246440306681271	367	13294	0.0276064389950354	78
chr_21	625460	627309	1850	*	Phatr3_J15768	GENE	66	5326	0.0123920390536988	1048	39984	0.0262104841936775	1499	56366	0.0265940460561331	300
chr_21	627915	631798	3884	*	Phatr3_J49339	GENE	119	10749	0.0110707972834682	2562	96668	0.0265030827161005	4032	150249	0.0268354531477747	792
chr_21	632039	635658	3620	*	Phatr3_EG02235	GENE	93	6177	0.0150558523555124	1253	42505	0.029478884837078	1830	66962	0.0273289328275738	432
chr_21	635931	638340	2410	*	Phatr3_J49342	GENE	37	3766	0.00982474774296336	745	27443	0.0271471777866851	1324	47725	0.0277422734415925	257
chr_21	639076	640591	1516	*	Phatr3_J49343	GENE	34	2388	0.0142378559463987	589	22018	0.0267508402216368	805	32130	0.0250544662309368	150
chr_21	641061	642501	1441	*	Phatr3_J40031	GENE	48	4699	0.0102149393487976	952	35705	0.0266629323624142	1491	58619	0.0254354390214777	289
chr_21	643054	643963	910	*	Phatr3_J49344	GENE	21	2787	0.00753498385360603	430	14496	0.0296633554083885	757	26114	0.0289882821475071	152
chr_21	655962	657453	1492	*	Phatr3_EG00335	GENE	56	4811	0.0116399916857202	867	32258	0.0268770537541075	1499	55074	0.0272179249736718	249
chr_20	25951	26581	631	*	Phatr3_J48917	GENE	9	1375	0.00654545454545455	198	6935	0.0285508291276136	364	12987	0.028028028028028	86
chr_20	27171	28315	1145	*	Phatr3_J48918	GENE	27	2494	0.0108259823576584	450	15721	0.0286241333248521	793	28109	0.0282116048240777	171
chr_20	28492	29716	1225	*	Phatr3_J48919	GENE	35	2920	0.011986301369863	609	23066	0.0264024971819995	947	36111	0.0262246960759879	211
chr_20	30279	31390	1112	*	Phatr3_J48920	GENE	16	1203	0.0133000831255195	233	7343	0.0317309001770394	382	13985	0.0273149803360744	109
chr_20	31673	33853	2181	*	Phatr3_J39515	GENE	31	2936	0.010558583106267	328	10803	0.0303619364991206	642	23438	0.0273914156497995	234
chr_20	34161	34890	730	*	Phatr3_J15688	GENE	26	1688	0.0154028436018957	233	8182	0.0284771449523344	411	14510	0.0283252929014473	97
chr_20	35755	36289	535	*	Phatr3_J48921	GENE	26	1178	0.0220713073005093	244	9134	0.0267133785855047	389	13872	0.0280420991926182	44
chr_20	36620	39615	2996	*	Phatr3_J48922	GENE	65	5889	0.011037527593819	1305	47441	0.0275078518580974	2019	75243	0.0268330608827399	430
chr_20	40150	41481	1332	*	Phatr3_J48923	GENE	39	3071	0.0126994464343862	472	18791	0.0251184077483902	819	29670	0.0276036400404449	220
chr_20	41764	43217	1454	*	Phatr3_J39520	GENE	32	2986	0.0107166778298727	688	27386	0.0251223252756883	1122	43126	0.0260167880165098	186
chr_20	43781	45701	1921	*	Phatr3_J48924	GENE	21	2161	0.00971772327626099	408	15626	0.0261103289389479	716	26657	0.0268597366545373	191
chr_20	46172	48240	2069	*	Phatr3_J48925	GENE	49	3887	0.012606122974016	906	34487	0.0262707686954505	1468	54853	0.0267624377882705	300
chr_20	48664	49840	1177	*	Phatr3_J39523	GENE	22	2245	0.00979955456570156	562	21642	0.025968025136309	820	31339	0.0261654807109353	198
chr_20	50556	52210	1655	*	Phatr3_J29983	GENE	25	3147	0.00794407372100413	617	21091	0.0292541842492058	1022	38029	0.0268742275631755	242
chr_20	52555	53919	1365	*	Phatr3_J39526	GENE	17	2195	0.00774487471526196	495	16623	0.0297780184082296	740	26465	0.0279614585301341	164
chr_20	55116	56535	1420	*	Phatr3_J15666	GENE	56	4191	0.0133619661178716	628	23164	0.0271110343636678	1124	41472	0.0271026234567901	262
chr_20	57598	62247	4650	*	Phatr3_EG01947	GENE	116	10284	0.0112796577207312	2050	74971	0.02734390631044	3374	123241	0.0273772526999943	719
chr_20	62415	62683	269	*	Phatr3_EG01946	GENE	1	191	0.00523560209424084	15	688	0.0218023255813953	45	1765	0.0254957507082153	25
chr_20	63051	63861	811	*	Phatr3_J39529	GENE	25	2054	0.0121713729308666	594	23441	0.0253402158610981	723	28619	0.0252629372095461	158
chr_20	64424	66287	1864	*	Phatr3_J48930	GENE	50	4395	0.0113765642775882	1856	69797	0.0265914007765377	2161	80371	0.0268878077913675	265
chr_20	65911	66257	347	*	Phatr3_EG00451	GENE	11	520	0.0211538461538462	289	11929	0.0242266744907369	389	13799	0.0281904485832307	39
chr_20	66784	67876	1093	*	Phatr3_J48931	GENE	23	2491	0.00923323966278603	656	25731	0.0254945396603319	903	33591	0.0268822005894436	176
chr_20	69125	71042	1918	*	Phatr3_J48932	GENE	58	4104	0.0141325536062378	668	23296	0.0286744505494505	1172	42327	0.027689181846103	263
chr_20	71801	72679	879	*	Phatr3_J48933	GENE	31	1751	0.0177041690462593	145	4906	0.0295556461475744	277	10060	0.0275347912524851	102
chr_20	72804	74570	1767	*	Phatr3_J39534	GENE	29	2523	0.0114942528735632	559	20754	0.0269345668304905	828	31086	0.026635784597568	173
chr_20	75188	76673	1486	*	Phatr3_J48934	GENE	26	3092	0.00840879689521345	786	29365	0.0267665588285374	1157	44584	0.0259510138166158	260
chr_20	77445	79335	1891	*	Phatr3_J3676	GENE	35	3398	0.0103001765744556	521	18864	0.0276187446988974	957	35425	0.027014820042343	268
chr_20	79536	81186	1651	*	Phatr3_J22868	GENE	52	3625	0.0143448275862069	906	30952	0.0292711294908245	1321	47795	0.0276388743592426	287
chr_20	81675	83237	1563	*	Phatr3_J54969	GENE	35	2442	0.0143325143325143	379	13855	0.0273547455792133	689	26072	0.0264268180423443	188
chr_20	83341	84622	1282	*	Phatr3_J15595	GENE	38	3450	0.0110144927536232	831	29952	0.027744391025641	1242	47026	0.0264109216178284	264
chr_20	85167	85998	832	*	Phatr3_J48938	GENE	19	2199	0.00864029104138245	730	29196	0.0250034251267297	967	37185	0.0260051095871991	169
chr_20	90155	91604	1450	*	Phatr3_J48941	GENE	26	2686	0.00967982129560685	890	35109	0.0253496254521633	1199	46150	0.0259804983748646	195
chr_20	93600	94737	1138	*	Phatr3_EG00457	GENE	20	2832	0.00706214689265537	864	32151	0.0268731921246618	1209	45877	0.0263530745253613	178
chr_20	93621	94530	910	*	Phatr3_J22873	GENE	19	2658	0.00714823175319789	829	31193	0.0265764754912961	1150	44252	0.025987525987526	159
chr_20	96479	97272	794	*	Phatr3_J48943	GENE	19	1712	0.0110981308411215	449	15531	0.0289099220913013	676	24750	0.0273131313131313	152
chr_20	99093	100085	993	*	Phatr3_EG00462	GENE	13	1203	0.0108063175394846	158	6583	0.0240012152514051	354	12293	0.0287968762710486	98
chr_20	100967	101879	913	*	Phatr3_J48944	GENE	29	2089	0.0138822403063667	668	24463	0.0273065445775252	925	34819	0.026565955369195	164
chr_20	102132	105341	3210	*	Phatr3_EG02247	GENE	78	5027	0.0155162124527551	1186	43610	0.0271955973400596	1771	67990	0.0260479482276805	430
chr_20	105672	107008	1337	*	Phatr3_J48946	GENE	27	3321	0.00813008130081301	568	21952	0.0258746355685131	1021	39816	0.0256429576049829	234
chr_20	107699	109211	1513	*	Phatr3_J48947	GENE	20	1365	0.0146520146520147	334	12702	0.0262950716422611	475	18319	0.0259293629564933	130
chr_20	109219	110554	1336	*	Phatr3_J39552	GENE	24	2509	0.00956556396970905	326	11831	0.027554729101513	588	22095	0.026612355736592	205
chr_20	111238	111850	613	*	Phatr3_J30003	GENE	18	2287	0.00787057280279843	475	16899	0.0281081720811882	616	23463	0.0262541022034693	133
chr_20	112530	113346	817	*	Phatr3_J39554	GENE	12	725	0.016551724137931	89	3120	0.028525641025641	178	6157	0.0289101835309404	69
chr_20	114658	119014	4357	*	Phatr3_EG02245	GENE	83	6760	0.0122781065088757	1459	52855	0.0276038217765585	2233	84373	0.0264658125229635	572
chr_20	119251	120892	1642	*	Phatr3_J39556	GENE	55	4301	0.0127877237851662	1383	53139	0.0260260825382487	1806	68512	0.0263603456328818	319
chr_20	121912	123541	1630	*	Phatr3_J39557	GENE	33	4035	0.00817843866171004	1108	42110	0.0263120398955118	1336	53892	0.0247903213835078	234
chr_20	123668	124493	826	*	Phatr3_J48950	GENE	12	1451	0.00827015851137147	279	9762	0.028580208973571	448	16902	0.0265057389658029	119
chr_20	124964	125667	704	*	Phatr3_J39559	GENE	18	886	0.0203160270880361	105	3716	0.0282561894510226	192	7317	0.026240262402624	56
chr_20	126065	127547	1483	*	Phatr3_J48951	GENE	35	2250	0.0155555555555556	288	10111	0.0284838294926318	584	19514	0.0299272317310649	137
chr_20	127635	130097	2463	*	Phatr3_J48952	GENE	58	5195	0.0111645813282002	857	29353	0.0291963342758832	1436	52103	0.0275607930445464	381
chr_20	131090	132659	1570	*	Phatr3_J15508	GENE	33	2929	0.0112666439057699	1103	41042	0.0268749086301837	1301	51826	0.0251032300389766	239
chr_20	132873	135001	2129	*	Phatr3_J7810	GENE	67	6118	0.0109512912716574	2105	81823	0.025726262786747	2642	105020	0.0251571129308703	469
chr_20	135576	142061	6486	*	Phatr3_J48955	GENE	159	13359	0.0119020884796766	5289	211353	0.0250244851031213	6318	244942	0.0257938614039242	1021
chr_20	136167	137183	1017	*	Phatr3_EG00459	GENE	29	2479	0.0116982654296087	829	33566	0.0246976106774713	1085	40209	0.0269840085552986	162
chr_20	140777	141507	731	*	Phatr3_EG00450	GENE	25	1779	0.014052838673412	630	24150	0.0260869565217391	838	30808	0.0272007270838743	148
chr_20	142204	144415	2212	*	Phatr3_J48956	GENE	84	5268	0.0159453302961276	1284	45048	0.0285029302077784	1832	70804	0.0258742443929721	376
chr_20	145476	146280	805	*	Phatr3_J48957	GENE	16	1397	0.0114531138153185	252	9623	0.0261872596903253	438	15978	0.0274126924521217	107
chr_20	146490	147957	1468	*	Phatr3_J48958	GENE	34	3319	0.0102440494124736	889	34584	0.025705528568124	1425	50634	0.0281431449223842	273
chr_20	152151	152705	555	*	Phatr3_EG00452	GENE	13	848	0.0153301886792453	222	8009	0.0277188163316269	312	12254	0.0254610739350416	67
chr_20	154392	156699	2308	*	Phatr3_J48960	GENE	52	4981	0.0104396707488456	1596	60465	0.0263954353758373	2186	79722	0.027420285492085	371
chr_20	160217	161581	1365	*	Phatr3_J39571	GENE	11	1557	0.00706486833654464	235	7997	0.029386019757409	431	14875	0.0289747899159664	104
chr_20	162291	164112	1822	*	Phatr3_J39572	GENE	25	1882	0.0132837407013815	487	17427	0.0279451425948241	688	25268	0.0272281146113662	148
chr_20	162869	163462	594	*	Phatr3_EG00443	GENE	11	816	0.0134803921568627	295	10448	0.0282350689127106	387	14325	0.0270157068062827	66
chr_20	164638	166262	1625	*	Phatr3_J39573	GENE	49	1236	0.0396440129449838	502	17139	0.0292899235661357	609	23188	0.0262635846127307	100
chr_20	166794	170508	3715	*	Phatr3_J48962	GENE	286	7727	0.0370130710495665	2042	75208	0.0271513668758643	2771	105649	0.0262283599466157	531
chr_20	168838	169389	552	*	Phatr3_EG00436	GENE	11	729	0.0150891632373114	200	7731	0.0258698745311085	343	12701	0.0270057475789308	66
chr_20	171463	173218	1756	*	Phatr3_J15689	GENE	70	5582	0.0125403081332856	2076	81506	0.0254705175079135	2615	102562	0.02549677268384	430
chr_20	171588	172129	542	*	Phatr3_EG00449	GENE	19	1678	0.0113230035756853	810	32840	0.0246650426309379	888	35286	0.0251657881312702	127
chr_20	178766	181046	2281	*	Phatr3_J48964	GENE	78	6211	0.0125583641925616	964	35930	0.0268299471193988	1776	64940	0.0273483215275639	401
chr_20	181757	182888	1132	*	Phatr3_J39578	GENE	27	1682	0.0160523186682521	333	11476	0.0290170791216452	525	20507	0.0256010142878042	106
chr_20	183392	184726	1335	*	Phatr3_J15639	GENE	35	2273	0.0153981522217334	472	18228	0.0258942286592056	755	27107	0.0278525842033423	193
chr_20	184939	185155	217	*	Phatr3_EG00461	GENE	8	452	0.0176991150442478	99	4142	0.0239014968614196	135	5284	0.0255488266464799	27
chr_20	184963	186110	1148	*	Phatr3_J48966	GENE	26	2792	0.00931232091690544	566	23229	0.0243660941065048	930	35592	0.0261294672960216	199
chr_20	186236	187949	1714	*	Phatr3_J48967	GENE	35	2426	0.0144270403957131	412	15294	0.0269386687589905	733	26322	0.0278474280069903	234
chr_20	186240	187089	850	*	Phatr3_EG00441	GENE	22	1558	0.0141206675224647	315	11644	0.0270525592579869	487	18445	0.026402819192193	140
chr_20	188749	189847	1099	*	Phatr3_J48968	GENE	20	1767	0.0113186191284663	158	6685	0.0236350037397158	406	14645	0.0277227722772277	134
chr_20	192381	193701	1321	*	Phatr3_J48970	GENE	29	2939	0.00986730180333447	554	21757	0.0254630693569886	1016	37147	0.0273507954881955	252
chr_20	200952	202137	1186	*	Phatr3_J48973	GENE	32	2142	0.0149393090569561	293	11002	0.0266315215415379	534	20662	0.0258445455425419	161
chr_20	203521	204788	1268	*	Phatr3_J48974	GENE	16	1473	0.0108621860149355	368	13234	0.0278071633670848	488	20001	0.0243987800609969	105
chr_20	206044	207634	1591	*	Phatr3_J30019	GENE	30	2962	0.0101282916948008	444	15520	0.0286082474226804	711	26021	0.0273240843933746	195
chr_20	208191	209142	952	*	Phatr3_J48976	GENE	17	1140	0.0149122807017544	125	4393	0.0284543592078306	236	9014	0.0261814954515199	101
chr_20	209948	211010	1063	*	Phatr3_J48977	GENE	26	2093	0.0124223602484472	252	8940	0.0281879194630872	490	17876	0.027411053927053	161
chr_20	211232	212458	1227	*	Phatr3_J22896	GENE	33	3279	0.010064043915828	548	20907	0.0262113167838523	939	36450	0.025761316872428	216
chr_20	213067	214169	1103	*	Phatr3_J48979	GENE	35	3134	0.0111678366305041	927	34260	0.0270577933450088	1325	48709	0.0272023650660042	191
chr_20	214479	216163	1685	*	Phatr3_J54971	GENE	28	3224	0.0086848635235732	679	25564	0.0265607886089814	1120	42742	0.0262037340320996	281
chr_20	216982	222294	5313	*	Phatr3_EG02249	GENE	123	12478	0.00985734893412406	3094	113648	0.0272244122201887	4414	163742	0.0269570421761063	877
chr_20	222756	223827	1072	*	Phatr3_EG00425	GENE	22	1547	0.0142210730446025	310	11827	0.0262112116343959	464	17843	0.0260045956397467	135
chr_20	224067	225479	1413	*	Phatr3_J48983	GENE	41	2765	0.0148282097649186	663	24793	0.0267414189488969	1027	37584	0.0273254576415496	188
chr_20	226076	227207	1132	*	Phatr3_J48984	GENE	23	2174	0.0105795768169273	306	10418	0.0293722403532348	604	20821	0.029009173430671	149
chr_20	227740	235064	7325	*	Phatr3_J48985	GENE	146	12840	0.0113707165109034	2235	79162	0.0282332432227584	3635	133320	0.0272652265226523	907
chr_20	235758	238098	2341	*	Phatr3_J48986	GENE	326	3582	0.0910106085985483	568	19979	0.0284298513439111	1151	39833	0.0288956392940527	296
chr_20	238349	239321	973	*	Phatr3_J39601	GENE	9	1270	0.00708661417322835	178	6542	0.027208804646897	283	11579	0.0244407979963727	91
chr_20	242193	242592	400	*	Phatr3_J48988	GENE	15	736	0.0203804347826087	141	4827	0.0292106898694842	229	7873	0.0290867521910326	53
chr_20	243375	244940	1566	*	Phatr3_J54973	GENE	35	2756	0.012699564586357	817	29527	0.0276695905442476	1188	44353	0.0267851103645751	277
chr_20	245920	251671	5752	*	Phatr3_EG02244	GENE	117	9831	0.011901129081477	2263	84234	0.0268656362039082	3521	129509	0.0271872997243435	813
chr_20	251676	253148	1473	*	Phatr3_J48992	GENE	30	2095	0.0143198090692124	303	10688	0.0283495508982036	538	19401	0.027730529354157	174
chr_20	253683	255307	1625	*	Phatr3_J48993	GENE	21	1889	0.0111169931180519	307	10971	0.027982863913955	588	20067	0.0293018388398864	162
chr_20	256048	257059	1012	*	Phatr3_J15565	GENE	6	775	0.00774193548387097	122	4391	0.0277841038487816	215	7829	0.0274620002554605	65
chr_20	257930	258170	241	*	Phatr3_J39610	GENE	74	689	0.107402031930334	105	3888	0.0270061728395062	183	6692	0.0273460848774656	48
chr_20	259168	260314	1147	*	Phatr3_J48994	GENE	23	2078	0.0110683349374398	392	13262	0.0295581360277485	675	24682	0.0273478648407747	159
chr_20	262057	263342	1286	*	Phatr3_J15563	GENE	22	2597	0.0084713130535233	767	29291	0.0261855177358233	951	34951	0.0272095219020915	212
chr_20	267983	269048	1066	*	Phatr3_J39615	GENE	15	1240	0.0120967741935484	192	6002	0.0319893368877041	362	11653	0.0310649618124088	106
chr_20	269743	271021	1279	*	Phatr3_J54974	GENE	21	2360	0.00889830508474576	313	11241	0.0278444978204786	572	21487	0.0266207474286778	184
chr_20	271455	273611	2157	*	Phatr3_J48999	GENE	19	2592	0.00733024691358025	420	15814	0.0265587454154547	804	29572	0.0271878804274314	248
chr_20	274092	275486	1395	*	Phatr3_J22909	GENE	30	2752	0.0109011627906977	488	18570	0.0262789445341949	863	34609	0.0249357103643561	189
chr_20	276098	276884	787	*	Phatr3_J49001	GENE	17	1780	0.00955056179775281	260	8567	0.0303490136570561	486	15732	0.0308924485125858	98
chr_20	277974	279636	1663	*	Phatr3_J22913	GENE	37	3501	0.0105684090259926	695	23816	0.0291820624790057	1177	43624	0.026980561158995	247
chr_20	279771	283564	3794	*	Phatr3_EG02251	GENE	45	4651	0.00967533863685229	578	18383	0.031442093238318	1022	36281	0.028169014084507	413
chr_20	283906	284880	975	*	Phatr3_J22919	GENE	16	1183	0.0135249366018597	254	8295	0.0306208559373116	399	16334	0.024427574384719	104
chr_20	285441	286150	710	*	Phatr3_J54979	GENE	15	936	0.016025641025641	219	8678	0.0252362295459783	364	13511	0.0269410110280512	84
chr_20	286760	287870	1111	*	Phatr3_J22921	GENE	17	1605	0.0105919003115265	219	7078	0.0309409437694264	323	12970	0.0249036237471087	134
chr_20	288700	289522	823	*	Phatr3_J49007	GENE	20	1496	0.0133689839572193	345	13117	0.0263017458260273	590	21598	0.0273173441985369	130
chr_20	290261	291594	1334	*	Phatr3_J39627	GENE	14	1712	0.00817757009345794	254	7653	0.0331895988501241	469	16075	0.0291757387247278	117
chr_20	293368	296485	3118	*	Phatr3_J49009	GENE	37	4459	0.00829782462435524	670	23870	0.0280687054880603	1266	46180	0.0274144651364227	369
chr_20	299003	301223	2221	*	Phatr3_J49011	GENE	36	2712	0.0132743362831858	411	14085	0.0291799787007455	676	24828	0.0272273239890446	236
chr_20	303281	306041	2761	*	Phatr3_J7359	GENE	56	5838	0.00959232613908873	1020	36578	0.0278856143036798	1694	61076	0.0277359355557011	424
chr_20	307562	312646	5085	*	Phatr3_EG02253	GENE	118	9885	0.0119372787051087	1885	68383	0.027565330564614	2986	114903	0.0259871369764062	796
chr_20	321304	323170	1867	*	Phatr3_J54981	GENE	15	1337	0.0112191473448018	181	6390	0.0283255086071987	287	10161	0.0282452514516288	160
chr_20	323903	325451	1549	*	Phatr3_J49020	GENE	18	1806	0.00996677740863787	273	9670	0.0282316442605998	427	17145	0.0249052201808107	149
chr_20	325870	326227	358	*	Phatr3_J15632	GENE	2	407	0.00491400491400491	165	5300	0.0311320754716981	170	6246	0.0272174191482549	19
chr_20	327297	329004	1708	*	Phatr3_J49021	GENE	34	2990	0.011371237458194	532	19531	0.0272387486559828	889	32597	0.0272724483848207	217
chr_20	329266	330307	1042	*	Phatr3_J49022	GENE	37	3071	0.0120481927710843	825	30126	0.0273849830711014	1122	42812	0.026207605344296	203
chr_20	339122	340510	1389	*	Phatr3_J49025	GENE	33	2739	0.0120481927710843	476	17330	0.027466820542412	747	27137	0.0275269926668386	175
chr_20	340993	341765	773	*	Phatr3_J39646	GENE	12	1144	0.0104895104895105	434	16040	0.0270573566084788	578	21616	0.026739452257587	105
chr_20	341915	344887	2973	*	Phatr3_J49026	GENE	72	7025	0.0102491103202847	1329	49768	0.0267039061244173	2185	83410	0.0261958997722096	519
chr_20	345595	346528	934	*	Phatr3_J39648	GENE	18	2062	0.00872938894277401	703	27085	0.025955325826103	881	34496	0.0255391929499072	157
chr_20	346769	349792	3024	*	Phatr3_EG02252	GENE	77	6290	0.012241653418124	1117	38179	0.0292569213441945	1706	61827	0.027593122745726	455
chr_20	350412	353656	3245	*	Phatr3_J49028	GENE	85	5658	0.0150229763167197	660	22698	0.0290774517578641	1248	45339	0.0275259710183286	423
chr_20	353783	354749	967	*	Phatr3_J39652	GENE	13	1316	0.00987841945288754	211	7099	0.029722496126215	335	12212	0.0274320340648542	92
chr_20	355065	356696	1632	*	Phatr3_J49029	GENE	42	3097	0.0135615111398127	404	13434	0.0300729492332887	717	24651	0.0290860411342339	224
chr_20	357185	360008	2824	*	Phatr3_J49030	GENE	57	5261	0.0108344421212697	826	28822	0.0286586635209215	1387	51808	0.0267719271155034	387
chr_20	358404	358646	243	*	Phatr3_EG00437	GENE	2	476	0.00420168067226891	93	3717	0.0250201775625504	157	6172	0.0254374594944912	29
chr_20	360708	362157	1450	*	Phatr3_J15625	GENE	30	2612	0.0114854517611026	425	16105	0.0263893200869295	709	27546	0.0257387642488928	216
chr_20	362428	362788	361	*	Phatr3_J39656	GENE	15	1277	0.0117462803445576	377	14176	0.0265942437923251	402	16393	0.024522662111877	69
chr_20	370349	372478	2130	*	Phatr3_J5286	GENE	32	3013	0.010620643876535	449	15548	0.0288783123231284	824	29964	0.0274996662661861	260
chr_20	372623	373418	796	*	Phatr3_J39662	GENE	8	794	0.0100755667506297	57	1790	0.0318435754189944	120	4247	0.0282552389922298	68
chr_20	373808	375796	1989	*	Phatr3_EG00438	GENE	37	2898	0.0127674258109041	387	12320	0.0314123376623377	660	23873	0.0276462949775897	213
chr_20	376471	376774	304	*	Phatr3_J49037	GENE	2	369	0.00542005420054201	40	1414	0.0282885431400283	92	2919	0.0315176430284344	30
chr_20	386389	386698	310	*	Phatr3_EG00422	GENE	8	720	0.0111111111111111	291	10948	0.0265801972963098	345	14070	0.0245202558635394	61
chr_20	389951	392587	2637	*	Phatr3_J15516	GENE	59	5154	0.0114474194800155	1537	58734	0.0261688289576736	1926	72921	0.0264121446496894	469
chr_20	392738	394190	1453	*	Phatr3_EG00447	GENE	49	4640	0.0105603448275862	1093	40516	0.0269769967420278	1560	58555	0.0266416189906925	328
chr_20	415877	417056	1180	*	Phatr3_J54986	GENE	12	1479	0.00811359026369168	459	16079	0.0285465514024504	603	23183	0.0260104386835181	134
chr_20	417596	418761	1166	*	Phatr3_J54987	GENE	18	1436	0.0125348189415042	241	9282	0.0259642318465848	474	16401	0.0289006767880007	102
chr_20	419167	420319	1153	*	Phatr3_J52498	GENE	10	1278	0.00782472613458529	320	12225	0.0261758691206544	514	19163	0.026822522569535	121
chr_20	420732	421434	703	*	Phatr3_J51183	GENE	10	723	0.0138312586445367	176	6156	0.0285899935022742	288	11600	0.0248275862068966	79
chr_20	426514	428435	1922	*	Phatr3_J49047	GENE	27	3902	0.00691952844695028	1014	41834	0.0242386575512741	1436	55949	0.0256662317467694	335
chr_20	428969	430554	1586	*	Phatr3_J54992	GENE	36	3359	0.0107174754391188	1782	72088	0.0247197869270891	1649	69377	0.0237686841460426	276
chr_20	429733	430572	840	*	Phatr3_EG00417	GENE	22	1998	0.011011011011011	1136	46565	0.0243960055835928	1019	42651	0.0238915851914375	169
chr_20	431064	432660	1597	*	Phatr3_J22955	GENE	33	2790	0.0118279569892473	922	36959	0.0249465624069915	1090	45425	0.0239955971381398	236
chr_20	432830	433520	691	*	Phatr3_J49050	GENE	21	1485	0.0141414141414141	525	19607	0.0267761513745091	624	23447	0.0266132127777541	136
chr_20	434106	435074	969	*	Phatr3_J22956	GENE	20	2181	0.00917010545621275	653	24720	0.026415857605178	896	34488	0.0259800510322431	191
chr_20	434342	435206	865	*	Phatr3_EG00460	GENE	16	1720	0.00930232558139535	539	20411	0.026407329381216	710	28649	0.0247827149289679	159
chr_20	435279	436359	1081	*	Phatr3_J39681	GENE	34	2761	0.0123143788482434	508	19806	0.0256487932949611	914	35159	0.0259961887425695	174
chr_20	436816	437974	1159	*	Phatr3_J49052	GENE	35	2707	0.0129294421869228	1213	47772	0.0253914426860923	1429	55601	0.0257009766011403	217
chr_20	438333	440705	2373	*	Phatr3_J49053	GENE	47	4013	0.0117119362073262	853	33557	0.0254194355872098	1367	53676	0.0254676205380431	368
chr_20	440318	440642	325	*	Phatr3_EG00454	GENE	3	387	0.00775193798449612	58	1776	0.0326576576576577	74	3449	0.0214554943461873	39
chr_20	440856	443415	2560	*	Phatr3_J49054	GENE	82	6474	0.0126660488106271	1277	47653	0.0267978931022181	1917	71146	0.026944592809153	433
chr_20	445261	446029	769	*	Phatr3_J49055	GENE	9	1322	0.00680786686838124	155	6605	0.0234670704012112	321	11571	0.0277417682136375	99
chr_20	448005	449645	1641	*	Phatr3_J49056	GENE	63	5402	0.0116623472787856	1407	52434	0.0268337338368234	1940	74641	0.0259910772899613	395
chr_20	450249	450769	521	*	Phatr3_J39687	GENE	16	842	0.0190023752969121	126	4366	0.0288593678424187	243	8700	0.0279310344827586	74
chr_20	451013	452074	1062	*	Phatr3_J49057	GENE	22	1886	0.0116648992576882	572	20404	0.0280337188786512	872	31910	0.027326856784707	168
chr_20	452444	453583	1140	*	Phatr3_J49058	GENE	25	2071	0.012071463061323	377	13166	0.0286343612334802	566	20013	0.0282816169489832	148
chr_20	454397	454910	514	*	Phatr3_J49059	GENE	6	995	0.00603015075376884	197	7490	0.02630173564753	393	14137	0.0277993916672561	77
chr_20	455397	456597	1201	*	Phatr3_J15536	GENE	34	2918	0.0116518163125428	487	18220	0.0267288693743139	891	32501	0.0274145410910434	216
chr_20	462707	464108	1402	*	Phatr3_EG00435	GENE	13	1505	0.00863787375415282	322	10882	0.0295901488696931	531	19526	0.0271945098842569	154
chr_20	464249	466894	2646	*	Phatr3_J49064	GENE	58	5428	0.0106853352984525	1287	47430	0.027134724857685	2153	76535	0.0281309204938917	442
chr_20	466369	467099	731	*	Phatr3_EG00430	GENE	16	1326	0.0120663650075415	468	16969	0.0275797041664211	678	24709	0.0274393945525922	109
chr_20	468357	475365	7009	*	Phatr3_J49065	GENE	121	10527	0.0114942528735632	2877	109496	0.0262749324176226	3692	147669	0.0250018622730566	979
chr_20	476871	477721	851	*	Phatr3_EG00419	GENE	15	1539	0.00974658869395711	470	17702	0.0265506722404248	612	24351	0.0251324380928915	138
chr_20	484823	486272	1450	*	Phatr3_J49067	GENE	27	2412	0.0111940298507463	555	21122	0.0262759208408295	903	34219	0.0263888483006517	229
chr_20	486719	491227	4509	*	Phatr3_J49068	GENE	65	6700	0.00970149253731343	887	31415	0.0282349196243833	1648	60442	0.0272658085437279	510
chr_20	493077	494922	1846	*	Phatr3_J49069	GENE	28	2761	0.0101412531691416	427	15346	0.0278248403492767	669	26109	0.0256233482707112	205
chr_20	495308	497875	2568	*	Phatr3_J49070	GENE	53	4989	0.0106233714171177	697	26124	0.0266804470984535	1419	49051	0.028929073821125	284
chr_20	498644	500834	2191	*	Phatr3_J49071	GENE	45	3718	0.0121032813340506	727	26019	0.0279411199508052	1198	44460	0.0269455690508322	339
chr_20	501680	503486	1807	*	Phatr3_J49072	GENE	43	4406	0.00975941897412619	1526	57857	0.026375373766355	1771	70409	0.0251530344132142	301
chr_20	504708	506520	1813	*	Phatr3_J49073	GENE	36	2513	0.0143255073617191	464	16530	0.0280701754385965	829	29385	0.0282116726220861	203
chr_20	507076	508008	933	*	Phatr3_J30092	GENE	3	383	0.00783289817232376	50	1389	0.0359971202303816	71	2973	0.0238816010763539	38
chr_20	508015	508718	704	*	Phatr3_J49075	GENE	12	745	0.0161073825503356	119	4486	0.02652697280428	214	7743	0.0276378664600284	63
chr_20	512263	518679	6417	*	Phatr3_J39708	GENE	92	8136	0.0113077679449361	1054	37559	0.0280625149764371	1848	67596	0.0273388957926505	646
chr_20	519498	520784	1287	*	Phatr3_J49077	GENE	32	1574	0.0203303684879288	228	8377	0.0272173809239585	385	15493	0.0248499322274576	120
chr_20	521371	522286	916	*	Phatr3_J39710	GENE	18	1537	0.0117111255692908	192	6150	0.031219512195122	360	12383	0.029072114996366	96
chr_20	522847	523603	757	*	Phatr3_J39711	GENE	6	755	0.00794701986754967	185	6621	0.0279413985802749	272	10392	0.0261739799846035	80
chr_20	523784	525898	2115	*	Phatr3_J22974	GENE	52	4320	0.012037037037037	783	27021	0.0289774619740202	1186	43643	0.0271750337969434	334
chr_20	526689	528282	1594	*	Phatr3_J39714	GENE	23	2973	0.00773629330642449	976	36427	0.0267933126527027	1396	52183	0.0267520073587184	280
chr_20	528531	530502	1972	*	Phatr3_J49081	GENE	50	4266	0.0117205813408345	1524	62470	0.0243957099407716	1885	72342	0.0260567858228968	406
chr_20	531232	532192	961	*	Phatr3_J49082	GENE	45	1976	0.0227732793522267	346	12818	0.0269932906849743	596	21288	0.0279969936114243	130
chr_20	539780	540290	511	*	Phatr3_J39719	GENE	15	1102	0.0136116152450091	216	7444	0.0290166577109081	393	13621	0.0288525071580648	72
chr_20	541827	544732	2906	*	Phatr3_J49084	GENE	60	5179	0.0115852481173972	1493	55514	0.0268941167993659	1855	71568	0.0259194053208138	352
chr_20	544738	545383	646	*	Phatr3_J49085	GENE	18	1617	0.0111317254174397	543	21754	0.0249609267261193	712	26589	0.0267779908984919	121
chr_20	546108	546861	754	*	Phatr3_J49086	GENE	9	845	0.0106508875739645	234	8223	0.0284567676030646	372	13633	0.0272867307269126	117
chr_20	547781	548570	790	*	Phatr3_J15692	GENE	18	1345	0.0133828996282528	320	11529	0.0277560933298638	461	18296	0.02519676432007	112
chr_20	549185	549860	676	*	Phatr3_J49088	GENE	19	1599	0.0118824265165729	347	11824	0.0293470906630582	501	19381	0.0258500593364635	107
chr_20	550199	550787	589	*	Phatr3_J15619	GENE	17	1603	0.0106051154086089	638	26035	0.0245054734011907	681	25968	0.026224584103512	125
chr_20	551723	553830	2108	*	Phatr3_J30113	GENE	58	4921	0.0117862223125381	1498	54594	0.0274389127010294	2030	76604	0.0264999216751084	423
chr_20	554518	555751	1234	*	Phatr3_J39727	GENE	31	2413	0.0128470783257356	355	13345	0.0266017234919445	633	23506	0.0269292946481749	182
chr_20	556265	557045	781	*	Phatr3_J39728	GENE	12	989	0.0121334681496461	159	5374	0.0295868998883513	247	9331	0.0264709034401458	69
chr_20	557382	558840	1459	*	Phatr3_J49091	GENE	39	3511	0.0111079464540017	680	26164	0.0259899097997248	1093	42126	0.0259459716089826	281
chr_20	559265	561100	1836	*	Phatr3_J54998	GENE	44	3804	0.0115667718191377	702	24198	0.029010662038185	1191	42603	0.0279557777621294	230
chr_20	561500	562429	930	*	Phatr3_EG01951	GENE	20	1746	0.011454753722795	237	7947	0.0298225745564364	457	14567	0.0313722798105307	132
chr_20	562562	564077	1516	*	Phatr3_EG01950	GENE	48	3580	0.0134078212290503	568	20068	0.0283037671915487	946	34533	0.0273940868155098	213
chr_20	564518	566315	1798	*	Phatr3_EG01952	GENE	48	3706	0.0129519697787372	702	25465	0.0275672491655213	1267	43725	0.0289765580331618	272
chr_20	567510	569309	1800	*	Phatr3_J22993	GENE	49	4264	0.0114915572232645	950	35560	0.0267154105736783	1371	53337	0.0257044828168063	340
chr_20	569917	570502	586	*	Phatr3_J49095	GENE	18	2158	0.00834105653382762	806	32088	0.025118424333084	958	35709	0.0268279705396399	147
chr_20	579583	581092	1510	*	Phatr3_J49097	GENE	37	3371	0.0109759715218036	706	25157	0.0280637595897762	1159	41094	0.0282036307003455	259
chr_20	581862	583951	2090	*	Phatr3_J49098	GENE	72	5723	0.0125808142582562	1312	50144	0.0261646458200383	1962	77399	0.0253491647178904	393
chr_20	584272	585769	1498	*	Phatr3_J49099	GENE	21	1990	0.0105527638190955	322	12634	0.0254867817001741	615	21910	0.0280693747147421	159
chr_20	586631	587792	1162	*	Phatr3_EG00421	GENE	19	1298	0.0146379044684129	219	7325	0.0298976109215017	400	14602	0.0273935077386659	133
chr_20	588201	588723	523	*	Phatr3_J49101	GENE	7	720	0.00972222222222222	160	6507	0.0245889042569541	263	10081	0.0260886816784049	70
chr_20	590622	591522	901	*	Phatr3_J39741	GENE	10	687	0.0145560407569141	100	4333	0.0230786983614124	222	8021	0.0276773469642189	77
chr_20	592481	598292	5812	*	Phatr3_J49102	GENE	111	8767	0.0126611155469374	2499	98599	0.0253450846357468	3148	125420	0.0250996651251794	686
chr_20	600547	601150	604	*	Phatr3_J49103	GENE	15	1339	0.0112023898431665	402	14681	0.0273823309038894	591	21771	0.0271462036654265	124
chr_20	602137	602530	394	*	Phatr3_J39744	GENE	11	1085	0.0101382488479263	449	16659	0.0269523981031274	508	19821	0.02562938297765	66
chr_20	602815	604675	1861	*	Phatr3_J15641	GENE	44	4648	0.00946643717728055	803	27497	0.0292031858020875	1388	49976	0.0277733311989755	316
chr_20	605185	610655	5471	*	Phatr3_J15555	GENE	145	11033	0.0131423910087918	3058	114120	0.0267963547143358	4265	159691	0.0267078294957136	735
chr_20	611647	612157	511	*	Phatr3_J49105	GENE	11	1205	0.00912863070539419	472	19119	0.0246874836550029	609	23491	0.0259248222723596	124
chr_20	612326	613178	853	*	Phatr3_EG00455	GENE	17	1588	0.0107052896725441	245	8747	0.0280096032925574	503	17435	0.0288500143389733	131
chr_20	613818	615477	1660	*	Phatr3_J49107	GENE	31	2715	0.0114180478821363	458	16556	0.0276636868808891	811	29465	0.0275241812319701	241
chr_20	616326	616731	406	*	Phatr3_J49108	GENE	5	699	0.00715307582260372	98	4187	0.0234057797946023	236	7963	0.0296370714554816	72
chr_20	617174	617755	582	*	Phatr3_J49109	GENE	7	711	0.00984528832630099	68	2153	0.0315838365071993	107	4009	0.0266899476178598	56
chr_20	618418	618925	508	*	Phatr3_EG00442	GENE	14	837	0.016726403823178	71	2432	0.0291940789473684	183	5720	0.031993006993007	65
chr_20	619473	620256	784	*	Phatr3_J49110	GENE	35	2724	0.012848751835536	840	32516	0.0258334358469676	1063	41611	0.0255461296291846	207
chr_20	620963	622445	1483	*	Phatr3_J49112	GENE	39	4226	0.00922858495030762	1187	47350	0.0250686378035903	1663	63691	0.0261104394655446	341
chr_20	622733	623605	873	*	Phatr3_J15613	GENE	16	1065	0.0150234741784038	530	19367	0.0273661382764496	557	23703	0.0234991351305742	109
chr_20	624482	626496	2015	*	Phatr3_J49114	GENE	43	4757	0.0090393104898045	1606	63937	0.0251184759998123	2043	81842	0.0249627330710393	410
chr_20	628451	631061	2611	*	Phatr3_J49115	GENE	41	3020	0.0135761589403974	372	12200	0.0304918032786885	695	24100	0.0288381742738589	256
chr_20	631498	632736	1239	*	Phatr3_J8113	GENE	33	2704	0.0122041420118343	655	25002	0.0261979041676666	1031	37581	0.0274340757297571	189
chr_20	633607	635221	1615	*	Phatr3_J49117	GENE	31	2525	0.0122772277227723	618	23840	0.0259228187919463	884	34933	0.0253055849769559	184
chr_20	636168	637667	1500	*	Phatr3_J39760	GENE	35	2925	0.011965811965812	1056	37815	0.0279254264180881	1185	45281	0.0261699167421214	219
chr_20	652459	653572	1114	*	Phatr3_J49119	GENE	30	2654	0.0113036925395629	487	16755	0.0290659504625485	814	30484	0.026702532476053	172
chr_20	653900	654824	925	*	Phatr3_J49120	GENE	22	1669	0.0131815458358298	339	13292	0.0255040625940415	546	20697	0.0263806348746195	125
chr_20	655045	656895	1851	*	Phatr3_J49121	GENE	27	2525	0.0106930693069307	782	31211	0.0250552689756817	1103	42479	0.0259657713223004	249
chr_20	657278	657812	535	*	Phatr3_J39766	GENE	17	1453	0.0116999311768754	897	37078	0.024192243378823	866	35918	0.024110473857119	168
chr_20	659222	662396	3175	*	Phatr3_J49122	GENE	61	4937	0.0123556815880089	1052	41757	0.0251933807505328	1607	65352	0.024589913086057	439
chr_20	663229	663958	730	*	Phatr3_J49123	GENE	12	1281	0.00936768149882904	156	4581	0.0340537000654879	255	8292	0.0307525325615051	93
chr_20	664168	665063	896	*	Phatr3_J39769	GENE	25	1724	0.0145011600928074	264	9675	0.0272868217054264	472	16101	0.029314949382026	116
chr_20	666077	667319	1243	*	Phatr3_J49124	GENE	24	2068	0.011605415860735	451	16650	0.0270870870870871	793	28123	0.0281975607154287	199
chr_20	670085	671381	1297	*	Phatr3_J39772	GENE	48	3053	0.0157222404192597	982	37114	0.026459018160263	1307	51524	0.025366819346324	274
chr_20	671965	673504	1540	*	Phatr3_J49127	GENE	42	3082	0.0136275146009085	1536	58914	0.0260719014156228	1519	61897	0.0245407693426176	258
chr_19	20655	21839	1185	*	Phatr3_J48711	GENE	25	2536	0.00985804416403785	321	10949	0.0293177459128688	548	18538	0.0295609019311684	155
chr_19	24034	25249	1216	*	Phatr3_J22658	GENE	53	5009	0.0105809542822919	972	36546	0.026596617960926	1362	53843	0.0252957673235147	258
chr_19	25652	27716	2065	*	Phatr3_J22659	GENE	105	7456	0.0140826180257511	1011	38263	0.0264223923895147	1696	62673	0.0270610948893463	359
chr_19	27983	30976	2994	*	Phatr3_EG00391	GENE	104	8962	0.0116045525552332	902	34385	0.02623236876545	1650	60142	0.0274350703335439	443
chr_19	31605	33260	1656	*	Phatr3_J48715	GENE	60	4624	0.0129757785467128	439	16086	0.0272908118861121	858	30471	0.02815792064586	248
chr_19	33614	35515	1902	*	Phatr3_J39252	GENE	62	4973	0.0124673235471546	635	22765	0.02789369646387	1093	39215	0.0278719877597858	253
chr_19	34605	39299	4695	*	Phatr3_J39253	GENE	207	17919	0.0115519839276745	2662	97754	0.0272316222354072	4163	155157	0.0268308874237063	783
chr_19	40266	41113	848	*	Phatr3_J15371	GENE	41	3792	0.0108122362869198	790	30110	0.0262371305214215	1099	41413	0.026537560669355	199
chr_19	41340	43401	2062	*	Phatr3_J48717	GENE	64	5846	0.0109476565172768	1136	40805	0.0278397255238329	1508	58056	0.0259749207661568	309
chr_19	43961	45305	1345	*	Phatr3_J48718	GENE	39	3557	0.0109642957548496	540	17629	0.030631346077486	753	27729	0.0271556853835335	155
chr_19	46863	47796	934	*	Phatr3_J48720	GENE	40	3557	0.0112454315434355	1246	51523	0.0241833744153097	1375	55753	0.0246623500080713	203
chr_19	48811	50806	1996	*	Phatr3_J22666	GENE	100	8271	0.0120904364647564	1567	60330	0.0259738107077739	2286	88463	0.025841312187016	405
chr_19	51555	51846	292	*	Phatr3_EG00362	GENE	12	802	0.0149625935162095	121	4194	0.0288507391511683	165	5848	0.0282147742818057	33
chr_19	52115	53360	1246	*	Phatr3_J29793	GENE	54	4487	0.0120347671049699	709	25420	0.0278914240755311	1102	40413	0.0272684532204984	219
chr_19	56543	58420	1878	*	Phatr3_J48723	GENE	60	5832	0.0102880658436214	664	23206	0.0286132896664656	1194	43168	0.0276593773165308	327
chr_19	58794	60750	1957	*	Phatr3_J48724	GENE	107	9210	0.0116178067318132	2243	86961	0.0257931716516599	2907	111587	0.0260514217605994	460
chr_19	62265	62747	483	*	Phatr3_EG00405	GENE	17	1655	0.0102719033232628	402	14269	0.0281729623659682	437	17818	0.0245257604669435	96
chr_19	62748	64368	1621	*	Phatr3_J48725	GENE	71	6549	0.0108413498244007	1218	41838	0.0291122902624408	1611	64191	0.0250969762116185	340
chr_19	65521	67975	2455	*	Phatr3_J48726	GENE	106	9988	0.0106127352823388	3054	118183	0.025841280048738	3503	132416	0.0264545070082165	514
chr_19	69236	70271	1036	*	Phatr3_J39265	GENE	69	4518	0.0152722443559097	1512	61876	0.0244359687116168	1547	62131	0.0248990037179508	188
chr_19	71958	72570	613	*	Phatr3_J39266	GENE	36	3005	0.0119800332778702	1229	51170	0.0240179792847372	1037	41644	0.024901546441264	179
chr_19	74192	74585	394	*	Phatr3_EG00385	GENE	21	1518	0.0138339920948617	224	7483	0.0299345182413471	325	12421	0.0261653651074793	81
chr_19	76275	77624	1350	*	Phatr3_J48727	GENE	33	3209	0.0102835774384543	419	15632	0.0268039918116684	737	28977	0.025433964868689	202
chr_19	76480	77182	703	*	Phatr3_EG00387	GENE	26	2424	0.0107260726072607	312	11606	0.0268826469067724	511	20453	0.0249841099105266	123
chr_19	77789	79067	1279	*	Phatr3_EG00407	GENE	58	5217	0.0111175004792026	664	24600	0.0269918699186992	1072	40041	0.0267725581279189	246
chr_19	79590	79965	376	*	Phatr3_EG00415	GENE	9	742	0.0121293800539084	124	3876	0.0319917440660475	175	6125	0.0285714285714286	54
chr_19	80731	81518	788	*	Phatr3_J48728	GENE	30	2863	0.0104785190359762	427	16762	0.0254742870779143	703	26053	0.0269834567996008	138
chr_19	81847	83509	1663	*	Phatr3_J39269	GENE	49	3965	0.0123581336696091	720	28706	0.0250818644185884	1050	39179	0.0268000714668572	238
chr_19	83638	84357	720	*	Phatr3_EG00363	GENE	22	1396	0.0157593123209169	173	6387	0.0270862689838735	300	11507	0.0260710871643348	91
chr_19	84648	85587	940	*	Phatr3_J7235	GENE	40	2856	0.0140056022408964	911	34627	0.0263089496635573	1045	40246	0.0259653133230632	220
chr_19	84933	85538	606	*	Phatr3_EG00413	GENE	20	1615	0.0123839009287926	544	19462	0.0279519062789025	562	22747	0.0247065547105113	132
chr_19	86347	87226	880	*	Phatr3_J52450	GENE	31	2996	0.010347129506008	406	14865	0.0273124789774638	736	26497	0.0277767294410688	191
chr_19	88278	89532	1255	*	Phatr3_J48730	GENE	38	3395	0.0111929307805596	516	18740	0.0275346851654216	783	28939	0.0270569128166143	200
chr_19	90108	92202	2095	*	Phatr3_J48731	GENE	77	6844	0.0112507305669199	868	31252	0.0277742224497632	1392	52494	0.026517316264716	336
chr_19	92375	94112	1738	*	Phatr3_EG00398	GENE	69	4165	0.0165666266506603	921	34308	0.0268450507170339	1151	44351	0.0259520642150121	193
chr_19	94825	97441	2617	*	Phatr3_J39274	GENE	105	9893	0.0106135651470737	2143	83794	0.0255746234813948	2864	111811	0.0256146532988704	487
chr_19	98491	99988	1498	*	Phatr3_J48732	GENE	37	3865	0.00957309184993532	619	20355	0.0304102186195038	939	35967	0.0261072649929102	246
chr_19	100361	101324	964	*	Phatr3_J22677	GENE	29	2470	0.0117408906882591	407	14682	0.02772101893475	596	21349	0.0279169984542602	125
chr_19	109965	110799	835	*	Phatr3_J48736	GENE	21	1558	0.0134788189987163	146	5333	0.0273767110444403	308	11011	0.027972027972028	118
chr_19	111172	112645	1474	*	Phatr3_J48737	GENE	26	2347	0.0110779718789945	186	6918	0.0268863833477884	384	14315	0.0268250087320992	136
chr_19	114950	116510	1561	*	Phatr3_J39282	GENE	30	2539	0.0118156754627806	272	9480	0.0286919831223629	473	17681	0.0267518805497427	132
chr_19	118463	119675	1213	*	Phatr3_J29812	GENE	1	18	0.0555555555555556	1	66	0.0151515151515152	0	54	0	3
chr_19	119965	121096	1132	*	Phatr3_J51157	GENE	0	0	0	0	0	0	0	0	0	0
chr_19	122118	123219	1102	*	Phatr3_J48742	GENE	32	2382	0.0134340890008396	328	12315	0.0266341859520909	553	20341	0.0271864706749914	110
chr_19	123350	124769	1420	*	Phatr3_J29821	GENE	21	2513	0.00835654596100279	236	8666	0.0272328640664667	558	18256	0.0305652936021034	167
chr_19	125309	126425	1117	*	Phatr3_J39288	GENE	38	3344	0.0113636363636364	291	9632	0.0302117940199336	516	18400	0.0280434782608696	129
chr_19	126616	128095	1480	*	Phatr3_J48744	GENE	42	3444	0.0121951219512195	567	20402	0.0277913930006862	886	34914	0.0253766397433694	202
chr_19	128733	129405	673	*	Phatr3_J15393	GENE	16	1107	0.014453477868112	162	5552	0.029178674351585	287	10074	0.0284891800675005	79
chr_19	129674	130883	1210	*	Phatr3_J48745	GENE	49	3908	0.0125383828045036	370	14091	0.0262578951103541	711	27371	0.0259763983778452	193
chr_19	131107	132775	1669	*	Phatr3_J48746	GENE	56	5247	0.0106727653897465	788	30031	0.0262395524624555	1246	46174	0.0269848832676398	302
chr_19	133276	135560	2285	*	Phatr3_J48747	GENE	83	6879	0.0120657072248873	1139	41715	0.0273043269807024	1711	64503	0.0265258980202471	378
chr_19	133361	133602	242	*	Phatr3_EG00372	GENE	9	553	0.0162748643761302	108	3615	0.0298755186721992	153	5730	0.0267015706806283	34
chr_19	136356	142650	6295	*	Phatr3_J29824	GENE	228	15581	0.0146332071112252	2301	83286	0.0276276925293567	3689	138035	0.0267251059513891	901
chr_19	140206	146956	6751	*	Phatr3_EG00408	GENE	246	19200	0.0128125	3045	112468	0.02707436782018	4542	172468	0.0263353201753369	1000
chr_19	146957	150697	3741	*	Phatr3_J48750	GENE	141	13064	0.010793018983466	4223	165925	0.0254512580985385	4408	177153	0.0248824462470294	778
chr_19	150703	151574	872	*	Phatr3_J48751	GENE	36	3157	0.011403230915426	294	11056	0.0265918958031838	551	20334	0.0270974722140258	164
chr_19	152252	152925	674	*	Phatr3_EG00373	GENE	12	1283	0.00935307872174591	250	8609	0.0290393773957486	323	12234	0.0264018309628903	83
chr_19	153103	154450	1348	*	Phatr3_J48752	GENE	67	4791	0.0139845543727823	1123	42725	0.0262843768285547	1439	58088	0.0247727585731993	310
chr_19	160741	162058	1318	*	Phatr3_J48754	GENE	36	4626	0.00778210116731518	1392	53610	0.0259653049804141	1663	60779	0.0273614241761135	291
chr_19	162159	163917	1759	*	Phatr3_J48755	GENE	93	8058	0.0115413253909159	2537	97036	0.0261449359000783	2941	117229	0.0250876489605814	506
chr_19	165951	166148	198	*	Phatr3_EG00388	GENE	10	933	0.0107181136120043	146	5888	0.0247961956521739	251	9247	0.0271439385746729	49
chr_19	166885	167212	328	*	Phatr3_EG00394	GENE	8	837	0.00955794504181601	97	2450	0.0395918367346939	142	4476	0.0317247542448615	47
chr_19	168090	168804	715	*	Phatr3_J15341	GENE	24	2453	0.00978393803505911	482	17307	0.0278500028890044	709	25595	0.0277007227974214	150
chr_19	169876	170479	604	*	Phatr3_J39303	GENE	40	3636	0.011001100110011	940	37692	0.0249389790937069	1086	42992	0.0252605135839226	155
chr_19	176214	177616	1403	*	Phatr3_EG02241	GENE	40	4201	0.00952154248988336	1085	42816	0.0253409940209268	1324	52578	0.0251816349043326	241
chr_19	178422	179577	1156	*	Phatr3_J48761	GENE	87	4750	0.0183157894736842	1775	71363	0.0248728332609335	1952	76385	0.0255547555148262	335
chr_19	180057	181548	1492	*	Phatr3_J48762	GENE	57	6610	0.0086232980332829	2083	81415	0.0255849659153719	2346	93751	0.0250237330801805	398
chr_19	182202	185372	3171	*	Phatr3_J48763	GENE	107	9189	0.0116443573838285	2011	72209	0.0278497140245676	2745	107681	0.0254919623703346	551
chr_19	185557	186370	814	*	Phatr3_EG00402	GENE	39	3313	0.0117718080289768	575	20869	0.0275528295558005	906	34308	0.0264078349073102	150
chr_19	186904	187435	532	*	Phatr3_EG00403	GENE	17	1728	0.00983796296296296	159	4947	0.0321406913280776	316	11563	0.027328547954683	99
chr_19	188358	191058	2701	*	Phatr3_EG02239	GENE	99	8347	0.0118605487001318	1028	36944	0.0278258986574275	1667	60833	0.0274028898788486	401
chr_19	191710	192748	1039	*	Phatr3_J48766	GENE	42	3306	0.0127041742286751	452	15977	0.0282906678350128	637	25265	0.0252127449040174	149
chr_19	193112	193904	793	*	Phatr3_J48767	GENE	29	2481	0.0116888351471181	321	13276	0.0241789695691473	540	21293	0.0253604470952895	183
chr_19	194489	195933	1445	*	Phatr3_J22713	GENE	54	4316	0.0125115848007414	487	19424	0.0250720757825371	916	34250	0.0267445255474453	247
chr_19	196146	197721	1576	*	Phatr3_J15355	GENE	52	3603	0.0144324174299195	347	13837	0.0250776902507769	684	24962	0.0274016505087733	234
chr_19	198173	198902	730	*	Phatr3_J39317	GENE	20	2046	0.00977517106549365	369	13830	0.0266811279826464	479	17226	0.0278068036688726	110
chr_19	199146	199890	745	*	Phatr3_J15326	GENE	12	1174	0.010221465076661	112	3346	0.0334728033472803	176	6482	0.0271521135452021	96
chr_19	200322	202573	2252	*	Phatr3_J15468	GENE	55	4505	0.0122086570477248	457	18028	0.0253494564011538	896	32721	0.0273830261911311	255
chr_19	203808	204750	943	*	Phatr3_J48772	GENE	42	2829	0.0148462354188759	283	10040	0.0281872509960159	486	18282	0.0265835247784706	136
chr_19	204869	205308	440	*	Phatr3_EG00382	GENE	7	491	0.0142566191446029	61	2057	0.0296548371414682	93	3584	0.0259486607142857	41
chr_19	205798	206760	963	*	Phatr3_J48773	GENE	22	1982	0.0110998990918264	191	6719	0.0284268492335169	368	13315	0.027638002253098	136
chr_19	206967	208254	1288	*	Phatr3_J15495	GENE	45	3598	0.0125069483046137	403	13776	0.0292537746806039	744	26896	0.0276621058893516	186
chr_19	208580	209497	918	*	Phatr3_EG00366	GENE	15	1275	0.0117647058823529	106	4076	0.0260058881256133	182	7269	0.025037831888843	91
chr_19	213606	214278	673	*	Phatr3_J39325	GENE	19	1569	0.0121096239643085	136	4173	0.0325904624970046	260	9425	0.0275862068965517	81
chr_19	214661	215561	901	*	Phatr3_J48777	GENE	17	2111	0.00805305542396968	209	7192	0.0290600667408231	347	13392	0.0259109916367981	134
chr_19	215889	216333	445	*	Phatr3_EG00375	GENE	14	950	0.0147368421052632	117	3702	0.0316045380875203	184	6689	0.0275078487068321	67
chr_19	216465	217598	1134	*	Phatr3_J48778	GENE	34	3246	0.0104744300677757	504	18553	0.0271654179916995	719	28017	0.0256629903273013	164
chr_19	218399	220210	1812	*	Phatr3_J42245	GENE	44	3560	0.0123595505617978	396	15181	0.0260852381266056	668	24310	0.0274784039489922	243
chr_19	221141	222260	1120	*	Phatr3_J39329	GENE	14	1301	0.01076095311299	109	4226	0.0257927117841931	229	8202	0.0279200195074372	100
chr_19	222692	223895	1204	*	Phatr3_J4846	GENE	38	2770	0.0137184115523466	301	10642	0.0282841571133246	426	15704	0.0271268466632705	158
chr_19	224460	225777	1318	*	Phatr3_J48781	GENE	43	3243	0.0132593277829171	312	11613	0.0268664427796435	584	19705	0.029637147931997	179
chr_19	226278	226644	367	*	Phatr3_J15417	GENE	8	872	0.00917431192660551	94	3354	0.0280262373285629	172	5772	0.0297990297990298	39
chr_19	227126	228332	1207	*	Phatr3_J48783	GENE	26	2127	0.0122237893747062	184	6231	0.0295297705023271	328	12126	0.0270493155203695	136
chr_19	233345	233957	613	*	Phatr3_J39335	GENE	27	1979	0.0136432541687721	213	7741	0.0275158248288335	322	13171	0.0244476501404601	99
chr_19	234702	235377	676	*	Phatr3_J48785	GENE	7	1071	0.0065359477124183	140	4900	0.0285714285714286	228	8008	0.0284715284715285	66
chr_19	235861	238738	2878	*	Phatr3_J48786	GENE	142	10731	0.0132326903364085	1318	48031	0.0274406112718869	2200	83187	0.0264464399485497	534
chr_19	239294	240283	990	*	Phatr3_J48787	GENE	38	3659	0.0103853511888494	519	19292	0.0269023429400788	758	28126	0.026950152883453	169
chr_19	253295	254456	1162	*	Phatr3_J48791	GENE	25	2647	0.00944465432565168	320	11023	0.0290302095618253	511	19474	0.0262401150251618	180
chr_19	255393	256231	839	*	Phatr3_J48792	GENE	19	2346	0.00809889173060529	186	7710	0.024124513618677	434	14768	0.0293878656554713	108
chr_19	256938	257757	820	*	Phatr3_J48793	GENE	44	3042	0.0144641683103222	214	8118	0.0263611727026361	404	15296	0.0264121338912134	151
chr_19	257890	259589	1700	*	Phatr3_J48794	GENE	55	4876	0.0112797374897457	443	16631	0.0266370031868198	914	33264	0.0274771524771525	293
chr_19	260146	261069	924	*	Phatr3_J39347	GENE	36	2997	0.012012012012012	459	17162	0.026745134599697	652	25175	0.0258987090367428	146
chr_19	261284	261860	577	*	Phatr3_J48795	GENE	28	1910	0.0146596858638743	385	14072	0.027359295054008	510	20251	0.0251839415337514	95
chr_19	262126	263398	1273	*	Phatr3_J29861	GENE	56	4225	0.0132544378698225	356	13324	0.0267187030921645	714	25482	0.0280197786672946	190
chr_19	263890	265693	1804	*	Phatr3_J48797	GENE	66	5009	0.0131762826911559	760	25845	0.0294060746759528	1163	43304	0.0268566414188066	306
chr_19	265249	265971	723	*	Phatr3_EG00416	GENE	39	1923	0.0202808112324493	386	13656	0.028265963678969	539	20377	0.0264513912744761	131
chr_19	266417	269613	3197	*	Phatr3_J48799	GENE	72	7131	0.0100967606226336	721	25369	0.0284205132248019	1221	45255	0.0269804441498177	397
chr_19	269966	272015	2050	*	Phatr3_J48800	GENE	60	4151	0.0144543483497952	538	19672	0.027348515656771	783	29859	0.0262232492715764	205
chr_19	272029	272383	355	*	Phatr3_J48801	GENE	21	1199	0.0175145954962469	129	4365	0.029553264604811	207	8121	0.0254894717399335	62
chr_19	272731	273199	469	*	Phatr3_J48802	GENE	21	1584	0.0132575757575758	206	8051	0.025586883616942	319	12654	0.0252094199462621	88
chr_19	273659	275048	1390	*	Phatr3_J2966	GENE	32	2711	0.0118037624492807	360	14194	0.0253628293645202	547	20957	0.0261010640835998	155
chr_19	275104	278422	3319	*	Phatr3_J39357	GENE	113	9828	0.0114977614977615	1343	49746	0.0269971454991356	2045	74626	0.0274033178784874	569
chr_19	275400	278558	3159	*	Phatr3_EG00383	GENE	108	9457	0.0114201120862853	1386	51607	0.0268568217489875	2075	75642	0.0274318500304064	547
chr_19	278809	280054	1246	*	Phatr3_J54952	GENE	55	5102	0.0107800862406899	1078	42012	0.025659335427973	1368	54588	0.0250604528467795	287
chr_19	280563	281514	952	*	Phatr3_J15338	GENE	49	4576	0.010708041958042	1061	41569	0.0255238278524862	1387	54637	0.025385727620477	268
chr_19	282012	283467	1456	*	Phatr3_J39360	GENE	38	3569	0.0106472401232838	442	17640	0.0250566893424036	761	28200	0.0269858156028369	216
chr_19	307509	309075	1567	*	Phatr3_J15374	GENE	71	6140	0.0115635179153094	933	37180	0.0250941366325982	1532	59056	0.0259414792739095	355
chr_19	309623	311526	1904	*	Phatr3_J48809	GENE	44	4900	0.00897959183673469	695	24749	0.0280819427047557	1073	40922	0.0262206148282098	249
chr_19	311764	312530	767	*	Phatr3_J48810	GENE	15	1795	0.00835654596100279	250	9116	0.0274243089074155	372	13765	0.0270250635670178	111
chr_19	312987	313632	646	*	Phatr3_EG00358	GENE	20	1863	0.0107353730542136	216	7328	0.0294759825327511	327	12562	0.0260308868014647	84
chr_19	314260	315098	839	*	Phatr3_J15281	GENE	24	1612	0.0148883374689826	125	5098	0.0245194193801491	298	9932	0.0300040273862263	106
chr_19	326138	327362	1225	*	Phatr3_J39374	GENE	59	5124	0.0115144418423107	935	36158	0.0258587311245091	1242	48707	0.0254994148684994	278
chr_19	327499	328153	655	*	Phatr3_EG00399	GENE	39	2638	0.0147839272175891	225	7991	0.0281566762607934	467	15831	0.029499084075548	92
chr_19	328907	329633	727	*	Phatr3_EG00359	GENE	32	1821	0.0175727622185612	336	14070	0.0238805970149254	456	17062	0.0267260579064588	109
chr_19	329901	331852	1952	*	Phatr3_J48815	GENE	67	6321	0.0105995886726784	813	28365	0.0286620835536753	1321	50594	0.0261098153931296	354
chr_19	332524	333801	1278	*	Phatr3_J15297	GENE	62	5215	0.011888782358581	941	33531	0.0280635829530882	1292	46982	0.0274998935762632	255
chr_19	333880	346003	12124	*	Phatr3_EG02242	GENE	326	30642	0.010638992232883	4617	173766	0.0265702151168813	6924	261645	0.0264633377286017	1762
chr_19	344076	344837	762	*	Phatr3_EG00360	GENE	44	4085	0.0107711138310894	1580	60133	0.0262750902166863	1650	69361	0.0237885843629705	274
chr_19	346050	347211	1162	*	Phatr3_J48817	GENE	52	4731	0.0109913337560769	1287	48534	0.0265174928915812	1343	53119	0.0252828554754419	203
chr_19	348070	352377	4308	*	Phatr3_EG02240	GENE	131	11650	0.011244635193133	2033	73288	0.0277398755594367	2736	101937	0.026840107124989	646
chr_19	352450	354295	1846	*	Phatr3_J15481	GENE	76	6046	0.012570294409527	826	29644	0.0278639859668061	1320	48661	0.0271264462300405	336
chr_19	354886	356561	1676	*	Phatr3_J29885	GENE	47	4460	0.0105381165919283	811	30126	0.0269202682068645	1087	42035	0.0258594028785536	295
chr_19	355627	356265	639	*	Phatr3_EG00414	GENE	12	1995	0.00601503759398496	437	16531	0.0264351823846107	632	23861	0.0264867356774653	135
chr_19	356592	358287	1696	*	Phatr3_J42247	GENE	77	7730	0.00996119016817594	1275	49791	0.0256070374164006	1951	72105	0.0270577629845364	360
chr_19	356976	358032	1057	*	Phatr3_EG00371	GENE	57	5458	0.0104433858556248	773	29182	0.0264889315331369	1300	46643	0.0278712775764852	240
chr_19	358794	359635	842	*	Phatr3_J48822	GENE	47	3353	0.0140172979421414	596	20676	0.0288256916231379	852	32055	0.0265793167992513	161
chr_19	360098	361423	1326	*	Phatr3_J48823	GENE	48	4253	0.011286150952269	823	31395	0.0262143653448001	1134	44116	0.025704959651827	241
chr_19	361852	362872	1021	*	Phatr3_J48824	GENE	30	2392	0.0125418060200669	253	9928	0.0254834810636583	443	15631	0.0283411170110677	108
chr_19	366220	366627	408	*	Phatr3_EG00384	GENE	16	1060	0.0150943396226415	83	3190	0.0260188087774295	188	6571	0.0286105615583625	64
chr_19	385707	387642	1936	*	Phatr3_J15324	GENE	61	6357	0.00959572125216297	1254	49551	0.0253072591875038	1690	65324	0.0258710428020329	403
chr_19	388384	389101	718	*	Phatr3_J22774	GENE	34	2744	0.0123906705539359	824	32691	0.0252057141109174	989	37496	0.0263761467889908	158
chr_19	392388	395598	3211	*	Phatr3_J15286	GENE	112	10697	0.0104702252968122	1994	73119	0.027270613657189	2675	101692	0.0263049207410612	549
chr_19	396160	397908	1749	*	Phatr3_J48833	GENE	49	3974	0.0123301459486663	487	17676	0.0275514822358	783	29852	0.0262293983652687	250
chr_19	402333	403000	668	*	Phatr3_J54956	GENE	21	1589	0.013215859030837	169	6093	0.0277367470868209	311	11824	0.0263024357239513	98
chr_19	403803	406704	2902	*	Phatr3_EG00378	GENE	147	11127	0.013211108115395	1637	61407	0.0266581985767095	2385	89209	0.0267349706868141	541
chr_19	406831	407792	962	*	Phatr3_J15472	GENE	29	2721	0.0106578463800074	595	22535	0.0264033725316175	741	28674	0.0258422264071982	190
chr_19	407893	409357	1465	*	Phatr3_J48837	GENE	59	6513	0.00905880546599109	1063	40604	0.0261796867303714	1491	59752	0.0249531396438613	306
chr_19	409448	411910	2463	*	Phatr3_J39402	GENE	63	5876	0.0107215793056501	773	27477	0.0281326200094625	1228	46065	0.0266579832844893	377
chr_19	412712	413297	586	*	Phatr3_J39403	GENE	30	2632	0.0113981762917933	153	5790	0.0264248704663212	331	13485	0.0245457916203189	112
chr_19	417040	417892	853	*	Phatr3_J54958	GENE	28	2404	0.0116472545757072	314	11800	0.0266101694915254	483	17964	0.0268871075484302	145
chr_19	418544	424467	5924	*	Phatr3_J15354	GENE	187	15739	0.0118813139335409	1359	47935	0.0283508918326901	2534	90932	0.0278669775216645	739
chr_19	424512	427836	3325	*	Phatr3_J52468	GENE	113	9817	0.011510644799837	1520	58153	0.0261379464516018	2245	81694	0.0274805983303547	488
chr_19	429431	429815	385	*	Phatr3_J39407	GENE	15	1196	0.0125418060200669	145	5921	0.0244891065698362	248	8620	0.0287703016241299	66
chr_19	430899	431742	844	*	Phatr3_EG01940	GENE	22	2342	0.00939368061485909	325	11506	0.0282461324526334	481	17252	0.0278808254115465	134
chr_19	432445	434041	1597	*	Phatr3_EG01943	GENE	74	6687	0.0110662479437715	995	37796	0.0263255370938724	1623	60249	0.0269382064432605	352
chr_19	435007	435295	289	*	Phatr3_EG00380	GENE	13	1028	0.0126459143968872	105	4123	0.0254668930390492	225	8051	0.0279468389019998	47
chr_19	436250	437315	1066	*	Phatr3_EG00369	GENE	32	3075	0.0104065040650407	292	9909	0.029468160258351	499	18604	0.0268221887766072	181
chr_19	437428	438988	1561	*	Phatr3_EG00404	GENE	47	5439	0.00864129435558007	944	34251	0.0275612390879098	1370	49881	0.0274653675748281	311
chr_19	439499	440495	997	*	Phatr3_EG00381	GENE	35	3272	0.0106968215158924	1304	50780	0.0256794013391099	1300	54954	0.0236561487789788	257
chr_19	440887	442609	1723	*	Phatr3_EG00395	GENE	36	3997	0.00900675506629972	520	17451	0.0297977193284052	775	27240	0.0284508076358297	223
chr_19	443415	445296	1882	*	Phatr3_J48846	GENE	77	6319	0.012185472384871	855	31038	0.027546878020491	1236	46331	0.0266776024691891	326
chr_19	445373	446351	979	*	Phatr3_J22797	GENE	31	2372	0.0130691399662732	263	9466	0.0277836467356856	494	17871	0.0276425493816798	144
[truncated: 11,123 more rows]
