# Supplementary material for: The model diatom Phaeodactylum tricornutum provides insights into the diversity and function of microeukaryotic DNA methyltransferases
Source: Commun Biol. 2023 Mar 9;6:253. doi: 10.1038/s42003-023-04629-0 (PMC9998398; doi:10.1038/s42003-023-04629-0)
Supplement: Supplementary file 10 — Supplementary Data 7 [file 42003_2023_4629_MOESM10_ESM.xlsx]

## Sheet: Supplementary Data 7
				Pt1 8.6 (WT)			DNMT5:KO M23
chr	start	end	size	meth reads	unmeth reads	%meth	meth reads	unmeth reads	%meth	nbrPooledCytosines (>=20%meth levels in WT)	meth context	pvalue (Score)	category (mut/WT)
bd_10x23	68553	68652	100	9	31	0.290322580645161	2	112	0.0178571428571429	4	CG	0.0000005280114400874	loss
bd_10x23	68853	69052	200	39	86	0.453488372093023	10	440	0.0227272727272727	12	CG	0.00000000000000000000000000000000000722309514377151	loss
bd_10x23	68953	69052	100	27	50	0.54	3	183	0.0163934426229508	6	CG	0.000000000000000000000205722355248968	loss
bd_10x23	69153	69252	100	22	34	0.647058823529412	7	230	0.0304347826086957	6	CG	0.000000000000000000000000013920017735954	loss
bd_10x23	69453	69552	100	23	56	0.410714285714286	5	97	0.0515463917525773	4	CG	0.0000000366692274856395	loss
bd_10x23	69953	70052	100	18	43	0.418604651162791	3	89	0.0337078651685393	7	CG	0.0000000173316623634398	loss
bd_12x23	2397	2496	100	15	56	0.267857142857143	3	143	0.020979020979021	7	CG	0.0000000554228723745351	loss
bd_14x6	67	166	100	41	134	0.305970149253731	5	210	0.0238095238095238	14	CG	0.0000000000000902095864890583	loss
bd_14x6	467	666	200	51	128	0.3984375	4	322	0.0124223602484472	20	CG	0.0000000000000000000000000000344457267506681	loss
bd_14x6	1167	1266	100	21	71	0.295774647887324	8	113	0.0707964601769911	7	CG	0.000047664038824545	loss
bd_14x6	2367	2466	100	52	151	0.344370860927152	21	639	0.0328638497652582	6	CG	0.0000000000000000000000000000000300589690040293	loss
bd_15x14	3986	4085	100	12	40	0.3	2	81	0.0246913580246914	5	CG	0.00000901515768966583	loss
bd_17x31	27688	27787	100	38	160	0.2375	3	246	0.0121951219512195	6	CG	0.000000000000249075619264501	loss
bd_17x31	28088	28187	100	20	100	0.2	0	40	0	8	CG	0.0022713224421616	loss
bd_17x31	34488	34587	100	45	115	0.391304347826087	0	72	0	5	CG	0.00000000137218827243487	loss
bd_17x31	38488	38587	100	110	346	0.317919075144509	25	741	0.0337381916329285	5	CG	0.00000000000000000000000000000000000000140458649126948	loss
bd_18x34	4349	4448	100	13	31	0.419354838709677	0	61	0	5	CG	0.0000000560234184908143	loss
bd_19x34	13392	13491	100	12	37	0.324324324324324	4	224	0.0178571428571429	7	CG	0.000000000000819827892344961	loss
bd_19x34	13892	14091	200	353	1307	0.270084162203519	44	1660	0.0265060240963855	14	CG	0.000000000000000000000000000000000000000000000000000000000000000000000000000000000102516497468975	loss
bd_19x34	14492	14591	100	21	36	0.583333333333333	1	113	0.00884955752212389	4	CG	0.0000000000000000407048062617754	loss
bd_19x34	14692	14791	100	94	138	0.681159420289855	18	824	0.0218446601941748	6	CG	0.0000000000000000000000000000000000000000000000000000000000000000000000000000000000000000000000000000000000000862830891216455	loss
bd_19x34	14892	14991	100	33	82	0.402439024390244	2	99	0.0202020202020202	5	CG	0.000000000115364789810899	loss
bd_19x34	15092	15191	100	30	90	0.333333333333333	10	247	0.0404858299595142	11	CG	0.000000000000265067483082881	loss
bd_19x34	15592	15791	200	111	326	0.340490797546012	12	427	0.0281030444964871	11	CG	0.0000000000000000000000000000031484669287438	loss
bd_19x34	15692	15791	100	50	124	0.403225806451613	7	209	0.0334928229665072	4	CG	0.00000000000000000745342706722406	loss
bd_19x34	15892	15991	100	88	385	0.228571428571429	11	643	0.0171073094867807	11	CG	0.000000000000000000000000000195385883092739	loss
bd_1x2	8627	8726	100	31	32	0.96875	0	43	0	4	CG	0.0000000000000000546575823154915	loss
bd_1x2	12627	12726	100	83	106	0.783018867924528	46	582	0.0790378006872852	5	CG	0.0000000000000000000000000000000000000000000000000000000000000000808972976292772	loss
bd_1x2	15227	15326	100	295	526	0.560836501901141	51	2053	0.0248416950803702	16	CG	0.000000000000000000000000000000000000000000000000000000000000000000000000000000000000000000000000000000000000000000000000000000000000000000000000000000000000000000000000000000000000000000000000000000000000000000000000000000000582053202704747	loss
bd_1x2	16227	16426	200	161	222	0.725225225225225	27	766	0.0352480417754569	15	CG	0.00000000000000000000000000000000000000000000000000000000000000000000000000000000000000000000000000000000000000000000872243604625825	loss
bd_1x2	25527	25626	100	38	145	0.262068965517241	7	360	0.0194444444444444	4	CG	0.00000000000000000753719671495295	loss
bd_1x2	25927	26026	100	19	69	0.27536231884058	0	70	0	7	CG	0.0000025100852043059	loss
bd_1x2	27127	27226	100	41	99	0.414141414141414	9	315	0.0285714285714286	8	CG	0.00000000000000000000000177999424410605	loss
bd_1x2	27727	27826	100	34	88	0.386363636363636	12	190	0.0631578947368421	6	CG	0.0000000000198419877094496	loss
bd_1x2	28227	28326	100	17	33	0.515151515151515	0	51	0	6	CG	0.0000000113227574065966	loss
bd_1x2	28527	28626	100	54	135	0.4	11	474	0.0232067510548523	11	CG	0.0000000000000000000000000000000000156313103857932	loss
bd_1x2	32127	32226	100	37	96	0.385416666666667	3	148	0.0202702702702703	12	CG	0.0000000000000729247402446061	loss
bd_1x2	32427	32626	200	125	395	0.316455696202532	15	531	0.0282485875706215	24	CG	0.00000000000000000000000000000000213437123995986	loss
bd_1x2	32827	32926	100	18	44	0.409090909090909	0	40	0	5	CG	0.00000542681087078038	loss
bd_1x2	33227	33526	300	45	107	0.420560747663551	10	435	0.0229885057471264	19	CG	0.000000000000000000000000000000000688818407358368	loss
bd_1x2	33727	33926	200	124	423	0.293144208037825	18	961	0.0187304890738814	16	CG	0.000000000000000000000000000000000000000000000000000011222396019569	loss
bd_20x24	614	713	100	26	105	0.247619047619048	3	220	0.0136363636363636	8	CG	0.00000000000594317827133452	loss
bd_20x24	2414	2513	100	58	209	0.277511961722488	36	1286	0.0279937791601866	4	CG	0.000000000000000000000000000000000000000000851953886226576	loss
bd_20x24	2714	2813	100	143	605	0.236363636363636	45	1723	0.0261172373766686	16	CG	0.0000000000000000000000000000000000000000000000000000000000210932143461113	loss
bd_20x24	9614	9713	100	10	37	0.27027027027027	1	61	0.0163934426229508	4	CG	0.000117615346286402	loss
bd_20x24	10314	10413	100	13	55	0.236363636363636	5	165	0.0303030303030303	4	CG	0.00000151309239077609	loss
bd_20x24	10714	10913	200	25	79	0.316455696202532	32	1373	0.023306627822287	13	CG	0.0000000000000000000000000000000000000162673719955858	loss
bd_20x24	10814	10913	100	14	44	0.318181818181818	11	345	0.0318840579710145	7	CG	0.000000000000415287895486797	loss
bd_20x24	11014	11113	100	27	82	0.329268292682927	9	206	0.0436893203883495	10	CG	0.0000000000483993488263175	loss
bd_20x24	12114	12213	100	39	53	0.735849056603774	2	83	0.0240963855421687	6	CG	0.00000000000000000181777955230446	loss
bd_21x34	661	760	100	121	402	0.300995024875622	27	1131	0.0238726790450928	9	CG	0.000000000000000000000000000000000000000000000000000000000329336262371724	loss
bd_21x34	961	1060	100	91	326	0.279141104294479	58	1923	0.0301612064482579	5	CG	0.0000000000000000000000000000000000000000000000000000000000000382444328754264	loss
bd_21x34	1161	1260	100	185	522	0.354406130268199	45	1601	0.028107432854466	9	CG	0.0000000000000000000000000000000000000000000000000000000000000000000000000000000000000000000000140197221674652	loss
bd_21x34	1661	1860	200	247	763	0.323722149410223	56	2202	0.0254314259763851	16	CG	0.00000000000000000000000000000000000000000000000000000000000000000000000000000000000000000000000000000000000000000000000125625860954083	loss
bd_21x34	5461	5560	100	101	342	0.295321637426901	29	911	0.0318331503841932	6	CG	0.00000000000000000000000000000000000000000729670712930657	loss
bd_21x34	6661	6760	100	55	154	0.357142857142857	11	287	0.0383275261324042	10	CG	0.000000000000000000594742878791219	loss
bd_24x34	184	483	300	181	473	0.382663847780127	53	1200	0.0441666666666667	22	CG	0.0000000000000000000000000000000000000000000000000000000000000000000000124379222534697	loss
bd_24x34	784	883	100	86	262	0.32824427480916	11	541	0.0203327171903882	22	CG	0.00000000000000000000000000000000000899488488779551	loss
bd_24x34	5884	5983	100	11	32	0.34375	2	137	0.0145985401459854	4	CG	0.000000000392826358193252	loss
bd_24x34	7084	7183	100	5	25	0.2	0	70	0	5	CG	0.000124873779751641	loss
bd_24x34	8884	9083	200	44	144	0.305555555555556	4	150	0.0266666666666667	11	CG	0.000000000126402019504877	loss
bd_24x34	11984	12083	100	10	47	0.212765957446809	1	106	0.00943396226415094	4	CG	0.00000755983984959295	loss
bd_24x34	12684	12783	100	18	74	0.243243243243243	7	190	0.0368421052631579	4	CG	0.000000303950347144395	loss
bd_24x34	13484	13583	100	28	81	0.345679012345679	6	195	0.0307692307692308	7	CG	0.000000000000574653401929814	loss
bd_24x34	13784	13883	100	57	85	0.670588235294118	6	235	0.025531914893617	5	CG	0.000000000000000000000000000000000000316299677054746	loss
bd_26x34	12333	12432	100	5	21	0.238095238095238	0	32	0	4	CG	0.0037493075511482	loss
bd_26x34	13933	14032	100	23	49	0.469387755102041	6	196	0.0306122448979592	5	CG	0.0000000000000000283351179110887	loss
bd_26x34	24833	24932	100	32	128	0.25	36	1217	0.0295809367296631	10	CG	0.00000000000000000000000000503357763938475	loss
bd_26x34	36733	37032	300	185	506	0.365612648221344	105	3861	0.0271950271950272	66	CG	0.00000000000000000000000000000000000000000000000000000000000000000000000000000000000000000000000000000000000000000000000000000000000000000000000000000000000000000000000000000000000137469751929556	loss
bd_26x34	40733	40832	100	16	56	0.285714285714286	4	162	0.0246913580246914	4	CG	0.00000000651649589636883	loss
bd_28x34	21744	21843	100	6	22	0.272727272727273	3	179	0.0167597765363128	4	CG	0.0000000502451122492936	loss
bd_28x34	22144	22243	100	79	143	0.552447552447552	18	509	0.0353634577603143	9	CG	0.000000000000000000000000000000000000000000000000000106698362308265	loss
bd_29x34	1702	1801	100	31	108	0.287037037037037	4	190	0.0210526315789474	7	CG	0.00000000000929629422667211	loss
bd_29x34	2802	2901	100	89	195	0.456410256410256	9	259	0.0347490347490347	9	CG	0.00000000000000000000000000605057796910637	loss
bd_29x34	3402	3601	200	80	225	0.355555555555556	8	360	0.0222222222222222	15	CG	0.00000000000000000000000000104624135088927	loss
bd_29x34	3802	3901	100	7	29	0.241379310344828	1	76	0.0131578947368421	4	CG	0.0000843662495383875	loss
bd_29x34	4402	4501	100	47	194	0.242268041237113	19	615	0.0308943089430894	10	CG	0.000000000000000000011486259022267	loss
bd_29x34	4602	4701	100	8	24	0.333333333333333	6	79	0.0759493670886076	4	CG	0.00128606776895255	loss
bd_29x34	5502	5601	100	14	54	0.259259259259259	7	219	0.0319634703196347	9	CG	0.0000000233138443520393	loss
bd_29x34	6402	6701	300	184	574	0.320557491289199	103	3845	0.0267880364109233	20	CG	0.0000000000000000000000000000000000000000000000000000000000000000000000000000000000000000000000000000000000000000000000000000000000000000000000000000000000262007289541596	loss
bd_31x35	1874	2273	400	345	1195	0.288702928870293	85	3441	0.024702121476315	47	CG	0.000000000000000000000000000000000000000000000000000000000000000000000000000000000000000000000000000000000000000000000000000000000000000000000000000000000000000104939119130261	loss
bd_31x35	6674	6773	100	42	129	0.325581395348837	10	585	0.0170940170940171	6	CG	0.000000000000000000000000000000000661019208920032	loss
bd_31x35	7074	7173	100	69	256	0.26953125	19	632	0.0300632911392405	9	CG	0.00000000000000000000000000555341188679421	loss
bd_31x35	17674	17773	100	65	261	0.24904214559387	55	2048	0.02685546875	5	CG	0.000000000000000000000000000000000000000000000000000683426066272498	loss
bd_31x35	18074	18173	100	134	529	0.253308128544423	70	2205	0.0317460317460317	10	CG	0.000000000000000000000000000000000000000000000000000000000000000000246077846874504	loss
bd_31x35	18574	18773	200	183	561	0.32620320855615	120	3870	0.0310077519379845	21	CG	0.00000000000000000000000000000000000000000000000000000000000000000000000000000000000000000000000000000000000000000000000000000000000000000000000000935856209671479	loss
bd_31x35	19174	19273	100	69	286	0.241258741258741	11	435	0.0252873563218391	14	CG	0.000000000000000000275615997701492	loss
bd_31x35	19374	19473	100	10	47	0.212765957446809	0	61	0	5	CG	0.000160434929058602	loss
bd_31x35	21674	21773	100	36	150	0.24	8	205	0.0390243902439024	4	CG	0.0000000163429960361058	loss
bd_31x35	22174	22273	100	10	21	0.476190476190476	1	44	0.0227272727272727	4	CG	0.00000551922959850218	loss
bd_31x35	22374	22473	100	47	120	0.391666666666667	50	1612	0.0310173697270471	11	CG	0.00000000000000000000000000000000000000000000000000000000000036879767321323	loss
bd_31x35	23174	23373	200	60	95	0.631578947368421	13	264	0.0492424242424242	9	CG	0.00000000000000000000000000000000255626899383501	loss
bd_31x35	27674	27773	100	30	77	0.38961038961039	4	218	0.018348623853211	5	CG	0.00000000000000000284399905486774	loss
bd_31x35	144774	144873	100	37	87	0.425287356321839	9	309	0.029126213592233	7	CG	0.00000000000000000000000413029408256391	loss
bd_31x35	145274	145373	100	170	692	0.245664739884393	50	1853	0.0269832703723691	8	CG	0.000000000000000000000000000000000000000000000000000000000000000000101167784760298	loss
bd_31x35	146374	146473	100	63	257	0.245136186770428	28	1029	0.0272108843537415	10	CG	0.000000000000000000000000000000000818362687668994	loss
bd_31x35	150674	151073	400	984	2650	0.371320754716981	254	9242	0.0274832287383683	26	CG	0	loss
bd_31x35	150974	151073	100	666	1855	0.359029649595687	206	7933	0.0259674776251103	9	CG	0	loss
bd_31x35	151174	151273	100	165	591	0.279187817258883	33	1149	0.0287206266318538	7	CG	0.00000000000000000000000000000000000000000000000000000312278449751735	loss
bd_31x35	151374	151473	100	65	140	0.464285714285714	27	628	0.0429936305732484	7	CG	0.000000000000000000000000000000000000000000216728057938292	loss
bd_31x35	152374	152473	100	46	128	0.359375	4	92	0.0434782608695652	4	CG	0.000000040964601966549	loss
bd_31x35	152574	152673	100	473	1449	0.326432022084196	65	2372	0.0274030354131535	6	CG	0.000000000000000000000000000000000000000000000000000000000000000000000000000000000000000000000000000000000000000000000000000000000000000000000000134332563475275	loss
bd_31x35	152774	152873	100	37	90	0.411111111111111	25	964	0.0259336099585062	6	CG	0.000000000000000000000000000000000000000000000000198348053757191	loss
bd_31x35	152974	153073	100	45	194	0.231958762886598	7	324	0.0216049382716049	10	CG	0.0000000000000179624685668416	loss
bd_31x35	163774	163873	100	30	114	0.263157894736842	4	88	0.0454545454545455	5	CG	0.00004312715598044	loss
bd_31x35	164574	164673	100	17	35	0.485714285714286	7	97	0.0721649484536082	4	CG	0.0000000626985985781762	loss
bd_31x35	172574	172673	100	5	20	0.25	1	44	0.0227272727272727	4	CG	0.00385904101061892	loss
bd_31x35	173474	173573	100	25	77	0.324675324675325	6	367	0.0163487738419619	4	CG	0.000000000000000000000840915395766149	loss
bd_31x35	173674	173773	100	67	88	0.761363636363636	13	322	0.0403726708074534	8	CG	0.0000000000000000000000000000000000000000000000000033604243869537	loss
bd_31x35	173774	173873	100	47	179	0.262569832402235	7	427	0.0163934426229508	5	CG	0.000000000000000000000509036142704269	loss
bd_31x35	173974	174073	100	80	106	0.754716981132076	12	618	0.0194174757281553	4	CG	0.000000000000000000000000000000000000000000000000000000000000000000000000000000000000000000000000394999770424105	loss
bd_31x35	174174	174273	100	92	118	0.779661016949153	6	327	0.018348623853211	8	CG	0.00000000000000000000000000000000000000000000000000000000000000005030976570062	loss
bd_31x35	174774	174873	100	6	24	0.25	3	66	0.0454545454545455	4	CG	0.00424814280033445	loss
bd_31x35	175074	175273	200	103	309	0.333333333333333	25	576	0.0434027777777778	16	CG	0.000000000000000000000000000000311352598359557	loss
bd_32x35	604	703	100	29	102	0.284313725490196	18	435	0.0413793103448276	8	CG	0.00000000000000804964597270088	loss
bd_32x35	2504	2603	100	69	162	0.425925925925926	12	417	0.0287769784172662	13	CG	0.0000000000000000000000000000000000908859153463477	loss
bd_32x35	4004	4103	100	20	51	0.392156862745098	2	139	0.0143884892086331	5	CG	0.000000000000749825225349192	loss
bd_32x35	78904	79003	100	25	44	0.568181818181818	1	167	0.00598802395209581	4	CG	0.0000000000000000000000106234978402898	loss
bd_32x35	83704	83803	100	14	27	0.518518518518518	2	90	0.0222222222222222	4	CG	0.0000000000591395977283979	loss
bd_32x35	85804	85903	100	37	101	0.366336633663366	11	257	0.0428015564202335	5	CG	0.000000000000000921048289841581	loss
bd_32x35	102904	103003	100	17	33	0.515151515151515	6	157	0.0382165605095541	4	CG	0.0000000000000320009770658911	loss
bd_32x35	103404	103503	100	10	38	0.263157894736842	9	352	0.0255681818181818	7	CG	0.000000000129771204903036	loss
bd_32x35	142604	142703	100	40	80	0.5	6	182	0.032967032967033	4	CG	0.000000000000000000094181875808666	loss
bd_32x35	142804	142903	100	60	111	0.540540540540541	13	413	0.0314769975786925	7	CG	0.00000000000000000000000000000000000000000131709607707476	loss
bd_32x35	200604	200703	100	14	54	0.259259259259259	12	384	0.03125	4	CG	0.0000000000406744731211047	loss
bd_32x35	241404	242103	700	1035	3269	0.316610584276537	336	12461	0.0269641280796084	64	CG	0	loss
bd_32x35	242004	242103	100	137	333	0.411411411411411	38	1972	0.0192697768762677	4	CG	0.00000000000000000000000000000000000000000000000000000000000000000000000000000000000000000000000000000000000000000000000000000000000000007439852518501	loss
bd_32x35	242204	242303	100	316	1051	0.300666032350143	182	6824	0.0266705744431419	26	CG	0.0000000000000000000000000000000000000000000000000000000000000000000000000000000000000000000000000000000000000000000000000000000000000000000000000000000000000000000000000000000000000000000000000000000000000000000000000000000000000000000000000000000000118720702761069	loss
bd_32x35	243904	244103	200	212	515	0.411650485436893	75	2806	0.0267284390591589	18	CG	0.00000000000000000000000000000000000000000000000000000000000000000000000000000000000000000000000000000000000000000000000000000000000000000000000000000000000000000000000000000000018481362306243	loss
bd_32x35	244004	244103	100	180	387	0.465116279069767	64	2252	0.0284191829484902	10	CG	0.0000000000000000000000000000000000000000000000000000000000000000000000000000000000000000000000000000000000000000000000000000000000000000000000000000000000000000000368939384711134	loss
bd_32x35	244204	244303	100	94	199	0.472361809045226	13	332	0.0391566265060241	14	CG	0.00000000000000000000000000000000447572326394045	loss
bd_32x35	244404	244503	100	31	92	0.33695652173913	2	250	0.008	6	CG	0.000000000000000000107570420620235	loss
bd_32x35	246604	246703	100	130	493	0.26369168356998	88	2797	0.0314622810153736	15	CG	0.00000000000000000000000000000000000000000000000000000000000000000000000000000000895161244219573	loss
bd_32x35	246804	246903	100	144	435	0.331034482758621	46	1739	0.0264519838987924	10	CG	0.0000000000000000000000000000000000000000000000000000000000000000000000000000000000000000283291071618993	loss
bd_32x35	291104	291203	100	13	55	0.236363636363636	11	561	0.0196078431372549	5	CG	0.00000000000000326845918863956	loss
bd_32x35	291404	291503	100	6	23	0.260869565217391	2	113	0.0176991150442478	4	CG	0.00000671269646516405	loss
bd_32x35	291604	291703	100	17	40	0.425	2	80	0.025	4	CG	0.0000000180850220326656	loss
bd_32x35	291804	291903	100	19	57	0.333333333333333	0	98	0	4	CG	0.00000000128562334708565	loss
bd_32x35	293104	293203	100	13	53	0.245283018867925	5	139	0.0359712230215827	4	CG	0.00000923764746514764	loss
bd_33x35	4836	4935	100	72	273	0.263736263736264	8	370	0.0216216216216216	5	CG	0.0000000000000000000633756283678918	loss
bd_33x35	7536	7635	100	22	56	0.392857142857143	9	266	0.0338345864661654	7	CG	0.000000000000000188482081205793	loss
bd_33x35	19236	19535	300	102	303	0.336633663366337	69	2236	0.0308586762075134	19	CG	0.00000000000000000000000000000000000000000000000000000000000000000000000000000000000000119275589262692	loss
bd_33x35	22836	22935	100	199	815	0.244171779141104	72	2539	0.0283576211106735	12	CG	0.00000000000000000000000000000000000000000000000000000000000000000000000000000000000019922701447798	loss
bd_33x35	26236	26335	100	40	82	0.48780487804878	1	125	0.008	5	CG	0.0000000000000000373792194858644	loss
bd_33x35	34936	35035	100	26	54	0.481481481481481	9	187	0.0481283422459893	4	CG	0.00000000000000249657595223868	loss
bd_33x35	36936	37035	100	73	293	0.249146757679181	64	2316	0.0276338514680484	8	CG	0.00000000000000000000000000000000000000000000000000000000331829681778017	loss
bd_33x35	40336	40435	100	30	128	0.234375	16	685	0.0233576642335766	8	CG	0.00000000000000000000416773621728607	loss
bd_33x35	40836	41135	300	162	420	0.385714285714286	38	1423	0.0267041461700632	32	CG	0.0000000000000000000000000000000000000000000000000000000000000000000000000000000000000000000000348525507109473	loss
bd_33x35	41336	41435	100	19	56	0.339285714285714	9	287	0.0313588850174216	5	CG	0.0000000000000196934321435394	loss
bd_33x35	41536	41635	100	74	136	0.544117647058823	31	1173	0.0264279624893436	4	CG	0.000000000000000000000000000000000000000000000000000000000000000000000000000000000000000000000000173700717980299	loss
bd_33x35	44936	45035	100	33	138	0.239130434782609	11	341	0.032258064516129	17	CG	0.00000000000167845684706458	loss
bd_33x35	45136	45235	100	85	347	0.244956772334294	25	963	0.0259605399792316	11	CG	0.00000000000000000000000000000000000430354108729742	loss
bd_33x35	45336	45435	100	72	266	0.270676691729323	8	209	0.0382775119617225	7	CG	0.0000000000238688944785682	loss
bd_33x35	45736	45835	100	217	763	0.284403669724771	25	951	0.0262881177707676	8	CG	0.00000000000000000000000000000000000000000000000000049481039411022	loss
bd_33x35	45936	46035	100	119	378	0.314814814814815	12	423	0.0283687943262411	4	CG	0.00000000000000000000000000144752913355344	loss
bd_34x35	936	1035	100	38	74	0.513513513513513	2	163	0.0122699386503067	7	CG	0.00000000000000000000231534809048439	loss
bd_34x35	1336	1535	200	73	211	0.345971563981043	8	346	0.023121387283237	21	CG	0.000000000000000000000000190446676853707	loss
bd_34x35	1436	1535	100	43	159	0.270440251572327	3	118	0.0254237288135593	13	CG	0.0000000696338185410257	loss
bd_34x35	1636	1735	100	54	123	0.439024390243902	15	318	0.0471698113207547	13	CG	0.00000000000000000000000552254632170153	loss
bd_34x35	1836	1935	100	55	171	0.321637426900585	11	274	0.0401459854014599	18	CG	0.000000000000000654469883248188	loss
bd_34x35	2036	2135	100	41	76	0.539473684210526	7	213	0.0328638497652582	10	CG	0.00000000000000000000000408939069728799	loss
bd_34x35	2236	2335	100	60	123	0.48780487804878	16	576	0.0277777777777778	13	CG	0.000000000000000000000000000000000000000000000000136560990046153	loss
bd_34x35	2636	2835	200	115	324	0.354938271604938	40	1180	0.0338983050847458	18	CG	0.00000000000000000000000000000000000000000000000000000000000000498932518029876	loss
bd_34x35	3336	3435	100	43	129	0.333333333333333	22	611	0.0360065466448445	9	CG	0.00000000000000000000000000434126534557698	loss
bd_34x35	6036	6135	100	21	49	0.428571428571429	2	35	0.0571428571428571	4	CG	0.000172432680909054	loss
bd_34x35	6436	6535	100	73	268	0.272388059701493	11	516	0.0213178294573643	9	CG	0.00000000000000000000000000826194627878601	loss
bd_34x35	6836	7035	200	327	1278	0.255868544600939	64	1744	0.036697247706422	24	CG	0.000000000000000000000000000000000000000000000000000000000000000000000917371104996776	loss
bd_34x35	6936	7035	100	184	719	0.255910987482615	43	1060	0.0405660377358491	7	CG	0.000000000000000000000000000000000000000263192369462005	loss
bd_34x35	7136	7235	100	56	197	0.284263959390863	12	212	0.0566037735849057	6	CG	0.000000000795719422339429	loss
bd_34x35	8336	8435	100	65	223	0.291479820627803	16	589	0.0271646859083192	10	CG	0.0000000000000000000000000000683927323525273	loss
bd_34x35	9336	9435	100	27	49	0.551020408163265	4	191	0.0209424083769634	6	CG	0.0000000000000000000000999258935259711	loss
bd_34x35	9636	10035	400	135	236	0.572033898305085	35	1368	0.0255847953216374	26	CG	0.000000000000000000000000000000000000000000000000000000000000000000000000000000000000000000000000000000000000000000000000000000000000000000543012340176969	loss
bd_34x35	13236	13335	100	62	242	0.256198347107438	17	572	0.0297202797202797	14	CG	0.0000000000000000000000342930337994964	loss
bd_34x35	15436	15535	100	29	60	0.483333333333333	5	121	0.0413223140495868	6	CG	0.00000000000103599436809414	loss
bd_34x35	16336	16435	100	28	51	0.549019607843137	10	283	0.0353356890459364	6	CG	0.0000000000000000000000000397352885395841	loss
bd_34x35	20536	20635	100	21	56	0.375	4	44	0.0909090909090909	4	CG	0.00114079881115824	loss
bd_34x35	25136	25235	100	5	20	0.25	1	37	0.027027027027027	4	CG	0.00884856287543618	loss
bd_34x35	27736	27935	200	159	450	0.353333333333333	33	1217	0.0271158586688578	20	CG	0.000000000000000000000000000000000000000000000000000000000000000000000000000602824291595368	loss
bd_34x35	27836	27935	100	72	314	0.229299363057325	20	834	0.0239808153477218	12	CG	0.00000000000000000000000000000682793313764617	loss
bd_34x35	28036	28135	100	12	36	0.333333333333333	4	108	0.037037037037037	5	CG	0.00000107245209086264	loss
bd_34x35	28636	28835	200	135	433	0.311778290993072	34	1044	0.0325670498084291	23	CG	0.000000000000000000000000000000000000000000000000000119096303151704	loss
bd_34x35	29736	29835	100	200	832	0.240384615384615	34	1120	0.0303571428571429	21	CG	0.00000000000000000000000000000000000000000000703181401586099	loss
bd_34x35	31836	31935	100	120	389	0.308483290488432	18	707	0.0254596888260255	7	CG	0.0000000000000000000000000000000000000000327250748795442	loss
bd_34x35	32536	32735	200	433	1664	0.260216346153846	180	5855	0.0307429547395389	17	CG	0.000000000000000000000000000000000000000000000000000000000000000000000000000000000000000000000000000000000000000000000000000000000000000000000000000000000000000000000000000000000000000000000000000000556054294848009	loss
bd_34x35	35036	35235	200	73	149	0.48993288590604	12	377	0.0318302387267905	18	CG	0.000000000000000000000000000000000000178353496103364	loss
bd_34x35	35436	35635	200	209	520	0.401923076923077	19	999	0.019019019019019	22	CG	0.00000000000000000000000000000000000000000000000000000000000000000000000000000000000000933616894896833	loss
bd_34x35	35836	36135	300	292	977	0.298874104401228	69	2597	0.0265691182133231	30	CG	0.000000000000000000000000000000000000000000000000000000000000000000000000000000000000000000000000000000000000000000000000000000363651258704964	loss
bd_35x35	8525	8624	100	20	35	0.571428571428571	4	120	0.0333333333333333	6	CG	0.0000000000000140118650902885	loss
bd_35x35	10225	10324	100	68	239	0.284518828451883	37	1203	0.0307564422277639	10	CG	0.000000000000000000000000000000000000000000764829468483345	loss
bd_35x35	10425	10524	100	20	84	0.238095238095238	8	354	0.0225988700564972	5	CG	0.00000000000053469465799097	loss
bd_35x35	11025	11124	100	81	170	0.476470588235294	22	596	0.0369127516778524	5	CG	0.00000000000000000000000000000000000000000000000032648817395788	loss
bd_35x35	11325	11424	100	102	425	0.24	64	2573	0.0248736883015935	19	CG	0.0000000000000000000000000000000000000000000000000000000000000000000000151044190498872	loss
bd_35x35	11625	11724	100	52	96	0.541666666666667	6	194	0.0309278350515464	7	CG	0.00000000000000000000000259752211244065	loss
bd_35x35	12325	12424	100	26	90	0.288888888888889	12	318	0.0377358490566038	12	CG	0.000000000000620810386792882	loss
bd_35x35	13225	13324	100	66	122	0.540983606557377	10	222	0.045045045045045	10	CG	0.000000000000000000000000052843210281593	loss
bd_35x35	16525	16624	100	45	152	0.296052631578947	15	625	0.024	8	CG	0.0000000000000000000000000000384229320565739	loss
bd_35x35	17425	17524	100	32	116	0.275862068965517	4	252	0.0158730158730159	8	CG	0.00000000000000899260752764817	loss
bd_38x36	3387	3586	200	53	130	0.407692307692308	5	138	0.036231884057971	11	CG	0.000000000000218315943209836	loss
bd_38x36	8987	9086	100	54	203	0.266009852216749	44	1846	0.0238353196099675	6	CG	0.00000000000000000000000000000000000000000000000000011612158203836	loss
bd_38x36	9787	9886	100	11	39	0.282051282051282	3	95	0.0315789473684211	7	CG	0.0000176385471308351	loss
bd_38x36	32287	32386	100	174	656	0.265243902439024	56	1731	0.0323512420566147	15	CG	0.0000000000000000000000000000000000000000000000000000000000000000080224102977996	loss
bd_38x36	43687	43786	100	28	55	0.509090909090909	77	3086	0.024951393389501	8	CG	0.0000000000000000000000000000000000000000000000000000000000000000000000000000000000000157103152649647	loss
bd_38x36	43887	43986	100	64	171	0.374269005847953	110	4334	0.0253807106598985	6	CG	0.000000000000000000000000000000000000000000000000000000000000000000000000000000000000000000000000000000000000000000000211463798653772	loss
bd_38x36	43987	44086	100	116	331	0.350453172205438	238	9831	0.0242091343708677	10	CG	0.0000000000000000000000000000000000000000000000000000000000000000000000000000000000000000000000000000000000000000000000000000000000000000000000000000000000000000000000000000000000000000000000000000000000000000000000000000327348982666334	loss
bd_38x36	44187	44286	100	103	229	0.449781659388646	130	4852	0.0267930750206101	13	CG	0.00000000000000000000000000000000000000000000000000000000000000000000000000000000000000000000000000000000000000000000000000000000000000000000000000000000000000000000000000000000000000000000000000268848970434842	loss
bd_38x36	44487	44586	100	73	110	0.663636363636364	42	1620	0.0259259259259259	11	CG	0.000000000000000000000000000000000000000000000000000000000000000000000000000000000000000000000000000000000000000000000000000000000000000000000000000837677497663648	loss
bd_38x36	44687	44786	100	8	27	0.296296296296296	2	42	0.0476190476190476	4	CG	0.00420465492626584	loss
bd_38x36	44887	44986	100	43	98	0.438775510204082	2	119	0.0168067226890756	7	CG	0.0000000000000332699399468512	loss
bd_38x36	45187	45686	500	115	390	0.294871794871795	55	2007	0.0274040857000498	36	CG	0.00000000000000000000000000000000000000000000000000000000000000000000000000000196087106101728	loss
bd_38x36	47287	47386	100	14	39	0.358974358974359	10	395	0.0253164556962025	7	CG	0.00000000000000000537091731709469	loss
bd_38x36	47487	47586	100	7	28	0.25	1	43	0.0232558139534884	4	CG	0.00316945785977943	loss
bd_3x5	2056	2155	100	20	70	0.285714285714286	18	712	0.0252808988764045	5	CG	0.000000000000000000000710631098657049	loss
bd_41x36	1356	1455	100	15	64	0.234375	2	111	0.018018018018018	5	CG	0.0000035291632103805	loss
bd_41x36	1556	1655	100	27	63	0.428571428571429	4	165	0.0242424242424242	5	CG	0.00000000000000242518126376357	loss
bd_41x36	2556	2655	100	16	46	0.347826086956522	5	327	0.0152905198776758	8	CG	0.0000000000000000000856927928894545	loss
bd_41x36	3156	3255	100	10	22	0.454545454545455	2	78	0.0256410256410256	4	CG	0.000000053338375492534	loss
bd_41x36	5056	5155	100	17	68	0.25	6	261	0.0229885057471264	7	CG	0.0000000000792346244813427	loss
bd_43x36	35898	36197	300	198	572	0.346153846153846	70	2204	0.0317604355716878	49	CG	0.0000000000000000000000000000000000000000000000000000000000000000000000000000000000000000000000000000000000000000457728885647622	loss
bd_43x36	37198	37297	100	16	36	0.444444444444444	1	66	0.0151515151515152	4	CG	0.0000000318260960233731	loss
bd_46x36	447	546	100	18	63	0.285714285714286	3	232	0.0129310344827586	8	CG	0.000000000000113557908088482	loss
bd_46x36	1447	1546	100	21	81	0.259259259259259	3	111	0.027027027027027	4	CG	0.00000169795714881176	loss
bd_46x36	2347	2446	100	12	37	0.324324324324324	6	102	0.0588235294117647	4	CG	0.0000396539104065862	loss
bd_46x36	3847	3946	100	22	75	0.293333333333333	5	181	0.0276243093922652	7	CG	0.000000000373756301709088	loss
bd_9x21	32466	32565	100	23	39	0.58974358974359	0	64	0	4	CG	0.00000000000414878379134114	loss
bd_9x21	32766	33165	400	122	301	0.40531561461794	51	1731	0.0294627383015598	18	CG	0.00000000000000000000000000000000000000000000000000000000000000000000000000000000000000000000000000000249690268264418	loss
chr_1	472	871	400	367	1140	0.321929824561404	91	3354	0.0271317829457364	57	CG	0.0000000000000000000000000000000000000000000000000000000000000000000000000000000000000000000000000000000000000000000000000000000000000000000000000000000000000000000000000000000144012376475658	loss
chr_1	772	871	100	85	279	0.304659498207885	17	1108	0.0153429602888087	14	CG	0.000000000000000000000000000000000000000000000000000000000000594448273681854	loss
chr_1	972	1071	100	154	528	0.291666666666667	27	1002	0.0269461077844311	13	CG	0.000000000000000000000000000000000000000000000000000571031321737735	loss
chr_1	1872	1971	100	111	335	0.33134328358209	17	699	0.0243204577968526	11	CG	0.0000000000000000000000000000000000000000000279354792581499	loss
chr_1	2072	2171	100	155	551	0.281306715063521	23	945	0.0243386243386243	9	CG	0.000000000000000000000000000000000000000000000000385227040491305	loss
chr_1	2472	2571	100	87	388	0.224226804123711	16	841	0.0190249702734839	15	CG	0.00000000000000000000000000000000351998826982417	loss
chr_1	5172	5271	100	228	949	0.240252897787144	164	5694	0.0288022479803302	10	CG	0.0000000000000000000000000000000000000000000000000000000000000000000000000000000000000000000000000000000000000000000000000000000000000000000000182664281771251	loss
chr_1	5472	5571	100	332	1318	0.251896813353566	285	11160	0.0255376344086022	10	CG	0.000000000000000000000000000000000000000000000000000000000000000000000000000000000000000000000000000000000000000000000000000000000000000000000000000000000000000000000000000000000000000000000000000000000000000000000000000000000000000000000000000000000000000000000000000000000000000519466193003772	loss
chr_1	12072	12171	100	49	165	0.296969696969697	141	5072	0.0277996845425868	8	CG	0.000000000000000000000000000000000000000000000000000000000000000000000000230563586385242	loss
chr_1	12272	12371	100	69	167	0.413173652694611	8	332	0.0240963855421687	14	CG	0.0000000000000000000000000000148322599079242	loss
chr_1	12972	13171	200	111	363	0.305785123966942	198	8266	0.0239535446406968	14	CG	0.000000000000000000000000000000000000000000000000000000000000000000000000000000000000000000000000000000000000000000000000000000000000000000000000000000000000000000000000000000737773285553604	loss
chr_1	13372	13471	100	11	43	0.255813953488372	12	600	0.02	4	CG	0.00000000000000129666941209849	loss
chr_1	13872	13971	100	92	293	0.313993174061433	35	1766	0.0198187995469989	24	CG	0.0000000000000000000000000000000000000000000000000000000000000000000000000000000000507359227249742	loss
chr_1	15572	15871	300	82	200	0.41	51	2154	0.0236768802228412	24	CG	0.000000000000000000000000000000000000000000000000000000000000000000000000000000000000000000000000000000000000000142502481436358	loss
chr_1	15772	15871	100	31	101	0.306930693069307	20	1033	0.0193610842207164	9	CG	0.000000000000000000000000000000000000000509974150001629	loss
chr_1	15972	16071	100	143	213	0.671361502347418	53	1781	0.0297585626052779	19	CG	0.0000000000000000000000000000000000000000000000000000000000000000000000000000000000000000000000000000000000000000000000000000000000000000000000000000000000000000000000000000000000000000000000005399919341396	loss
chr_1	16472	16671	200	99	156	0.634615384615385	6	224	0.0267857142857143	9	CG	0.0000000000000000000000000000000000000190007387999368	loss
chr_1	54572	54671	100	34	69	0.492753623188406	1	47	0.0212765957446809	4	CG	0.0000000650129646198552	loss
chr_1	301872	301971	100	18	57	0.315789473684211	1	108	0.00925925925925926	4	CG	0.00000000538252351036909	loss
chr_1	302272	302471	200	203	561	0.361853832442068	24	1225	0.0195918367346939	13	CG	0.0000000000000000000000000000000000000000000000000000000000000000000000000000000000000000130415817069394	loss
chr_1	302372	302471	100	139	383	0.362924281984334	15	799	0.0187734668335419	6	CG	0.00000000000000000000000000000000000000000000000000000000000289921756916715	loss
chr_1	302572	302671	100	31	60	0.516666666666667	6	158	0.0379746835443038	6	CG	0.0000000000000000631313301227583	loss
chr_1	302972	303071	100	71	220	0.322727272727273	95	3861	0.0246050246050246	17	CG	0.0000000000000000000000000000000000000000000000000000000000000000000000000000000000000000000000000000000282119940371498	loss
chr_1	303172	303271	100	66	290	0.227586206896552	41	1657	0.0247435123717562	9	CG	0.0000000000000000000000000000000000000000000531872511526064	loss
chr_1	305772	305871	100	52	139	0.37410071942446	104	3397	0.0306152487488961	4	CG	0.000000000000000000000000000000000000000000000000000000000000000000000000000000000147728412444327	loss
chr_1	306072	306271	200	453	1762	0.257094211123723	391	14325	0.0272949389179756	32	CG	0	loss
chr_1	306172	306271	100	259	1065	0.243192488262911	238	9547	0.024929297161412	18	CG	0.000000000000000000000000000000000000000000000000000000000000000000000000000000000000000000000000000000000000000000000000000000000000000000000000000000000000000000000000000000000000000000000000000000000000000000000000000000406934995474287	loss
chr_1	306372	306471	100	214	638	0.335423197492163	155	6798	0.0228008237716976	8	CG	0.0000000000000000000000000000000000000000000000000000000000000000000000000000000000000000000000000000000000000000000000000000000000000000000000000000000000000000000000000000000000000000000000000000000000000000000000000000000000000000000000000000000000000000000000178812967861413	loss
chr_1	307072	307171	100	166	649	0.2557781201849	48	1691	0.0283855706682436	5	CG	0.0000000000000000000000000000000000000000000000000000000000000000748166364490222	loss
chr_1	312772	312871	100	51	157	0.32484076433121	41	1530	0.026797385620915	11	CG	0.000000000000000000000000000000000000000000000000000000886831290065307	loss
chr_1	312972	313071	100	57	171	0.333333333333333	22	546	0.0402930402930403	15	CG	0.0000000000000000000000000244913743730895	loss
chr_1	313072	313171	100	17	43	0.395348837209302	3	79	0.0379746835443038	5	CG	0.000000396313328400125	loss
chr_1	313272	313371	100	29	83	0.349397590361446	21	747	0.0281124497991968	7	CG	0.000000000000000000000000000000387116213786399	loss
chr_1	313472	313571	100	18	33	0.545454545454545	5	189	0.0264550264550265	5	CG	0.000000000000000000289226158848492	loss
chr_1	313672	313771	100	11	53	0.207547169811321	0	71	0	4	CG	0.0000603500238437811	loss
chr_1	314872	315071	200	51	160	0.31875	17	589	0.0288624787775891	20	CG	0.0000000000000000000000000000221328156460218	loss
chr_1	314972	315071	100	28	86	0.325581395348837	10	338	0.029585798816568	10	CG	0.0000000000000000148064290510783	loss
chr_1	315172	315271	100	31	104	0.298076923076923	8	233	0.0343347639484979	12	CG	0.0000000000036027931682644	loss
chr_1	320672	321671	1000	2909	7583	0.383621258077278	624	21980	0.0283894449499545	130	CG	0	loss
chr_1	323872	323971	100	18	68	0.264705882352941	6	147	0.0408163265306122	5	CG	0.00000137895433422032	loss
chr_1	345272	345371	100	23	78	0.294871794871795	7	326	0.0214723926380368	7	CG	0.000000000000000197906289660062	loss
chr_1	346172	346271	100	23	99	0.232323232323232	41	2475	0.0165656565656566	6	CG	0.0000000000000000000000000000000000000000306715130124967	loss
chr_1	347372	347471	100	20	66	0.303030303030303	6	353	0.0169971671388102	5	CG	0.00000000000000000152491939856824	loss
chr_1	347772	347871	100	28	98	0.285714285714286	14	440	0.0318181818181818	4	CG	0.0000000000000000370600209336001	loss
chr_1	348572	348671	100	61	210	0.29047619047619	23	573	0.0401396160558464	14	CG	0.0000000000000000000000204917199918466	loss
chr_1	350572	350671	100	9	32	0.28125	2	81	0.0246913580246914	4	CG	0.0000356692427442016	loss
chr_1	351172	351271	100	18	68	0.264705882352941	5	129	0.0387596899224806	8	CG	0.00000290440468069622	loss
chr_1	353372	353571	200	107	135	0.792592592592593	9	254	0.0354330708661417	10	CG	0.00000000000000000000000000000000000000000000000000000598222823820613	loss
chr_1	353872	353971	100	58	147	0.394557823129252	15	607	0.0247116968698517	6	CG	0.00000000000000000000000000000000000000000950105599508375	loss
chr_1	354172	354271	100	59	238	0.247899159663866	18	713	0.0252454417952314	13	CG	0.0000000000000000000000000022079058484932	loss
chr_1	355872	355971	100	64	213	0.300469483568075	11	425	0.0258823529411765	10	CG	0.0000000000000000000000056851626488529	loss
chr_1	356272	356371	100	27	115	0.234782608695652	0	87	0	7	CG	0.00000132912452547885	loss
chr_1	356572	356771	200	167	490	0.340816326530612	45	1833	0.0245499181669394	25	CG	0.00000000000000000000000000000000000000000000000000000000000000000000000000000000000000000000000000000132345093676831	loss
chr_1	356672	356771	100	102	295	0.345762711864407	30	1175	0.025531914893617	13	CG	0.0000000000000000000000000000000000000000000000000000000000000000102225467701449	loss
chr_1	356872	356971	100	31	107	0.289719626168224	15	449	0.0334075723830735	10	CG	0.00000000000000000817495323187521	loss
chr_1	357272	357371	100	21	92	0.228260869565217	4	320	0.0125	7	CG	0.0000000000000309713943976987	loss
chr_1	357672	357871	200	75	254	0.295275590551181	20	735	0.0272108843537415	18	CG	0.0000000000000000000000000000000000176507594806625	loss
chr_1	358272	358471	200	53	167	0.317365269461078	11	437	0.0251716247139588	14	CG	0.000000000000000000000000320487632914964	loss
chr_1	574672	575071	400	142	222	0.63963963963964	15	749	0.0200267022696929	35	CG	0.000000000000000000000000000000000000000000000000000000000000000000000000000000000000000000000000000000000117972310230238	loss
chr_1	575472	575771	300	75	188	0.398936170212766	55	1599	0.034396497811132	23	CG	0.000000000000000000000000000000000000000000000000000000000000000000000000203022103477032	loss
chr_1	575972	576171	200	52	81	0.641975308641975	7	326	0.0214723926380368	10	CG	0.00000000000000000000000000000000000000000000265782157793373	loss
chr_1	576072	576171	100	38	52	0.730769230769231	4	234	0.0170940170940171	6	CG	0.00000000000000000000000000000000000000414325687515828	loss
chr_1	576272	576371	100	21	36	0.583333333333333	1	116	0.00862068965517241	4	CG	0.0000000000000000172772202859324	loss
chr_1	576572	576671	100	52	175	0.297142857142857	7	307	0.0228013029315961	16	CG	0.00000000000000000157712067498119	loss
chr_1	576772	576871	100	38	58	0.655172413793103	9	210	0.0428571428571429	4	CG	0.00000000000000000000000000372425286008093	loss
chr_1	576972	577071	100	49	76	0.644736842105263	18	602	0.0299003322259136	6	CG	0.00000000000000000000000000000000000000000000000000000000000000111631723840825	loss
chr_1	577172	577271	100	7	29	0.241379310344828	0	45	0	4	CG	0.000542485018606989	loss
chr_1	613272	613371	100	72	144	0.5	33	875	0.0377142857142857	4	CG	0.00000000000000000000000000000000000000000000000000000000000000145323596085548	loss
chr_1	853872	853971	100	10	41	0.24390243902439	13	552	0.0235507246376812	5	CG	0.000000000002382512988995	loss
chr_1	880672	880771	100	11	26	0.423076923076923	9	281	0.0320284697508897	4	CG	0.0000000000000154790849587996	loss
chr_1	880972	881071	100	52	222	0.234234234234234	14	511	0.0273972602739726	6	CG	0.000000000000000000406576050820432	loss
chr_1	884272	884371	100	30	46	0.652173913043478	3	110	0.0272727272727273	4	CG	0.00000000000000000462981761674589	loss
chr_1	986972	987071	100	11	23	0.478260869565217	2	59	0.0338983050847458	4	CG	0.000000831067173348068	loss
chr_1	988272	988371	100	7	32	0.21875	1	69	0.0144927536231884	4	CG	0.000415298341722389	loss
chr_1	988672	988771	100	6	24	0.25	2	79	0.0253164556962025	4	CG	0.000324079814063238	loss
chr_1	988972	989071	100	13	28	0.464285714285714	1	43	0.0232558139534884	4	CG	0.00000540447249805677	loss
chr_1	997572	997671	100	14	42	0.333333333333333	1	78	0.0128205128205128	6	CG	0.000000463013378328935	loss
chr_1	1014472	1014571	100	9	39	0.230769230769231	1	50	0.02	4	CG	0.00180266246350384	loss
chr_1	1014872	1014971	100	40	66	0.606060606060606	7	188	0.0372340425531915	5	CG	0.00000000000000000000000245377421125505	loss
chr_1	1015372	1015571	200	39	103	0.378640776699029	36	1601	0.0224859462835728	9	CG	0.0000000000000000000000000000000000000000000000000000000000000000795259952845004	loss
chr_1	1015972	1016071	100	21	61	0.344262295081967	10	421	0.0237529691211401	6	CG	0.00000000000000000000254334250008451	loss
chr_1	1016172	1016271	100	39	117	0.333333333333333	24	1049	0.0228789323164919	8	CG	0.0000000000000000000000000000000000000000000121476326357834	loss
chr_1	1016972	1017071	100	11	24	0.458333333333333	1	59	0.0169491525423729	4	CG	0.000000247456567618014	loss
chr_1	1020372	1020471	100	25	49	0.510204081632653	3	116	0.0258620689655172	8	CG	0.0000000000000511850106750433	loss
chr_1	1139472	1139571	100	28	96	0.291666666666667	22	752	0.0292553191489362	5	CG	0.00000000000000000000000161571139324436	loss
chr_1	1141772	1141871	100	42	102	0.411764705882353	11	268	0.041044776119403	8	CG	0.000000000000000000155921804794822	loss
chr_1	1144572	1144671	100	19	93	0.204301075268817	0	136	0	12	CG	0.0000000434091720519947	loss
chr_1	1144972	1145071	100	14	40	0.35	2	50	0.04	4	CG	0.00013644978131733	loss
chr_1	1146472	1146671	200	37	150	0.246666666666667	3	235	0.0127659574468085	18	CG	0.000000000000304494731266952	loss
chr_1	1147572	1147771	200	56	122	0.459016393442623	11	435	0.0252873563218391	16	CG	0.0000000000000000000000000000000000000246358399616729	loss
chr_1	1150672	1150871	200	50	121	0.413223140495868	37	1487	0.0248823133826496	11	CG	0.000000000000000000000000000000000000000000000000000000000000000000000000462226335249333	loss
chr_1	1150772	1150871	100	36	76	0.473684210526316	28	1070	0.0261682242990654	6	CG	0.00000000000000000000000000000000000000000000000000000000000499797650049552	loss
chr_1	1150972	1151071	100	29	44	0.659090909090909	5	142	0.0352112676056338	4	CG	0.0000000000000000000141355845293894	loss
chr_1	1151072	1151171	100	16	24	0.666666666666667	1	31	0.032258064516129	4	CG	0.000000499126326708118	loss
chr_1	1151272	1151371	100	17	32	0.53125	2	116	0.0172413793103448	6	CG	0.0000000000000201144129280157	loss
chr_1	1151772	1151871	100	21	90	0.233333333333333	10	373	0.0268096514745308	7	CG	0.00000000000263816774642626	loss
chr_1	1152172	1152371	200	37	101	0.366336633663366	3	150	0.02	17	CG	0.00000000000026974287317012	loss
chr_1	1152572	1152771	200	58	137	0.423357664233577	15	866	0.0173210161662818	16	CG	0.000000000000000000000000000000000000000000000000000000000000000316127376278392	loss
chr_1	1153972	1154071	100	45	125	0.36	24	507	0.0473372781065089	7	CG	0.0000000000000000000000182386845709841	loss
chr_1	1154672	1154771	100	14	24	0.583333333333333	3	81	0.037037037037037	4	CG	0.000000000221136192508637	loss
chr_1	1155372	1155471	100	22	28	0.785714285714286	5	69	0.072463768115942	5	CG	0.00000000000164413915476275	loss
chr_1	1155572	1155671	100	11	28	0.392857142857143	1	32	0.03125	5	CG	0.000486273030151646	loss
chr_1	1155772	1155871	100	16	45	0.355555555555556	3	229	0.0131004366812227	6	CG	0.00000000000000020721179127091	loss
chr_1	1155872	1155971	100	12	42	0.285714285714286	3	85	0.0352941176470588	4	CG	0.0000407839053623967	loss
chr_1	1156072	1156171	100	88	302	0.291390728476821	51	2262	0.0225464190981432	32	CG	0.00000000000000000000000000000000000000000000000000000000000000000000000000000000005571355220221	loss
chr_1	1156472	1156571	100	18	72	0.25	2	109	0.018348623853211	8	CG	0.00000126672678521299	loss
chr_1	1185272	1185371	100	6	24	0.25	0	24	0	4	CG	0.00883266748421367	loss
chr_1	1205472	1205571	100	15	43	0.348837209302326	20	573	0.0349040139616056	7	CG	0.0000000000000000152429479016624	loss
chr_1	1244672	1244771	100	60	109	0.55045871559633	19	603	0.0315091210613599	14	CG	0.0000000000000000000000000000000000000000000000000000000311094292404683	loss
chr_1	1244972	1245071	100	39	104	0.375	2	175	0.0114285714285714	9	CG	0.000000000000000166616034199256	loss
chr_1	1245672	1245771	100	66	136	0.485294117647059	12	441	0.0272108843537415	14	CG	0.00000000000000000000000000000000000000000461174201433125	loss
chr_1	1246772	1246871	100	104	368	0.282608695652174	30	966	0.031055900621118	22	CG	0.00000000000000000000000000000000000000000451246904302354	loss
chr_1	1246972	1247071	100	8	33	0.242424242424242	9	291	0.0309278350515464	5	CG	0.000000274248974931156	loss
chr_1	1247672	1247871	200	70	175	0.4	8	327	0.0244648318042813	12	CG	0.00000000000000000000000000036249335720518	loss
chr_1	1248872	1249071	200	50	173	0.289017341040462	29	852	0.034037558685446	17	CG	0.00000000000000000000000000000418820971720496	loss
chr_1	1282072	1282171	100	19	86	0.22093023255814	4	275	0.0145454545454545	11	CG	0.0000000000103859870212999	loss
chr_1	1543472	1543571	100	22	77	0.285714285714286	6	205	0.0292682926829268	9	CG	0.000000000176716895288916	loss
chr_1	1722272	1722371	100	32	126	0.253968253968254	7	192	0.0364583333333333	9	CG	0.00000000873616152713249	loss
chr_1	1722572	1722671	100	40	58	0.689655172413793	3	173	0.0173410404624277	4	CG	0.0000000000000000000000000000104276478682275	loss
chr_1	1723072	1723171	100	10	26	0.384615384615385	1	111	0.00900900900900901	4	CG	0.000000000281302033309078	loss
chr_1	1740172	1740271	100	39	64	0.609375	15	774	0.0193798449612403	4	CG	0.00000000000000000000000000000000000000000000000000000000000000000000000000143667917108018	loss
chr_1	1772972	1773071	100	22	68	0.323529411764706	2	108	0.0185185185185185	6	CG	0.0000000111918089163265	loss
chr_1	1773272	1773371	100	5	21	0.238095238095238	4	130	0.0307692307692308	4	CG	0.000201972896606962	loss
chr_1	1773772	1773871	100	13	36	0.361111111111111	3	166	0.0180722891566265	5	CG	0.00000000000641015627594065	loss
chr_1	1796572	1796671	100	23	76	0.302631578947368	12	501	0.0239520958083832	11	CG	0.00000000000000000000421032272828953	loss
chr_1	1797372	1797471	100	69	273	0.252747252747253	28	1343	0.0208488458674609	15	CG	0.00000000000000000000000000000000000000000000000171974760074802	loss
chr_1	1797772	1797971	200	46	129	0.356589147286822	7	343	0.0204081632653061	10	CG	0.00000000000000000000000117426992189592	loss
chr_1	1822872	1822971	100	9	24	0.375	1	72	0.0138888888888889	4	CG	0.000000594074082650447	loss
chr_1	2240372	2240471	100	48	112	0.428571428571429	7	243	0.0288065843621399	7	CG	0.000000000000000000000684132934208813	loss
chr_1	2243972	2244071	100	20	86	0.232558139534884	24	1148	0.0209059233449477	12	CG	0.00000000000000000000000328650624362026	loss
chr_1	2244472	2244571	100	27	101	0.267326732673267	44	2085	0.0211031175059952	11	CG	0.00000000000000000000000000000000000000000659934335814635	loss
chr_1	2246272	2246371	100	15	29	0.517241379310345	1	71	0.0140845070422535	4	CG	0.000000000586184582116939	loss
chr_1	2270972	2271371	400	227	400	0.5675	113	4028	0.0280536246276068	26	CG	0	loss
chr_1	2331672	2331871	200	29	68	0.426470588235294	71	2556	0.0277777777777778	12	CG	0.000000000000000000000000000000000000000000000000000000000000000756805113274598	loss
chr_1	2332172	2332271	100	12	24	0.5	3	68	0.0441176470588235	4	CG	0.000000230104158405597	loss
chr_1	2506672	2506871	200	49	143	0.342657342657343	10	262	0.0381679389312977	13	CG	0.000000000000000156163239489652	loss
chr_1	2507872	2508071	200	89	215	0.413953488372093	6	300	0.02	22	CG	0.0000000000000000000000000000127017310517107	loss
chr_1	2508272	2508371	100	13	47	0.276595744680851	4	148	0.027027027027027	5	CG	0.000000145013025613888	loss
chr_1	2508772	2508871	100	11	41	0.268292682926829	25	799	0.0312891113892365	6	CG	0.000000000000372616912448443	loss
chr_1	2512172	2512271	100	9	36	0.25	1	116	0.00862068965517241	5	CG	0.000000376803298050813	loss
chr_1	2512772	2512871	100	23	80	0.2875	4	303	0.0132013201320132	5	CG	0.000000000000000023744744825776	loss
chr_1	2515972	2516171	200	76	169	0.449704142011834	5	210	0.0238095238095238	20	CG	0.0000000000000000000000158590819826591	loss
chr_1	2516472	2516571	100	55	125	0.44	4	163	0.0245398773006135	9	CG	0.00000000000000000753719671495295	loss
chr_1	2521372	2521471	100	43	74	0.581081081081081	5	125	0.04	11	CG	0.0000000000000000102261561352592	loss
chr_1	2523172	2523371	200	64	165	0.387878787878788	22	707	0.0311173974540311	11	CG	0.000000000000000000000000000000000000000000387696404292217	loss
chr_1	2523572	2523671	100	28	94	0.297872340425532	5	169	0.029585798816568	8	CG	0.000000000384953184238039	loss
chr_1	2523972	2524071	100	14	33	0.424242424242424	3	104	0.0288461538461538	5	CG	0.00000000235932361086275	loss
chr_1	2524472	2524571	100	7	28	0.25	6	138	0.0434782608695652	5	CG	0.000214107583412595	loss
chr_10	489	588	100	266	1023	0.260019550342131	330	12252	0.0269343780607248	18	CG	0.00000000000000000000000000000000000000000000000000000000000000000000000000000000000000000000000000000000000000000000000000000000000000000000000000000000000000000000000000000000000000000000000000000000000000000000000000000000000000000000000000000000000000000000900139910706552	loss
chr_10	52489	52588	100	140	594	0.235690235690236	75	2885	0.0259965337954939	19	CG	0.000000000000000000000000000000000000000000000000000000000000000000000000000000000149284340022349	loss
chr_10	53089	53188	100	87	204	0.426470588235294	7	318	0.0220125786163522	15	CG	0.000000000000000000000000000000185543040045889	loss
chr_10	57089	57188	100	0	34	0	6	28	0.214285714285714	4	CG	0.0045215436066389	gain
chr_10	305589	305688	100	20	82	0.24390243902439	4	183	0.0218579234972678	5	CG	0.00000000695108424879197	loss
chr_10	305789	305888	100	65	150	0.433333333333333	24	1288	0.0186335403726708	6	CG	0.000000000000000000000000000000000000000000000000000000000000000000000000000000000000000821339316162387	loss
chr_10	305989	306088	100	63	201	0.313432835820896	53	1954	0.0271238485158649	8	CG	0.0000000000000000000000000000000000000000000000000000000000000000358930876009689	loss
chr_10	545289	545388	100	351	1152	0.3046875	113	3795	0.0297760210803689	12	CG	0.000000000000000000000000000000000000000000000000000000000000000000000000000000000000000000000000000000000000000000000000000000000000000000000000000000000000000000000000000852912225015665	loss
chr_10	546289	546388	100	122	419	0.291169451073986	16	870	0.0183908045977011	8	CG	0.000000000000000000000000000000000000000000000000250815616778717	loss
chr_10	546589	546788	200	265	843	0.31435349940688	42	1425	0.0294736842105263	11	CG	0.00000000000000000000000000000000000000000000000000000000000000000000000000000000341116775770417	loss
chr_10	641689	641788	100	36	117	0.307692307692308	9	214	0.0420560747663551	4	CG	0.0000000000204437458671649	loss
chr_10	960289	960488	200	124	351	0.353276353276353	22	713	0.0308555399719495	17	CG	0.000000000000000000000000000000000000000000000218862724994561	loss
chr_10	970089	970188	100	56	107	0.523364485981308	27	510	0.0529411764705882	12	CG	0.0000000000000000000000000000000000000464511922189562	loss
chr_11	640	739	100	52	169	0.307692307692308	5	190	0.0263157894736842	6	CG	0.000000000000452195229368389	loss
chr_11	1040	1139	100	18	67	0.26865671641791	3	98	0.0306122448979592	5	CG	0.00000709652362193767	loss
chr_11	4640	4739	100	70	256	0.2734375	6	269	0.0223048327137546	6	CG	0.00000000000000044570266307425	loss
chr_11	9040	9139	100	49	171	0.286549707602339	17	388	0.0438144329896907	14	CG	0.000000000000000375481900604022	loss
chr_11	13540	13739	200	96	232	0.413793103448276	22	624	0.0352564102564103	24	CG	0.000000000000000000000000000000000000000000000814192979753107	loss
chr_11	14140	14239	100	14	30	0.466666666666667	1	99	0.0101010101010101	5	CG	0.0000000000107824240213148	loss
chr_11	14640	14739	100	10	40	0.25	12	296	0.0405405405405405	6	CG	0.000000561208410514158	loss
chr_11	22640	22739	100	15	45	0.333333333333333	16	282	0.0567375886524823	6	CG	0.0000000048780499393619	loss
chr_11	23540	23639	100	31	107	0.289719626168224	3	162	0.0185185185185185	12	CG	0.0000000000728657853476954	loss
chr_11	24040	24139	100	30	87	0.344827586206897	4	256	0.015625	5	CG	0.0000000000000000011067107614386	loss
chr_11	24840	24939	100	44	152	0.289473684210526	7	215	0.0325581395348837	8	CG	0.00000000000318670806030513	loss
chr_11	25040	25139	100	41	80	0.5125	2	95	0.0210526315789474	4	CG	0.0000000000000748088275441615	loss
chr_11	25740	25939	200	465	1483	0.313553607552259	37	1558	0.0237483953786906	16	CG	0.00000000000000000000000000000000000000000000000000000000000000000000000000000000000000000000000000000698369708866536	loss
chr_11	25840	25939	100	278	996	0.279116465863454	22	1040	0.0211538461538462	10	CG	0.00000000000000000000000000000000000000000000000000000000000511435173459445	loss
chr_11	26040	26139	100	62	241	0.257261410788382	16	502	0.0318725099601594	8	CG	0.0000000000000000000109699699809536	loss
chr_11	26240	26339	100	31	96	0.322916666666667	12	572	0.020979020979021	4	CG	0.000000000000000000000000000137700503850348	loss
chr_11	29940	30139	200	29	86	0.337209302325581	6	187	0.0320855614973262	13	CG	0.00000000000327076418708716	loss
chr_11	40540	40639	100	10	24	0.416666666666667	1	88	0.0113636363636364	4	CG	0.00000000403150647319607	loss
chr_11	138040	138139	100	29	93	0.311827956989247	5	159	0.0314465408805031	7	CG	0.000000000403783564578002	loss
chr_11	138740	138839	100	36	71	0.507042253521127	5	154	0.0324675324675325	5	CG	0.000000000000000016126209993445	loss
chr_11	819940	820039	100	24	74	0.324324324324324	47	1593	0.029504080351538	7	CG	0.000000000000000000000000000000000271680576965126	loss
chr_11	820740	820839	100	12	22	0.545454545454545	1	36	0.0277777777777778	4	CG	0.0000048598078496677	loss
chr_11	827140	827239	100	17	51	0.333333333333333	7	199	0.0351758793969849	6	CG	0.000000000142803223886952	loss
chr_11	916440	916539	100	22	71	0.309859154929577	3	146	0.0205479452054795	7	CG	0.000000000468730595643909	loss
chr_11	916640	916739	100	12	42	0.285714285714286	8	175	0.0457142857142857	4	CG	0.00000151222637962318	loss
chr_11	917140	917439	300	134	305	0.439344262295082	10	341	0.0293255131964809	20	CG	0.0000000000000000000000000000000000173757025564599	loss
chr_11	917840	917939	100	57	89	0.640449438202247	19	463	0.041036717062635	10	CG	0.0000000000000000000000000000000000000000000000000138999110290795	loss
chr_11	918240	918439	200	70	225	0.311111111111111	12	471	0.0254777070063694	18	CG	0.00000000000000000000000000160485406541409	loss
chr_11	919240	919739	500	457	1065	0.429107981220657	101	3430	0.0294460641399417	72	CG	0.0000000000000000000000000000000000000000000000000000000000000000000000000000000000000000000000000000000000000000000000000000000000000000000000000000000000000000000000000000000000000000000000000000000000000000000000000000000000000000000000000000000000000000000289630982198523	loss
chr_11	919640	919739	100	54	217	0.248847926267281	24	608	0.0394736842105263	18	CG	0.00000000000000000023704652731573	loss
chr_11	919840	919939	100	42	102	0.411764705882353	18	592	0.0304054054054054	10	CG	0.00000000000000000000000000000000000240388612025693	loss
chr_11	919940	920039	100	68	262	0.259541984732824	59	2381	0.0247795044099118	23	CG	0.00000000000000000000000000000000000000000000000000000000000000310965579286152	loss
chr_11	920140	920239	100	28	82	0.341463414634146	23	754	0.0305039787798408	10	CG	0.00000000000000000000000000011269326208842	loss
chr_11	922440	922539	100	17	54	0.314814814814815	18	800	0.0225	6	CG	0.000000000000000000000000186570925351422	loss
chr_11	922640	922739	100	24	72	0.333333333333333	17	531	0.032015065913371	7	CG	0.00000000000000000000268708840678885	loss
chr_11	922740	922839	100	38	164	0.231707317073171	26	828	0.0314009661835749	11	CG	0.00000000000000000000248574227129933	loss
chr_11	922940	923039	100	68	137	0.496350364963504	64	1780	0.0359550561797753	6	CG	0.0000000000000000000000000000000000000000000000000000000000000000000000000000000000000000000106847232107127	loss
chr_11	923440	923539	100	34	115	0.295652173913043	114	4008	0.0284431137724551	10	CG	0.00000000000000000000000000000000000000000000000000131274999756941	loss
chr_11	929440	929639	200	370	463	0.799136069114471	63	1627	0.0387215734480639	12	CG	0.00000000000000000000000000000000000000000000000000000000000000000000000000000000000000000000000000000000000000000000000000000000000000000000000000000000000000000000000000000000000000000000000000000000000000000000000000000000000000000000000000000000000000000000000000000000000164572610830379	loss
chr_11	930840	930939	100	309	613	0.504078303425775	19	532	0.0357142857142857	9	CG	0.0000000000000000000000000000000000000000000000000000000000000000000765332150474703	loss
chr_11	931540	931639	100	39	82	0.475609756097561	5	210	0.0238095238095238	6	CG	0.000000000000000000000537786906672793	loss
chr_11	944540	944639	100	56	164	0.341463414634146	1	128	0.0078125	6	CG	0.00000000000128093519736685	loss
chr_12	137	236	100	15	33	0.454545454545455	4	140	0.0285714285714286	4	CG	0.00000000000255765561976684	loss
chr_12	36337	36436	100	10	31	0.32258064516129	3	133	0.0225563909774436	5	CG	0.0000000302874363194839	loss
chr_12	62237	62336	100	25	54	0.462962962962963	7	217	0.032258064516129	6	CG	0.00000000000000000269095359165314	loss
chr_12	62637	62736	100	97	268	0.361940298507463	36	1670	0.0215568862275449	6	CG	0.0000000000000000000000000000000000000000000000000000000000000000000000000000000000000000000278484467099321	loss
chr_12	62837	62936	100	51	209	0.244019138755981	11	388	0.0283505154639175	8	CG	0.000000000000000260924455835439	loss
chr_12	68837	68936	100	10	37	0.27027027027027	7	159	0.0440251572327044	5	CG	0.0000112976933603001	loss
chr_12	76237	76436	200	114	474	0.240506329113924	88	2773	0.0317345834835918	10	CG	0.000000000000000000000000000000000000000000000000000000000000000000384105887181605	loss
chr_12	77037	77236	200	168	596	0.281879194630872	34	1180	0.0288135593220339	19	CG	0.0000000000000000000000000000000000000000000000000000000387753985937218	loss
chr_12	77537	77636	100	28	67	0.417910447761194	10	653	0.0153139356814701	4	CG	0.0000000000000000000000000000000000000000000252985976041297	loss
chr_12	77937	78036	100	68	216	0.314814814814815	102	3788	0.0269271383315734	6	CG	0.0000000000000000000000000000000000000000000000000000000000000000000000000000000000000000000766030877781125	loss
chr_12	78337	78436	100	99	370	0.267567567567568	119	4510	0.0263858093126386	6	CG	0.00000000000000000000000000000000000000000000000000000000000000000000000000000000000000000000000000000149465776453704	loss
chr_12	78637	78736	100	123	433	0.284064665127021	232	9998	0.0232046409281856	9	CG	0.000000000000000000000000000000000000000000000000000000000000000000000000000000000000000000000000000000000000000000000000000000000000000000000000000000000000000000000000000000000000000000113504591799998	loss
chr_12	83737	83836	100	10	20	0.5	5	199	0.0251256281407035	4	CG	0.00000000000000163187793420488	loss
chr_12	125437	125536	100	55	169	0.325443786982249	22	545	0.0403669724770642	13	CG	0.000000000000000000000000310141942847732	loss
chr_12	129237	129336	100	22	38	0.578947368421053	3	88	0.0340909090909091	4	CG	0.00000000000259213036685869	loss
chr_12	201837	202036	200	73	279	0.261648745519713	16	579	0.0276338514680484	19	CG	0.000000000000000000000000117607209530929	loss
chr_12	201937	202036	100	54	207	0.260869565217391	12	384	0.03125	13	CG	0.0000000000000000430989569881579	loss
chr_12	202137	202236	100	116	373	0.310991957104558	72	2285	0.0315098468271335	21	CG	0.00000000000000000000000000000000000000000000000000000000000000000000000000000000000363495807907425	loss
chr_12	238737	238836	100	27	119	0.226890756302521	11	753	0.0146082337317397	7	CG	0.000000000000000000000000106217502404797	loss
chr_12	240237	240436	200	13	49	0.26530612244898	0	63	0	9	CG	0.0000145597975358581	loss
chr_12	241137	241336	200	100	392	0.255102040816327	181	6676	0.0271120431396046	48	CG	0.00000000000000000000000000000000000000000000000000000000000000000000000000000000000000000000000000000000000000868072486717729	loss
chr_12	241537	242236	700	476	1063	0.447789275634995	83	2862	0.0290006988120196	74	CG	0.0000000000000000000000000000000000000000000000000000000000000000000000000000000000000000000000000000000000000000000000000000000000000000000000000000000000000000000000000000000000000000000000000000000000000000000000000000000000000000000000000092465716349033	loss
chr_12	414837	414936	100	36	148	0.243243243243243	65	1948	0.0333675564681725	9	CG	0.00000000000000000000000000000300106330544658	loss
chr_12	415137	415336	200	71	198	0.358585858585859	60	2057	0.0291686922702965	13	CG	0.000000000000000000000000000000000000000000000000000000000000000000000000000000316263872437678	loss
chr_12	415737	415836	100	11	21	0.523809523809524	15	671	0.022354694485842	4	CG	0.0000000000000000000000000000000261069875592697	loss
chr_12	415937	416036	100	69	207	0.333333333333333	156	5536	0.0281791907514451	22	CG	0.00000000000000000000000000000000000000000000000000000000000000000000000000000000000000000000000000000000000163366084189472	loss
chr_12	416237	416336	100	64	254	0.251968503937008	224	8342	0.0268520738432031	10	CG	0.000000000000000000000000000000000000000000000000000000000000000000000000000000000000349371425858062	loss
chr_12	416437	416536	100	72	250	0.288	136	5302	0.025650697849868	17	CG	0.000000000000000000000000000000000000000000000000000000000000000000000000000000000000000000000000000269112183674571	loss
chr_12	416737	417036	300	106	363	0.292011019283747	171	7133	0.023973082854339	28	CG	0.0000000000000000000000000000000000000000000000000000000000000000000000000000000000000000000000000000000000000000000000000000000000000000000000000000000124978987856855	loss
chr_12	417237	417336	100	111	394	0.281725888324873	301	11077	0.0271734224067888	9	CG	0.00000000000000000000000000000000000000000000000000000000000000000000000000000000000000000000000000000000000000000000000000000000000000000000000000000000000865410765060968	loss
chr_12	420437	420936	500	203	453	0.448123620309051	353	14416	0.0244866814650388	45	CG	0	loss
chr_12	421137	421336	200	93	323	0.287925696594427	216	7673	0.0281506581519614	32	CG	0.00000000000000000000000000000000000000000000000000000000000000000000000000000000000000000000000000000000000000000000000000148869368122842	loss
chr_12	422437	422536	100	19	79	0.240506329113924	5	232	0.021551724137931	12	CG	0.000000000375348138928617	loss
chr_12	427637	427736	100	34	60	0.566666666666667	5	151	0.033112582781457	5	CG	0.000000000000000000346249978516349	loss
chr_12	428637	428736	100	59	89	0.662921348314607	16	508	0.031496062992126	6	CG	0.000000000000000000000000000000000000000000000000000000000000351038988670051	loss
chr_12	429737	430336	600	288	627	0.45933014354067	470	19672	0.0238918259455063	53	CG	0	loss
chr_12	430637	430736	100	66	231	0.285714285714286	84	3655	0.0229822161422709	23	CG	0.0000000000000000000000000000000000000000000000000000000000000000000000000000000000000000377877539933108	loss
chr_12	430837	430936	100	27	64	0.421875	65	2412	0.0269485903814262	9	CG	0.00000000000000000000000000000000000000000000000000000000000160365974745102	loss
chr_12	431537	431636	100	32	89	0.359550561797753	14	499	0.0280561122244489	4	CG	0.0000000000000000000000000145207486750167	loss
chr_12	432337	432436	100	15	47	0.319148936170213	17	473	0.0359408033826638	4	CG	0.0000000000000186831214303955	loss
chr_12	432737	433036	300	71	280	0.253571428571429	23	971	0.023686920700309	19	CG	0.000000000000000000000000000000000000191930933323533	loss
chr_12	433237	433336	100	19	81	0.234567901234568	5	168	0.0297619047619048	12	CG	0.000000327526272405464	loss
chr_12	439337	439536	200	34	67	0.507462686567164	10	242	0.0413223140495868	10	CG	0.000000000000000000000761075015875089	loss
chr_12	442037	442136	100	15	53	0.283018867924528	6	236	0.0254237288135593	6	CG	0.0000000000848006970331161	loss
chr_12	444137	444336	200	37	146	0.253424657534247	5	190	0.0263157894736842	12	CG	0.000000000543699457658798	loss
chr_12	445837	445936	100	33	138	0.239130434782609	12	471	0.0254777070063694	9	CG	0.0000000000000000497349123654684	loss
chr_12	446437	446536	100	30	120	0.25	7	149	0.0469798657718121	6	CG	0.00000169528110545658	loss
chr_12	450837	450936	100	35	105	0.333333333333333	4	269	0.0148698884758364	8	CG	0.000000000000000000224561612872173	loss
chr_12	451437	451536	100	39	138	0.282608695652174	10	333	0.03003003003003	7	CG	0.000000000000000454855126337963	loss
chr_12	452137	452236	100	51	215	0.237209302325581	21	923	0.0227518959913326	9	CG	0.000000000000000000000000000000599919999139234	loss
chr_12	452337	452436	100	88	247	0.356275303643725	61	1931	0.0315898498187468	7	CG	0.0000000000000000000000000000000000000000000000000000000000000000000000000000000419529935146853	loss
chr_12	454637	454736	100	95	242	0.392561983471074	199	9046	0.0219986734468273	6	CG	0.0000000000000000000000000000000000000000000000000000000000000000000000000000000000000000000000000000000000000000000000000000000000000000000000000000000000000000000000000000000000000000000000000000000000000000000000000000000000000225505971366486	loss
chr_12	455037	455136	100	38	105	0.361904761904762	14	611	0.0229132569558101	5	CG	0.000000000000000000000000000000000093418973307803	loss
chr_12	455237	455336	100	88	251	0.350597609561753	32	1029	0.0310981535471331	8	CG	0.00000000000000000000000000000000000000000000000000000369896114615245	loss
chr_12	457137	457236	100	24	49	0.489795918367347	1	75	0.0133333333333333	4	CG	0.000000000128373739667386	loss
chr_12	457737	457836	100	7	29	0.241379310344828	3	164	0.0182926829268293	4	CG	0.000000653843930731297	loss
chr_12	461837	461936	100	69	147	0.469387755102041	39	1544	0.025259067357513	13	CG	0.000000000000000000000000000000000000000000000000000000000000000000000000000000000000000000000000164150410890665	loss
chr_12	462237	462536	300	56	144	0.388888888888889	10	516	0.0193798449612403	14	CG	0.0000000000000000000000000000000000000121761547194333	loss
chr_12	462437	462536	100	13	56	0.232142857142857	7	267	0.0262172284644195	4	CG	0.00000000731862273145977	loss
chr_12	462637	462736	100	70	129	0.542635658914729	20	671	0.029806259314456	6	CG	0.00000000000000000000000000000000000000000000000000000000000000228168398330788	loss
chr_12	462837	462936	100	21	83	0.253012048192771	7	362	0.0193370165745856	9	CG	0.00000000000000384095120677804	loss
chr_12	463137	463336	200	33	96	0.34375	8	221	0.0361990950226244	14	CG	0.0000000000000903763607953829	loss
chr_12	464237	464336	100	10	33	0.303030303030303	6	246	0.024390243902439	5	CG	0.000000000128914505693182	loss
chr_12	493737	493836	100	6	24	0.25	4	173	0.023121387283237	4	CG	0.00000227986212924045	loss
chr_12	572337	572636	300	181	707	0.256011315417256	195	7230	0.0269709543568465	24	CG	0.000000000000000000000000000000000000000000000000000000000000000000000000000000000000000000000000000000000000000000000000000000000000000000000000000000000000000000096009907584806	loss
chr_12	572537	572636	100	33	138	0.239130434782609	34	1268	0.026813880126183	6	CG	0.000000000000000000000000000206117830155113	loss
chr_12	572737	572836	100	30	106	0.283018867924528	19	1015	0.0187192118226601	4	CG	0.0000000000000000000000000000000000022051568453145	loss
chr_12	573037	573236	200	61	81	0.753086419753086	33	1327	0.0248681235870384	11	CG	0.000000000000000000000000000000000000000000000000000000000000000000000000000000000000000000000000000000000000000000000000000000000000000000000245572694353844	loss
chr_12	573137	573236	100	41	61	0.672131147540984	16	587	0.0272572402044293	7	CG	0.00000000000000000000000000000000000000000000000000000000000000111920441090352	loss
chr_12	573337	573436	100	45	77	0.584415584415584	32	1080	0.0296296296296296	9	CG	0.000000000000000000000000000000000000000000000000000000000000000000000000000000889911278038065	loss
chr_12	652637	652736	100	22	52	0.423076923076923	5	169	0.029585798816568	5	CG	0.0000000000000497819260419337	loss
chr_12	656637	656736	100	12	46	0.260869565217391	6	281	0.0213523131672598	4	CG	0.0000000000517478160581812	loss
chr_12	656837	656936	100	24	71	0.338028169014085	3	96	0.03125	5	CG	0.000000117088522397444	loss
chr_12	657337	657436	100	81	117	0.692307692307692	21	542	0.0387453874538745	7	CG	0.00000000000000000000000000000000000000000000000000000000000000000000107917793629153	loss
chr_12	657737	657836	100	23	47	0.48936170212766	1	53	0.0188679245283019	5	CG	0.0000000449006882237674	loss
chr_12	657937	658036	100	17	59	0.288135593220339	4	85	0.0470588235294118	5	CG	0.0000579292143293546	loss
chr_12	664037	664136	100	119	421	0.282660332541568	149	5356	0.0278192681105302	5	CG	0.0000000000000000000000000000000000000000000000000000000000000000000000000000000000000000000000000000000000000000000000000000100786870263738	loss
chr_12	664237	664336	100	98	431	0.22737819025522	155	5972	0.025954454119223	5	CG	0.000000000000000000000000000000000000000000000000000000000000000000000000000000000000000000000109265263191035	loss
chr_12	664537	664736	200	226	649	0.348228043143297	113	2831	0.0399152243023667	8	CG	0.0000000000000000000000000000000000000000000000000000000000000000000000000000000000000000000000000000000000000000000000000000303537204923189	loss
chr_12	664637	664736	100	126	353	0.356940509915014	68	1298	0.0523882896764253	4	CG	0.000000000000000000000000000000000000000000000000000000207241691650698	loss
chr_12	664837	664936	100	191	814	0.234643734643735	131	4268	0.0306935332708529	17	CG	0.00000000000000000000000000000000000000000000000000000000000000000000000000000000000000000000000000000000223763956794491	loss
chr_12	665037	665136	100	176	292	0.602739726027397	23	621	0.037037037037037	5	CG	0.000000000000000000000000000000000000000000000000000000000000000000000000000000000210132043344024	loss
chr_12	665237	665336	100	81	184	0.440217391304348	65	2974	0.0218560860793544	6	CG	0.00000000000000000000000000000000000000000000000000000000000000000000000000000000000000000000000000000000000000000000000000000000000000000000000000000145046086627755	loss
chr_12	666037	666136	100	138	589	0.234295415959253	389	15045	0.0258557660352276	8	CG	0.00000000000000000000000000000000000000000000000000000000000000000000000000000000000000000000000000000000000000000000000000000000000000000000000000000000000000000000238681579891228	loss
chr_12	666237	666336	100	101	306	0.330065359477124	31	788	0.0393401015228426	4	CG	0.00000000000000000000000000000000000000111592127064832	loss
chr_12	666337	666436	100	127	358	0.354748603351955	102	3376	0.0302132701421801	5	CG	0.000000000000000000000000000000000000000000000000000000000000000000000000000000000000000000000000000000000000000000000000000000000716960358105702	loss
chr_12	666537	666636	100	10	36	0.277777777777778	20	726	0.0275482093663912	4	CG	0.0000000000000679960357241826	loss
chr_12	667437	667536	100	31	78	0.397435897435897	19	467	0.0406852248394004	4	CG	0.00000000000000000000000958212567247817	loss
chr_12	668537	668636	100	20	73	0.273972602739726	13	473	0.0274841437632135	9	CG	0.000000000000000291892735260403	loss
chr_12	668837	669136	300	130	471	0.276008492569002	102	3376	0.0302132701421801	34	CG	0.000000000000000000000000000000000000000000000000000000000000000000000000000000000000000000000000473211577612065	loss
chr_12	669437	669536	100	70	199	0.351758793969849	47	1190	0.0394957983193277	7	CG	0.00000000000000000000000000000000000000000000000247919902681312	loss
chr_12	715137	715236	100	37	122	0.30327868852459	20	875	0.0228571428571429	7	CG	0.0000000000000000000000000000000000177823457284387	loss
chr_12	715337	715436	100	86	311	0.276527331189711	76	2183	0.0348144754924416	19	CG	0.000000000000000000000000000000000000000000000000000000000229224394727291	loss
chr_12	741637	741736	100	59	147	0.401360544217687	28	944	0.0296610169491525	8	CG	0.0000000000000000000000000000000000000000000000000000163004655921675	loss
chr_12	741837	741936	100	23	73	0.315068493150685	9	279	0.032258064516129	10	CG	0.000000000000100768490075329	loss
chr_12	742337	742536	200	96	339	0.283185840707965	35	1458	0.0240054869684499	29	CG	0.000000000000000000000000000000000000000000000000000000000000734856837670442	loss
chr_12	744537	744636	100	16	52	0.307692307692308	3	102	0.0294117647058824	5	CG	0.000000763002321789682	loss
chr_12	769137	769836	700	391	1147	0.340889276373147	403	13020	0.030952380952381	67	CG	0	loss
chr_12	770037	770136	100	36	124	0.290322580645161	14	692	0.0202312138728324	18	CG	0.00000000000000000000000000000159591761846183	loss
chr_12	894637	894736	100	36	102	0.352941176470588	3	257	0.0116731517509728	4	CG	0.0000000000000000000121920946683351	loss
chr_12	900437	900536	100	7	30	0.233333333333333	2	60	0.0333333333333333	4	CG	0.00289213732629747	loss
chr_13	24256	24355	100	35	117	0.299145299145299	7	185	0.0378378378378378	8	CG	0.000000000204535061336399	loss
chr_13	24556	24755	200	48	93	0.516129032258065	7	324	0.0216049382716049	9	CG	0.0000000000000000000000000000000000452094025739592	loss
chr_13	24956	25055	100	28	77	0.363636363636364	3	131	0.0229007633587786	8	CG	0.0000000000347091013182516	loss
chr_13	25456	25555	100	36	78	0.461538461538462	0	51	0	6	CG	0.000000013129552443884	loss
chr_13	26256	26355	100	24	94	0.25531914893617	15	477	0.0314465408805031	10	CG	0.00000000000000541550601453939	loss
chr_13	26856	26955	100	22	50	0.44	3	120	0.025	4	CG	0.0000000000044351416776684	loss
chr_13	27156	27355	200	65	124	0.524193548387097	7	253	0.0276679841897233	11	CG	0.00000000000000000000000000000213577387254271	loss
chr_13	27956	28055	100	11	42	0.261904761904762	0	62	0	4	CG	0.0000215028389700431	loss
chr_13	29556	29655	100	17	71	0.23943661971831	9	338	0.0266272189349112	5	CG	0.000000000030709059023903	loss
chr_13	30456	30555	100	23	97	0.237113402061856	22	666	0.033033033033033	9	CG	0.00000000000000231810189154207	loss
chr_13	30656	30755	100	8	31	0.258064516129032	4	159	0.0251572327044025	4	CG	0.00000119651961213537	loss
chr_13	30856	30955	100	14	48	0.291666666666667	13	450	0.0288888888888889	6	CG	0.00000000000003026615280982	loss
chr_13	31856	31955	100	15	50	0.3	46	1486	0.0309555854643338	7	CG	0.00000000000000000000165783435210174	loss
chr_13	32056	32155	100	42	103	0.407766990291262	17	601	0.0282861896838602	7	CG	0.000000000000000000000000000000000000229257393088812	loss
chr_13	33756	33855	100	36	121	0.297520661157025	87	3101	0.0280554659787165	13	CG	0.00000000000000000000000000000000000000000000000000155935717128245	loss
chr_13	36156	36255	100	18	69	0.260869565217391	14	362	0.0386740331491713	7	CG	0.000000000139782138894884	loss
chr_13	47056	47155	100	19	49	0.387755102040816	8	235	0.0340425531914894	7	CG	0.0000000000000228936869173146	loss
chr_13	51956	52055	100	40	146	0.273972602739726	21	528	0.0397727272727273	9	CG	0.00000000000000000404321295605231	loss
chr_13	54356	54455	100	20	80	0.25	0	25	0	5	CG	0.00546913612352163	loss
chr_13	56456	56555	100	14	47	0.297872340425532	3	72	0.0416666666666667	5	CG	0.0000979295282016747	loss
chr_13	56656	56755	100	8	31	0.258064516129032	3	65	0.0461538461538462	5	CG	0.00232294011391294	loss
chr_13	57056	57155	100	31	69	0.449275362318841	7	301	0.0232558139534884	9	CG	0.000000000000000000000000140321020376081	loss
chr_13	57856	57955	100	66	261	0.252873563218391	34	1516	0.0224274406332454	17	CG	0.0000000000000000000000000000000000000000000000000710045660243284	loss
chr_13	65956	66055	100	18	69	0.260869565217391	7	309	0.0226537216828479	5	CG	0.000000000000821640640706154	loss
chr_13	66756	66855	100	41	104	0.394230769230769	2	148	0.0135135135135135	8	CG	0.0000000000000037901161301944	loss
chr_13	69556	69655	100	10	40	0.25	2	111	0.018018018018018	8	CG	0.00000358402109625195	loss
chr_13	73056	73155	100	12	36	0.333333333333333	3	82	0.0365853658536585	4	CG	0.00000893633900425749	loss
chr_13	191756	191955	200	95	180	0.527777777777778	3	351	0.00854700854700855	14	CG	0.00000000000000000000000000000000000000000000000807673867658857	loss
chr_13	287556	287655	100	12	32	0.375	4	237	0.0168776371308017	4	CG	0.00000000000000133328413668218	loss
chr_13	288756	288855	100	52	68	0.764705882352941	4	174	0.0229885057471264	5	CG	0.000000000000000000000000000000000211274658181777	loss
chr_13	288956	289055	100	33	93	0.354838709677419	8	444	0.018018018018018	5	CG	0.000000000000000000000000000198285318656444	loss
chr_13	289656	289755	100	7	31	0.225806451612903	0	93	0	5	CG	0.00000260321668871198	loss
chr_13	290556	290655	100	146	426	0.342723004694836	24	739	0.0324763193504736	6	CG	0.0000000000000000000000000000000000000000000000745042079861329	loss
chr_13	291156	291255	100	20	72	0.277777777777778	5	151	0.033112582781457	7	CG	0.0000000710981519328208	loss
chr_13	291356	291455	100	27	82	0.329268292682927	7	186	0.0376344086021505	5	CG	0.0000000000492989624288927	loss
chr_13	291956	292055	100	110	411	0.267639902676399	26	1189	0.0218671152228764	18	CG	0.0000000000000000000000000000000000000000000000000000504969418914278	loss
chr_13	292856	292955	100	58	145	0.4	18	574	0.0313588850174216	15	CG	0.000000000000000000000000000000000000108467104360923	loss
chr_13	352156	352455	300	180	570	0.315789473684211	51	1750	0.0291428571428571	44	CG	0.00000000000000000000000000000000000000000000000000000000000000000000000000000000000000573399889772564	loss
chr_13	467456	467655	200	291	974	0.298767967145791	514	19658	0.0261471156780954	28	CG	0	loss
chr_13	467556	467655	100	190	616	0.308441558441558	349	13533	0.0257888125323284	19	CG	0.000000000000000000000000000000000000000000000000000000000000000000000000000000000000000000000000000000000000000000000000000000000000000000000000000000000000000000000000000000000000000000000000000000000000000000000000000000000000000000000000000000000000000000000000000000000000000645400437807035	loss
chr_13	467756	467855	100	347	1067	0.325210871602624	452	17914	0.0252316623869599	26	CG	0	loss
chr_13	467956	468055	100	135	582	0.231958762886598	337	12260	0.0274877650897227	18	CG	0.0000000000000000000000000000000000000000000000000000000000000000000000000000000000000000000000000000000000000000000000000000000000000000000000103167622377075	loss
chr_13	468156	468255	100	389	1039	0.374398460057748	543	20937	0.0259349477002436	33	CG	0	loss
chr_13	468756	468855	100	160	431	0.37122969837587	292	11916	0.0245048674051695	7	CG	0	loss
chr_13	468956	469055	100	147	384	0.3828125	358	14715	0.0243289160720353	12	CG	0	loss
chr_13	469156	469255	100	107	419	0.255369928400955	275	10511	0.0261630672628675	7	CG	0.0000000000000000000000000000000000000000000000000000000000000000000000000000000000000000000000000000000000000000000000000000000000000000151559411710754	loss
chr_13	469356	469455	100	197	759	0.259552042160738	137	4893	0.0279991825056203	20	CG	0.000000000000000000000000000000000000000000000000000000000000000000000000000000000000000000000000000000000000000000000000000000000000000000767600424031836	loss
chr_13	502756	502855	100	7	25	0.28	0	48	0	4	CG	0.000119528812827704	loss
chr_13	503656	503755	100	82	159	0.515723270440252	11	272	0.0404411764705882	8	CG	0.00000000000000000000000000000119102358922239	loss
chr_13	504056	504155	100	108	365	0.295890410958904	29	693	0.0418470418470418	8	CG	0.000000000000000000000000000000277099474519242	loss
chr_13	504256	504355	100	125	464	0.269396551724138	54	2232	0.0241935483870968	4	CG	0.000000000000000000000000000000000000000000000000000000000000000000000000000000000240455316156334	loss
chr_13	504756	504855	100	102	367	0.277929155313351	16	594	0.0269360269360269	11	CG	0.00000000000000000000000000000224998329979503	loss
chr_13	703356	703455	100	9	25	0.36	3	90	0.0333333333333333	4	CG	0.00000249551581838577	loss
chr_13	807156	807255	100	42	150	0.28	39	1125	0.0346666666666667	8	CG	0.00000000000000000000000000000122037000239071	loss
chr_13	807856	807955	100	63	224	0.28125	92	3159	0.0291231402342513	8	CG	0.000000000000000000000000000000000000000000000000000000000000000000163827646249327	loss
chr_13	809056	809255	200	68	258	0.263565891472868	118	4617	0.0255577214641542	29	CG	0.000000000000000000000000000000000000000000000000000000000000000000000000000000000025025509990709	loss
chr_13	809456	809555	100	36	98	0.36734693877551	19	1206	0.0157545605306799	4	CG	0.000000000000000000000000000000000000000000000000000000000000103293296029796	loss
chr_13	809756	810055	300	86	191	0.450261780104712	122	4909	0.0248523120798533	22	CG	0.00000000000000000000000000000000000000000000000000000000000000000000000000000000000000000000000000000000000000000000000000000000000000000000000000000000000000000000000000000000000000000831133638187159	loss
chr_13	809956	810055	100	15	48	0.3125	49	1899	0.0258030542390732	9	CG	0.000000000000000000000000000749989164630517	loss
chr_13	810156	810255	100	56	135	0.414814814814815	84	4352	0.0193014705882353	6	CG	0.00000000000000000000000000000000000000000000000000000000000000000000000000000000000000000000000000000000000000000000000000000000000000000000000000023744076496408	loss
chr_13	810356	810455	100	47	189	0.248677248677249	167	6971	0.0239563907617272	10	CG	0.0000000000000000000000000000000000000000000000000000000000000000000000464265353639285	loss
chr_13	810556	810655	100	56	158	0.354430379746835	76	3322	0.0228777844671884	6	CG	0.000000000000000000000000000000000000000000000000000000000000000000000000000000000000000000000000000523373971138892	loss
chr_13	811356	811555	200	99	305	0.324590163934426	198	9166	0.0216015710233472	21	CG	0.00000000000000000000000000000000000000000000000000000000000000000000000000000000000000000000000000000000000000000000000000000000000000000000000000000000000000000000000000000000000000000000000000772127249859173	loss
chr_14	412	511	100	17	46	0.369565217391304	2	102	0.0196078431372549	4	CG	0.00000000463506415998654	loss
chr_14	1812	1911	100	50	122	0.409836065573771	8	170	0.0470588235294118	9	CG	0.0000000000000258083063565411	loss
chr_14	11212	11311	100	17	68	0.25	7	239	0.0292887029288703	5	CG	0.00000000267315531953416	loss
chr_14	11412	11511	100	26	94	0.276595744680851	10	453	0.022075055187638	4	CG	0.000000000000000000222307898164625	loss
chr_14	194312	194411	100	20	60	0.333333333333333	5	124	0.0403225806451613	6	CG	0.0000000626985985781762	loss
chr_14	208712	209111	400	162	584	0.277397260273973	73	2570	0.0284046692607004	34	CG	0.000000000000000000000000000000000000000000000000000000000000000000000000000000000000000000000281407447144439	loss
chr_14	209012	209111	100	18	58	0.310344827586207	5	137	0.0364963503649635	4	CG	0.0000000692630105013322	loss
chr_14	209212	209311	100	20	59	0.338983050847458	4	127	0.031496062992126	6	CG	0.00000000696602970349232	loss
chr_14	209312	209411	100	21	55	0.381818181818182	0	106	0	4	CG	0.0000000000116832364305534	loss
chr_14	209512	209611	100	10	36	0.277777777777778	1	78	0.0128205128205128	4	CG	0.00000901834014106139	loss
chr_14	210612	210711	100	18	73	0.246575342465753	3	111	0.027027027027027	5	CG	0.00000497907393506445	loss
chr_14	282412	282511	100	5	24	0.208333333333333	0	42	0	4	CG	0.00211232250969056	loss
chr_14	283512	283611	100	26	120	0.216666666666667	1	202	0.00495049504950495	7	CG	0.0000000000439350359699094	loss
chr_14	284412	284511	100	37	149	0.248322147651007	9	232	0.0387931034482759	12	CG	0.00000000111133744816134	loss
chr_14	284612	284711	100	15	46	0.326086956521739	3	111	0.027027027027027	6	CG	0.000000099741571923554	loss
chr_14	285012	285111	100	17	49	0.346938775510204	3	89	0.0337078651685393	4	CG	0.000000635173468120286	loss
chr_14	285612	285711	100	27	74	0.364864864864865	4	104	0.0384615384615385	7	CG	0.0000000180294199148442	loss
chr_14	358112	358211	100	69	299	0.230769230769231	164	6750	0.0242962962962963	10	CG	0.00000000000000000000000000000000000000000000000000000000000000000000000000000000000241356449294009	loss
chr_14	358312	358411	100	92	320	0.2875	74	3217	0.0230027976375505	12	CG	0.000000000000000000000000000000000000000000000000000000000000000000000000000000000000000000000000000339547075018662	loss
chr_14	358912	360011	1100	1809	4547	0.397844732790851	2934	117435	0.0249840337207817	198	CG	0	loss
chr_14	402712	403211	500	1797	3325	0.540451127819549	1373	50746	0.0270563197099279	80	CG	0	loss
chr_14	544712	544811	100	5	20	0.25	13	364	0.0357142857142857	4	CG	0.0000107894483347505	loss
chr_14	546012	546111	100	9	42	0.214285714285714	0	93	0	5	CG	0.0000041408006644164	loss
chr_14	548312	548411	100	11	34	0.323529411764706	2	48	0.0416666666666667	4	CG	0.000584834361566842	loss
chr_14	548812	548911	100	39	99	0.393939393939394	1	154	0.00649350649350649	5	CG	0.000000000000000251548980562922	loss
chr_14	549112	549211	100	21	77	0.272727272727273	6	104	0.0576923076923077	4	CG	0.0000619523658817259	loss
chr_14	815112	815211	100	42	89	0.471910112359551	1	85	0.0117647058823529	8	CG	0.00000000000266864326792651	loss
chr_14	816312	816411	100	27	104	0.259615384615385	11	465	0.0236559139784946	7	CG	0.00000000000000000466090648993906	loss
chr_14	820912	821111	200	74	253	0.292490118577075	104	3742	0.0277926242650989	42	CG	0.000000000000000000000000000000000000000000000000000000000000000000000000000000000000041887270662589	loss
chr_14	821912	822011	100	7	24	0.291666666666667	1	75	0.0133333333333333	4	CG	0.0000141608855637862	loss
chr_14	823512	823611	100	15	49	0.306122448979592	2	70	0.0285714285714286	4	CG	0.000021771157189013	loss
chr_14	825112	825211	100	24	63	0.380952380952381	4	155	0.0258064516129032	4	CG	0.00000000000162387294713658	loss
chr_14	825312	825411	100	32	102	0.313725490196078	26	858	0.0303030303030303	8	CG	0.0000000000000000000000000000140613796810324	loss
chr_15	1713	1812	100	65	248	0.262096774193548	16	402	0.0398009950248756	8	CG	0.000000000000000117723949134183	loss
chr_15	2213	2412	200	257	856	0.300233644859813	73	2455	0.0297352342158859	20	CG	0.0000000000000000000000000000000000000000000000000000000000000000000000000000000000000000000000000000000000000000108680863444678	loss
chr_15	205413	205512	100	7	31	0.225806451612903	7	367	0.0190735694822888	4	CG	0.00000000240182304008976	loss
chr_15	206413	206512	100	16	41	0.390243902439024	0	59	0	4	CG	0.000000188125919301871	loss
chr_15	346413	346512	100	11	31	0.354838709677419	2	47	0.0425531914893617	4	CG	0.000300221602631641	loss
chr_15	346713	346812	100	58	177	0.327683615819209	23	1036	0.0222007722007722	4	CG	0.0000000000000000000000000000000000000000000000000110297898194568	loss
chr_15	347013	347112	100	60	207	0.289855072463768	48	1151	0.0417028670721112	11	CG	0.00000000000000000000000000000000130738215383908	loss
chr_15	347213	347312	100	12	39	0.307692307692308	3	147	0.0204081632653061	7	CG	0.00000000564070713220467	loss
chr_15	423713	424112	400	426	1169	0.364414029084688	266	9739	0.0273128657973098	80	CG	0	loss
chr_15	450913	451612	700	184	516	0.356589147286822	48	1422	0.0337552742616034	49	CG	0.0000000000000000000000000000000000000000000000000000000000000000000000000000000000967010195317858	loss
chr_15	451513	451612	100	17	44	0.386363636363636	3	128	0.0234375	4	CG	0.000000000117642756384741	loss
chr_15	451713	451812	100	14	48	0.291666666666667	3	95	0.0315789473684211	6	CG	0.00000611852464162825	loss
chr_15	451913	452012	100	23	45	0.511111111111111	2	74	0.027027027027027	5	CG	0.000000000405044221576076	loss
chr_15	452113	452212	100	57	100	0.57	9	378	0.0238095238095238	7	CG	0.0000000000000000000000000000000000000000000138040787562972	loss
chr_15	452313	452412	100	45	85	0.529411764705882	20	713	0.0280504908835905	10	CG	0.00000000000000000000000000000000000000000000000000000000650920508519463	loss
chr_15	452513	452612	100	52	96	0.541666666666667	16	439	0.0364464692482916	7	CG	0.0000000000000000000000000000000000000000660380076099701	loss
chr_15	452713	452812	100	25	48	0.520833333333333	7	382	0.0183246073298429	4	CG	0.0000000000000000000000000000000000167772516025164	loss
chr_15	453213	453612	400	102	302	0.337748344370861	50	1789	0.0279485746226942	43	CG	0.00000000000000000000000000000000000000000000000000000000000000000000000000000000251914860612511	loss
chr_15	475113	475412	300	70	222	0.315315315315315	52	1227	0.0423797881010595	24	CG	0.0000000000000000000000000000000000000000545024882950431	loss
chr_15	598513	598612	100	40	112	0.357142857142857	18	868	0.0207373271889401	8	CG	0.00000000000000000000000000000000000000000000255613236092176	loss
chr_15	642213	642312	100	43	131	0.32824427480916	18	633	0.028436018957346	11	CG	0.00000000000000000000000000000212597609025673	loss
chr_15	642713	642812	100	48	206	0.233009708737864	31	1586	0.0195460277427491	13	CG	0.000000000000000000000000000000000000000000023787154382329	loss
chr_15	775513	775612	100	27	70	0.385714285714286	3	140	0.0214285714285714	9	CG	0.00000000000154087624748509	loss
chr_15	775713	775812	100	10	46	0.217391304347826	1	88	0.0113636363636364	6	CG	0.0000388563751301396	loss
chr_15	777413	777512	100	42	143	0.293706293706294	13	536	0.0242537313432836	9	CG	0.000000000000000000000000175387437785282	loss
chr_15	778513	778612	100	7	29	0.241379310344828	2	149	0.0134228187919463	4	CG	0.000000334524771139953	loss
chr_15	778713	778812	100	10	43	0.232558139534884	8	535	0.0149532710280374	5	CG	0.00000000000000396434522680935	loss
chr_15	779413	779512	100	6	20	0.3	3	148	0.0202702702702703	4	CG	0.000000210274748257949	loss
chr_15	782613	782912	300	301	1012	0.297430830039526	88	2813	0.0312833274084607	25	CG	0.00000000000000000000000000000000000000000000000000000000000000000000000000000000000000000000000000000000000000000000000000000134694351503268	loss
chr_15	783313	783612	300	69	141	0.48936170212766	12	275	0.0436363636363636	17	CG	0.00000000000000000000000000325547870733145	loss
chr_15	785113	785212	100	12	24	0.5	3	44	0.0681818181818182	4	CG	0.0000425313913307487	loss
chr_16	15631	15730	100	50	127	0.393700787401575	4	78	0.0512820512820513	4	CG	0.0000000755383028737441	loss
chr_16	18731	18830	100	22	45	0.488888888888889	3	94	0.0319148936170213	4	CG	0.0000000000672533337607453	loss
chr_16	20831	20930	100	65	258	0.251937984496124	27	941	0.0286928799149841	6	CG	0.0000000000000000000000000000000170848816201749	loss
chr_16	21231	21330	100	37	133	0.278195488721804	22	739	0.0297699594046008	9	CG	0.000000000000000000000000161015954173192	loss
chr_16	22231	22530	300	76	269	0.282527881040892	19	798	0.0238095238095238	30	CG	0.0000000000000000000000000000000000001314036587449	loss
chr_16	22731	22830	100	46	73	0.63013698630137	6	130	0.0461538461538462	5	CG	0.0000000000000000000974362972866186	loss
chr_16	23031	23430	400	257	596	0.431208053691275	88	2950	0.0298305084745763	46	CG	0.00000000000000000000000000000000000000000000000000000000000000000000000000000000000000000000000000000000000000000000000000000000000000000000000000000000000000000000000000000000000000000000000000000128262628411803	loss
chr_16	23631	23930	300	219	570	0.384210526315789	60	1850	0.0324324324324324	39	CG	0.0000000000000000000000000000000000000000000000000000000000000000000000000000000000000000000000000000000000000000000415975425262317	loss
chr_16	23831	23930	100	108	321	0.336448598130841	35	952	0.0367647058823529	20	CG	0.00000000000000000000000000000000000000000000000174497725617096	loss
chr_16	24031	24130	100	38	143	0.265734265734266	11	426	0.0258215962441315	7	CG	0.0000000000000000014231265981594	loss
chr_16	24631	24730	100	45	119	0.378151260504202	15	776	0.0193298969072165	9	CG	0.0000000000000000000000000000000000000000000000117560915091826	loss
chr_16	24831	24930	100	43	166	0.259036144578313	6	223	0.0269058295964126	9	CG	0.0000000000115053624873557	loss
chr_16	26331	26530	200	128	448	0.285714285714286	30	1266	0.023696682464455	29	CG	0.00000000000000000000000000000000000000000000000000000000000189063167111394	loss
chr_16	27431	27530	100	21	71	0.295774647887324	5	232	0.021551724137931	5	CG	0.000000000000711218709104671	loss
chr_16	27631	27730	100	31	136	0.227941176470588	10	393	0.0254452926208651	11	CG	0.0000000000000381387303938427	loss
chr_16	28431	28530	100	9	39	0.230769230769231	16	520	0.0307692307692308	4	CG	0.00000000671256599299321	loss
chr_16	29531	29730	200	102	290	0.351724137931034	33	999	0.033033033033033	10	CG	0.0000000000000000000000000000000000000000000000000000022366072367456	loss
chr_16	29931	30030	100	71	309	0.229773462783172	127	5053	0.0251335840094993	9	CG	0.000000000000000000000000000000000000000000000000000000000000000000000000000650269614324015	loss
chr_16	30431	30530	100	268	478	0.560669456066946	95	3827	0.024823621635746	6	CG	0	loss
chr_16	30631	30730	100	149	437	0.340961098398169	137	4950	0.0276767676767677	17	CG	0.00000000000000000000000000000000000000000000000000000000000000000000000000000000000000000000000000000000000000000000000000000000000000000000000000000000000000000000000000211377569593568	loss
chr_16	31931	32030	100	95	310	0.306451612903226	19	804	0.0236318407960199	7	CG	0.0000000000000000000000000000000000000000000757354262297529	loss
chr_16	32231	32330	100	73	242	0.301652892561983	17	643	0.0264385692068429	4	CG	0.00000000000000000000000000000000321876447626278	loss
chr_16	32631	32830	200	266	1062	0.250470809792844	135	5484	0.024617067833698	19	CG	0.00000000000000000000000000000000000000000000000000000000000000000000000000000000000000000000000000000000000000000000000000000000000000000000000000000000000000000000000000015551445636679	loss
chr_16	33131	33230	100	329	1426	0.230715287517532	235	8277	0.0283919294430349	20	CG	0.00000000000000000000000000000000000000000000000000000000000000000000000000000000000000000000000000000000000000000000000000000000000000000000000000000000000000000000000000000000000000000000000000000128262628411803	loss
chr_16	34331	34430	100	108	372	0.290322580645161	43	1318	0.0326251896813354	10	CG	0.0000000000000000000000000000000000000000000000000000624711444419025	loss
chr_16	164431	164530	100	25	77	0.324675324675325	4	191	0.0209424083769634	9	CG	0.000000000000598120595994134	loss
chr_16	167831	167930	100	35	51	0.686274509803922	6	136	0.0441176470588235	9	CG	0.00000000000000000000567367692239093	loss
chr_16	168231	168330	100	17	28	0.607142857142857	6	177	0.0338983050847458	4	CG	0.000000000000000000686938613828983	loss
chr_16	169031	169130	100	29	62	0.467741935483871	2	174	0.0114942528735632	5	CG	0.000000000000000000111967167368433	loss
chr_16	170731	170830	100	54	202	0.267326732673267	10	286	0.034965034965035	17	CG	0.0000000000000959836632273307	loss
chr_16	174731	174930	200	69	151	0.456953642384106	17	565	0.0300884955752212	11	CG	0.000000000000000000000000000000000000000000000378405318240112	loss
chr_16	558031	558130	100	77	128	0.6015625	4	104	0.0384615384615385	8	CG	0.000000000000000000590208680727085	loss
chr_16	558431	558630	200	88	365	0.241095890410959	20	598	0.0334448160535117	19	CG	0.0000000000000000000000688758012364619	loss
chr_16	558831	558930	100	31	33	0.939393939393939	0	55	0	4	CG	0.00000000000000000068408822616831	loss
chr_16	559231	559430	200	132	156	0.846153846153846	4	180	0.0222222222222222	13	CG	0.000000000000000000000000000000000000000000000000000118950132818186	loss
chr_16	559731	559930	200	48	131	0.366412213740458	11	488	0.0225409836065574	21	CG	0.0000000000000000000000000000000258612548487281	loss
chr_16	560231	560430	200	63	231	0.272727272727273	19	783	0.0242656449553001	22	CG	0.000000000000000000000000000000000986874322342306	loss
chr_16	560631	560730	100	20	78	0.256410256410256	12	315	0.0380952380952381	5	CG	0.000000000346040603834717	loss
chr_16	744531	744630	100	27	107	0.252336448598131	8	157	0.0509554140127389	8	CG	0.00000236943126791808	loss
chr_16	751531	751630	100	42	120	0.35	5	96	0.0520833333333333	4	CG	0.000000153824264551191	loss
chr_16	755731	755830	100	52	128	0.40625	37	777	0.0476190476190476	7	CG	0.00000000000000000000000000000000000361833327421667	loss
chr_16	758431	758530	100	77	181	0.425414364640884	10	400	0.025	5	CG	0.0000000000000000000000000000000000124381374873795	loss
chr_16	758731	758930	200	100	290	0.344827586206897	26	859	0.030267753201397	10	CG	0.000000000000000000000000000000000000000000000000305529591476625	loss
chr_16	759131	759430	300	866	2409	0.359485263594853	303	11822	0.0256301810184402	44	CG	0	loss
chr_16	759331	759430	100	184	494	0.37246963562753	27	879	0.0307167235494881	11	CG	0.00000000000000000000000000000000000000000000000000000000000000375410722831996	loss
chr_16	759531	759630	100	247	780	0.316666666666667	135	5957	0.0226624139667618	11	CG	0.00000000000000000000000000000000000000000000000000000000000000000000000000000000000000000000000000000000000000000000000000000000000000000000000000000000000000000000000000000000000000000000000000000000000000000000000000000000000000000000000000425795294829328	loss
chr_16	759731	759830	100	159	456	0.348684210526316	85	2837	0.0299612266478675	8	CG	0.00000000000000000000000000000000000000000000000000000000000000000000000000000000000000000000000000000000000000000000000000000013537028802541	loss
chr_16	759931	760030	100	368	1376	0.267441860465116	170	8233	0.0206486092554354	18	CG	0.0000000000000000000000000000000000000000000000000000000000000000000000000000000000000000000000000000000000000000000000000000000000000000000000000000000000000000000000000000000000000000000000000000000000000000000000000000000000000000000000000000000000000000000000000000000000000000000000000000000588733269324961	loss
chr_16	760131	760230	100	725	2038	0.355740922473013	106	3733	0.0283953924457541	15	CG	0.000000000000000000000000000000000000000000000000000000000000000000000000000000000000000000000000000000000000000000000000000000000000000000000000000000000000000000000000000000000000000000000000000000000000000000000000000000000000000000000000000000000664471299536404	loss
chr_16	760731	760930	200	475	1717	0.276645311589983	244	8317	0.0293375015029458	27	CG	0.00000000000000000000000000000000000000000000000000000000000000000000000000000000000000000000000000000000000000000000000000000000000000000000000000000000000000000000000000000000000000000000000000000000000000000000000000000000000000000000000000000000000000000000000000000000000000000000416869542763571	loss
chr_17	7933	8032	100	14	58	0.241379310344828	0	50	0	5	CG	0.00020189445134322	loss
chr_17	8233	8332	100	26	100	0.26	4	130	0.0307692307692308	6	CG	0.00000035056269820576	loss
chr_17	12133	12232	100	30	97	0.309278350515464	130	4565	0.0284775465498357	10	CG	0.0000000000000000000000000000000000000000000000000135079161107069	loss
chr_17	12533	12632	100	224	968	0.231404958677686	356	13114	0.0271465609272533	27	CG	0.000000000000000000000000000000000000000000000000000000000000000000000000000000000000000000000000000000000000000000000000000000000000000000000000000000000000000000000000000000000000000000000000000000000000000661601717302963	loss
chr_17	12733	12832	100	159	571	0.2784588441331	416	16311	0.025504260928208	7	CG	0.00000000000000000000000000000000000000000000000000000000000000000000000000000000000000000000000000000000000000000000000000000000000000000000000000000000000000000000000000000000000000000000000000000000000000000000000000000000000000000453613190853916	loss
chr_17	12933	13032	100	68	281	0.241992882562278	79	2751	0.0287168302435478	11	CG	0.0000000000000000000000000000000000000000000000000000000426083686303344	loss
chr_17	13633	13732	100	61	152	0.401315789473684	29	1347	0.0215293244246474	8	CG	0.0000000000000000000000000000000000000000000000000000000000000000000000000000296985919962893	loss
chr_17	13833	13932	100	27	64	0.421875	6	118	0.0508474576271186	5	CG	0.000000000683511409005967	loss
chr_17	14233	14332	100	40	144	0.277777777777778	101	3176	0.0318010075566751	7	CG	0.000000000000000000000000000000000000000000000481616067475337	loss
chr_17	14433	14532	100	81	282	0.287234042553192	175	7324	0.0238940469688695	9	CG	0.000000000000000000000000000000000000000000000000000000000000000000000000000000000000000000000000000000000000000000000000000000518908976083442	loss
chr_17	14633	14732	100	141	473	0.298097251585624	331	13705	0.0241517694272163	9	CG	0.000000000000000000000000000000000000000000000000000000000000000000000000000000000000000000000000000000000000000000000000000000000000000000000000000000000000000000000000000000000000000000000000000000000000000000000000000000000000000131817720937847	loss
chr_17	14833	14932	100	143	588	0.243197278911565	394	13636	0.0288941038427691	12	CG	0.00000000000000000000000000000000000000000000000000000000000000000000000000000000000000000000000000000000000000000000000000000000000000000000000000000000000626567043409302	loss
chr_17	15633	15732	100	12	42	0.285714285714286	4	186	0.021505376344086	4	CG	0.00000000171927486178218	loss
chr_17	19933	20032	100	32	62	0.516129032258065	3	91	0.032967032967033	8	CG	0.00000000000375398380108688	loss
chr_17	24233	24332	100	45	77	0.584415584415584	5	111	0.045045045045045	9	CG	0.000000000000000279471782049071	loss
chr_17	28233	28332	100	10	32	0.3125	6	92	0.0652173913043478	6	CG	0.00033335970202593	loss
chr_17	29033	29132	100	9	42	0.214285714285714	1	123	0.00813008130081301	7	CG	0.00000147244451369683	loss
chr_17	33733	33832	100	30	66	0.454545454545455	5	123	0.040650406504065	4	CG	0.00000000000380751831061392	loss
chr_17	34933	35032	100	10	32	0.3125	1	136	0.00735294117647059	4	CG	0.000000000424911146171291	loss
chr_17	37433	37532	100	16	33	0.484848484848485	9	215	0.0418604651162791	5	CG	0.00000000000000517554468179084	loss
chr_17	39333	39532	200	42	153	0.274509803921569	29	1418	0.0204513399153738	13	CG	0.000000000000000000000000000000000000000000000215359606871668	loss
chr_17	60233	60332	100	10	42	0.238095238095238	1	88	0.0113636363636364	6	CG	0.0000148583575466843	loss
chr_17	64433	64532	100	14	25	0.56	3	183	0.0163934426229508	5	CG	0.000000000000000000022412318774887	loss
chr_17	478433	478932	500	161	559	0.288014311270125	63	3117	0.0202117420596728	46	CG	0.000000000000000000000000000000000000000000000000000000000000000000000000000000000000000000000000000000000000000000000000000000000281073768724643	loss
chr_17	490333	490432	100	35	120	0.291666666666667	7	346	0.0202312138728324	7	CG	0.000000000000000000594235817795206	loss
chr_17	490633	490732	100	26	48	0.541666666666667	9	149	0.0604026845637584	5	CG	0.0000000000000462878297332261	loss
chr_17	490833	490932	100	33	68	0.485294117647059	7	195	0.0358974358974359	10	CG	0.00000000000000000102408561696649	loss
chr_17	492733	492832	100	58	127	0.456692913385827	15	486	0.0308641975308642	12	CG	0.00000000000000000000000000000000000000240824446109057	loss
chr_17	493233	493332	100	78	215	0.362790697674419	32	931	0.0343716433941998	8	CG	0.00000000000000000000000000000000000000000000000111591431907003	loss
chr_17	493433	493532	100	94	379	0.24802110817942	48	1651	0.0290732889158086	8	CG	0.00000000000000000000000000000000000000000000000000757679657223231	loss
chr_17	493833	494832	1000	521	1123	0.46393588601959	242	7279	0.033246325044649	102	CG	0	loss
chr_17	494733	494832	100	31	80	0.3875	38	1368	0.0277777777777778	5	CG	0.00000000000000000000000000000000000000000000000247919902681312	loss
chr_17	494933	495032	100	48	112	0.428571428571429	41	1207	0.0339685169842585	8	CG	0.0000000000000000000000000000000000000000000000000000000139601327922731	loss
chr_17	495433	495632	200	129	321	0.401869158878505	46	1324	0.0347432024169184	22	CG	0.00000000000000000000000000000000000000000000000000000000000000000000000000000000554980944997832	loss
chr_17	495933	496032	100	44	178	0.247191011235955	44	1559	0.0282232200128287	10	CG	0.0000000000000000000000000000000000038673058133406	loss
chr_17	496433	496532	100	38	161	0.236024844720497	13	414	0.0314009661835749	5	CG	0.0000000000000133593358550329	loss
chr_17	497033	497132	100	64	259	0.247104247104247	151	4378	0.0344906349931476	8	CG	0.000000000000000000000000000000000000000000000000000000085524781552199	loss
chr_17	515033	515132	100	13	33	0.393939393939394	2	111	0.018018018018018	4	CG	0.00000000066952989564297	loss
chr_17	515533	515632	100	18	67	0.26865671641791	5	253	0.0197628458498024	8	CG	0.00000000000307871494461008	loss
chr_17	643033	643132	100	11	28	0.392857142857143	1	53	0.0188679245283019	4	CG	0.00000708472663156363	loss
chr_17	669633	669732	100	58	237	0.244725738396624	14	502	0.0278884462151394	16	CG	0.0000000000000000000291023343374615	loss
chr_17	670133	670232	100	36	89	0.404494382022472	5	212	0.0235849056603774	4	CG	0.00000000000000000234525046102501	loss
chr_17	671033	671132	100	32	94	0.340425531914894	7	188	0.0372340425531915	5	CG	0.00000000000471592947228908	loss
chr_17	671433	671732	300	134	378	0.354497354497354	10	578	0.0173010380622837	19	CG	0.00000000000000000000000000000000000000000000121323037183848	loss
chr_17	671933	672032	100	142	418	0.339712918660287	16	670	0.0238805970149254	15	CG	0.000000000000000000000000000000000000000000000187185851746294	loss
chr_17	672133	672232	100	18	71	0.253521126760563	4	132	0.0303030303030303	5	CG	0.00000118442972719441	loss
chr_17	672633	672732	100	29	88	0.329545454545455	7	146	0.0479452054794521	6	CG	0.00000000874485711558194	loss
chr_17	677933	678032	100	8	28	0.285714285714286	3	107	0.0280373831775701	4	CG	0.0000097165638535228	loss
chr_17	680333	680432	100	42	167	0.251497005988024	51	2051	0.0248659190638713	8	CG	0.000000000000000000000000000000000000000000020468054497054	loss
chr_17	681433	681532	100	35	146	0.23972602739726	10	475	0.0210526315789474	14	CG	0.000000000000000000800390745324569	loss
chr_17	681633	681732	100	33	127	0.259842519685039	38	1377	0.027596223674655	12	CG	0.0000000000000000000000000000000773560386087881	loss
chr_17	681733	681832	100	52	139	0.37410071942446	24	843	0.0284697508896797	11	CG	0.00000000000000000000000000000000000000000000687481942373257	loss
chr_17	681933	682032	100	45	135	0.333333333333333	56	1992	0.0281124497991968	6	CG	0.000000000000000000000000000000000000000000000000000000000471998751823333	loss
chr_17	682633	682832	200	32	136	0.235294117647059	20	904	0.0221238938053097	19	CG	0.0000000000000000000000000396973525189039	loss
chr_17	683133	683232	100	11	45	0.244444444444444	2	144	0.0138888888888889	8	CG	0.000000110616365733097	loss
chr_17	701933	702032	100	10	39	0.256410256410256	3	128	0.0234375	4	CG	0.00000218142709863108	loss
chr_18	1707	1806	100	41	81	0.506172839506173	4	275	0.0145454545454545	6	CG	0.000000000000000000000000000000268116627453711	loss
chr_18	3207	3506	300	165	355	0.464788732394366	97	3140	0.0308917197452229	28	CG	0.00000000000000000000000000000000000000000000000000000000000000000000000000000000000000000000000000000000000000000000000000000000000000000000000000000000000000000000000000000000000000000000374013267044036	loss
chr_18	3407	3506	100	127	267	0.47565543071161	79	2302	0.0343179843614249	20	CG	0.00000000000000000000000000000000000000000000000000000000000000000000000000000000000000000000000000000000000000000000000000000000000000000187987646824908	loss
chr_18	3607	3706	100	26	80	0.325	6	101	0.0594059405940594	8	CG	0.00000357648331579557	loss
chr_18	4607	4706	100	16	57	0.280701754385965	10	294	0.0340136054421769	6	CG	0.0000000000967069462598033	loss
chr_18	12907	13006	100	20	54	0.37037037037037	6	80	0.075	4	CG	0.0000234836553084699	loss
chr_18	13507	13606	100	17	60	0.283333333333333	12	487	0.0246406570841889	7	CG	0.0000000000000000494986091422398	loss
chr_18	14307	14506	200	26	85	0.305882352941176	4	179	0.0223463687150838	12	CG	0.0000000000153948719182004	loss
chr_18	15207	15306	100	22	57	0.385964912280702	6	271	0.022140221402214	5	CG	0.000000000000000000659761572442968	loss
chr_18	15607	15706	100	13	51	0.254901960784314	20	903	0.0221483942414175	6	CG	0.00000000000000000141628709795549	loss
chr_18	17707	17806	100	22	70	0.314285714285714	9	401	0.0224438902743142	7	CG	0.000000000000000000170719800315968	loss
chr_18	19707	19906	200	64	168	0.380952380952381	26	763	0.0340760157273919	8	CG	0.000000000000000000000000000000000000000000965005599749208	loss
chr_18	20907	21206	300	164	459	0.357298474945534	44	2035	0.0216216216216216	17	CG	0.00000000000000000000000000000000000000000000000000000000000000000000000000000000000000000000000000000000000000000000000035930891305259	loss
chr_18	24107	24206	100	178	660	0.26969696969697	49	1843	0.026587086272382	9	CG	0.0000000000000000000000000000000000000000000000000000000000000000000000000000442646371715607	loss
chr_18	24307	24406	100	40	178	0.224719101123595	11	559	0.0196779964221825	4	CG	0.0000000000000000000105302363102735	loss
chr_18	26607	26706	100	140	523	0.267686424474187	52	1590	0.0327044025157233	12	CG	0.000000000000000000000000000000000000000000000000000000000126590286774325	loss
chr_18	27107	27306	200	44	153	0.287581699346405	10	505	0.0198019801980198	16	CG	0.000000000000000000000000076351972339214	loss
chr_18	31607	31706	100	14	46	0.304347826086957	2	71	0.028169014084507	6	CG	0.0000228803558344696	loss
chr_18	70107	70206	100	30	88	0.340909090909091	5	86	0.0581395348837209	6	CG	0.00000356855367029809	loss
chr_18	70307	70406	100	18	35	0.514285714285714	5	111	0.045045045045045	5	CG	0.0000000000393096613505859	loss
chr_18	70807	70906	100	20	69	0.289855072463768	6	267	0.0224719101123595	7	CG	0.000000000000174804943719649	loss
chr_18	71407	71506	100	81	234	0.346153846153846	18	724	0.0248618784530387	16	CG	0.0000000000000000000000000000000000000000000252985976041297	loss
chr_18	71707	71806	100	59	100	0.59	9	222	0.0405405405405405	6	CG	0.000000000000000000000000000106969689810254	loss
chr_18	72307	72406	100	13	42	0.30952380952381	4	269	0.0148698884758364	6	CG	0.00000000000000813557029013658	loss
chr_18	72607	72706	100	49	220	0.222727272727273	8	407	0.0196560196560197	5	CG	0.0000000000000000482169218524343	loss
chr_18	72807	72906	100	42	170	0.247058823529412	8	256	0.03125	8	CG	0.0000000000159492163969694	loss
chr_18	76907	77006	100	30	102	0.294117647058824	6	318	0.0188679245283019	5	CG	0.00000000000000000876107187653463	loss
chr_18	404907	405006	100	10	30	0.333333333333333	2	42	0.0476190476190476	4	CG	0.00135502439251491	loss
chr_18	471607	471706	100	20	52	0.384615384615385	4	165	0.0242424242424242	7	CG	0.000000000000680585707402352	loss
chr_18	471807	471906	100	89	254	0.350393700787402	129	4641	0.0277957336780866	28	CG	0.00000000000000000000000000000000000000000000000000000000000000000000000000000000000000000000000000000000000000000000000000000000354405252848309	loss
chr_18	476007	476106	100	17	56	0.303571428571429	8	240	0.0333333333333333	8	CG	0.0000000000743569719302906	loss
chr_18	637207	637306	100	14	45	0.311111111111111	5	135	0.037037037037037	4	CG	0.000000250198595139814	loss
chr_18	646507	646606	100	64	105	0.60952380952381	12	561	0.0213903743315508	4	CG	0.000000000000000000000000000000000000000000000000000000000000000000346814128391318	loss
chr_18	646707	646806	100	117	267	0.438202247191011	33	949	0.0347734457323498	4	CG	0.00000000000000000000000000000000000000000000000000000000000000000000143340676797592	loss
chr_18	652307	652506	200	341	748	0.455882352941176	20	541	0.0369685767097967	14	CG	0.00000000000000000000000000000000000000000000000000000000000078582408198008	loss
chr_18	653007	653106	100	41	159	0.257861635220126	15	355	0.0422535211267606	6	CG	0.000000000000562433838411631	loss
chr_18	653407	653606	200	237	1006	0.23558648111332	56	2264	0.0247349823321555	12	CG	0.00000000000000000000000000000000000000000000000000000000000000000000000000000000000756386763157604	loss
chr_18	658407	658606	200	19	71	0.267605633802817	5	202	0.0247524752475248	10	CG	0.000000000630695553240912	loss
chr_18	688407	688506	100	72	253	0.284584980237154	27	729	0.037037037037037	14	CG	0.0000000000000000000000000000389095902067339	loss
chr_18	688607	688706	100	54	192	0.28125	20	992	0.0201612903225806	17	CG	0.00000000000000000000000000000000000000000346801940972927	loss
chr_18	689607	689706	100	130	263	0.494296577946768	41	1206	0.0339966832504146	22	CG	0.0000000000000000000000000000000000000000000000000000000000000000000000000000000000000000000000000619219909233045	loss
chr_18	689807	689906	100	18	71	0.253521126760563	11	379	0.029023746701847	8	CG	0.00000000000206625494746908	loss
chr_19	1787	1886	100	89	271	0.328413284132841	13	396	0.0328282828282828	6	CG	0.000000000000000000000000386180536067848	loss
chr_19	13887	13986	100	49	179	0.273743016759777	18	354	0.0508474576271186	11	CG	0.000000000000313620784989753	loss
chr_19	14587	14686	100	12	38	0.315789473684211	4	106	0.0377358490566038	5	CG	0.00000313365074396235	loss
chr_19	245487	245586	100	75	220	0.340909090909091	50	1517	0.03295978905735	7	CG	0.000000000000000000000000000000000000000000000000000000000000960044185147555	loss
chr_19	245687	245786	100	75	242	0.309917355371901	23	948	0.0242616033755274	7	CG	0.0000000000000000000000000000000000000000000000971055283795954	loss
chr_19	246487	246586	100	96	307	0.312703583061889	40	1528	0.0261780104712042	8	CG	0.0000000000000000000000000000000000000000000000000000000000000000000703497370528459	loss
chr_19	247087	247286	200	83	267	0.310861423220974	50	2540	0.0196850393700787	9	CG	0.000000000000000000000000000000000000000000000000000000000000000000000000000000000000000000000000000676352248041398	loss
chr_19	247587	247786	200	312	1302	0.23963133640553	175	6270	0.0279106858054226	22	CG	0.000000000000000000000000000000000000000000000000000000000000000000000000000000000000000000000000000000000000000000000000000000000000000000000000000000000000000000000000000000158068848935359	loss
chr_19	248087	248186	100	32	143	0.223776223776224	16	852	0.0187793427230047	9	CG	0.0000000000000000000000000656468031218799	loss
chr_19	248287	248386	100	43	178	0.241573033707865	32	819	0.0390720390720391	7	CG	0.0000000000000000000275675439974176	loss
chr_19	248487	248586	100	119	430	0.276744186046512	116	3973	0.0291970802919708	18	CG	0.000000000000000000000000000000000000000000000000000000000000000000000000000000000000000000000000000000156514790610806	loss
chr_19	248987	249086	100	142	613	0.231647634584013	113	4633	0.024390243902439	14	CG	0.0000000000000000000000000000000000000000000000000000000000000000000000000000000000000000000000000000000000000163164141424613	loss
chr_19	249387	249486	100	90	354	0.254237288135593	85	2489	0.0341502611490558	7	CG	0.000000000000000000000000000000000000000000000000000000000615556141748354	loss
chr_19	250987	251186	200	187	569	0.328646748681898	38	1505	0.0252491694352159	24	CG	0.00000000000000000000000000000000000000000000000000000000000000000000000000000000000000967276784963367	loss
chr_19	292487	292586	100	85	206	0.412621359223301	52	1979	0.0262758969176352	6	CG	0.0000000000000000000000000000000000000000000000000000000000000000000000000000000000000000000000000000000309092577805742	loss
chr_19	294087	294186	100	82	176	0.465909090909091	12	359	0.0334261838440111	6	CG	0.000000000000000000000000000000000111279796611594	loss
chr_19	294287	294386	100	115	409	0.281173594132029	18	975	0.0184615384615385	9	CG	0.00000000000000000000000000000000000000000000000000307788966611908	loss
chr_19	296987	297086	100	61	262	0.232824427480916	19	755	0.0251655629139073	12	CG	0.0000000000000000000000000105865359393276	loss
chr_19	297287	297386	100	114	245	0.46530612244898	12	489	0.0245398773006135	11	CG	0.0000000000000000000000000000000000000000000000000596605020865494	loss
chr_19	297687	297886	200	210	435	0.482758620689655	33	1230	0.0268292682926829	26	CG	0.0000000000000000000000000000000000000000000000000000000000000000000000000000000000000000000000000000000000000000000011285525495989	loss
chr_19	297787	297886	100	104	277	0.375451263537906	22	872	0.0252293577981651	16	CG	0.0000000000000000000000000000000000000000000000000000000000751331391009117	loss
chr_19	297987	298086	100	86	121	0.710743801652893	13	688	0.0188953488372093	4	CG	0.0000000000000000000000000000000000000000000000000000000000000000000000000000000000000000000000000000620804430893731	loss
chr_19	298087	298186	100	171	223	0.766816143497758	22	819	0.0268620268620269	7	CG	0.000000000000000000000000000000000000000000000000000000000000000000000000000000000000000000000000000000000000000000000000000000000000000000244140232783826	loss
chr_19	298287	298386	100	278	754	0.368700265251989	53	1464	0.0362021857923497	12	CG	0.0000000000000000000000000000000000000000000000000000000000000000000000000000000000000000000000180627310685975	loss
chr_19	299087	299186	100	57	95	0.6	7	236	0.0296610169491525	6	CG	0.0000000000000000000000000000000308275528274388	loss
chr_19	299287	299386	100	711	1496	0.475267379679144	286	10628	0.0269100489273617	24	CG	0	loss
chr_19	299587	299786	200	416	1312	0.317073170731707	209	6806	0.0307081986482515	42	CG	0.00000000000000000000000000000000000000000000000000000000000000000000000000000000000000000000000000000000000000000000000000000000000000000000000000000000000000000000000000000000000000000000000000000000000000000000000000000000000000000000000000000000000000000000000000000000000129067989109892	loss
chr_19	301987	302086	100	6	27	0.222222222222222	2	94	0.0212765957446809	4	CG	0.000218291490982311	loss
chr_19	317987	318086	100	151	552	0.273550724637681	180	5076	0.0354609929078014	10	CG	0.000000000000000000000000000000000000000000000000000000000000000000000000000000000000000000000000000000000000000498291553129133	loss
chr_19	320787	321086	300	507	1312	0.386432926829268	584	24181	0.0241511930854803	34	CG	0	loss
chr_19	320987	321086	100	236	714	0.330532212885154	317	12331	0.0257075662963263	12	CG	0	loss
chr_19	321187	321286	100	227	703	0.322901849217639	258	11289	0.0228541057666755	23	CG	0	loss
chr_19	377787	377886	100	71	156	0.455128205128205	29	1136	0.0255281690140845	4	CG	0.00000000000000000000000000000000000000000000000000000000000000000000000000000198586231096826	loss
chr_19	414087	414286	200	165	600	0.275	58	1961	0.0295767465578786	23	CG	0.0000000000000000000000000000000000000000000000000000000000000000000000000000482008167913238	loss
chr_19	414187	414286	100	41	98	0.418367346938776	5	195	0.0256410256410256	5	CG	0.00000000000000000448176175294976	loss
chr_19	414387	414486	100	24	54	0.444444444444444	4	144	0.0277777777777778	7	CG	0.0000000000000931116432377774	loss
chr_19	585487	585586	100	38	175	0.217142857142857	6	378	0.0158730158730159	13	CG	0.000000000000000617453422584586	loss
chr_19	605787	605886	100	44	90	0.488888888888889	6	175	0.0342857142857143	6	CG	0.000000000000000000540936855383074	loss
chr_19	606187	606386	200	735	1488	0.493951612903226	75	2431	0.0308515014397367	40	CG	0.0000000000000000000000000000000000000000000000000000000000000000000000000000000000000000000000000000000000000000000000000000000000000000000000000000000000000000000000000000000000000000000000000000000000000000000000000000000000000000000000000000000000000000000000361371122372095	loss
chr_19	607187	607286	100	89	376	0.236702127659574	23	814	0.0282555282555283	8	CG	0.00000000000000000000000000000501133768048723	loss
chr_19	608587	608686	100	215	856	0.251168224299065	64	2359	0.0271301398897838	14	CG	0.000000000000000000000000000000000000000000000000000000000000000000000000000000000000000884128940396045	loss
chr_19	610987	611086	100	51	154	0.331168831168831	16	514	0.0311284046692607	7	CG	0.00000000000000000000000000307565711840207	loss
chr_19	624887	625586	700	636	1176	0.540816326530612	50	1982	0.0252270433905146	72	CG	0.0000000000000000000000000000000000000000000000000000000000000000000000000000000000000000000000000000000000000000000000000000000000000000000000000000000000000000000000000000000000000000000000000000000000000000000000000000000000000000000000000000000000136429850076672	loss
chr_19	625787	626086	300	308	578	0.532871972318339	33	1189	0.0277544154751892	23	CG	0.000000000000000000000000000000000000000000000000000000000000000000000000000000000000000000000000000000000000000000000000000000000000000000130776138244521	loss
chr_19	626287	626386	100	72	301	0.239202657807309	84	2687	0.0312616300707108	8	CG	0.0000000000000000000000000000000000000000000000000000708895427676433	loss
chr_19	627387	627486	100	83	305	0.272131147540984	50	2002	0.024975024975025	7	CG	0.00000000000000000000000000000000000000000000000000000000000000000427331239789165	loss
chr_19	628387	628486	100	128	501	0.255489021956088	129	5869	0.0219798943601976	16	CG	0.000000000000000000000000000000000000000000000000000000000000000000000000000000000000000000000000000000000000000000000000000000000000000000000211846757776219	loss
chr_19	629487	629586	100	114	293	0.389078498293515	50	1217	0.0410846343467543	5	CG	0.0000000000000000000000000000000000000000000000000000000000000000128899303924743	loss
chr_19	676687	676986	300	399	480	0.83125	18	581	0.0309810671256454	22	CG	0.000000000000000000000000000000000000000000000000000000000000000000000000000000000000000000000000000000000000000000000000000000000000000000000000000000000201771924703603	loss
chr_19	683687	683786	100	26	77	0.337662337662338	0	32	0	5	CG	0.000170296751910641	loss
chr_19	684287	684486	200	76	215	0.353488372093023	9	380	0.0236842105263158	15	CG	0.000000000000000000000000000471228773338779	loss
chr_19	689187	689286	100	76	195	0.38974358974359	0	129	0	5	CG	0.00000000000000078569377388433	loss
chr_19	689687	689886	200	459	1342	0.342026825633383	45	1540	0.0292207792207792	23	CG	0.0000000000000000000000000000000000000000000000000000000000000000000000000000000000000000000000000000000000637424202147857	loss
chr_19	690187	690286	100	88	247	0.356275303643725	5	212	0.0235849056603774	6	CG	0.00000000000000000152904616220406	loss
chr_2	3609	3708	100	9	41	0.219512195121951	4	205	0.0195121951219512	5	CG	0.000000198577632758234	loss
chr_2	233309	233408	100	56	200	0.28	82	3156	0.0259822560202788	7	CG	0.0000000000000000000000000000000000000000000000000000000000000000000265511672161259	loss
chr_2	341209	341408	200	92	131	0.702290076335878	41	1271	0.032258064516129	15	CG	0.00000000000000000000000000000000000000000000000000000000000000000000000000000000000000000000000000000000000000000000000000000000000000042787465105946	loss
chr_2	341309	341408	100	61	84	0.726190476190476	26	962	0.027027027027027	9	CG	0.000000000000000000000000000000000000000000000000000000000000000000000000000000000000000000000000000000000000728803786003257	loss
chr_2	341509	341608	100	15	21	0.714285714285714	1	54	0.0185185185185185	4	CG	0.0000000000513416713721511	loss
chr_2	488109	488208	100	16	49	0.326530612244898	3	82	0.0365853658536585	4	CG	0.00000551640831626529	loss
chr_2	861309	861408	100	9	39	0.230769230769231	0	91	0	6	CG	0.00000222568320435725	loss
chr_2	936609	936708	100	46	164	0.280487804878049	14	583	0.0240137221269297	20	CG	0.0000000000000000000000000254715094098674	loss
chr_2	937209	937408	200	73	216	0.337962962962963	73	3213	0.0227201991907874	15	CG	0.0000000000000000000000000000000000000000000000000000000000000000000000000000000000000000000000000000000000018055046807753	loss
chr_2	937809	938108	300	174	462	0.376623376623377	35	1068	0.0327715355805243	25	CG	0.0000000000000000000000000000000000000000000000000000000000000000000000114505858302598	loss
chr_2	938009	938108	100	33	134	0.246268656716418	10	274	0.0364963503649635	5	CG	0.000000000115995922623132	loss
chr_2	938209	938308	100	25	84	0.297619047619048	9	192	0.046875	4	CG	0.00000000655647344701539	loss
chr_2	938309	938408	100	78	240	0.325	22	868	0.0253456221198157	15	CG	0.000000000000000000000000000000000000000000000346913235356424	loss
chr_2	938509	938608	100	25	70	0.357142857142857	13	481	0.027027027027027	5	CG	0.00000000000000000000000425718965374486	loss
chr_2	939109	939208	100	15	60	0.25	8	288	0.0277777777777778	8	CG	0.000000000365421570552056	loss
chr_2	940109	940208	100	41	139	0.294964028776978	32	1178	0.0271646859083192	11	CG	0.0000000000000000000000000000000000000155648135892561	loss
chr_2	940309	940408	100	64	246	0.260162601626016	16	867	0.0184544405997693	20	CG	0.0000000000000000000000000000000000000537494043178956	loss
chr_2	1023909	1024008	100	29	59	0.491525423728814	2	115	0.0173913043478261	4	CG	0.0000000000000146083360488923	loss
chr_2	1035709	1035808	100	53	237	0.223628691983122	61	2624	0.0232469512195122	5	CG	0.00000000000000000000000000000000000000000000000000460189671687519	loss
chr_2	1478109	1478208	100	30	55	0.545454545454545	4	127	0.031496062992126	6	CG	0.0000000000000004644349609307	loss
chr_2	1497709	1497908	200	28	95	0.294736842105263	10	251	0.0398406374501992	12	CG	0.0000000000170173925700607	loss
chr_20	1368	1467	100	6	23	0.260869565217391	2	54	0.037037037037037	4	CG	0.00323869903274645	loss
chr_20	9868	9967	100	21	72	0.291666666666667	5	104	0.0480769230769231	4	CG	0.00000806554919820317	loss
chr_20	10168	10267	100	9	31	0.290322580645161	6	118	0.0508474576271186	4	CG	0.0000836056094447539	loss
chr_20	10768	10867	100	13	31	0.419354838709677	4	356	0.0112359550561798	4	CG	0.0000000000000000000000000396690772938792	loss
chr_20	11068	11167	100	8	29	0.275862068965517	2	90	0.0222222222222222	4	CG	0.0000196575804153902	loss
chr_20	11568	11667	100	8	31	0.258064516129032	8	229	0.0349344978165939	5	CG	0.00000135511894351176	loss
chr_20	11968	12067	100	23	84	0.273809523809524	29	854	0.0339578454332553	12	CG	0.0000000000000000000819851846289538	loss
chr_20	12268	12367	100	11	50	0.22	2	108	0.0185185185185185	4	CG	0.0000192294818008694	loss
chr_20	13368	13467	100	31	76	0.407894736842105	11	265	0.0415094339622641	4	CG	0.0000000000000000163930761789633	loss
chr_20	15068	15167	100	23	45	0.511111111111111	7	143	0.048951048951049	5	CG	0.000000000000213242535909656	loss
chr_20	17168	17267	100	13	54	0.240740740740741	12	326	0.0368098159509202	5	CG	0.0000000254545488943061	loss
chr_20	19968	20067	100	41	137	0.299270072992701	10	287	0.0348432055749129	4	CG	0.00000000000000721269464048991	loss
chr_20	20468	20567	100	76	299	0.254180602006689	49	1346	0.0364041604754829	7	CG	0.000000000000000000000000000000000000193290356780091	loss
chr_20	20868	20967	100	45	170	0.264705882352941	40	1736	0.0230414746543779	6	CG	0.0000000000000000000000000000000000000000000000127403104522663	loss
chr_20	22168	22267	100	8	28	0.285714285714286	3	73	0.0410958904109589	4	CG	0.000421082695786565	loss
chr_20	22368	22467	100	8	33	0.242424242424242	45	1786	0.0251959686450168	5	CG	0.000000000000268994775244196	loss
chr_20	22468	22567	100	16	54	0.296296296296296	30	1463	0.0205058099794942	9	CG	0.000000000000000000000000000000813499493942016	loss
chr_20	22668	22767	100	28	51	0.549019607843137	62	1741	0.0356117174037909	9	CG	0.00000000000000000000000000000000000000000000000000000000000059892975389522	loss
chr_20	23068	23267	200	39	115	0.339130434782609	100	4762	0.0209995800083998	15	CG	0.00000000000000000000000000000000000000000000000000000000000000000000000000000000000000000165982648647345	loss
chr_20	23168	23267	100	17	62	0.274193548387097	41	2382	0.0172124265323258	7	CG	0.00000000000000000000000000000000000000592139450553466	loss
chr_20	23368	23467	100	15	55	0.272727272727273	34	1109	0.0306582506762849	7	CG	0.000000000000000004177224617136	loss
chr_20	23468	23567	100	38	127	0.299212598425197	107	3694	0.0289658906334597	19	CG	0.000000000000000000000000000000000000000000000000000000763392798822222	loss
chr_20	23668	23767	100	64	207	0.309178743961353	111	4447	0.0249606476276141	13	CG	0.000000000000000000000000000000000000000000000000000000000000000000000000000000000000000000000000310023591666109	loss
chr_20	23868	23967	100	57	179	0.318435754189944	104	4221	0.0246387112058754	13	CG	0.0000000000000000000000000000000000000000000000000000000000000000000000000000000000000000000110820586337978	loss
chr_20	166768	166967	200	91	280	0.325	41	1126	0.0364120781527531	22	CG	0.000000000000000000000000000000000000000000000000335349210263379	loss
chr_20	175268	175367	100	18	22	0.818181818181818	1	70	0.0142857142857143	4	CG	0.000000000000000665336349644735	loss
chr_20	175968	176067	100	9	39	0.230769230769231	2	118	0.0169491525423729	7	CG	0.00000619536430327897	loss
chr_20	235568	235867	300	160	468	0.341880341880342	86	3032	0.0283641160949868	36	CG	0.000000000000000000000000000000000000000000000000000000000000000000000000000000000000000000000000000000000000000000000000000000000000110044008316756	loss
chr_20	406068	406267	200	272	1078	0.252319109461967	102	2800	0.0364285714285714	28	CG	0.0000000000000000000000000000000000000000000000000000000000000000000000000000000000000000000877039825246283	loss
chr_20	407668	407767	100	218	861	0.253193960511034	342	11913	0.0287081339712919	10	CG	0.00000000000000000000000000000000000000000000000000000000000000000000000000000000000000000000000000000000000000000000000000000000000000000000000000000000000000000000000000000000000000000000000000000000000000000102527790332239	loss
chr_20	408168	408367	200	128	424	0.30188679245283	87	2351	0.0370055295618886	12	CG	0.00000000000000000000000000000000000000000000000000000000000000000000000000000509335510891511	loss
chr_20	408568	408667	100	124	414	0.29951690821256	91	3175	0.0286614173228346	19	CG	0.00000000000000000000000000000000000000000000000000000000000000000000000000000000000000000000000000000000620397833799203	loss
chr_20	408768	408867	100	52	163	0.319018404907975	33	1026	0.0321637426900585	12	CG	0.00000000000000000000000000000000000000205209301759484	loss
chr_20	646668	646767	100	332	1352	0.245562130177515	878	36696	0.0239263134946588	32	CG	0	loss
chr_20	646868	646967	100	351	1018	0.344793713163065	760	29025	0.0261843238587425	23	CG	0	loss
chr_20	647068	647167	100	147	620	0.237096774193548	469	19613	0.0239127109570183	29	CG	0.000000000000000000000000000000000000000000000000000000000000000000000000000000000000000000000000000000000000000000000000000000000000000000000000000000000000000000000000000000000000000000000000000000000482479203855838	loss
chr_20	647368	648067	700	694	2196	0.316029143897996	1174	45935	0.0255578534886252	77	CG	0	loss
chr_20	648568	648667	100	122	434	0.28110599078341	200	7441	0.0268781077812122	19	CG	0.000000000000000000000000000000000000000000000000000000000000000000000000000000000000000000000000000000000000000000000000000000000000000000000000000564787676301809	loss
chr_20	649768	649867	100	39	152	0.256578947368421	148	5322	0.0278090943254416	10	CG	0.000000000000000000000000000000000000000000000000000201719777097756	loss
chr_20	649968	650067	100	47	173	0.271676300578035	28	943	0.0296924708377519	6	CG	0.000000000000000000000000000000327105651963231	loss
chr_20	650268	650367	100	38	78	0.487179487179487	21	729	0.0288065843621399	6	CG	0.000000000000000000000000000000000000000000000000569984791299119	loss
chr_20	650468	650567	100	38	78	0.487179487179487	37	1414	0.0261669024045262	5	CG	0.00000000000000000000000000000000000000000000000000000000000000000000000063344624202965	loss
chr_20	651068	651167	100	126	495	0.254545454545455	136	5122	0.0265521280749707	8	CG	0.0000000000000000000000000000000000000000000000000000000000000000000000000000000000000000000000000000000000000000000694129241237944	loss
chr_20	680968	681067	100	23	96	0.239583333333333	8	363	0.0220385674931129	11	CG	0.0000000000000595603646622558	loss
chr_21	508	607	100	29	58	0.5	5	175	0.0285714285714286	4	CG	0.00000000000000000193930572837987	loss
chr_21	189008	189107	100	16	60	0.266666666666667	3	88	0.0340909090909091	7	CG	0.0000345233331420734	loss
chr_21	327008	327107	100	20	43	0.465116279069767	4	168	0.0238095238095238	4	CG	0.000000000000000623996002898662	loss
chr_21	327208	327307	100	39	145	0.268965517241379	27	817	0.0330477356181151	14	CG	0.000000000000000000000000723286726692496	loss
chr_21	327308	327407	100	42	88	0.477272727272727	13	634	0.0205047318611987	8	CG	0.00000000000000000000000000000000000000000000000000285283458035717	loss
chr_21	327508	327607	100	22	41	0.536585365853659	0	72	0	6	CG	0.00000000000567351175820277	loss
chr_21	334908	335007	100	25	31	0.806451612903226	0	65	0	5	CG	0.0000000000000000582056530254151	loss
chr_21	335208	335507	300	183	508	0.360236220472441	73	2190	0.0333333333333333	33	CG	0.0000000000000000000000000000000000000000000000000000000000000000000000000000000000000000000000000000000000000000991785399042969	loss
chr_21	397108	397207	100	18	72	0.25	9	346	0.0260115606936416	5	CG	0.00000000000265676351189142	loss
chr_21	659508	659607	100	36	73	0.493150684931507	46	1756	0.0261958997722096	6	CG	0.000000000000000000000000000000000000000000000000000000000000000000000000000000611910468881711	loss
chr_22	74916	75015	100	15	58	0.258620689655172	1	91	0.010989010989011	6	CG	0.0000021149338471033	loss
chr_22	75516	75615	100	49	125	0.392	16	845	0.0189349112426036	6	CG	0.00000000000000000000000000000000000000000000000000000375041286514019	loss
chr_22	84816	84915	100	17	61	0.278688524590164	1	105	0.00952380952380952	5	CG	0.0000000873990351021967	loss
chr_22	85516	85615	100	28	40	0.7	1	52	0.0192307692307692	4	CG	0.00000000000426093782334236	loss
chr_22	85916	86115	200	98	221	0.443438914027149	33	1201	0.0274771024146545	21	CG	0.000000000000000000000000000000000000000000000000000000000000000000000000000000000000291244548370543	loss
chr_22	86316	86515	200	47	99	0.474747474747475	4	156	0.0256410256410256	11	CG	0.00000000000000000377872278783451	loss
chr_22	86916	87115	200	44	150	0.293333333333333	10	813	0.01230012300123	10	CG	0.00000000000000000000000000000000000000000139964749941943	loss
chr_22	87416	87515	100	52	220	0.236363636363636	11	488	0.0225409836065574	10	CG	0.000000000000000000038499579010768	loss
chr_22	88716	89015	300	238	855	0.278362573099415	121	3613	0.0334901743703294	27	CG	0.0000000000000000000000000000000000000000000000000000000000000000000000000000000000000000000000000000000000000000000000000039828788728539	loss
chr_22	96416	96515	100	25	72	0.347222222222222	6	131	0.0458015267175573	5	CG	0.0000000132906493589127	loss
chr_22	147916	148015	100	59	131	0.450381679389313	10	492	0.0203252032520325	10	CG	0.000000000000000000000000000000000000000000098664106744167	loss
chr_22	148116	148215	100	71	124	0.57258064516129	14	471	0.029723991507431	11	CG	0.0000000000000000000000000000000000000000000000000000817420048420436	loss
chr_22	148416	148515	100	15	57	0.263157894736842	1	178	0.00561797752808989	6	CG	0.0000000000238753514902376	loss
chr_22	148916	149015	100	16	40	0.4	9	169	0.0532544378698225	5	CG	0.00000000149877315069461	loss
chr_22	150316	150415	100	38	89	0.426966292134831	8	475	0.0168421052631579	8	CG	0.0000000000000000000000000000000000000421161196671997	loss
chr_22	528316	528415	100	25	74	0.337837837837838	9	245	0.036734693877551	7	CG	0.000000000000261063718839745	loss
chr_22	586616	586715	100	22	45	0.488888888888889	3	121	0.0247933884297521	4	CG	0.00000000000014858253933198	loss
chr_22	588116	588215	100	24	43	0.558139534883721	0	149	0	7	CG	0.000000000000000000000328783179496305	loss
chr_23	678	777	100	37	103	0.359223300970874	13	346	0.0375722543352601	7	CG	0.000000000000000000137826984367572	loss
chr_23	3278	3377	100	9	34	0.264705882352941	1	51	0.0196078431372549	4	CG	0.000599558286329302	loss
chr_23	5378	5477	100	42	52	0.807692307692308	3	137	0.0218978102189781	4	CG	0.0000000000000000000000000000199373293308026	loss
chr_23	30678	31177	500	428	959	0.446298227320125	213	8152	0.0261285574092247	77	CG	0	loss
chr_23	305378	305677	300	145	282	0.514184397163121	35	1408	0.0248579545454545	14	CG	0.0000000000000000000000000000000000000000000000000000000000000000000000000000000000000000000000000000000000000000000000000000000012110745318972	loss
chr_23	305578	305677	100	73	139	0.525179856115108	31	1251	0.0247801758593125	4	CG	0.00000000000000000000000000000000000000000000000000000000000000000000000000000000000000000000000000128984111577443	loss
chr_23	305778	305877	100	50	168	0.297619047619048	67	2910	0.0230240549828179	4	CG	0.00000000000000000000000000000000000000000000000000000000000000000000000138875264943666	loss
chr_23	306078	306177	100	53	190	0.278947368421053	111	3652	0.03039430449069	5	CG	0.000000000000000000000000000000000000000000000000000000000000868389501138535	loss
chr_23	306278	306377	100	101	217	0.465437788018433	21	707	0.0297029702970297	8	CG	0.000000000000000000000000000000000000000000000000000000000000317481405987432	loss
chr_23	306678	306977	300	133	314	0.423566878980892	136	4925	0.0276142131979695	18	CG	0.00000000000000000000000000000000000000000000000000000000000000000000000000000000000000000000000000000000000000000000000000000000000000000000000000000000000000000000000000000000000000000000000000000000000000206870212504181	loss
chr_23	306878	306977	100	58	144	0.402777777777778	92	3279	0.0280573345532174	5	CG	0.0000000000000000000000000000000000000000000000000000000000000000000000000000000000000000000000000000100251313091393	loss
chr_23	307078	307177	100	80	193	0.414507772020725	108	4242	0.0254596888260255	10	CG	0.00000000000000000000000000000000000000000000000000000000000000000000000000000000000000000000000000000000000000000000000000000000000000000000000000000113439583184967	loss
chr_23	307178	307277	100	115	368	0.3125	153	5297	0.028884274117425	17	CG	0.0000000000000000000000000000000000000000000000000000000000000000000000000000000000000000000000000000000000000000000000000000000000000129241611268622	loss
chr_23	307378	307477	100	53	175	0.302857142857143	64	3032	0.0211081794195251	10	CG	0.000000000000000000000000000000000000000000000000000000000000000000000000000000000144978758787297	loss
chr_23	308478	308577	100	16	66	0.242424242424242	5	219	0.0228310502283105	4	CG	0.00000000261577670731426	loss
chr_23	318578	318677	100	55	212	0.259433962264151	14	578	0.0242214532871972	6	CG	0.000000000000000000000000595300532005283	loss
chr_23	318878	318977	100	19	58	0.327586206896552	2	56	0.0357142857142857	4	CG	0.0000609357909966587	loss
chr_23	398278	398377	100	105	358	0.293296089385475	79	3064	0.0257832898172324	27	CG	0.0000000000000000000000000000000000000000000000000000000000000000000000000000000000000000000000000029618307209444	loss
chr_23	489678	489777	100	13	47	0.276595744680851	4	152	0.0263157894736842	4	CG	0.0000000935657976661571	loss
chr_23	508878	508977	100	25	87	0.28735632183908	11	351	0.0313390313390313	6	CG	0.0000000000000102464991781531	loss
chr_23	510678	510777	100	9	33	0.272727272727273	4	62	0.0645161290322581	4	CG	0.00494184930888433	loss
chr_23	511378	511477	100	55	212	0.259433962264151	19	684	0.0277777777777778	12	CG	0.0000000000000000000000000183777383645846	loss
chr_24	1051	1150	100	150	220	0.681818181818182	22	774	0.0284237726098191	4	CG	0.000000000000000000000000000000000000000000000000000000000000000000000000000000000000000000000000000000000000000267411666177493	loss
chr_24	38851	39050	200	29	83	0.349397590361446	31	648	0.0478395061728395	11	CG	0.00000000000000000000746228562963807	loss
chr_24	104651	104750	100	12	37	0.324324324324324	6	131	0.0458015267175573	5	CG	0.00000145500977223237	loss
chr_24	157951	158250	300	306	1079	0.283595922150139	154	5643	0.0272904483430799	24	CG	0.00000000000000000000000000000000000000000000000000000000000000000000000000000000000000000000000000000000000000000000000000000000000000000000000000000000000000000000000000000000000000000000000000000000000857005813525952	loss
chr_24	158151	158250	100	35	136	0.257352941176471	15	744	0.0201612903225806	6	CG	0.000000000000000000000000000887065858714745	loss
chr_24	158351	158450	100	503	2096	0.239980916030534	471	15979	0.0294761874960886	20	CG	0	loss
chr_24	158451	158550	100	451	1285	0.350972762645914	134	5015	0.0267198404785643	16	CG	0.0000000000000000000000000000000000000000000000000000000000000000000000000000000000000000000000000000000000000000000000000000000000000000000000000000000000000000000000000000000000000000000000000000000000000000000000000000000000000000000000000000000000000000000000000000000000000318439088015678	loss
chr_24	158651	158750	100	91	318	0.286163522012579	76	2230	0.0340807174887892	8	CG	0.000000000000000000000000000000000000000000000000000000000000000350228937617082	loss
chr_24	158851	158950	100	92	324	0.283950617283951	27	1178	0.0229202037351443	11	CG	0.0000000000000000000000000000000000000000000000000000473191139604299	loss
chr_24	159051	159150	100	258	734	0.35149863760218	86	3372	0.0255041518386714	13	CG	0.0000000000000000000000000000000000000000000000000000000000000000000000000000000000000000000000000000000000000000000000000000000000000000000000000000000000000000000000000000000000000239238422983679	loss
chr_24	160351	160450	100	234	787	0.297331639135959	56	2382	0.0235096557514694	9	CG	0.00000000000000000000000000000000000000000000000000000000000000000000000000000000000000000000000000000000000000000000375945121951048	loss
chr_24	160651	160750	100	42	168	0.25	21	689	0.0304789550072569	7	CG	0.000000000000000000000252947047110559	loss
chr_24	160851	160950	100	151	509	0.296660117878193	63	2132	0.0295497185741088	14	CG	0.00000000000000000000000000000000000000000000000000000000000000000000000000000000000000673002474028669	loss
chr_24	161051	161150	100	122	504	0.242063492063492	22	988	0.0222672064777328	14	CG	0.0000000000000000000000000000000000000000105500002272599	loss
chr_24	161251	161350	100	55	223	0.246636771300448	21	627	0.0334928229665072	5	CG	0.00000000000000000000167723900837055	loss
chr_24	296051	296150	100	483	1723	0.280325014509576	320	11578	0.0276386249784073	13	CG	0	loss
chr_24	296551	296650	100	25	70	0.357142857142857	1	141	0.00709219858156028	11	CG	0.000000000000444448638684294	loss
chr_24	297351	297450	100	115	377	0.305039787798409	46	1237	0.0371867421180275	4	CG	0.00000000000000000000000000000000000000000000000000118972791104286	loss
chr_24	297951	298050	100	71	228	0.31140350877193	11	351	0.0313390313390313	6	CG	0.00000000000000000000617990195265278	loss
chr_24	298251	298350	100	44	130	0.338461538461538	10	242	0.0413223140495868	13	CG	0.0000000000000125519986850581	loss
chr_24	298451	298550	100	210	700	0.3	114	3793	0.0300553651463222	27	CG	0.00000000000000000000000000000000000000000000000000000000000000000000000000000000000000000000000000000000000000000000000000000000000000000000538072290190798	loss
chr_24	298851	298950	100	14	37	0.378378378378378	4	239	0.0167364016736402	4	CG	0.000000000000000170724223067018	loss
chr_24	299051	299150	100	43	155	0.27741935483871	19	612	0.0310457516339869	18	CG	0.000000000000000000000016125838948146	loss
chr_24	299251	299350	100	75	305	0.245901639344262	15	486	0.0308641975308642	8	CG	0.0000000000000000000312734403801546	loss
chr_24	301651	301850	200	59	211	0.279620853080569	25	680	0.0367647058823529	13	CG	0.000000000000000000000000100038074372838	loss
chr_24	380551	380650	100	14	58	0.241379310344828	8	270	0.0296296296296296	4	CG	0.00000000593406208266489	loss
chr_24	421851	421950	100	8	24	0.333333333333333	4	168	0.0238095238095238	4	CG	0.00000000557260334274206	loss
chr_24	433351	433550	200	126	344	0.366279069767442	27	761	0.0354796320630749	10	CG	0.00000000000000000000000000000000000000000000000100562629064336	loss
chr_24	433751	433950	200	33	118	0.279661016949153	6	236	0.0254237288135593	12	CG	0.000000000000804097865866879	loss
chr_24	434251	434450	200	62	256	0.2421875	65	2580	0.0251937984496124	19	CG	0.00000000000000000000000000000000000000000000000000000000358076475647271	loss
chr_24	436051	436150	100	26	95	0.273684210526316	16	815	0.0196319018404908	4	CG	0.000000000000000000000000000118389484862499	loss
chr_24	436251	436350	100	114	378	0.301587301587302	96	3447	0.0278503046127067	9	CG	0.00000000000000000000000000000000000000000000000000000000000000000000000000000000000000000000000000000000000375663652792249	loss
chr_24	437751	437950	200	74	267	0.277153558052434	34	1285	0.0264591439688716	12	CG	0.00000000000000000000000000000000000000000000000392890462951211	loss
chr_24	443951	444050	100	19	64	0.296875	8	223	0.0358744394618834	8	CG	0.000000000361777491308379	loss
chr_24	444151	444250	100	6	20	0.3	0	33	0	4	CG	0.000845291349137371	loss
chr_24	444551	444650	100	18	40	0.45	0	88	0	7	CG	0.0000000000147852515239104	loss
chr_24	444951	445050	100	27	98	0.275510204081633	5	300	0.0166666666666667	7	CG	0.000000000000000420045434741969	loss
chr_24	446151	446350	200	41	111	0.369369369369369	13	403	0.032258064516129	9	CG	0.00000000000000000000000203360603585261	loss
chr_24	447351	447450	100	14	55	0.254545454545455	7	129	0.0542635658914729	7	CG	0.0000952474370797992	loss
chr_24	449551	449750	200	97	187	0.518716577540107	14	392	0.0357142857142857	10	CG	0.000000000000000000000000000000000000000000618656803540442	loss
chr_24	450051	450250	200	35	68	0.514705882352941	5	245	0.0204081632653061	10	CG	0.00000000000000000000000000660651763828513	loss
chr_24	450751	450950	200	60	179	0.335195530726257	16	553	0.0289330922242315	23	CG	0.000000000000000000000000000000366419338720463	loss
chr_24	453151	453250	100	15	49	0.306122448979592	3	162	0.0185185185185185	8	CG	0.000000000339058233041834	loss
chr_24	455651	455750	100	16	42	0.380952380952381	5	213	0.0234741784037559	5	CG	0.0000000000000191584826497285	loss
chr_24	455951	456650	700	546	1684	0.324228028503563	245	9144	0.0267935258092738	61	CG	0	loss
chr_24	456851	457050	200	81	286	0.283216783216783	50	2222	0.0225022502250225	27	CG	0.0000000000000000000000000000000000000000000000000000000000000000000000000000532512175463251	loss
chr_24	458951	459050	100	36	95	0.378947368421053	57	2458	0.0231895850284784	4	CG	0.000000000000000000000000000000000000000000000000000000000000000000000000447988915594783	loss
chr_24	459151	459250	100	91	318	0.286163522012579	121	3907	0.0309700537496801	7	CG	0.000000000000000000000000000000000000000000000000000000000000000000000000000000000000000119364715162084	loss
chr_24	459351	459450	100	106	349	0.303724928366762	133	4633	0.0287071012303043	6	CG	0.000000000000000000000000000000000000000000000000000000000000000000000000000000000000000000000000000000000000000000000519528619935998	loss
chr_24	459451	459550	100	110	477	0.230607966457023	216	8501	0.0254087754381837	8	CG	0.0000000000000000000000000000000000000000000000000000000000000000000000000000000000000000000000000000000000000000000000258726447231853	loss
chr_24	459651	459750	100	65	204	0.318627450980392	50	1738	0.0287686996547756	10	CG	0.0000000000000000000000000000000000000000000000000000000000002796350607582	loss
chr_24	459851	459950	100	81	336	0.241071428571429	136	5025	0.0270646766169154	13	CG	0.000000000000000000000000000000000000000000000000000000000000000000000000000000000443789834114845	loss
chr_24	460551	460650	100	90	293	0.307167235494881	65	2403	0.0270495214315439	8	CG	0.0000000000000000000000000000000000000000000000000000000000000000000000000000000000153150289204389	loss
chr_24	460751	460850	100	147	577	0.254766031195841	189	6921	0.0273081924577373	7	CG	0.00000000000000000000000000000000000000000000000000000000000000000000000000000000000000000000000000000000000000000000000000000000000000000000491199539202317	loss
chr_24	479351	479450	100	25	94	0.265957446808511	7	202	0.0346534653465347	9	CG	0.00000000294401369171759	loss
chr_24	482751	482850	100	77	260	0.296153846153846	12	546	0.021978021978022	7	CG	0.000000000000000000000000000000784482433655587	loss
chr_24	498251	498450	200	38	96	0.395833333333333	5	207	0.0241545893719807	12	CG	0.00000000000000000999067269857592	loss
chr_24	503051	503150	100	20	21	0.952380952380952	1	31	0.032258064516129	4	CG	0.0000000000417778049895401	loss
chr_24	503351	503450	100	19	81	0.234567901234568	3	148	0.0202702702702703	9	CG	0.000000163467532349865	loss
chr_24	504451	504550	100	23	83	0.27710843373494	12	420	0.0285714285714286	4	CG	0.00000000000000062963211004196	loss
chr_25	7752	7851	100	45	176	0.255681818181818	8	387	0.020671834625323	11	CG	0.00000000000000000138743836045245	loss
chr_25	8152	8251	100	208	749	0.277703604806409	48	1459	0.0328992460589445	12	CG	0.000000000000000000000000000000000000000000000000000000000000000259956992450015	loss
chr_25	13552	13651	100	148	483	0.306418219461698	28	947	0.0295670538542767	17	CG	0.00000000000000000000000000000000000000000000000000751282767633906	loss
chr_25	13852	13951	100	33	50	0.66	1	125	0.008	7	CG	0.00000000000000000000012372656089977	loss
chr_25	14452	14651	200	65	144	0.451388888888889	7	317	0.0220820189274448	13	CG	0.000000000000000000000000000000125356836917002	loss
chr_25	16152	16251	100	13	39	0.333333333333333	7	141	0.049645390070922	5	CG	0.000000676766027359323	loss
chr_25	16552	16651	100	90	416	0.216346153846154	18	1192	0.0151006711409396	8	CG	0.00000000000000000000000000000000000000000000794851468915922	loss
chr_25	16952	17351	400	318	1012	0.314229249011858	105	3996	0.0262762762762763	60	CG	0.00000000000000000000000000000000000000000000000000000000000000000000000000000000000000000000000000000000000000000000000000000000000000000000000000000000000000000000000000000000000000000000385858000425335	loss
chr_25	83552	83651	100	14	50	0.28	5	165	0.0303030303030303	4	CG	0.0000000587567040910455	loss
chr_25	223052	223151	100	7	30	0.233333333333333	2	202	0.0099009900990099	5	CG	0.00000000403807376693025	loss
chr_25	238652	238851	200	27	81	0.333333333333333	69	2592	0.0266203703703704	9	CG	0.00000000000000000000000000000000000000000000000711939958917001	loss
chr_25	239052	239151	100	12	30	0.4	4	165	0.0242424242424242	4	CG	0.0000000000069028710872803	loss
chr_25	240352	240451	100	72	185	0.389189189189189	21	1020	0.0205882352941176	6	CG	0.00000000000000000000000000000000000000000000000000000000000000000243245421053184	loss
chr_25	494852	494951	100	18	38	0.473684210526316	2	38	0.0526315789473684	4	CG	0.0000323283632733611	loss
chr_26	297	396	100	24	111	0.216216216216216	5	363	0.0137741046831956	18	CG	0.00000000000000986713488076127	loss
chr_26	21697	21796	100	40	171	0.233918128654971	10	370	0.027027027027027	8	CG	0.0000000000000160640864538469	loss
chr_26	22697	22796	100	39	62	0.629032258064516	8	130	0.0615384615384615	7	CG	0.0000000000000000188803904212409	loss
chr_26	22997	23196	200	222	412	0.538834951456311	19	599	0.0317195325542571	18	CG	0.000000000000000000000000000000000000000000000000000000000000000000000000000155250419405031	loss
chr_26	23097	23196	100	172	272	0.632352941176471	15	419	0.035799522673031	10	CG	0.00000000000000000000000000000000000000000000000000000000000000000481206172656326	loss
chr_26	23297	23396	100	189	531	0.355932203389831	88	3153	0.0279099270535997	8	CG	0.000000000000000000000000000000000000000000000000000000000000000000000000000000000000000000000000000000000000000000000000000000000000000000000000000000000663302577216394	loss
chr_26	23497	23596	100	72	170	0.423529411764706	19	778	0.0244215938303342	4	CG	0.00000000000000000000000000000000000000000000000000000000407585602341985	loss
chr_26	23797	23996	200	200	407	0.491400491400491	48	2008	0.0239043824701195	18	CG	0.00000000000000000000000000000000000000000000000000000000000000000000000000000000000000000000000000000000000000000000000000000000000000000000000000000000000000000000000000000019255195210754	loss
chr_26	24197	24296	100	102	334	0.305389221556886	86	3329	0.0258335836587564	19	CG	0.0000000000000000000000000000000000000000000000000000000000000000000000000000000000000000000000000000000000397611875396695	loss
chr_26	80297	80396	100	60	223	0.269058295964126	77	2743	0.028071454611739	7	CG	0.00000000000000000000000000000000000000000000000000000000000156197155672473	loss
chr_26	80497	80596	100	61	256	0.23828125	16	768	0.0208333333333333	6	CG	0.00000000000000000000000000000650248494616147	loss
chr_26	81197	81396	200	81	226	0.358407079646018	66	2276	0.0289982425307557	18	CG	0.0000000000000000000000000000000000000000000000000000000000000000000000000000000000000000547266925711002	loss
chr_26	82097	82196	100	7	27	0.259259259259259	2	50	0.04	5	CG	0.00428435616282037	loss
chr_26	84397	84496	100	20	58	0.344827586206897	5	323	0.0154798761609907	6	CG	0.0000000000000000000184624764593655	loss
chr_26	84797	84896	100	15	28	0.535714285714286	0	30	0	4	CG	0.00000351083090122844	loss
chr_26	85397	85496	100	48	168	0.285714285714286	37	1634	0.0226438188494492	7	CG	0.000000000000000000000000000000000000000000000000000186670107050209	loss
chr_26	85897	85996	100	12	31	0.387096774193548	2	39	0.0512820512820513	5	CG	0.000494187381026421	loss
chr_26	86797	86896	100	14	63	0.222222222222222	1	112	0.00892857142857143	4	CG	0.00000144753916784028	loss
chr_26	87997	88096	100	88	166	0.530120481927711	10	244	0.040983606557377	5	CG	0.00000000000000000000000000000879226872829144	loss
chr_26	88597	88796	200	164	446	0.367713004484305	15	546	0.0274725274725275	20	CG	0.000000000000000000000000000000000000000000283633171631669	loss
chr_26	89197	89296	100	34	71	0.47887323943662	3	94	0.0319148936170213	7	CG	0.000000000012243450578508	loss
chr_26	89797	89996	200	81	264	0.306818181818182	9	337	0.0267062314540059	9	CG	0.00000000000000000000222813739547735	loss
chr_26	90497	90596	100	62	161	0.385093167701863	6	292	0.0205479452054795	6	CG	0.000000000000000000000000475091768633534	loss
chr_26	90997	91096	100	58	194	0.298969072164948	4	110	0.0363636363636364	4	CG	0.0000000553287580609311	loss
chr_26	91697	91796	100	78	263	0.296577946768061	11	378	0.0291005291005291	18	CG	0.00000000000000000000100903951321053	loss
chr_26	92497	92596	100	26	103	0.252427184466019	7	135	0.0518518518518519	4	CG	0.00000975284356216332	loss
chr_26	160397	160496	100	12	42	0.285714285714286	5	106	0.0471698113207547	6	CG	0.0000426615028783499	loss
chr_26	160997	161196	200	152	437	0.347826086956522	18	641	0.0280811232449298	17	CG	0.00000000000000000000000000000000000000000000572949178406212	loss
chr_26	416497	416596	100	19	66	0.287878787878788	1	132	0.00757575757575758	5	CG	0.000000000840744770434591	loss
chr_26	425897	425996	100	25	77	0.324675324675325	3	211	0.014218009478673	4	CG	0.00000000000000514340518660025	loss
chr_26	426197	426296	100	32	86	0.372093023255814	6	184	0.0326086956521739	7	CG	0.000000000000108320298056135	loss
chr_26	426697	426796	100	181	544	0.332720588235294	24	689	0.034833091436865	9	CG	0.0000000000000000000000000000000000000000000842634772319754	loss
chr_26	426997	427096	100	173	558	0.310035842293907	77	2173	0.0354348826507133	19	CG	0.0000000000000000000000000000000000000000000000000000000000000000000000000000000000000000821031430297282	loss
chr_27	1183	1282	100	80	343	0.233236151603499	53	1605	0.0330218068535826	13	CG	0.000000000000000000000000000000000000000318629705261888	loss
chr_27	1583	1682	100	29	86	0.337209302325581	6	210	0.0285714285714286	6	CG	0.000000000000114356862726447	loss
chr_27	2183	2282	100	71	299	0.237458193979933	14	533	0.026266416510319	4	CG	0.000000000000000000000850679858549826	loss
chr_27	11283	11482	200	87	167	0.520958083832335	20	876	0.0228310502283105	12	CG	0.0000000000000000000000000000000000000000000000000000000000000000000000000000000000163912550687074	loss
chr_27	11683	11782	100	13	28	0.464285714285714	2	121	0.0165289256198347	4	CG	0.00000000000171902386926561	loss
chr_27	12283	12482	200	82	285	0.287719298245614	16	677	0.0236336779911374	13	CG	0.000000000000000000000000000000000093418973307803	loss
chr_27	14083	14182	100	140	496	0.282258064516129	107	3683	0.0290524029323921	7	CG	0.00000000000000000000000000000000000000000000000000000000000000000000000000000000000000000000000000000000000000943466227522363	loss
chr_27	14283	14382	100	19	48	0.395833333333333	4	138	0.0289855072463768	6	CG	0.0000000000377546800741512	loss
chr_27	18183	18282	100	24	91	0.263736263736264	3	137	0.0218978102189781	8	CG	0.0000000366692274856395	loss
chr_27	18483	18582	100	20	51	0.392156862745098	2	85	0.0235294117647059	4	CG	0.0000000187545722870253	loss
chr_27	18683	18782	100	45	120	0.375	11	355	0.0309859154929577	12	CG	0.00000000000000000000000969886462855708	loss
chr_27	18783	18882	100	16	29	0.551724137931034	4	98	0.0408163265306122	4	CG	0.0000000000417778049895401	loss
chr_27	18983	19082	100	138	472	0.292372881355932	83	2403	0.0345401581356638	6	CG	0.00000000000000000000000000000000000000000000000000000000000000000000000000000000107771924082707	loss
chr_27	19183	19282	100	45	85	0.529411764705882	8	325	0.0246153846153846	5	CG	0.00000000000000000000000000000000011067705665974	loss
chr_27	19383	19482	100	75	183	0.409836065573771	7	338	0.0207100591715976	14	CG	0.000000000000000000000000000000536215847518559	loss
chr_27	20383	20482	100	35	95	0.368421052631579	14	317	0.0441640378548896	4	CG	0.0000000000000000169717518459514	loss
chr_27	21483	21582	100	32	145	0.220689655172414	3	208	0.0144230769230769	4	CG	0.000000000223592313940098	loss
chr_27	21983	22182	200	103	333	0.309309309309309	18	505	0.0356435643564356	25	CG	0.000000000000000000000000000553629973215867	loss
chr_27	60283	60482	200	78	234	0.333333333333333	29	860	0.0337209302325581	18	CG	0.00000000000000000000000000000000000000000349100715518271	loss
chr_27	73483	73582	100	42	167	0.251497005988024	8	164	0.0487804878048781	13	CG	0.000000296527782590328	loss
chr_27	75283	75382	100	27	91	0.296703296703297	9	144	0.0625	8	CG	0.00000132912452547885	loss
chr_27	75483	75582	100	341	1293	0.263727764887858	145	3841	0.0377505857849518	16	CG	0.0000000000000000000000000000000000000000000000000000000000000000000000000000000000000000000000000000000000000000000000000000018693582244062	loss
chr_27	76083	76282	200	1037	3188	0.325282308657465	301	11700	0.0257264957264957	38	CG	0	loss
chr_27	76583	76682	100	15	36	0.416666666666667	3	76	0.0394736842105263	4	CG	0.000000434226018885074	loss
chr_27	172183	172282	100	26	116	0.224137931034483	7	337	0.0207715133531157	11	CG	0.000000000000494385075546235	loss
chr_27	173883	174182	300	150	452	0.331858407079646	58	2393	0.024237358963644	46	CG	0.0000000000000000000000000000000000000000000000000000000000000000000000000000000000000000000000000000000000000000000135755609431826	loss
chr_27	174383	174482	100	21	53	0.39622641509434	9	229	0.0393013100436681	8	CG	0.0000000000000435977002379607	loss
chr_27	174683	174782	100	9	30	0.3	5	141	0.0354609929078014	5	CG	0.00000175167849314285	loss
chr_28	221301	221400	100	8	30	0.266666666666667	2	115	0.0173913043478261	5	CG	0.00000175280911763547	loss
chr_28	221501	221600	100	36	113	0.31858407079646	13	514	0.0252918287937743	10	CG	0.000000000000000000000000136321424454323	loss
chr_28	222101	222200	100	62	91	0.681318681318681	2	154	0.012987012987013	7	CG	0.00000000000000000000000000000259583187555171	loss
chr_28	222501	222600	100	17	74	0.22972972972973	8	650	0.0123076923076923	7	CG	0.000000000000000000000500574521484278	loss
chr_28	223201	223300	100	14	41	0.341463414634146	2	66	0.0303030303030303	5	CG	0.0000121645577999294	loss
chr_28	223601	223800	200	70	163	0.429447852760736	13	442	0.0294117647058824	17	CG	0.00000000000000000000000000000000000162991789467727	loss
chr_28	224101	224200	100	16	66	0.242424242424242	11	423	0.0260047281323877	7	CG	0.00000000000109137062710888	loss
chr_28	224301	224400	100	11	37	0.297297297297297	4	102	0.0392156862745098	6	CG	0.0000155142783651513	loss
chr_28	240601	240700	100	37	141	0.26241134751773	18	416	0.0432692307692308	10	CG	0.000000000000066673473932353	loss
chr_28	241101	241200	100	42	185	0.227027027027027	13	696	0.0186781609195402	11	CG	0.000000000000000000000000411134001779716	loss
chr_28	329001	329100	100	11	40	0.275	3	68	0.0441176470588235	5	CG	0.000570919346146801	loss
chr_28	384301	384600	300	178	410	0.434146341463415	62	2478	0.0250201775625504	16	CG	0.000000000000000000000000000000000000000000000000000000000000000000000000000000000000000000000000000000000000000000000000000000000000000000000000000000000000000000000000555629924465594	loss
chr_28	384501	384600	100	78	160	0.4875	24	1121	0.0214094558429973	5	CG	0.000000000000000000000000000000000000000000000000000000000000000000000000000000000000000000164381646171071	loss
chr_28	384701	384800	100	32	105	0.304761904761905	11	298	0.0369127516778524	6	CG	0.0000000000000298017836326595	loss
chr_28	385201	385300	100	50	212	0.235849056603774	41	1638	0.025030525030525	13	CG	0.000000000000000000000000000000000000000275730305441324	loss
chr_28	385401	385500	100	70	200	0.35	61	1693	0.0360307147076196	5	CG	0.000000000000000000000000000000000000000000000000000000000000615322049193134	loss
chr_28	386101	386200	100	140	346	0.404624277456647	112	3938	0.0284408329101067	6	CG	0.00000000000000000000000000000000000000000000000000000000000000000000000000000000000000000000000000000000000000000000000000000000000000000000000000000000000000000000000000000000112093555787872	loss
chr_28	386301	386400	100	58	254	0.228346456692913	107	3840	0.0278645833333333	6	CG	0.000000000000000000000000000000000000000000000000000000287427851464188	loss
chr_28	386901	387000	100	126	331	0.380664652567976	91	2887	0.0315206096293731	14	CG	0.0000000000000000000000000000000000000000000000000000000000000000000000000000000000000000000000000000000000000000000000000000027302361517989	loss
chr_28	387101	387200	100	198	881	0.224744608399546	199	8894	0.0223746345851136	27	CG	0.000000000000000000000000000000000000000000000000000000000000000000000000000000000000000000000000000000000000000000000000000000000000000000000000000000000000000000000000000000000000000442306433446798	loss
chr_29	15184	15283	100	18	38	0.473684210526316	0	47	0	5	CG	0.000000122911022918158	loss
chr_29	33884	33983	100	91	364	0.25	38	1259	0.0301826846703733	5	CG	0.00000000000000000000000000000000000000000482826415620744	loss
chr_29	40184	40283	100	76	192	0.395833333333333	2	136	0.0147058823529412	7	CG	0.00000000000000203257251504001	loss
chr_29	40484	40783	300	487	1109	0.439134355275023	100	3625	0.0275862068965517	17	CG	0.00000000000000000000000000000000000000000000000000000000000000000000000000000000000000000000000000000000000000000000000000000000000000000000000000000000000000000000000000000000000000000000000000000000000000000000000000000000000000000000000000000000000000000000000000000000000000000000000169880521036833	loss
chr_29	40684	40783	100	66	178	0.370786516853933	35	1281	0.0273224043715847	7	CG	0.00000000000000000000000000000000000000000000000000000000000000130275863776848	loss
chr_29	40884	40983	100	215	547	0.393053016453382	34	1261	0.0269627279936558	8	CG	0.0000000000000000000000000000000000000000000000000000000000000000000000000000000000000000000000729099989013124	loss
chr_29	41884	41983	100	200	846	0.236406619385343	31	888	0.0349099099099099	15	CG	0.00000000000000000000000000000000012206083422906	loss
chr_29	42084	42183	100	35	144	0.243055555555556	0	52	0	5	CG	0.0000909938036300716	loss
chr_29	42284	42383	100	190	647	0.293663060278207	58	1878	0.0308839190628328	8	CG	0.0000000000000000000000000000000000000000000000000000000000000000000000000000000000675511976959515	loss
chr_29	42684	42983	300	661	2261	0.29234851835471	89	3042	0.0292570677186062	21	CG	0.0000000000000000000000000000000000000000000000000000000000000000000000000000000000000000000000000000000000000000000000000000000000000000000000000000000000000000101038454280848	loss
chr_29	43284	43383	100	68	309	0.220064724919094	2	165	0.0121212121212121	11	CG	0.00000000148169249669163	loss
chr_29	45784	45883	100	71	203	0.349753694581281	18	607	0.0296540362438221	9	CG	0.00000000000000000000000000000000000366836519918025	loss
chr_29	47184	47283	100	18	76	0.236842105263158	3	158	0.0189873417721519	6	CG	0.0000000553915960075594	loss
chr_29	48484	48583	100	12	41	0.292682926829268	5	147	0.0340136054421769	7	CG	0.000000370163879993208	loss
chr_29	96484	96683	200	91	169	0.538461538461538	80	2594	0.030840400925212	9	CG	0.000000000000000000000000000000000000000000000000000000000000000000000000000000000000000000000000000000000000000000000000000000000000000000000000000000000416147469675053	loss
chr_29	105884	107283	1400	1173	3139	0.373685887225231	1625	63643	0.0255330515531952	205	CG	0	loss
chr_29	107184	107283	100	97	349	0.277936962750716	234	8380	0.0279236276849642	12	CG	0.00000000000000000000000000000000000000000000000000000000000000000000000000000000000000000000000000000000000000000000000000000597953522699302	loss
chr_29	107384	107483	100	80	259	0.308880308880309	257	9821	0.0261684146217289	21	CG	0.0000000000000000000000000000000000000000000000000000000000000000000000000000000000000000000000000000000000000000000000000000000000000000861136189384789	loss
chr_29	107484	107583	100	119	390	0.305128205128205	415	15812	0.0262458891980774	18	CG	0.000000000000000000000000000000000000000000000000000000000000000000000000000000000000000000000000000000000000000000000000000000000000000000000000000000000000000000000000000000000000000000000000000000000087127725983738	loss
chr_29	107684	107783	100	72	283	0.254416961130742	106	3762	0.0281765018607124	21	CG	0.0000000000000000000000000000000000000000000000000000000000000000000000525158585984763	loss
chr_29	108584	108683	100	66	241	0.273858921161826	80	3328	0.0240384615384615	9	CG	0.000000000000000000000000000000000000000000000000000000000000000000000000000000452045527041177	loss
chr_29	110084	110183	100	30	94	0.319148936170213	13	455	0.0285714285714286	4	CG	0.00000000000000000000234381891009986	loss
chr_29	110984	111083	100	60	193	0.310880829015544	109	4886	0.0223086369218174	18	CG	0.00000000000000000000000000000000000000000000000000000000000000000000000000000000000000000000000000000000105657355394586	loss
chr_29	111284	111483	200	118	357	0.330532212885154	63	1832	0.0343886462882096	23	CG	0.000000000000000000000000000000000000000000000000000000000000000000000000000180270329227193	loss
chr_29	111384	111483	100	51	117	0.435897435897436	12	445	0.0269662921348315	8	CG	0.0000000000000000000000000000000000234688612457416	loss
chr_29	111584	111683	100	62	87	0.71264367816092	2	111	0.018018018018018	6	CG	0.00000000000000000000000061777484215049	loss
chr_29	111884	111983	100	36	112	0.321428571428571	40	1449	0.0276052449965493	6	CG	0.000000000000000000000000000000000000000000125860435553556	loss
chr_29	112084	112183	100	56	218	0.256880733944954	44	1651	0.0266505148394912	22	CG	0.00000000000000000000000000000000000000000000262637901133399	loss
chr_29	166884	166983	100	18	65	0.276923076923077	12	287	0.0418118466898955	9	CG	0.00000000108226901027828	loss
chr_29	170684	170783	100	16	40	0.4	6	248	0.0241935483870968	8	CG	0.000000000000000153529447862818	loss
chr_29	170884	170983	100	30	83	0.36144578313253	3	72	0.0416666666666667	8	CG	0.00000136108179640874	loss
chr_29	171084	171183	100	205	613	0.33442088091354	36	1096	0.0328467153284672	13	CG	0.0000000000000000000000000000000000000000000000000000000000000000144066419178059	loss
chr_29	171184	171283	100	44	153	0.287581699346405	10	302	0.033112582781457	8	CG	0.00000000000000324018350822158	loss
chr_29	171384	171483	100	289	529	0.546313799621928	60	2392	0.0250836120401338	5	CG	0.000000000000000000000000000000000000000000000000000000000000000000000000000000000000000000000000000000000000000000000000000000000000000000000000000000000000000000000000000000000000000000000000000000000000000000000000000000000000000000000000000566728593869944	loss
chr_29	171684	171783	100	118	358	0.329608938547486	27	811	0.0332922318125771	13	CG	0.00000000000000000000000000000000000000000000402679542417663	loss
chr_29	171884	171983	100	150	314	0.477707006369427	37	965	0.0383419689119171	7	CG	0.00000000000000000000000000000000000000000000000000000000000000000000000000000000537499546559037	loss
chr_29	172584	172683	100	22	51	0.431372549019608	13	445	0.0292134831460674	6	CG	0.000000000000000000000000045077807285556	loss
chr_29	172984	173083	100	13	58	0.224137931034483	6	304	0.0197368421052632	10	CG	0.000000000199938124483902	loss
chr_29	246784	246883	100	16	37	0.432432432432432	6	144	0.0416666666666667	5	CG	0.000000000110611214966197	loss
chr_29	334784	334883	100	9	33	0.272727272727273	6	272	0.0220588235294118	4	CG	0.000000000399561743397673	loss
chr_29	340784	340983	200	28	81	0.345679012345679	3	139	0.0215827338129496	11	CG	0.0000000000345089897358883	loss
chr_29	340884	340983	100	16	37	0.432432432432432	2	74	0.027027027027027	5	CG	0.000000054749448711408	loss
chr_29	341084	341183	100	35	99	0.353535353535354	7	388	0.0180412371134021	4	CG	0.0000000000000000000000000490812687259843	loss
chr_29	341384	341483	100	87	123	0.707317073170732	1	206	0.00485436893203883	11	CG	0.000000000000000000000000000000000000000000115367703525927	loss
chr_29	342284	342383	100	78	208	0.375	3	197	0.0152284263959391	6	CG	0.000000000000000000242365873085158	loss
chr_3	877	976	100	40	97	0.412371134020619	12	295	0.0406779661016949	12	CG	0.0000000000000000000132611409467551	loss
chr_3	1077	1176	100	60	123	0.48780487804878	23	840	0.0273809523809524	12	CG	0.000000000000000000000000000000000000000000000000000000000000000348053461988497	loss
chr_3	4177	4276	100	37	115	0.321739130434783	12	664	0.0180722891566265	4	CG	0.0000000000000000000000000000000000740914227985954	loss
chr_3	4477	4576	100	31	121	0.256198347107438	2	115	0.0173913043478261	8	CG	0.000000142344470235741	loss
chr_3	4677	4776	100	107	339	0.315634218289086	31	995	0.0311557788944724	18	CG	0.000000000000000000000000000000000000000000000000194683202968001	loss
chr_3	6277	6576	300	163	631	0.258320126782884	31	1484	0.0208894878706199	30	CG	0.00000000000000000000000000000000000000000000000000000000000000000159078769650543	loss
chr_3	6777	6876	100	114	297	0.383838383838384	20	684	0.0292397660818713	6	CG	0.000000000000000000000000000000000000000000000000180787967087106	loss
chr_3	88177	88276	100	15	59	0.254237288135593	16	380	0.0421052631578947	11	CG	0.00000000394774141317041	loss
chr_3	88777	88876	100	12	31	0.387096774193548	0	121	0	4	CG	0.00000000000133865550386235	loss
chr_3	89177	89276	100	13	50	0.26	4	121	0.0330578512396694	5	CG	0.00000691588047585305	loss
chr_3	89577	89676	100	39	67	0.582089552238806	13	287	0.0452961672473868	5	CG	0.000000000000000000000000000109595423014246	loss
chr_3	90577	90676	100	79	285	0.27719298245614	15	346	0.0433526011560694	5	CG	0.000000000000000332053338966084	loss
chr_3	90977	91076	100	172	287	0.599303135888502	22	619	0.0355411954765751	7	CG	0.000000000000000000000000000000000000000000000000000000000000000000000000000000000740263052487909	loss
chr_3	91177	91276	100	66	185	0.356756756756757	26	469	0.0554371002132196	7	CG	0.0000000000000000000000324667879530008	loss
chr_3	91277	91376	100	106	360	0.294444444444444	18	964	0.0186721991701245	10	CG	0.000000000000000000000000000000000000000000000000000163449483401565	loss
chr_3	91477	91576	100	34	77	0.441558441558442	15	391	0.0383631713554987	6	CG	0.0000000000000000000000000844781049323761	loss
chr_3	92077	92276	200	85	304	0.279605263157895	12	313	0.0383386581469649	17	CG	0.000000000000000279093572847173	loss
chr_3	92677	92776	100	37	102	0.362745098039216	8	302	0.0264900662251656	6	CG	0.0000000000000000000174847249601803	loss
chr_3	93577	93676	100	10	33	0.303030303030303	3	117	0.0256410256410256	4	CG	0.000000635030919086415	loss
chr_3	105177	105276	100	14	32	0.4375	19	654	0.0290519877675841	5	CG	0.000000000000000000000000104119702903583	loss
chr_3	105877	105976	100	22	51	0.431372549019608	9	214	0.0420560747663551	5	CG	0.0000000000000110249209562497	loss
chr_3	106077	106176	100	32	86	0.372093023255814	16	599	0.0267111853088481	10	CG	0.000000000000000000000000000000187233841300517	loss
chr_3	107577	107676	100	52	216	0.240740740740741	41	1359	0.0301692420897719	19	CG	0.000000000000000000000000000000000736132473848265	loss
chr_3	107877	107976	100	49	206	0.237864077669903	42	1198	0.0350584307178631	16	CG	0.00000000000000000000000000181729025714931	loss
chr_3	109877	109976	100	21	79	0.265822784810127	5	372	0.0134408602150538	11	CG	0.00000000000000000368085006665528	loss
chr_3	115677	115876	200	41	144	0.284722222222222	21	371	0.0566037735849057	13	CG	0.00000000000125922118583846	loss
chr_3	116177	116276	100	46	190	0.242105263157895	16	535	0.0299065420560748	7	CG	0.000000000000000000423408911710025	loss
chr_3	187177	187276	100	21	76	0.276315789473684	2	147	0.0136054421768707	6	CG	0.00000000119363977935234	loss
chr_3	258577	258676	100	8	26	0.307692307692308	2	63	0.0317460317460317	4	CG	0.000183043347780163	loss
chr_3	260677	260776	100	25	62	0.403225806451613	5	122	0.040983606557377	4	CG	0.00000000040246876155172	loss
chr_3	383377	383476	100	23	89	0.258426966292135	5	147	0.0340136054421769	4	CG	0.000000269981662603952	loss
chr_3	383677	383776	100	22	25	0.88	1	85	0.0117647058823529	4	CG	0.0000000000000000000108593190124756	loss
chr_3	384377	384476	100	11	38	0.289473684210526	12	399	0.0300751879699248	4	CG	0.0000000000101684204414756	loss
chr_3	631477	631676	200	14	53	0.264150943396226	8	276	0.0289855072463768	8	CG	0.000000000427597912331731	loss
chr_3	632077	632176	100	13	25	0.52	5	91	0.0549450549450549	5	CG	0.0000000152620171341149	loss
chr_3	654177	654276	100	6	23	0.260869565217391	3	112	0.0267857142857143	4	CG	0.0000433465148094835	loss
chr_3	695777	695976	200	62	218	0.284403669724771	11	678	0.0162241887905605	21	CG	0.00000000000000000000000000000000000556575089953135	loss
chr_3	922277	922376	100	11	35	0.314285714285714	1	41	0.024390243902439	4	CG	0.0005605999709846	loss
chr_3	922477	922576	100	9	30	0.3	5	91	0.0549450549450549	6	CG	0.000280781627541017	loss
chr_3	958677	958876	200	23	65	0.353846153846154	3	150	0.02	8	CG	0.00000000000704753348614904	loss
chr_3	966377	966476	100	29	47	0.617021276595745	8	182	0.043956043956044	6	CG	0.00000000000000000000309646771306896	loss
chr_3	969477	969576	100	7	26	0.269230769230769	9	181	0.0497237569060773	4	CG	0.0000922793609738737	loss
chr_3	970177	970276	100	36	78	0.461538461538462	8	344	0.0232558139534884	7	CG	0.00000000000000000000000000000580694253180715	loss
chr_3	970377	970476	100	10	30	0.333333333333333	8	224	0.0357142857142857	5	CG	0.00000000294622626770478	loss
chr_3	971977	972076	100	22	70	0.314285714285714	9	274	0.0328467153284672	7	CG	0.00000000000029585804938899	loss
chr_3	973077	973176	100	45	196	0.229591836734694	18	662	0.027190332326284	6	CG	0.00000000000000000000241653351487974	loss
chr_3	976177	976276	100	61	151	0.403973509933775	5	450	0.0111111111111111	6	CG	0.000000000000000000000000000000000000000258917847669121	loss
chr_3	976777	976976	200	72	299	0.240802675585284	23	713	0.032258064516129	21	CG	0.000000000000000000000000579691156513029	loss
chr_3	977377	977476	100	63	231	0.272727272727273	12	669	0.0179372197309417	16	CG	0.00000000000000000000000000000000299688787815196	loss
chr_3	977877	977976	100	33	86	0.383720930232558	25	543	0.0460405156537753	6	CG	0.000000000000000000000015415100585471	loss
chr_3	978377	978476	100	82	215	0.381395348837209	22	831	0.02647412755716	13	CG	0.0000000000000000000000000000000000000000000000000000107816595291806	loss
chr_3	980477	980576	100	10	35	0.285714285714286	0	72	0	4	CG	0.00000208286603129983	loss
chr_3	1030677	1030776	100	13	31	0.419354838709677	0	66	0	5	CG	0.0000000186027455705604	loss
chr_3	1032177	1032276	100	19	47	0.404255319148936	0	56	0	6	CG	0.000000157316426835704	loss
chr_3	1032677	1032776	100	35	113	0.309734513274336	2	189	0.0105820105820106	6	CG	0.000000000000024012940742864	loss
chr_3	1039877	1039976	100	34	129	0.263565891472868	7	213	0.0328638497652582	10	CG	0.000000000243812631527447	loss
chr_3	1040277	1040576	300	212	506	0.41897233201581	66	2241	0.0294511378848728	29	CG	0.00000000000000000000000000000000000000000000000000000000000000000000000000000000000000000000000000000000000000000000000000000000000000000000000000000100452039120956	loss
chr_3	1040477	1040576	100	86	213	0.403755868544601	17	553	0.0307414104882459	15	CG	0.0000000000000000000000000000000000000000180067970012993	loss
chr_3	1040677	1040776	100	24	106	0.226415094339623	3	136	0.0220588235294118	8	CG	0.000000610906462558696	loss
chr_3	1091177	1091276	100	29	88	0.329545454545455	5	247	0.0202429149797571	6	CG	0.000000000000000238349330712412	loss
chr_3	1268277	1268376	100	29	70	0.414285714285714	5	287	0.0174216027874564	4	CG	0.00000000000000000000000650306608196914	loss
chr_3	1271977	1272076	100	16	46	0.347826086956522	3	58	0.0517241379310345	4	CG	0.000107711271321937	loss
chr_3	1273377	1273476	100	46	105	0.438095238095238	7	188	0.0372340425531915	5	CG	0.0000000000000000194837844460145	loss
chr_3	1273777	1273876	100	32	83	0.385542168674699	3	159	0.0188679245283019	6	CG	0.0000000000000196876225783616	loss
chr_3	1273977	1274076	100	58	128	0.453125	6	282	0.0212765957446809	7	CG	0.000000000000000000000000000124321815734297	loss
chr_3	1274277	1274376	100	25	101	0.247524752475248	19	521	0.036468330134357	8	CG	0.0000000000000518362247035917	loss
chr_3	1274577	1274776	200	50	80	0.625	6	177	0.0338983050847458	11	CG	0.000000000000000000000000042299994429796	loss
chr_3	1275077	1275276	200	45	140	0.321428571428571	41	1451	0.0282563749138525	15	CG	0.00000000000000000000000000000000000000000000000386443463109149	loss
chr_3	1275577	1275676	100	18	53	0.339622641509434	2	89	0.0224719101123595	4	CG	0.000000169564782894466	loss
chr_3	1276577	1276676	100	31	89	0.348314606741573	3	159	0.0188679245283019	8	CG	0.000000000000632163604972466	loss
chr_3	1276877	1277176	300	155	494	0.313765182186235	35	1156	0.0302768166089965	26	CG	0.000000000000000000000000000000000000000000000000000000000000892474275283185	loss
chr_3	1277077	1277176	100	39	111	0.351351351351351	12	346	0.0346820809248555	6	CG	0.0000000000000000000500225370423694	loss
chr_3	1277277	1277376	100	78	273	0.285714285714286	27	868	0.0311059907834101	16	CG	0.00000000000000000000000000000000000152876264940267	loss
chr_3	1278677	1278976	300	308	463	0.665226781857451	23	895	0.0256983240223464	45	CG	0.000000000000000000000000000000000000000000000000000000000000000000000000000000000000000000000000000000000000000000000000000000000000000000000000000312600142564036	loss
chr_3	1278877	1278976	100	42	134	0.313432835820896	7	462	0.0151515151515152	15	CG	0.000000000000000000000000000365716224237681	loss
chr_3	1279077	1279176	100	20	71	0.28169014084507	4	160	0.025	4	CG	0.00000000439490263156653	loss
chr_3	1424777	1424876	100	19	67	0.283582089552239	12	227	0.052863436123348	5	CG	0.0000000757635233454084	loss
chr_3	1434277	1434376	100	30	135	0.222222222222222	10	493	0.0202839756592292	7	CG	0.0000000000000000263034883674585	loss
chr_3	1434477	1434576	100	87	212	0.410377358490566	24	750	0.032	13	CG	0.000000000000000000000000000000000000000000000000000725610835681288	loss
chr_3	1434977	1435076	100	62	213	0.291079812206573	102	4630	0.0220302375809935	8	CG	0.00000000000000000000000000000000000000000000000000000000000000000000000000000000000000000000000000344883767119822	loss
chr_3	1435177	1435276	100	45	76	0.592105263157895	26	1059	0.0245514636449481	7	CG	0.0000000000000000000000000000000000000000000000000000000000000000000000000000000000000541071098810321	loss
chr_3	1435677	1435776	100	6	23	0.260869565217391	3	138	0.0217391304347826	4	CG	0.00000412401807209971	loss
chr_3	1443977	1444076	100	43	102	0.42156862745098	74	2747	0.0269384783400073	7	CG	0.0000000000000000000000000000000000000000000000000000000000000000000000000000000000000724308082996282	loss
chr_3	1444477	1444576	100	16	64	0.25	31	1103	0.028105167724388	6	CG	0.00000000000000000265197300864755	loss
chr_3	1451977	1452576	600	221	363	0.608815426997245	135	4574	0.0295146480104941	45	CG	0	loss
chr_3	1452477	1452576	100	56	57	0.982456140350877	12	422	0.028436018957346	5	CG	0.000000000000000000000000000000000000000000000000000000000000000000000000000000000066275500977036	loss
chr_3	1452677	1452776	100	49	108	0.453703703703704	8	391	0.020460358056266	7	CG	0.0000000000000000000000000000000000120502072315755	loss
chr_3	1452877	1452976	100	59	165	0.357575757575758	50	1716	0.0291375291375291	8	CG	0.00000000000000000000000000000000000000000000000000000000000000000462615424009551	loss
chr_30	2356	2455	100	50	153	0.326797385620915	3	201	0.0149253731343284	10	CG	0.000000000000000556882758034302	loss
chr_30	2756	2855	100	44	58	0.758620689655172	12	153	0.0784313725490196	4	CG	0.0000000000000000000000299989246456071	loss
chr_30	3056	3155	100	42	56	0.75	0	39	0	5	CG	0.00000000000060788326130484	loss
chr_30	3956	4055	100	24	45	0.533333333333333	5	88	0.0568181818181818	7	CG	0.00000000037904797156329	loss
chr_30	4256	4355	100	31	48	0.645833333333333	2	47	0.0425531914893617	6	CG	0.000000000818576254387327	loss
chr_30	13956	14055	100	10	44	0.227272727272727	1	84	0.0119047619047619	4	CG	0.0000382337541644327	loss
chr_30	16656	16755	100	11	38	0.289473684210526	5	81	0.0617283950617284	7	CG	0.000695679558440562	loss
chr_30	17156	17255	100	41	86	0.476744186046512	7	152	0.0460526315789474	11	CG	0.0000000000000026362636015716	loss
chr_30	17556	17655	100	374	1578	0.237008871989861	224	8879	0.0252280662236738	15	CG	0.00000000000000000000000000000000000000000000000000000000000000000000000000000000000000000000000000000000000000000000000000000000000000000000000000000000000000000000000000000000000000000000000000000000000000000000000000000000000000000000000000425795294829328	loss
chr_30	17956	18055	100	51	163	0.312883435582822	20	428	0.0467289719626168	7	CG	0.000000000000000000950017581897205	loss
chr_30	18456	18655	200	46	169	0.272189349112426	11	435	0.0252873563218391	21	CG	0.0000000000000000000201561426885605	loss
chr_30	23356	23455	100	107	392	0.272959183673469	55	1479	0.0371872887085869	9	CG	0.000000000000000000000000000000000000000000000000795174431517453	loss
chr_30	23756	23855	100	186	784	0.237244897959184	88	3177	0.0276990871891722	14	CG	0.000000000000000000000000000000000000000000000000000000000000000000000000000000000000000000000172633271893849	loss
chr_30	23956	24055	100	93	341	0.272727272727273	18	430	0.0418604651162791	13	CG	0.000000000000000000198537059450503	loss
chr_30	24156	24255	100	440	1388	0.31700288184438	97	3133	0.030960740504309	13	CG	0.0000000000000000000000000000000000000000000000000000000000000000000000000000000000000000000000000000000000000000000000000000000000000000000000000000000000000000000190941483288748	loss
chr_30	24256	24355	100	737	3010	0.24485049833887	253	8765	0.0288648031945237	18	CG	0.000000000000000000000000000000000000000000000000000000000000000000000000000000000000000000000000000000000000000000000000000000000000000000000000000000000000000000000000000000000000000000000000000000000000000000000000000000000000000000000000000000000000000000000000000000000000000000000000000000110433032545332	loss
chr_30	24456	24555	100	150	190	0.789473684210526	13	336	0.0386904761904762	8	CG	0.0000000000000000000000000000000000000000000000000000000000000000000000617261840276974	loss
chr_30	24656	24755	100	34	123	0.276422764227642	16	256	0.0625	4	CG	0.00000000991800927313876	loss
chr_30	27056	27155	100	65	278	0.233812949640288	35	1096	0.0319343065693431	4	CG	0.00000000000000000000000000000120724600035823	loss
chr_30	30156	30255	100	41	97	0.422680412371134	3	174	0.0172413793103448	7	CG	0.00000000000000000644996345825374	loss
chr_30	30756	30855	100	6	20	0.3	3	67	0.0447761194029851	4	CG	0.00101847898824756	loss
chr_30	32056	32155	100	28	113	0.247787610619469	7	175	0.04	7	CG	0.000000156576467796236	loss
chr_30	39556	39655	100	24	85	0.282352941176471	14	403	0.0347394540942928	4	CG	0.0000000000000141217383019235	loss
chr_30	158856	159055	200	81	295	0.274576271186441	24	812	0.0295566502463054	13	CG	0.000000000000000000000000000000000203658082746852	loss
chr_30	236756	236855	100	16	34	0.470588235294118	5	102	0.0490196078431373	4	CG	0.00000000461271630496267	loss
chr_31	21654	21753	100	13	55	0.236363636363636	5	243	0.0205761316872428	8	CG	0.00000000159991781493553	loss
chr_31	22554	22753	200	213	602	0.353820598006645	28	1088	0.0257352941176471	16	CG	0.00000000000000000000000000000000000000000000000000000000000000000000000000152230823834748	loss
chr_31	23254	23353	100	32	107	0.299065420560748	24	1215	0.0197530864197531	9	CG	0.00000000000000000000000000000000000000000129275255732693	loss
chr_31	23454	23553	100	21	79	0.265822784810127	32	1257	0.0254574383452665	10	CG	0.0000000000000000000000000475594373097907	loss
chr_31	23654	23753	100	93	353	0.263456090651558	116	4319	0.0268580689974531	24	CG	0.000000000000000000000000000000000000000000000000000000000000000000000000000000000000000000000334113133925109	loss
chr_31	23854	23953	100	68	246	0.276422764227642	38	920	0.041304347826087	21	CG	0.00000000000000000000000000000928305982025349	loss
chr_31	24054	24153	100	38	69	0.550724637681159	10	311	0.0321543408360129	11	CG	0.000000000000000000000000000000193279269007048	loss
chr_31	24254	24353	100	46	84	0.547619047619048	6	191	0.031413612565445	8	CG	0.0000000000000000000000135872958367821	loss
chr_31	24454	24553	100	61	225	0.271111111111111	63	1976	0.0318825910931174	6	CG	0.00000000000000000000000000000000000000000000000094540932753561	loss
chr_31	24954	25153	200	109	311	0.35048231511254	35	885	0.0395480225988701	17	CG	0.0000000000000000000000000000000000000000000000372564004027235	loss
chr_31	25054	25153	100	68	243	0.279835390946502	30	758	0.0395778364116095	10	CG	0.00000000000000000000000000110683717643726	loss
chr_31	25254	25353	100	46	102	0.450980392156863	19	691	0.0274963820549928	9	CG	0.0000000000000000000000000000000000000000000000156053205056853	loss
chr_31	25554	25853	300	101	209	0.483253588516746	56	1261	0.0444091990483743	20	CG	0.0000000000000000000000000000000000000000000000000000000000000000000000000000000486476801022713	loss
chr_31	26054	26253	200	56	93	0.602150537634409	49	1340	0.0365671641791045	15	CG	0.00000000000000000000000000000000000000000000000000000000000000000000000000000000000000000241986140314316	loss
chr_31	26154	26253	100	26	40	0.65	9	262	0.0343511450381679	6	CG	0.0000000000000000000000000000192941419857727	loss
chr_31	26354	26453	100	24	96	0.25	10	278	0.0359712230215827	13	CG	0.000000000398268215910432	loss
chr_31	26654	26753	100	23	77	0.298701298701299	8	159	0.050314465408805	7	CG	0.000000135714301851958	loss
chr_31	26854	26953	100	43	126	0.341269841269841	12	412	0.029126213592233	10	CG	0.00000000000000000000000804919883659886	loss
chr_31	27354	27453	100	20	72	0.277777777777778	8	391	0.020460358056266	8	CG	0.0000000000000000587621185273944	loss
chr_31	30254	30353	100	8	27	0.296296296296296	3	130	0.0230769230769231	4	CG	0.00000046921231408207	loss
chr_31	30754	30953	200	55	137	0.401459854014599	6	264	0.0227272727272727	13	CG	0.0000000000000000000000232880992899264	loss
chr_31	30854	30953	100	21	57	0.368421052631579	2	117	0.0170940170940171	8	CG	0.000000000169796646476047	loss
chr_31	31054	31153	100	19	72	0.263888888888889	3	97	0.0309278350515464	4	CG	0.00000914117165419451	loss
chr_31	31854	32153	300	117	203	0.576354679802956	21	647	0.0324574961360124	16	CG	0.0000000000000000000000000000000000000000000000000000000000000000000000000191995318385665	loss
chr_31	32054	32153	100	64	78	0.82051282051282	13	445	0.0292134831460674	6	CG	0.000000000000000000000000000000000000000000000000000000000000000000000000248405756850478	loss
chr_31	32254	32353	100	65	102	0.637254901960784	1	116	0.00862068965517241	5	CG	0.00000000000000000000001216938918625	loss
chr_31	34354	34453	100	22	62	0.354838709677419	0	57	0	5	CG	0.000000705282708086832	loss
chr_31	37254	37453	200	90	265	0.339622641509434	46	1153	0.0398959236773634	13	CG	0.0000000000000000000000000000000000000000000000000530280371724186	loss
chr_31	39254	39353	100	19	74	0.256756756756757	13	355	0.0366197183098592	5	CG	0.0000000000704577077262246	loss
chr_31	41054	41253	200	77	222	0.346846846846847	9	416	0.0216346153846154	27	CG	0.00000000000000000000000000000454287644349834	loss
chr_31	42154	42253	100	16	67	0.238805970149254	14	475	0.0294736842105263	4	CG	0.00000000000305227638481956	loss
chr_31	171154	171253	100	42	82	0.51219512195122	2	134	0.0149253731343284	8	CG	0.00000000000000000207186682926369	loss
chr_31	171354	171453	100	50	117	0.427350427350427	5	258	0.0193798449612403	10	CG	0.000000000000000000000000802319041934895	loss
chr_31	171554	171653	100	21	45	0.466666666666667	7	127	0.0551181102362205	5	CG	0.000000000165505930944685	loss
chr_31	171754	171853	100	94	174	0.540229885057471	12	380	0.0315789473684211	8	CG	0.00000000000000000000000000000000000000000000708182162998045	loss
chr_31	202754	202853	100	60	136	0.441176470588235	17	659	0.0257966616084977	6	CG	0.0000000000000000000000000000000000000000000000000820251836399595	loss
chr_31	206654	206753	100	23	30	0.766666666666667	1	36	0.0277777777777778	4	CG	0.000000000641472654324467	loss
chr_31	207754	207853	100	71	244	0.290983606557377	67	1835	0.0365122615803815	15	CG	0.0000000000000000000000000000000000000000000000000215557992868307	loss
chr_31	208154	208353	200	31	102	0.303921568627451	10	378	0.0264550264550265	12	CG	0.000000000000000000926339934334126	loss
chr_31	216554	216653	100	28	39	0.717948717948718	8	185	0.0432432432432432	6	CG	0.000000000000000000000000352070515205571	loss
chr_31	217754	217853	100	99	310	0.319354838709677	43	1203	0.0357439733998337	6	CG	0.000000000000000000000000000000000000000000000000000383142898549607	loss
chr_31	227154	227253	100	31	81	0.382716049382716	3	148	0.0202702702702703	8	CG	0.00000000000022640846358175	loss
chr_31	227854	227953	100	21	34	0.617647058823529	3	89	0.0337078651685393	5	CG	0.000000000000370476931240109	loss
chr_31	236354	236453	100	21	54	0.388888888888889	21	666	0.0315315315315315	9	CG	0.00000000000000000000000000867441256196077	loss
chr_31	236554	236653	100	20	43	0.465116279069767	27	1306	0.0206738131699847	5	CG	0.00000000000000000000000000000000000000000000000000000130173600152749	loss
chr_31	237154	237253	100	20	81	0.246913580246914	48	1639	0.0292861500915192	10	CG	0.000000000000000000000177421139718576	loss
chr_31	237854	238453	600	445	1510	0.294701986754967	317	10956	0.0289339174881344	84	CG	0	loss
chr_31	238654	238953	300	94	327	0.287461773700306	48	1651	0.0290732889158086	18	CG	0.000000000000000000000000000000000000000000000000000000000000703440312295953	loss
chr_31	239254	239353	100	15	53	0.283018867924528	0	55	0	6	CG	0.0000224075911511264	loss
chr_31	239454	239553	100	60	120	0.5	14	293	0.0477815699658703	8	CG	0.00000000000000000000000000283743050937092	loss
chr_31	247054	247153	100	16	38	0.421052631578947	8	112	0.0714285714285714	4	CG	0.000000425805727192483	loss
chr_31	251554	251653	100	6	23	0.260869565217391	5	85	0.0588235294117647	4	CG	0.00449436717465345	loss
chr_31	253854	253953	100	59	209	0.282296650717703	21	882	0.0238095238095238	23	CG	0.000000000000000000000000000000000000124356654003	loss
chr_32	4100	4199	100	23	82	0.280487804878049	8	131	0.0610687022900763	7	CG	0.0000105722210121373	loss
chr_32	28000	28099	100	8	32	0.25	2	63	0.0317460317460317	4	CG	0.00106563643802335	loss
chr_32	133400	133499	100	26	99	0.262626262626263	10	353	0.028328611898017	4	CG	0.0000000000000389706276405321	loss
chr_32	153300	153399	100	10	35	0.285714285714286	4	117	0.0341880341880342	7	CG	0.00000681067757570021	loss
chr_32	153800	154299	500	161	348	0.46264367816092	290	11746	0.0246892559169079	46	CG	0	loss
chr_32	154500	154699	200	64	89	0.719101123595506	39	1164	0.0335051546391753	11	CG	0.0000000000000000000000000000000000000000000000000000000000000000000000000000000000000000000000000000000000000000365610012458197	loss
chr_33	78	277	200	189	768	0.24609375	85	3006	0.0282767797737858	31	CG	0.0000000000000000000000000000000000000000000000000000000000000000000000000000000000000000000000574371711342752	loss
chr_33	2978	3077	100	28	82	0.341463414634146	13	371	0.0350404312668464	5	CG	0.00000000000000000332528565175451	loss
chr_33	49478	49577	100	14	30	0.466666666666667	1	90	0.0111111111111111	5	CG	0.0000000000817990728988088	loss
chr_33	52478	52677	200	137	375	0.365333333333333	32	1272	0.0251572327044025	18	CG	0.0000000000000000000000000000000000000000000000000000000000000000000000000000000177690826768221	loss
chr_33	52578	52677	100	49	84	0.583333333333333	11	225	0.0488888888888889	7	CG	0.0000000000000000000000000809641510635551	loss
chr_33	52778	52877	100	14	43	0.325581395348837	2	86	0.0232558139534884	4	CG	0.00000101066854950996	loss
chr_33	53078	53277	200	91	337	0.270029673590504	63	2245	0.0280623608017817	27	CG	0.000000000000000000000000000000000000000000000000000000000000000000069137815343418	loss
chr_33	53178	53277	100	67	242	0.276859504132231	56	1935	0.0289405684754522	17	CG	0.000000000000000000000000000000000000000000000000000000231439842158706	loss
chr_33	53378	53477	100	38	90	0.422222222222222	10	373	0.0268096514745308	6	CG	0.000000000000000000000000000466220982092548	loss
chr_33	77478	77577	100	19	29	0.655172413793103	3	93	0.032258064516129	4	CG	0.0000000000000364933904012084	loss
chr_33	77878	77977	100	35	50	0.7	2	140	0.0142857142857143	5	CG	0.000000000000000000000000145769981349305	loss
chr_33	78278	78377	100	22	56	0.392857142857143	1	73	0.0136986301369863	4	CG	0.0000000289300533992356	loss
chr_33	78578	78677	100	9	32	0.28125	0	88	0	4	CG	0.000000262166355052196	loss
chr_33	78778	78877	100	34	34	1	8	167	0.0479041916167665	4	CG	0.000000000000000000000000000000000033742091004174	loss
chr_33	81778	81877	100	24	97	0.247422680412371	4	137	0.0291970802919708	9	CG	0.000000455385059240731	loss
chr_33	82278	82477	200	105	341	0.30791788856305	44	1331	0.0330578512396694	25	CG	0.0000000000000000000000000000000000000000000000000000000228541007355016	loss
chr_33	84478	84577	100	45	199	0.226130653266332	16	664	0.0240963855421687	4	CG	0.00000000000000000000031282723639187	loss
chr_33	85178	85277	100	41	169	0.242603550295858	12	427	0.0281030444964871	5	CG	0.000000000000000168555593487248	loss
chr_33	86178	86277	100	11	40	0.275	1	72	0.0138888888888889	5	CG	0.0000196989175851076	loss
chr_33	86478	86577	100	13	43	0.302325581395349	1	73	0.0136986301369863	5	CG	0.000004383415827695	loss
chr_33	86978	87077	100	13	30	0.433333333333333	4	244	0.0163934426229508	5	CG	0.00000000000000000067145246915762	loss
chr_4	7831	7930	100	52	148	0.351351351351351	7	315	0.0222222222222222	13	CG	0.0000000000000000000000707832313950483	loss
chr_4	9831	9930	100	17	70	0.242857142857143	4	155	0.0258064516129032	6	CG	0.000000250794270729055	loss
chr_4	11531	11630	100	10	47	0.212765957446809	0	48	0	5	CG	0.00073928525995715	loss
chr_4	225931	226030	100	79	259	0.305019305019305	12	431	0.0278422273781903	7	CG	0.000000000000000000000000378491157312182	loss
chr_4	226231	226430	200	454	1766	0.257078142695357	179	6033	0.0296701475219625	11	CG	0.00000000000000000000000000000000000000000000000000000000000000000000000000000000000000000000000000000000000000000000000000000000000000000000000000000000000000000000000000000000000000000000000000000000000000821898273425154	loss
chr_4	226931	227030	100	9	36	0.25	6	247	0.0242914979757085	4	CG	0.0000000192625195173446	loss
chr_4	227831	228330	500	565	1545	0.365695792880259	136	4808	0.0282861896838602	76	CG	0.000000000000000000000000000000000000000000000000000000000000000000000000000000000000000000000000000000000000000000000000000000000000000000000000000000000000000000000000000000000000000000000000000000000000000000000000000000000000000000000000000000000000000000000000000000000000000000000000000000206267030702059	loss
chr_4	228231	228330	100	71	198	0.358585858585859	13	504	0.0257936507936508	13	CG	0.000000000000000000000000000000000515088611947415	loss
chr_4	228431	228530	100	127	434	0.292626728110599	63	2358	0.0267175572519084	20	CG	0.00000000000000000000000000000000000000000000000000000000000000000000000000000000000000000400969432329708	loss
chr_4	228631	228730	100	36	136	0.264705882352941	19	317	0.0599369085173502	11	CG	0.00000000117615226209035	loss
chr_4	228931	229130	200	295	1090	0.270642201834862	126	4036	0.031219028741328	13	CG	0.0000000000000000000000000000000000000000000000000000000000000000000000000000000000000000000000000000000000000000000000000000000000000000000000600046850292492	loss
chr_4	534031	534130	100	9	30	0.3	1	34	0.0294117647058824	4	CG	0.00295108410330812	loss
chr_4	914831	915030	200	21	73	0.287671232876712	4	187	0.0213903743315508	12	CG	0.0000000000760787177229592	loss
chr_4	924331	924430	100	37	63	0.587301587301587	1	63	0.0158730158730159	5	CG	0.00000000000368174112225909	loss
chr_4	924631	924730	100	12	54	0.222222222222222	5	235	0.0212765957446809	9	CG	0.0000000180294199148442	loss
chr_4	924831	924930	100	71	147	0.482993197278912	51	2265	0.0225165562913907	8	CG	0.000000000000000000000000000000000000000000000000000000000000000000000000000000000000000000000000000000000000000000000000000000000000127119039148903	loss
chr_4	925031	925130	100	19	67	0.283582089552239	56	1736	0.032258064516129	6	CG	0.0000000000000000000000090146646159539	loss
chr_4	925831	926030	200	69	173	0.398843930635838	83	2871	0.0289097875304772	12	CG	0.000000000000000000000000000000000000000000000000000000000000000000000000000000000000000000000000000000151147795839815	loss
chr_4	926431	926530	100	28	123	0.227642276422764	28	1134	0.0246913580246914	10	CG	0.000000000000000000000000683806410990252	loss
chr_4	926831	926930	100	38	53	0.716981132075472	4	233	0.0171673819742489	4	CG	0.0000000000000000000000000000000000000332780854406323	loss
chr_4	927031	927130	100	13	41	0.317073170731707	3	99	0.0303030303030303	6	CG	0.00000134450007636105	loss
chr_4	927831	927930	100	9	41	0.219512195121951	0	115	0	5	CG	0.000000258027906913414	loss
chr_4	930131	930230	100	26	68	0.382352941176471	9	435	0.0206896551724138	8	CG	0.00000000000000000000000000228137981324825	loss
chr_4	1044731	1044830	100	40	124	0.32258064516129	11	288	0.0381944444444444	11	CG	0.00000000000000133462132488274	loss
chr_4	1045031	1045130	100	13	58	0.224137931034483	2	116	0.0172413793103448	5	CG	0.00000493933910978835	loss
chr_4	1045331	1045430	100	61	192	0.317708333333333	15	365	0.0410958904109589	12	CG	0.000000000000000000260728338331727	loss
chr_4	1045731	1045830	100	9	31	0.290322580645161	3	121	0.0247933884297521	5	CG	0.00000111278556328173	loss
chr_4	1046031	1046230	200	139	370	0.375675675675676	21	826	0.0254237288135593	26	CG	0.00000000000000000000000000000000000000000000000000000000000303610247400939	loss
chr_4	1046531	1046630	100	40	56	0.714285714285714	2	77	0.025974025974026	5	CG	0.0000000000000000523811381299438	loss
chr_4	1046931	1047030	100	39	146	0.267123287671233	11	324	0.0339506172839506	7	CG	0.0000000000000461761992052279	loss
chr_4	1047631	1047830	200	58	178	0.325842696629214	10	418	0.0239234449760766	18	CG	0.0000000000000000000000000508362284289417	loss
chr_4	1048231	1048330	100	21	85	0.247058823529412	10	260	0.0384615384615385	4	CG	0.00000000633459836884117	loss
chr_4	1048731	1048830	100	25	79	0.316455696202532	2	301	0.00664451827242525	7	CG	0.00000000000000000000248574618376535	loss
chr_4	1048931	1049030	100	39	131	0.297709923664122	30	1378	0.0217706821480406	8	CG	0.0000000000000000000000000000000000000000000000727678639875529	loss
chr_4	1050631	1050830	200	160	432	0.37037037037037	30	785	0.0382165605095541	21	CG	0.000000000000000000000000000000000000000000000000000343301549388236	loss
chr_4	1051331	1051430	100	51	217	0.235023041474654	12	472	0.0254237288135593	10	CG	0.00000000000000000121849189505844	loss
chr_4	1145931	1146030	100	9	24	0.375	1	58	0.0172413793103448	4	CG	0.0000071311032681362	loss
chr_4	1229531	1229630	100	139	473	0.293868921775899	43	1264	0.0340189873417722	5	CG	0.000000000000000000000000000000000000000000000000000000260445736953001	loss
chr_4	1257131	1257530	400	138	359	0.384401114206128	47	1874	0.0250800426894344	38	CG	0.00000000000000000000000000000000000000000000000000000000000000000000000000000000000000000000000000000000000000017642012495874	loss
chr_4	1258031	1258130	100	31	123	0.252032520325203	12	330	0.0363636363636364	16	CG	0.00000000000432509578485865	loss
chr_4	1293931	1294230	300	147	486	0.302469135802469	22	718	0.0306406685236769	27	CG	0.000000000000000000000000000000000000000430743727117377	loss
chr_4	1294631	1294830	200	149	473	0.315010570824524	22	539	0.0408163265306122	9	CG	0.000000000000000000000000000000748677500263285	loss
chr_4	1295031	1295130	100	54	129	0.418604651162791	6	190	0.0315789473684211	5	CG	0.00000000000000000617726363671567	loss
chr_4	1357231	1357330	100	11	40	0.275	27	1344	0.0200892857142857	4	CG	0.000000000000000000000426346283839115	loss
chr_5	12765	12964	200	55	154	0.357142857142857	7	203	0.0344827586206897	14	CG	0.00000000000000232939406063481	loss
chr_5	13265	13364	100	106	255	0.415686274509804	26	586	0.0443686006825939	6	CG	0.00000000000000000000000000000000000000000939977859983557	loss
chr_5	14165	14264	100	29	59	0.491525423728814	4	85	0.0470588235294118	5	CG	0.000000000540077279887753	loss
chr_5	14865	15164	300	173	615	0.28130081300813	19	772	0.0246113989637306	39	CG	0.00000000000000000000000000000000000000000130099962415231	loss
chr_5	15065	15164	100	120	477	0.251572327044025	12	513	0.0233918128654971	21	CG	0.0000000000000000000000000932221252610138	loss
chr_5	15265	15364	100	69	269	0.256505576208178	11	862	0.0127610208816705	5	CG	0.00000000000000000000000000000000000000000864744515639343	loss
chr_5	135865	135964	100	67	272	0.246323529411765	46	1445	0.0318339100346021	18	CG	0.00000000000000000000000000000000000000949563739511758	loss
chr_5	401065	401164	100	15	65	0.230769230769231	8	326	0.0245398773006135	7	CG	0.000000000139515818571764	loss
chr_5	425065	425164	100	68	298	0.228187919463087	23	874	0.0263157894736842	9	CG	0.0000000000000000000000000000501703044127538	loss
chr_5	531165	531464	300	103	377	0.273209549071618	37	1386	0.0266955266955267	26	CG	0.000000000000000000000000000000000000000000000000000000522471496939685	loss
chr_5	531365	531464	100	27	123	0.219512195121951	5	304	0.0164473684210526	10	CG	0.000000000000720165832410405	loss
chr_5	531565	531664	100	45	186	0.241935483870968	49	1767	0.0277306168647425	5	CG	0.0000000000000000000000000000000000000375252098942771	loss
chr_5	531665	531764	100	77	217	0.354838709677419	21	631	0.0332805071315372	8	CG	0.00000000000000000000000000000000000050213580604324	loss
chr_5	531865	531964	100	77	217	0.354838709677419	53	1464	0.0362021857923497	14	CG	0.00000000000000000000000000000000000000000000000000000000000675367191606486	loss
chr_5	532165	532264	100	50	153	0.326797385620915	32	843	0.0379596678529063	8	CG	0.0000000000000000000000000000000129747545886924	loss
chr_5	532565	532864	300	95	364	0.260989010989011	80	3051	0.0262209111766634	49	CG	0.00000000000000000000000000000000000000000000000000000000000000000000000000000000170916282063336	loss
chr_5	533065	533364	300	102	196	0.520408163265306	46	1733	0.0265435660703982	31	CG	0.000000000000000000000000000000000000000000000000000000000000000000000000000000000000000000000000000000000000000000000000000000000000630079835428204	loss
chr_5	533565	534264	700	466	833	0.559423769507803	83	2906	0.02856159669649	64	CG	0	loss
chr_5	534165	534264	100	147	244	0.602459016393443	19	582	0.0326460481099656	11	CG	0.0000000000000000000000000000000000000000000000000000000000000000000000000000613462571381071	loss
chr_5	534365	534464	100	90	203	0.443349753694581	14	713	0.0196353436185133	7	CG	0.000000000000000000000000000000000000000000000000000000000000010893312395309	loss
chr_5	535165	535264	100	39	149	0.261744966442953	48	2027	0.0236803157375432	11	CG	0.000000000000000000000000000000000000000000000484294528653311	loss
chr_5	535365	535464	100	12	37	0.324324324324324	7	209	0.0334928229665072	4	CG	0.00000000123764617798013	loss
chr_5	536065	536164	100	42	91	0.461538461538462	4	162	0.0246913580246914	12	CG	0.00000000000000000838534385457592	loss
chr_5	536265	536364	100	85	308	0.275974025974026	34	1141	0.0297984224364592	12	CG	0.0000000000000000000000000000000000000000000696204474331566	loss
chr_5	536465	536564	100	84	222	0.378378378378378	61	2119	0.0287871637564889	11	CG	0.00000000000000000000000000000000000000000000000000000000000000000000000000000000000000000000369353498952825	loss
chr_5	536665	536764	100	32	41	0.780487804878049	6	258	0.0232558139534884	4	CG	0.0000000000000000000000000000000000000000293639533105125	loss
chr_5	536865	536964	100	94	131	0.717557251908397	20	528	0.0378787878787879	4	CG	0.00000000000000000000000000000000000000000000000000000000000000000000000000472466137051865	loss
chr_5	648965	649064	100	9	31	0.290322580645161	0	91	0	4	CG	0.000000106726657220095	loss
chr_5	649365	649664	300	173	430	0.402325581395349	30	1022	0.0293542074363992	35	CG	0.0000000000000000000000000000000000000000000000000000000000000000000000000000180736741511644	loss
chr_5	649565	649664	100	60	178	0.337078651685393	5	320	0.015625	9	CG	0.00000000000000000000000343294532662869	loss
chr_5	649765	649864	100	73	182	0.401098901098901	33	1090	0.0302752293577982	14	CG	0.0000000000000000000000000000000000000000000000000000000000000188831507954007	loss
chr_5	649965	650064	100	23	50	0.46	5	189	0.0264550264550265	5	CG	0.0000000000000000358165028183879	loss
chr_5	651165	651464	300	165	407	0.405405405405405	20	1152	0.0173611111111111	36	CG	0.0000000000000000000000000000000000000000000000000000000000000000000000000000000000000000000000215151807184375	loss
chr_5	651865	651964	100	26	88	0.295454545454545	10	334	0.029940119760479	9	CG	0.00000000000000315150318858117	loss
chr_5	652965	653064	100	16	46	0.347826086956522	4	111	0.036036036036036	4	CG	0.000000111226219967339	loss
chr_5	780065	780164	100	45	89	0.50561797752809	3	112	0.0267857142857143	6	CG	0.00000000000000380091138204565	loss
chr_5	949865	950064	200	76	254	0.299212598425197	34	1316	0.0258358662613982	20	CG	0.00000000000000000000000000000000000000000000000000000153087440689278	loss
chr_5	971365	971664	300	69	133	0.518796992481203	18	587	0.030664395229983	16	CG	0.00000000000000000000000000000000000000000000000000000252897076530632	loss
chr_5	1012865	1012964	100	11	40	0.275	22	794	0.0277078085642317	5	CG	0.00000000000000720678362000284	loss
chr_5	1013565	1013664	100	6	22	0.272727272727273	1	35	0.0285714285714286	4	CG	0.00626046311305289	loss
chr_5	1016565	1016764	200	274	1026	0.267056530214425	100	3034	0.03295978905735	14	CG	0.0000000000000000000000000000000000000000000000000000000000000000000000000000000000000000000000000000000000000203987532915287	loss
chr_5	1017565	1017764	200	115	186	0.618279569892473	3	201	0.0149253731343284	10	CG	0.000000000000000000000000000000000000137828069384043	loss
chr_5	1018065	1018164	100	37	125	0.296	12	443	0.0270880361173815	9	CG	0.00000000000000000000543370682531917	loss
chr_5	1018965	1019064	100	11	35	0.314285714285714	5	121	0.0413223140495868	6	CG	0.0000030090665154475	loss
chr_5	1020165	1020264	100	11	48	0.229166666666667	1	72	0.0138888888888889	6	CG	0.000121558340531933	loss
chr_5	1020365	1020464	100	14	52	0.269230769230769	2	80	0.025	8	CG	0.0000280201227726414	loss
chr_5	1058565	1058664	100	20	39	0.512820512820513	4	138	0.0289855072463768	5	CG	0.00000000000000949053079585553	loss
chr_5	1073865	1073964	100	45	194	0.231958762886598	17	559	0.0304114490161002	6	CG	0.00000000000000000220207630698185	loss
chr_5	1076565	1076664	100	49	198	0.247474747474747	5	343	0.0145772594752187	5	CG	0.00000000000000000501325588968174	loss
chr_6	651	750	100	30	106	0.283018867924528	3	110	0.0272727272727273	5	CG	0.000000201257991088238	loss
chr_6	4551	4650	100	16	28	0.571428571428571	3	58	0.0517241379310345	5	CG	0.000000060705028437867	loss
chr_6	13751	13850	100	57	187	0.304812834224599	17	688	0.0247093023255814	7	CG	0.000000000000000000000000000000000644341849256124	loss
chr_6	14851	14950	100	8	35	0.228571428571429	1	83	0.0120481927710843	6	CG	0.0000540440706480567	loss
chr_6	15051	15150	100	17	46	0.369565217391304	6	92	0.0652173913043478	6	CG	0.00000657648423339964	loss
chr_6	247351	247550	200	233	703	0.331436699857752	225	7765	0.0289761751448809	40	CG	0.0000000000000000000000000000000000000000000000000000000000000000000000000000000000000000000000000000000000000000000000000000000000000000000000000000000000000000000000000000000000000000000000000000000000000000000000000000000000000000000000000000000000242954910474352	loss
chr_6	247451	247550	100	116	378	0.306878306878307	97	3545	0.0273624823695346	22	CG	0.00000000000000000000000000000000000000000000000000000000000000000000000000000000000000000000000000000000000000000361022378387149	loss
chr_6	247651	247750	100	94	329	0.285714285714286	87	3189	0.0272812793979304	23	CG	0.00000000000000000000000000000000000000000000000000000000000000000000000000000000000000000515150426232854	loss
chr_6	247851	247950	100	98	281	0.348754448398576	124	4888	0.0253682487725041	16	CG	0.00000000000000000000000000000000000000000000000000000000000000000000000000000000000000000000000000000000000000000000000000000000000000000000000000050500822502746	loss
chr_6	248051	248150	100	71	295	0.240677966101695	185	6936	0.0266724336793541	12	CG	0.00000000000000000000000000000000000000000000000000000000000000000000000000000000000796785682953411	loss
chr_6	248251	248350	100	47	142	0.330985915492958	35	1847	0.0189496480779643	10	CG	0.00000000000000000000000000000000000000000000000000000000000000000000000537145009656366	loss
chr_6	248551	248650	100	86	209	0.411483253588517	145	4761	0.0304557865994539	7	CG	0.0000000000000000000000000000000000000000000000000000000000000000000000000000000000000000000000000000000000000000000000000000000000000000000000117972534366927	loss
chr_6	248751	248850	100	73	241	0.302904564315353	118	4676	0.025235243798118	10	CG	0.0000000000000000000000000000000000000000000000000000000000000000000000000000000000000000000000000000000412643178300176	loss
chr_6	249051	249350	300	190	549	0.34608378870674	181	8078	0.0224065362713543	50	CG	0.00000000000000000000000000000000000000000000000000000000000000000000000000000000000000000000000000000000000000000000000000000000000000000000000000000000000000000000000000000000000000000000000000000000000000000000000000000000000000000000000000000000000000000000000000000000000000000000395990853709981	loss
chr_6	249551	249650	100	22	97	0.22680412371134	66	2873	0.0229725026105117	6	CG	0.000000000000000000000000000000526977345570195	loss
chr_6	250851	250950	100	35	149	0.23489932885906	28	1356	0.0206489675516224	9	CG	0.0000000000000000000000000000000000638677609435112	loss
chr_6	251051	251150	100	22	95	0.231578947368421	10	415	0.0240963855421687	9	CG	0.000000000000074895414736902	loss
chr_6	256251	256350	100	34	125	0.272	12	419	0.0286396181384248	9	CG	0.0000000000000000145057676016598	loss
chr_6	376351	376450	100	9	34	0.264705882352941	2	65	0.0307692307692308	6	CG	0.000445692454879887	loss
chr_6	376851	376950	100	35	65	0.538461538461538	1	129	0.00775193798449612	4	CG	0.000000000000000000462995674301863	loss
chr_6	377051	377150	100	23	80	0.2875	1	237	0.00421940928270042	7	CG	0.000000000000000183572479131377	loss
chr_6	377351	377550	200	131	414	0.316425120772947	48	2002	0.023976023976024	36	CG	0.000000000000000000000000000000000000000000000000000000000000000000000000000000000000000000000300119105904604	loss
chr_6	377451	377550	100	80	238	0.336134453781513	27	1144	0.0236013986013986	19	CG	0.00000000000000000000000000000000000000000000000000000000000527469217255921	loss
chr_6	377651	377750	100	109	181	0.602209944751381	16	695	0.023021582733813	11	CG	0.00000000000000000000000000000000000000000000000000000000000000000000000000000000000000651781990434953	loss
chr_6	378051	378150	100	145	405	0.358024691358025	57	2272	0.0250880281690141	9	CG	0.00000000000000000000000000000000000000000000000000000000000000000000000000000000000000000000000000000000000000000000000683777969328118	loss
chr_6	378351	378850	500	232	579	0.400690846286701	46	1805	0.0254847645429363	42	CG	0.0000000000000000000000000000000000000000000000000000000000000000000000000000000000000000000000000000000000000000000000000000000000227736874847154	loss
chr_6	379051	379250	200	157	441	0.356009070294785	42	1419	0.0295983086680761	15	CG	0.0000000000000000000000000000000000000000000000000000000000000000000000000000000000674935116768961	loss
chr_6	379451	379550	100	67	170	0.394117647058824	33	717	0.0460251046025105	6	CG	0.000000000000000000000000000000000000106209999985427	loss
chr_6	379651	379750	100	60	159	0.377358490566038	32	1051	0.0304471931493815	9	CG	0.0000000000000000000000000000000000000000000000000000687869948858536	loss
chr_6	379751	379850	100	56	227	0.246696035242291	11	399	0.0275689223057644	13	CG	0.0000000000000000235493163631611	loss
chr_6	379951	380050	100	59	257	0.229571984435798	57	2791	0.0204227875313508	17	CG	0.0000000000000000000000000000000000000000000000000000000000000152272170896334	loss
chr_6	396351	396450	100	38	133	0.285714285714286	25	966	0.025879917184265	5	CG	0.00000000000000000000000000000000280872870734337	loss
chr_6	469651	469850	200	105	310	0.338709677419355	34	1249	0.0272217774219375	20	CG	0.00000000000000000000000000000000000000000000000000000000000000000662780604958723	loss
chr_6	583051	583150	100	8	34	0.235294117647059	0	60	0	5	CG	0.0000890013633564272	loss
chr_6	710051	710150	100	24	74	0.324324324324324	1	85	0.0117647058823529	6	CG	0.0000000768551086006469	loss
chr_6	710451	710550	100	39	78	0.5	4	191	0.0209424083769634	6	CG	0.000000000000000000000402247368525044	loss
chr_6	710951	711150	200	223	734	0.303814713896458	45	1972	0.0228194726166329	28	CG	0.0000000000000000000000000000000000000000000000000000000000000000000000000000000000000000000000000000000406182862459796	loss
chr_6	711951	712050	100	119	369	0.322493224932249	23	604	0.0380794701986755	5	CG	0.000000000000000000000000000000000765638612284164	loss
chr_6	712251	712450	200	68	285	0.23859649122807	22	640	0.034375	12	CG	0.000000000000000000000665364618706726	loss
chr_6	712351	712450	100	22	87	0.252873563218391	9	227	0.039647577092511	5	CG	0.000000017060375101347	loss
chr_6	712551	712650	100	93	124	0.75	14	869	0.0161104718066743	8	CG	0.000000000000000000000000000000000000000000000000000000000000000000000000000000000000000000000000000000000000000000000000000000000000281272071105521	loss
chr_6	712751	712850	100	14	36	0.388888888888889	0	30	0	4	CG	0.000122964634081775	loss
chr_6	714251	714350	100	31	105	0.295238095238095	14	475	0.0294736842105263	10	CG	0.0000000000000000000535300116316792	loss
chr_6	718951	719050	100	30	107	0.280373831775701	101	4245	0.0237926972909305	11	CG	0.000000000000000000000000000000000000000000000000000126514889422552	loss
chr_6	719251	719450	200	110	401	0.27431421446384	238	8817	0.0269933083815357	24	CG	0.00000000000000000000000000000000000000000000000000000000000000000000000000000000000000000000000000000000000000000000000000000000000000000000174640817362008	loss
chr_6	719651	719750	100	58	254	0.228346456692913	242	9115	0.0265496434448711	15	CG	0.00000000000000000000000000000000000000000000000000000000000000000000000578798924624578	loss
chr_6	720051	720250	200	129	306	0.42156862745098	164	6629	0.0247397797556192	19	CG	0.0000000000000000000000000000000000000000000000000000000000000000000000000000000000000000000000000000000000000000000000000000000000000000000000000000000000000000000000000000000000000000000000000000000000000000000000000000000000000000000000000000000316439264781669	loss
chr_6	721551	721650	100	34	137	0.248175182481752	89	3525	0.0252482269503546	5	CG	0.00000000000000000000000000000000000000000000222148762062084	loss
chr_6	725251	725350	100	17	68	0.25	14	507	0.0276134122287968	4	CG	0.000000000000034661971331509	loss
chr_6	725851	725950	100	19	47	0.404255319148936	1	90	0.0111111111111111	7	CG	0.000000000757595815499796	loss
chr_6	728951	729050	100	21	60	0.35	0	119	0	5	CG	0.00000000000845326636943268	loss
chr_6	729351	729450	100	43	125	0.344	2	130	0.0153846153846154	10	CG	0.00000000000777074333190625	loss
chr_6	730351	730450	100	49	107	0.457943925233645	4	175	0.0228571428571429	7	CG	0.000000000000000000188383992863159	loss
chr_6	730951	731050	100	143	429	0.333333333333333	116	5657	0.0205055683224324	18	CG	0.0000000000000000000000000000000000000000000000000000000000000000000000000000000000000000000000000000000000000000000000000000000000000000000000000000000000000000000000000000000000000000000000000000000000000000461421343856397	loss
chr_6	732251	732350	100	10	22	0.454545454545455	5	79	0.0632911392405063	4	CG	0.00000541792020639509	loss
chr_6	732651	732750	100	32	129	0.248062015503876	6	387	0.0155038759689922	5	CG	0.00000000000000000316676605175236	loss
chr_6	733051	733150	100	23	78	0.294871794871795	9	315	0.0285714285714286	6	CG	0.0000000000000196156610561711	loss
chr_6	847551	847650	100	79	278	0.284172661870504	25	946	0.0264270613107822	19	CG	0.0000000000000000000000000000000000000000203485489204721	loss
chr_6	847751	847850	100	40	172	0.232558139534884	7	383	0.0182767624020888	13	CG	0.0000000000000000772537680415411	loss
chr_6	866751	867250	500	438	1415	0.309540636042403	221	7984	0.0276803607214429	108	CG	0	loss
chr_6	1011251	1011550	300	180	506	0.355731225296443	92	3718	0.0247444862829478	36	CG	0.00000000000000000000000000000000000000000000000000000000000000000000000000000000000000000000000000000000000000000000000000000000000000000000000000000000000000000000000000000000526523936426167	loss
chr_6	1025751	1025850	100	36	145	0.248275862068966	1	108	0.00925925925925926	4	CG	0.000000118179092667923	loss
chr_6	1026551	1026650	100	10	40	0.25	2	131	0.0152671755725191	4	CG	0.000000410762867471223	loss
chr_6	1030751	1030950	200	94	324	0.290123456790123	17	477	0.0356394129979036	11	CG	0.00000000000000000000000262968117718284	loss
chr_6	1031651	1031750	100	108	358	0.301675977653631	24	609	0.0394088669950739	11	CG	0.00000000000000000000000000000391329187983276	loss
chr_6	1032251	1032450	200	186	500	0.372	29	958	0.0302713987473904	21	CG	0.0000000000000000000000000000000000000000000000000000000000000000000978887273533006	loss
chr_6	1033351	1033550	200	1584	4541	0.3488218454085	291	9395	0.0309739222990953	22	CG	0	loss
chr_6	1033751	1033950	200	441	1654	0.266626360338573	129	4397	0.0293381851262224	22	CG	0.0000000000000000000000000000000000000000000000000000000000000000000000000000000000000000000000000000000000000000000000000000000000000000000000000000000000000000000000000000223923583314074	loss
chr_6	1034551	1034650	100	323	1162	0.277969018932874	92	2681	0.0343155538977993	13	CG	0.0000000000000000000000000000000000000000000000000000000000000000000000000000000000000000000000000000000000000822395841222392	loss
chr_7	9599	9698	100	63	88	0.715909090909091	21	595	0.0352941176470588	8	CG	0.00000000000000000000000000000000000000000000000000000000000000000000000058702196195762	loss
chr_7	9799	9898	100	35	49	0.714285714285714	8	222	0.036036036036036	8	CG	0.000000000000000000000000000000135046515290502	loss
chr_7	9999	10098	100	87	105	0.828571428571429	31	1140	0.0271929824561404	13	CG	0.000000000000000000000000000000000000000000000000000000000000000000000000000000000000000000000000000000000000000000000000000000000000000000000000000000000000186036712858585	loss
chr_7	10099	10198	100	35	44	0.795454545454545	3	89	0.0337078651685393	5	CG	0.0000000000000000000953864828873489	loss
chr_7	10299	10398	100	98	154	0.636363636363636	23	733	0.0313778990450205	6	CG	0.00000000000000000000000000000000000000000000000000000000000000000000000000000000000000292803197861006	loss
chr_7	30499	30598	100	9	39	0.230769230769231	0	49	0	4	CG	0.000395871300830391	loss
chr_7	31999	32098	100	17	69	0.246376811594203	29	921	0.0314875135722041	4	CG	0.000000000000000427392736947409	loss
chr_7	32499	32598	100	61	230	0.265217391304348	36	820	0.0439024390243902	20	CG	0.00000000000000000000000232353041562689	loss
chr_7	32999	33198	200	56	127	0.440944881889764	78	1557	0.0500963391136802	15	CG	0.00000000000000000000000000000000000000000000000000000108034588992848	loss
chr_7	33499	33598	100	54	82	0.658536585365854	34	321	0.105919003115265	5	CG	0.00000000000000000000000000602417242346177	loss
chr_7	33699	33798	100	12	41	0.292682926829268	5	134	0.0373134328358209	6	CG	0.00000149259109545522	loss
chr_7	33899	33998	100	35	68	0.514705882352941	7	88	0.0795454545454545	4	CG	0.00000000150263175872383	loss
chr_7	34099	34198	100	28	52	0.538461538461538	3	90	0.0333333333333333	4	CG	0.00000000000294930842483612	loss
chr_7	34299	34398	100	136	441	0.308390022675737	107	3553	0.0301153954404728	5	CG	0.00000000000000000000000000000000000000000000000000000000000000000000000000000000000000000000000000000000000000000000935158781816894	loss
chr_7	34599	34698	100	74	76	0.973684210526316	31	850	0.0364705882352941	4	CG	0.000000000000000000000000000000000000000000000000000000000000000000000000000000000000000000000000000000000000000000000000000000000000127119039148903	loss
chr_7	35499	35598	100	27	103	0.262135922330097	4	177	0.0225988700564972	11	CG	0.000000000896183243518732	loss
chr_7	89599	89698	100	20	40	0.5	50	1605	0.0311526479750779	7	CG	0.0000000000000000000000000000000000000000000000293085479002359	loss
chr_7	210199	210398	200	77	283	0.27208480565371	17	554	0.0306859205776173	25	CG	0.000000000000000000000000237780850057413	loss
chr_7	210299	210398	100	60	215	0.27906976744186	15	447	0.0335570469798658	15	CG	0.0000000000000000000174384930137969	loss
chr_7	210499	210598	100	53	107	0.495327102803738	5	186	0.0268817204301075	8	CG	0.000000000000000000000587643708963034	loss
chr_7	211199	211398	200	70	116	0.603448275862069	50	1884	0.0265392781316348	12	CG	0.00000000000000000000000000000000000000000000000000000000000000000000000000000000000000000000000000000000000000000000000000000000000000000000287634574716187	loss
chr_7	211799	212698	900	681	1820	0.374175824175824	155	5289	0.0293061070145585	112	CG	0	loss
chr_7	268999	269098	100	33	39	0.846153846153846	6	102	0.0588235294117647	6	CG	0.0000000000000000000150148737888898	loss
chr_7	270399	270498	100	13	34	0.382352941176471	6	102	0.0588235294117647	5	CG	0.00000266863754681181	loss
chr_7	358999	359198	200	50	130	0.384615384615385	13	459	0.028322440087146	10	CG	0.000000000000000000000000000000845390247354021	loss
chr_7	360299	360498	200	73	119	0.613445378151261	16	535	0.0299065420560748	14	CG	0.000000000000000000000000000000000000000000000000000000000000010419943423545	loss
chr_7	361199	361298	100	25	70	0.357142857142857	2	140	0.0142857142857143	4	CG	0.00000000000345306146655808	loss
chr_7	364099	364198	100	19	58	0.327586206896552	8	183	0.0437158469945355	4	CG	0.00000000282702346336185	loss
chr_7	405299	405398	100	7	24	0.291666666666667	0	66	0	4	CG	0.00000530272731601776	loss
chr_7	405599	405698	100	23	94	0.24468085106383	8	243	0.0329218106995885	6	CG	0.00000000196923272208876	loss
chr_7	408599	408898	300	233	595	0.391596638655462	62	2529	0.0245156188216686	17	CG	0.000000000000000000000000000000000000000000000000000000000000000000000000000000000000000000000000000000000000000000000000000000000000000000000000000000000000000000000548560946769983	loss
chr_7	411099	411198	100	85	189	0.44973544973545	8	496	0.0161290322580645	11	CG	0.000000000000000000000000000000000000000000000000377709319749881	loss
chr_7	411499	411698	200	129	395	0.326582278481013	83	3021	0.0274743462429659	13	CG	0.000000000000000000000000000000000000000000000000000000000000000000000000000000000000000000000000000000000000000000000692314644001277	loss
chr_7	411599	411698	100	91	335	0.271641791044776	81	2943	0.0275229357798165	8	CG	0.0000000000000000000000000000000000000000000000000000000000000000000000000000000994147373135733	loss
chr_7	411799	411898	100	35	144	0.243055555555556	20	579	0.0345423143350604	12	CG	0.0000000000000000464090393178406	loss
chr_7	412899	413298	400	99	225	0.44	32	885	0.0361581920903955	22	CG	0.0000000000000000000000000000000000000000000000000000000000000161231865258585	loss
chr_7	413499	413698	200	91	357	0.254901960784314	22	834	0.026378896882494	12	CG	0.000000000000000000000000000000000142620167245327	loss
chr_7	413999	414098	100	26	119	0.218487394957983	1	106	0.00943396226415094	8	CG	0.00000160407286421824	loss
chr_7	414399	414498	100	33	124	0.266129032258065	30	959	0.0312825860271116	7	CG	0.000000000000000000000000141264081967878	loss
chr_7	483899	483998	100	22	31	0.709677419354839	6	100	0.06	6	CG	0.0000000000000181453750902192	loss
chr_7	486799	486898	100	31	88	0.352272727272727	17	390	0.0435897435897436	8	CG	0.00000000000000000513186020474657	loss
chr_7	651199	651298	100	11	41	0.268292682926829	4	87	0.0459770114942529	4	CG	0.000270600798315663	loss
chr_7	680799	680898	100	47	64	0.734375	10	262	0.0381679389312977	10	CG	0.00000000000000000000000000000000000000447281497315014	loss
chr_7	722899	722998	100	7	22	0.318181818181818	1	61	0.0163934426229508	4	CG	0.0000411152096145046	loss
chr_7	726999	727198	200	42	98	0.428571428571429	14	596	0.023489932885906	18	CG	0.00000000000000000000000000000000000000000563431361841203	loss
chr_7	731799	732098	300	168	425	0.395294117647059	87	3179	0.0273670965712488	44	CG	0.000000000000000000000000000000000000000000000000000000000000000000000000000000000000000000000000000000000000000000000000000000000000000000000000000000000000000000000000889978278520797	loss
chr_7	731999	732098	100	76	231	0.329004329004329	45	1733	0.0259665320253895	25	CG	0.00000000000000000000000000000000000000000000000000000000000000000000000904305484307799	loss
chr_7	732199	732298	100	28	96	0.291666666666667	29	983	0.0295015259409969	8	CG	0.00000000000000000000000000118132517384215	loss
chr_7	776899	776998	100	47	150	0.313333333333333	24	918	0.0261437908496732	12	CG	0.00000000000000000000000000000000000000922336369113197	loss
chr_7	777099	777198	100	136	241	0.564315352697095	26	902	0.0288248337028825	14	CG	0.0000000000000000000000000000000000000000000000000000000000000000000000000000000000000000000000000104771898732544	loss
chr_7	777299	777398	100	88	171	0.514619883040936	15	605	0.0247933884297521	13	CG	0.000000000000000000000000000000000000000000000000000000000000079005410954998	loss
chr_7	777499	777598	100	244	408	0.598039215686274	59	1828	0.0322757111597374	25	CG	0.000000000000000000000000000000000000000000000000000000000000000000000000000000000000000000000000000000000000000000000000000000000000000000000000000000000000000000000000000000000000000000000000000000511745661867608	loss
chr_7	778199	778298	100	66	88	0.75	19	653	0.0290964777947933	13	CG	0.00000000000000000000000000000000000000000000000000000000000000000000000000000000000000140187325673086	loss
chr_7	778399	778498	100	30	59	0.508474576271186	12	305	0.039344262295082	7	CG	0.00000000000000000000000100653697997124	loss
chr_7	778599	778698	100	26	77	0.337662337662338	10	364	0.0274725274725275	9	CG	0.00000000000000000027781974288841	loss
chr_7	778799	778898	100	46	112	0.410714285714286	9	201	0.0447761194029851	9	CG	0.000000000000000524103063668936	loss
chr_7	779199	779298	100	10	30	0.333333333333333	1	86	0.0116279069767442	5	CG	0.000000254484543587901	loss
chr_7	779499	779598	100	36	92	0.391304347826087	13	440	0.0295454545454545	4	CG	0.00000000000000000000000000199793603400263	loss
chr_7	779699	779798	100	20	85	0.235294117647059	7	214	0.0327102803738318	10	CG	0.0000000413625659859547	loss
chr_7	779899	779998	100	6	20	0.3	4	87	0.0459770114942529	4	CG	0.000442107538811563	loss
chr_7	780799	780898	100	16	71	0.225352112676056	2	138	0.0144927536231884	4	CG	0.000000301350490689431	loss
chr_7	879799	879998	200	62	108	0.574074074074074	15	341	0.0439882697947214	17	CG	0.000000000000000000000000000000000000888725919700523	loss
chr_7	879899	879998	100	51	74	0.689189189189189	7	210	0.0333333333333333	11	CG	0.00000000000000000000000000000000517838582740546	loss
chr_7	880099	880198	100	32	96	0.333333333333333	39	1142	0.0341506129597198	10	CG	0.00000000000000000000000000000000212186792736923	loss
chr_7	880899	881098	200	128	264	0.484848484848485	34	848	0.0400943396226415	20	CG	0.0000000000000000000000000000000000000000000000000000000000000000000000599755140302154	loss
chr_7	880999	881098	100	17	38	0.447368421052632	5	108	0.0462962962962963	4	CG	0.00000000336263231271023	loss
chr_7	881199	881298	100	22	42	0.523809523809524	6	161	0.0372670807453416	4	CG	0.000000000000000572974923530123	loss
chr_7	881499	881698	200	113	358	0.315642458100559	51	1722	0.029616724738676	39	CG	0.0000000000000000000000000000000000000000000000000000000000000000000000000596047045508305	loss
chr_7	881999	882098	100	66	210	0.314285714285714	12	569	0.0210896309314587	14	CG	0.00000000000000000000000000000000243535599122113	loss
chr_7	882199	882298	100	91	360	0.252777777777778	21	1107	0.018970189701897	25	CG	0.0000000000000000000000000000000000000000000000289558411483507	loss
chr_7	882599	882798	200	148	476	0.310924369747899	93	3741	0.02485966319166	40	CG	0.0000000000000000000000000000000000000000000000000000000000000000000000000000000000000000000000000000000000000000000000000000000000000000000165984202856339	loss
chr_7	882699	882798	100	109	334	0.326347305389222	60	2085	0.0287769784172662	28	CG	0.000000000000000000000000000000000000000000000000000000000000000000000000000000000000013642656681916	loss
chr_7	882899	882998	100	12	33	0.363636363636364	9	205	0.0439024390243902	6	CG	0.0000000022581899309064	loss
chr_7	883199	883298	100	69	226	0.305309734513274	21	951	0.0220820189274448	15	CG	0.000000000000000000000000000000000000000000000140361202301006	loss
chr_7	883399	883498	100	44	77	0.571428571428571	8	166	0.0481927710843374	6	CG	0.0000000000000000000367275574594117	loss
chr_7	883699	883798	100	21	77	0.272727272727273	29	723	0.0401106500691563	9	CG	0.00000000000000160787940856322	loss
chr_7	883899	883998	100	115	289	0.397923875432526	66	2656	0.0248493975903614	23	CG	0.00000000000000000000000000000000000000000000000000000000000000000000000000000000000000000000000000000000000000000000000000000000000000000801098835602595	loss
chr_7	884199	884298	100	41	162	0.253086419753086	33	1649	0.0200121285627653	6	CG	0.00000000000000000000000000000000000000000000061581477139788	loss
chr_7	884799	884898	100	18	66	0.272727272727273	14	406	0.0344827586206897	7	CG	0.00000000000125391526336893	loss
chr_7	928499	928598	100	6	24	0.25	6	236	0.0254237288135593	4	CG	0.000000655220672168194	loss
chr_7	928699	928798	100	41	100	0.41	15	565	0.0265486725663717	4	CG	0.000000000000000000000000000000000000991168666217512	loss
chr_7	928999	929098	100	8	24	0.333333333333333	2	78	0.0256410256410256	4	CG	0.00000990747540400158	loss
chr_7	929299	929698	400	190	315	0.603174603174603	39	1229	0.03173311635476	22	CG	0.000000000000000000000000000000000000000000000000000000000000000000000000000000000000000000000000000000000000000000000000000000000000000000000543132191737051	loss
chr_7	929599	929698	100	54	117	0.461538461538462	7	277	0.0252707581227437	6	CG	0.00000000000000000000000000150995353717786	loss
chr_7	929799	929898	100	23	73	0.315068493150685	5	150	0.0333333333333333	7	CG	0.00000000308802286410715	loss
chr_7	930899	931398	500	225	703	0.320056899004267	244	8749	0.027888901588753	73	CG	0.0000000000000000000000000000000000000000000000000000000000000000000000000000000000000000000000000000000000000000000000000000000000000000000000000000000000000000000000000000000000000000000000000000000000000000000000000000000000000000000000000000000000000000850550680443314	loss
chr_7	931899	932198	300	162	324	0.5	42	1647	0.0255009107468124	30	CG	0.00000000000000000000000000000000000000000000000000000000000000000000000000000000000000000000000000000000000000000000000000000000000000000000000699244631988242	loss
chr_7	932399	932498	100	43	92	0.467391304347826	43	1402	0.0306704707560628	5	CG	0.000000000000000000000000000000000000000000000000000000000000000000222675242040257	loss
chr_7	932799	932898	100	58	139	0.41726618705036	8	453	0.0176600441501104	6	CG	0.00000000000000000000000000000000000000874308354635302	loss
chr_7	932999	933098	100	59	188	0.313829787234043	21	925	0.0227027027027027	19	CG	0.0000000000000000000000000000000000000000000120782755287209	loss
chr_7	933399	933598	200	96	331	0.290030211480363	64	2595	0.0246628131021195	27	CG	0.000000000000000000000000000000000000000000000000000000000000000000000000000000000000000310098661584295	loss
chr_7	933899	934098	200	66	165	0.4	77	2775	0.0277477477477477	14	CG	0.00000000000000000000000000000000000000000000000000000000000000000000000000000000000000000000000000000129162649368684	loss
chr_7	933999	934098	100	33	102	0.323529411764706	38	1175	0.0323404255319149	8	CG	0.00000000000000000000000000000000018020967084807	loss
chr_7	934199	934298	100	53	201	0.263681592039801	75	3010	0.0249169435215947	11	CG	0.0000000000000000000000000000000000000000000000000000000000000197675296311252	loss
chr_7	934399	934498	100	24	96	0.25	43	1591	0.027027027027027	7	CG	0.00000000000000000000000000337639906654617	loss
chr_7	934799	934898	100	70	100	0.7	12	411	0.0291970802919708	9	CG	0.0000000000000000000000000000000000000000000000000000000000076902138965197	loss
chr_7	935299	935398	100	34	128	0.265625	21	563	0.0373001776198934	12	CG	0.0000000000000000109700760143996	loss
chr_7	935899	935998	100	44	90	0.488888888888889	4	241	0.016597510373444	8	CG	0.00000000000000000000000000360818142936602	loss
chr_7	937199	937298	100	13	42	0.30952380952381	1	76	0.0131578947368421	5	CG	0.00000205216693476865	loss
chr_7	937799	937898	100	19	81	0.234567901234568	6	174	0.0344827586206897	7	CG	0.000000634779997335476	loss
chr_7	1011199	1011298	100	9	41	0.219512195121951	1	74	0.0135135135135135	4	CG	0.000178370268503712	loss
chr_7	1024399	1024598	200	18	74	0.243243243243243	1	140	0.00714285714285714	8	CG	0.00000000915452176810733	loss
chr_7	1025099	1025298	200	113	387	0.291989664082687	36	1017	0.0353982300884956	26	CG	0.000000000000000000000000000000000000000000085798634809796	loss
chr_7	1026099	1026198	100	46	136	0.338235294117647	7	512	0.013671875	6	CG	0.000000000000000000000000000000000271909452670963	loss
chr_7	1026299	1026398	100	28	87	0.32183908045977	23	857	0.0268378063010502	10	CG	0.000000000000000000000000000000907633141895969	loss
chr_7	1026899	1026998	100	82	252	0.325396825396825	11	431	0.0255220417633411	6	CG	0.000000000000000000000000000574829863595402	loss
chr_7	1027299	1027398	100	31	107	0.289719626168224	7	253	0.0276679841897233	6	CG	0.000000000000194740320729159	loss
chr_7	1027699	1027798	100	30	108	0.277777777777778	4	293	0.0136518771331058	6	CG	0.0000000000000000563103286973519	loss
chr_7	1027899	1027998	100	144	531	0.271186440677966	56	1949	0.0287326834273987	15	CG	0.00000000000000000000000000000000000000000000000000000000000000000000000026320997043861	loss
chr_8	1268	1567	300	120	358	0.335195530726257	33	770	0.0428571428571429	18	CG	0.000000000000000000000000000000000000000310016619863524	loss
chr_8	3068	3167	100	8	30	0.266666666666667	2	115	0.0173913043478261	5	CG	0.00000175280911763547	loss
chr_8	20768	20967	200	34	138	0.246376811594203	24	717	0.0334728033472803	14	CG	0.000000000000000000139615021480415	loss
chr_8	22068	22167	100	11	30	0.366666666666667	5	270	0.0185185185185185	6	CG	0.00000000000000121706088405214	loss
chr_8	27168	27267	100	32	128	0.25	6	458	0.0131004366812227	8	CG	0.00000000000000000000112468899550544	loss
chr_8	28968	29067	100	14	33	0.424242424242424	2	100	0.02	4	CG	0.000000000744611162751949	loss
chr_8	33768	33867	100	20	40	0.5	3	148	0.0202702702702703	4	CG	0.000000000000000317588556214642	loss
chr_8	131068	131267	200	104	172	0.604651162790698	14	438	0.0319634703196347	13	CG	0.000000000000000000000000000000000000000000000000000000000703334309549876	loss
chr_8	154568	154667	100	502	1851	0.271204754186926	91	2943	0.0309208290859667	20	CG	0.00000000000000000000000000000000000000000000000000000000000000000000000000000000000000000000000000000000000000000000000000000000000104862371010998	loss
chr_8	154768	154867	100	85	198	0.429292929292929	7	401	0.0174563591022444	6	CG	0.00000000000000000000000000000000000000418158149526453	loss
chr_8	167068	167267	200	45	151	0.298013245033113	44	1429	0.0307907627711686	10	CG	0.0000000000000000000000000000000000000000216811082874735	loss
chr_8	194568	194667	100	27	50	0.54	10	301	0.0332225913621262	6	CG	0.00000000000000000000000000628644978535415	loss
chr_8	194768	194867	100	75	186	0.403225806451613	8	303	0.0264026402640264	7	CG	0.00000000000000000000000000867441256196077	loss
chr_8	195168	195267	100	75	304	0.246710526315789	13	401	0.0324189526184539	13	CG	0.0000000000000000235916698441522	loss
chr_8	195468	195567	100	20	76	0.263157894736842	3	104	0.0288461538461538	4	CG	0.00000358402109625195	loss
chr_8	195968	196167	200	49	141	0.347517730496454	4	177	0.0225988700564972	17	CG	0.0000000000000162564498057841	loss
chr_8	196768	196867	100	28	110	0.254545454545455	19	650	0.0292307692307692	14	CG	0.000000000000000000191894234262965	loss
chr_8	258168	258267	100	9	35	0.257142857142857	2	127	0.015748031496063	5	CG	0.000000562039645891961	loss
chr_8	341268	341367	100	22	64	0.34375	3	86	0.0348837209302326	4	CG	0.000000579157299958344	loss
chr_8	341568	341667	100	25	67	0.373134328358209	3	98	0.0306122448979592	4	CG	0.0000000102488989800121	loss
chr_8	342168	342267	100	11	40	0.275	3	88	0.0340909090909091	5	CG	0.0000540316434392103	loss
chr_8	663168	663267	100	7	24	0.291666666666667	6	141	0.0425531914893617	4	CG	0.000029708150112335	loss
chr_8	664168	664267	100	11	48	0.229166666666667	4	259	0.0154440154440154	6	CG	0.000000000352231811260471	loss
chr_8	664368	664467	100	17	64	0.265625	9	341	0.0263929618768328	4	CG	0.00000000000105169870714021	loss
chr_8	824868	824967	100	18	68	0.264705882352941	13	266	0.0488721804511278	9	CG	0.0000000515085049458798	loss
chr_8	825068	825167	100	6	23	0.260869565217391	2	98	0.0204081632653061	4	CG	0.0000311215986231919	loss
chr_8	825268	825367	100	32	66	0.484848484848485	6	139	0.0431654676258993	6	CG	0.0000000000000406604653362915	loss
chr_8	825468	825567	100	24	49	0.489795918367347	4	159	0.0251572327044025	7	CG	0.000000000000000121353913845727	loss
chr_8	825768	825967	200	27	63	0.428571428571429	4	169	0.0236686390532544	10	CG	0.00000000000000111504756517381	loss
chr_8	825868	825967	100	11	22	0.5	4	60	0.0666666666666667	4	CG	0.00000738149060972704	loss
chr_8	826068	826167	100	44	87	0.505747126436782	21	560	0.0375	14	CG	0.0000000000000000000000000000000000000000317714424742924	loss
chr_8	826668	826767	100	93	127	0.732283464566929	15	496	0.030241935483871	15	CG	0.0000000000000000000000000000000000000000000000000000000000000000000000000000575823105687065	loss
chr_8	826868	826967	100	14	35	0.4	4	121	0.0330578512396694	7	CG	0.00000000263948424145382	loss
chr_8	827968	828067	100	16	52	0.307692307692308	7	215	0.0325581395348837	7	CG	0.000000000278735648936037	loss
chr_8	828968	829067	100	36	130	0.276923076923077	10	513	0.0194931773879142	12	CG	0.00000000000000000000000477628281784546	loss
chr_8	829168	829267	100	76	192	0.395833333333333	18	821	0.0219244823386114	15	CG	0.00000000000000000000000000000000000000000000000000000000126998815908994	loss
chr_8	829368	829467	100	43	133	0.323308270676692	21	577	0.0363951473136915	11	CG	0.000000000000000000000000392352593441228	loss
chr_8	829568	829667	100	29	90	0.322222222222222	9	259	0.0347490347490347	5	CG	0.0000000000000646791749177234	loss
chr_8	829768	829867	100	51	79	0.645569620253165	10	289	0.0346020761245675	4	CG	0.0000000000000000000000000000000000000639537635844816	loss
chr_8	830168	830267	100	78	148	0.527027027027027	7	241	0.029045643153527	7	CG	0.00000000000000000000000000000177070610326252	loss
chr_8	830368	830467	100	82	108	0.759259259259259	24	623	0.0385232744783307	10	CG	0.000000000000000000000000000000000000000000000000000000000000000000000000000000000000368541590512494	loss
chr_8	853868	853967	100	9	35	0.257142857142857	6	130	0.0461538461538462	4	CG	0.000120170675699413	loss
chr_8	854068	854167	100	56	204	0.274509803921569	21	632	0.0332278481012658	8	CG	0.000000000000000000000000685564849244856	loss
chr_8	983468	983567	100	22	61	0.360655737704918	36	1452	0.0247933884297521	7	CG	0.000000000000000000000000000000000000000189235862233237	loss
chr_8	984268	984367	100	8	28	0.285714285714286	6	104	0.0576923076923077	5	CG	0.000514350845057127	loss
chr_8	986468	986667	200	34	96	0.354166666666667	9	155	0.0580645161290323	10	CG	0.00000000175655203381119	loss
chr_8	991468	991667	200	69	136	0.507352941176471	3	173	0.0173410404624277	14	CG	0.00000000000000000000000861050846955657	loss
chr_8	991568	991667	100	23	46	0.5	0	47	0	6	CG	0.0000000271379917906743	loss
chr_8	991768	991867	100	25	68	0.367647058823529	7	376	0.0186170212765957	8	CG	0.0000000000000000000000023586566266128	loss
chr_8	993268	993367	100	14	40	0.35	2	88	0.0227272727272727	6	CG	0.000000240549658122682	loss
chr_8	998868	998967	100	86	265	0.324528301886792	46	1754	0.0262257696693273	10	CG	0.0000000000000000000000000000000000000000000000000000000000000000000000000294555475204502	loss
chr_8	999068	999167	100	56	113	0.495575221238938	6	215	0.027906976744186	5	CG	0.00000000000000000000000159417177268026	loss
chr_8	1002768	1002967	200	75	253	0.296442687747036	56	2376	0.0235690235690236	12	CG	0.000000000000000000000000000000000000000000000000000000000000000000000000000000156711250895467	loss
chr_8	1007068	1007267	200	26	123	0.211382113821138	1	269	0.00371747211895911	16	CG	0.00000000000006898746112545	loss
chr_9	314171	314270	100	45	118	0.38135593220339	11	402	0.027363184079602	16	CG	0.00000000000000000000000000212330861725631	loss
chr_9	314371	314470	100	10	37	0.27027027027027	7	164	0.0426829268292683	4	CG	0.00000748198270509179	loss
chr_9	318771	318870	100	12	46	0.260869565217391	2	43	0.0465116279069767	4	CG	0.00551772920676235	loss
chr_9	321271	321370	100	56	127	0.440944881889764	10	231	0.0432900432900433	9	CG	0.0000000000000000000277598710658828	loss
chr_9	323371	323470	100	45	187	0.240641711229947	60	2665	0.0225140712945591	18	CG	0.000000000000000000000000000000000000000000000000000197299057597382	loss
chr_9	326271	326470	200	83	309	0.268608414239482	13	474	0.0274261603375527	17	CG	0.0000000000000000000000153103478350557	loss
chr_9	332971	333070	100	6	28	0.214285714285714	0	80	0	4	CG	0.0000215772507399383	loss
chr_9	556171	556270	100	30	55	0.545454545454545	4	96	0.0416666666666667	4	CG	0.00000000000132981344413752	loss
chr_9	579471	579570	100	50	129	0.387596899224806	4	159	0.0251572327044025	12	CG	0.00000000000000675069310694779	loss
chr_9	579771	579870	100	25	65	0.384615384615385	9	320	0.028125	4	CG	0.0000000000000000000435599213793517	loss
chr_9	580671	580870	200	37	121	0.305785123966942	5	162	0.0308641975308642	13	CG	0.000000000155082106354826	loss
chr_9	581571	581770	200	51	136	0.375	3	152	0.0197368421052632	9	CG	0.0000000000000178884135116072	loss
chr_9	604671	604870	200	38	73	0.520547945205479	7	277	0.0252707581227437	12	CG	0.0000000000000000000000000000493827448626744	loss
chr_9	605271	605370	100	34	124	0.274193548387097	3	176	0.0170454545454545	11	CG	0.0000000000330838953200305	loss
chr_9	605471	605570	100	23	91	0.252747252747253	7	183	0.0382513661202186	7	CG	0.0000000985744145762843	loss
chr_9	607171	607270	100	12	36	0.333333333333333	2	183	0.0109289617486339	6	CG	0.000000000000663500753338941	loss
chr_9	608671	608770	100	12	51	0.235294117647059	4	181	0.0220994475138122	5	CG	0.000000127961111637278	loss
chr_9	609771	609870	100	31	40	0.775	3	106	0.0283018867924528	4	CG	0.00000000000000000000297023838842026	loss
chr_9	609971	610070	100	33	131	0.251908396946565	6	166	0.036144578313253	9	CG	0.0000000535698866353951	loss
chr_9	610171	610270	100	16	68	0.235294117647059	21	633	0.033175355450237	4	CG	0.00000000000188066665218017	loss
chr_9	612771	612870	100	9	35	0.257142857142857	1	53	0.0188679245283019	4	CG	0.000575968221294385	loss
chr_9	613271	613370	100	25	63	0.396825396825397	2	88	0.0227272727272727	5	CG	0.00000000399575842814338	loss
chr_9	899371	899470	100	48	162	0.296296296296296	7	428	0.0163551401869159	10	CG	0.000000000000000000000000311742955580025	loss
chr_9	926271	926370	100	13	34	0.382352941176471	1	114	0.0087719298245614	4	CG	0.0000000000824331146014693	loss
