# Supplementary material for: The model diatom Phaeodactylum tricornutum provides insights into the diversity and function of microeukaryotic DNA methyltransferases
Source: Commun Biol. 2023 Mar 9;6:253. doi: 10.1038/s42003-023-04629-0 (PMC9998398; doi:10.1038/s42003-023-04629-0)
Supplement: Supplementary file 11 — Supplementary Data 8 [file 42003_2023_4629_MOESM11_ESM.xlsx]

## Sheet: Supplementary Data 8
				Pt1 8.6 (WT)			DNMT5:KO M25
chr	start	end	size	meth reads	unmeth reads	%meth	meth reads	unmeth reads	%meth	nbrPooledCytosines (>=20%meth levels in WT)	meth context	p.value (Score)	category (mut/WT)
bd_10x23	68553	68652	100	9	31	0.290322580645161	7	213	0.0328638497652582	4	CG	0.0000000661168151370973	loss
bd_10x23	68853	69052	200	39	86	0.453488372093023	25	848	0.0294811320754717	12	CG	0.000000000000000000000000000000000000000000000000205433505689503	loss
bd_10x23	68953	69052	100	27	50	0.54	12	412	0.029126213592233	6	CG	0.000000000000000000000000000000000230681217268364	loss
bd_10x23	69153	69252	100	22	34	0.647058823529412	17	567	0.0299823633156966	6	CG	0.00000000000000000000000000000000000000000000225788027184307	loss
bd_10x23	69453	69552	100	23	56	0.410714285714286	11	258	0.0426356589147287	4	CG	0.0000000000000011540632785371	loss
bd_10x23	69953	70052	100	18	43	0.418604651162791	6	272	0.0220588235294118	7	CG	0.000000000000000000111774645788892	loss
bd_12x23	2397	2496	100	15	56	0.267857142857143	12	289	0.041522491349481	7	CG	0.00000000840231714979006	loss
bd_14x6	67	166	100	41	134	0.305970149253731	34	981	0.0346585117227319	14	CG	0.000000000000000000000000000000104409705373685	loss
bd_14x6	467	666	200	51	128	0.3984375	29	1019	0.028459273797841	20	CG	0.00000000000000000000000000000000000000000000000000000974923383970368	loss
bd_14x6	1167	1266	100	21	71	0.295774647887324	10	476	0.0210084033613445	7	CG	0.0000000000000000000130540650481117	loss
bd_14x6	2367	2466	100	52	151	0.344370860927152	63	1989	0.0316742081447964	6	CG	0.00000000000000000000000000000000000000000000000000000000000311749739081396	loss
bd_15x14	3986	4085	100	12	40	0.3	9	320	0.028125	5	CG	0.0000000000052344416286154	loss
bd_17x31	27688	27787	100	38	160	0.2375	18	526	0.0342205323193916	6	CG	0.000000000000000247250421135469	loss
bd_17x31	34488	34587	100	45	115	0.391304347826087	13	351	0.037037037037037	5	CG	0.0000000000000000000000247502530468711	loss
bd_17x31	38488	38587	100	110	346	0.317919075144509	56	2299	0.0243584167029143	5	CG	0.000000000000000000000000000000000000000000000000000000000000000000000000000000000000000000000000322369570937194	loss
bd_18x34	4349	4448	100	13	31	0.419354838709677	4	165	0.0242424242424242	5	CG	0.000000000000856821482205298	loss
bd_19x34	13392	13491	100	12	37	0.324324324324324	10	258	0.0387596899224806	7	CG	0.000000000686519949294913	loss
bd_19x34	13892	14091	200	353	1307	0.270084162203519	125	4641	0.0269338504632622	14	CG	0.000000000000000000000000000000000000000000000000000000000000000000000000000000000000000000000000000000000000000000000000000000000000000000000000000000000000000000000000000000000177681877148306	loss
bd_19x34	14392	14591	200	28	66	0.424242424242424	18	678	0.0265486725663717	8	CG	0.000000000000000000000000000000000000281044439470024	loss
bd_19x34	14492	14591	100	21	36	0.583333333333333	7	196	0.0357142857142857	4	CG	0.0000000000000000000249865582984208	loss
bd_19x34	14692	14791	100	94	138	0.681159420289855	48	1737	0.0276338514680484	6	CG	0.00000000000000000000000000000000000000000000000000000000000000000000000000000000000000000000000000000000000000000000000000000000000000000000000000000000000000000000000000993911933041538	loss
bd_19x34	14892	14991	100	33	82	0.402439024390244	7	375	0.0186666666666667	5	CG	0.000000000000000000000000000127025008277607	loss
bd_19x34	15092	15191	100	30	90	0.333333333333333	17	628	0.0270700636942675	11	CG	0.000000000000000000000000000694229786470951	loss
bd_19x34	15592	15791	200	111	326	0.340490797546012	25	1094	0.0228519195612431	11	CG	0.0000000000000000000000000000000000000000000000000000000000000000364228978834138	loss
bd_19x34	15692	15791	100	50	124	0.403225806451613	9	485	0.0185567010309278	4	CG	0.0000000000000000000000000000000000000627887662736898	loss
bd_19x34	15892	15991	100	88	385	0.228571428571429	33	1279	0.0258014073494918	11	CG	0.0000000000000000000000000000000000000000759840531885822	loss
bd_1x2	8627	8726	100	31	32	0.96875	2	117	0.0170940170940171	4	CG	0.00000000000000000000000000000245938588929264	loss
bd_1x2	12627	12726	100	83	106	0.783018867924528	103	1128	0.0913120567375887	5	CG	0.0000000000000000000000000000000000000000000000000000000000000000000000000000000313823095589128	loss
bd_1x2	15227	15326	100	295	526	0.560836501901141	130	3718	0.034965034965035	16	CG	0	loss
bd_1x2	16227	16426	200	161	222	0.725225225225225	44	1305	0.0337164750957854	15	CG	0.00000000000000000000000000000000000000000000000000000000000000000000000000000000000000000000000000000000000000000000000000000000000000000000000000000000000000000000000000774419821445073	loss
bd_1x2	25527	25626	100	38	145	0.262068965517241	22	902	0.024390243902439	4	CG	0.0000000000000000000000000000048251310289177	loss
bd_1x2	25927	26026	100	19	69	0.27536231884058	13	206	0.0631067961165049	7	CG	0.00000200152017802909	loss
bd_1x2	27127	27226	100	41	99	0.414141414141414	25	662	0.0377643504531722	8	CG	0.0000000000000000000000000000000000409432589937584	loss
bd_1x2	27727	27826	100	34	88	0.386363636363636	18	426	0.0422535211267606	6	CG	0.00000000000000000000027292961150632	loss
bd_1x2	28127	28326	200	27	71	0.380281690140845	11	263	0.0418250950570342	13	CG	0.00000000000000194607802887067	loss
bd_1x2	28527	28626	100	54	135	0.4	23	807	0.0285006195786865	11	CG	0.00000000000000000000000000000000000000000000000783906767139961	loss
bd_1x2	32127	32226	100	37	96	0.385416666666667	8	256	0.03125	12	CG	0.00000000000000000101612408898267	loss
bd_1x2	32427	32626	200	125	395	0.316455696202532	36	1091	0.0329972502291476	24	CG	0.00000000000000000000000000000000000000000000000000000512909039963631	loss
bd_1x2	32827	32926	100	18	44	0.409090909090909	2	150	0.0133333333333333	5	CG	0.0000000000000375494462732148	loss
bd_1x2	33327	33526	200	36	67	0.537313432835821	14	497	0.028169014084507	11	CG	0.00000000000000000000000000000000000000000084674596725467	loss
bd_1x2	33727	33926	200	124	423	0.293144208037825	60	1740	0.0344827586206897	16	CG	0.0000000000000000000000000000000000000000000000000000000000000000381510925604756	loss
bd_20x24	2414	2513	100	58	209	0.277511961722488	66	2506	0.0263367916999202	4	CG	0.0000000000000000000000000000000000000000000000000000000000000290587131976626	loss
bd_20x24	2714	2813	100	143	605	0.236363636363636	118	3991	0.0295665246805312	16	CG	0.0000000000000000000000000000000000000000000000000000000000000000000000000000000000000000000123006262402754	loss
bd_20x24	9614	9713	100	10	37	0.27027027027027	5	136	0.0367647058823529	4	CG	0.00000777698072683996	loss
bd_20x24	10314	10413	100	13	55	0.236363636363636	7	324	0.0216049382716049	4	CG	0.0000000000500937955483441	loss
bd_20x24	10714	10913	200	25	79	0.316455696202532	40	1335	0.0299625468164794	13	CG	0.0000000000000000000000000000000554467566639654	loss
bd_20x24	10814	10913	100	14	44	0.318181818181818	13	563	0.0230905861456483	7	CG	0.0000000000000000000803425711360998	loss
bd_20x24	11014	11113	100	27	82	0.329268292682927	12	482	0.024896265560166	10	CG	0.0000000000000000000000142604701695923	loss
bd_20x24	12114	12213	100	39	53	0.735849056603774	8	190	0.0421052631578947	6	CG	0.0000000000000000000000000000194162937319688	loss
bd_21x34	661	760	100	121	402	0.300995024875622	78	2567	0.0303856641994546	9	CG	0.00000000000000000000000000000000000000000000000000000000000000000000000000000000000000000595501716730572	loss
bd_21x34	961	1060	100	91	326	0.279141104294479	95	3073	0.0309144158802473	5	CG	0.00000000000000000000000000000000000000000000000000000000000000000000000000000779120734409286	loss
bd_21x34	1161	1260	100	185	522	0.354406130268199	101	3866	0.0261251939989653	9	CG	0.000000000000000000000000000000000000000000000000000000000000000000000000000000000000000000000000000000000000000000000000000000000000000000000000000000000000000000000000000000000579914623408623	loss
bd_21x34	1661	1860	200	247	763	0.323722149410223	120	4840	0.0247933884297521	16	CG	0.00000000000000000000000000000000000000000000000000000000000000000000000000000000000000000000000000000000000000000000000000000000000000000000000000000000000000000000000000000000000000000000000000000000000000000327943135662587	loss
bd_21x34	5461	5560	100	101	342	0.295321637426901	60	2086	0.0287631831255992	6	CG	0.00000000000000000000000000000000000000000000000000000000000000000000000000789986313370679	loss
bd_21x34	6661	6760	100	55	154	0.357142857142857	21	512	0.041015625	10	CG	0.00000000000000000000000000432497231940526	loss
bd_24x34	184	483	300	181	473	0.382663847780127	77	2873	0.0268012530455969	22	CG	0.0000000000000000000000000000000000000000000000000000000000000000000000000000000000000000000000000000000000000000000000000000000000000000000000000000000000000258422043277782	loss
bd_24x34	784	883	100	86	262	0.32824427480916	35	1142	0.0306479859894921	22	CG	0.0000000000000000000000000000000000000000000000000000110880765579429	loss
bd_24x34	5884	5983	100	11	32	0.34375	9	252	0.0357142857142857	4	CG	0.000000000155747891995343	loss
bd_24x34	8884	9083	200	44	144	0.305555555555556	15	430	0.0348837209302326	11	CG	0.0000000000000000000282483215707731	loss
bd_24x34	12684	12783	100	18	74	0.243243243243243	12	403	0.0297766749379653	4	CG	0.00000000000408671653324946	loss
bd_24x34	13484	13583	100	28	81	0.345679012345679	14	438	0.0319634703196347	7	CG	0.00000000000000000000262856236873084	loss
bd_24x34	13784	13883	100	57	85	0.670588235294118	14	556	0.0251798561151079	5	CG	0.00000000000000000000000000000000000000000000000000000000000000000000253611787653938	loss
bd_26x34	12333	12432	100	5	21	0.238095238095238	4	133	0.0300751879699248	4	CG	0.000160074680414387	loss
bd_26x34	13933	14032	100	23	49	0.469387755102041	15	389	0.038560411311054	5	CG	0.0000000000000000000000082572042969911	loss
bd_26x34	24833	24932	100	32	128	0.25	61	1862	0.0327604726100967	10	CG	0.0000000000000000000000000000314417278556724	loss
bd_26x34	36733	37032	300	185	506	0.365612648221344	170	7192	0.0236373748609566	66	CG	0.000000000000000000000000000000000000000000000000000000000000000000000000000000000000000000000000000000000000000000000000000000000000000000000000000000000000000000000000000000000000000000000000000000000000000000000000000000000000000000000000000000000000000000000000000000000449712725727381	loss
bd_26x34	40733	40832	100	16	56	0.285714285714286	5	210	0.0238095238095238	4	CG	0.000000000117853531082714	loss
bd_28x34	21744	21843	100	6	22	0.272727272727273	6	261	0.0229885057471264	4	CG	0.000000025165905625635	loss
bd_28x34	22144	22243	100	79	143	0.552447552447552	37	1226	0.0301794453507341	9	CG	0.00000000000000000000000000000000000000000000000000000000000000000000000000000000000000000000000000242788380587707	loss
bd_29x34	1702	1801	100	31	108	0.287037037037037	9	234	0.0384615384615385	7	CG	0.0000000000329923390234599	loss
bd_29x34	2102	2201	100	96	411	0.233576642335766	61	1832	0.033296943231441	10	CG	0.000000000000000000000000000000000000000000000141523094560706	loss
bd_29x34	2802	2901	100	89	195	0.456410256410256	17	651	0.0261136712749616	9	CG	0.0000000000000000000000000000000000000000000000000000000109819430516136	loss
bd_29x34	3402	3601	200	80	225	0.355555555555556	28	872	0.0321100917431193	15	CG	0.0000000000000000000000000000000000000000000000196512729874644	loss
bd_29x34	3802	3901	100	7	29	0.241379310344828	9	236	0.038135593220339	4	CG	0.0000146940023520987	loss
bd_29x34	4402	4501	100	47	194	0.242268041237113	33	1352	0.0244082840236686	10	CG	0.000000000000000000000000000000000000266340259284279	loss
bd_29x34	4602	4701	100	8	24	0.333333333333333	4	148	0.027027027027027	4	CG	0.0000000491778113688808	loss
bd_29x34	5502	5601	100	14	54	0.259259259259259	13	269	0.0483271375464684	9	CG	0.000000334088412612306	loss
bd_29x34	6402	6701	300	184	574	0.320557491289199	137	5697	0.0240477444268913	20	CG	0.0000000000000000000000000000000000000000000000000000000000000000000000000000000000000000000000000000000000000000000000000000000000000000000000000000000000000000000000000000000000000000000000000000000000000290338868043683	loss
bd_31x35	1874	2273	400	345	1195	0.288702928870293	179	6960	0.0257183908045977	47	CG	0.00000000000000000000000000000000000000000000000000000000000000000000000000000000000000000000000000000000000000000000000000000000000000000000000000000000000000000000000000000000000000000000000000000000000000000000000000000000000000000000000000000000000000060893305502795	loss
bd_31x35	6674	6773	100	42	129	0.325581395348837	18	1077	0.0167130919220056	6	CG	0.00000000000000000000000000000000000000000000000000039663284348442	loss
bd_31x35	7074	7173	100	69	256	0.26953125	40	1465	0.0273037542662116	9	CG	0.00000000000000000000000000000000000000000000000185378255968798	loss
bd_31x35	17674	17773	100	65	261	0.24904214559387	90	3106	0.0289761751448809	5	CG	0.0000000000000000000000000000000000000000000000000000000000273580831062803	loss
bd_31x35	18074	18173	100	134	529	0.253308128544423	154	4463	0.0345059377100605	10	CG	0.0000000000000000000000000000000000000000000000000000000000000000000000000000000000000000000539568838746753	loss
bd_31x35	18574	18773	200	183	561	0.32620320855615	227	7208	0.0314927857935627	21	CG	0.0000000000000000000000000000000000000000000000000000000000000000000000000000000000000000000000000000000000000000000000000000000000000000000000000000000000000000000000000000000000000000000000000000113920174002661	loss
bd_31x35	19174	19273	100	69	286	0.241258741258741	31	1190	0.0260504201680672	14	CG	0.0000000000000000000000000000000000000222988430677441	loss
bd_31x35	21674	21773	100	36	150	0.24	17	560	0.0303571428571429	4	CG	0.00000000000000000525518457791208	loss
bd_31x35	22174	22273	100	10	21	0.476190476190476	2	77	0.025974025974026	4	CG	0.0000000256791444611731	loss
bd_31x35	22374	22473	100	47	120	0.391666666666667	42	1932	0.0217391304347826	11	CG	0.000000000000000000000000000000000000000000000000000000000000000000000000000000000168171495323461	loss
bd_31x35	23174	23373	200	60	95	0.631578947368421	26	574	0.0452961672473868	9	CG	0.0000000000000000000000000000000000000000000000000000000603853558769474	loss
bd_31x35	27674	27773	100	30	77	0.38961038961039	11	398	0.0276381909547739	5	CG	0.000000000000000000000000599249982979813	loss
bd_31x35	144774	144873	100	37	87	0.425287356321839	7	462	0.0151515151515152	7	CG	0.0000000000000000000000000000000000000615856174930959	loss
bd_31x35	145274	145373	100	170	692	0.245664739884393	129	3667	0.0351786201254431	8	CG	0.0000000000000000000000000000000000000000000000000000000000000000000000000000000000000000312085369132823	loss
bd_31x35	146374	146473	100	63	257	0.245136186770428	70	2360	0.0296610169491525	10	CG	0.0000000000000000000000000000000000000000000000000431661515837579	loss
bd_31x35	149774	149873	100	19	90	0.211111111111111	1	202	0.00495049504950495	4	CG	0.000000000132498145598418	loss
bd_31x35	150674	151073	400	984	2650	0.371320754716981	441	16394	0.0269000853970965	26	CG	0	loss
bd_31x35	150974	151073	100	666	1855	0.359029649595687	340	13391	0.0253901874393249	9	CG	0	loss
bd_31x35	151174	151273	100	165	591	0.279187817258883	95	3434	0.0276645311589983	7	CG	0.0000000000000000000000000000000000000000000000000000000000000000000000000000000000000000000000000000000000000000000402314312568612	loss
bd_31x35	151374	151473	100	65	140	0.464285714285714	30	853	0.0351699882766706	7	CG	0.0000000000000000000000000000000000000000000000000000000032325511189143	loss
bd_31x35	152374	152473	100	46	128	0.359375	2	148	0.0135135135135135	4	CG	0.0000000000000477743777504885	loss
bd_31x35	152574	152673	100	473	1449	0.326432022084196	167	5895	0.0283290924512299	6	CG	0.000000000000000000000000000000000000000000000000000000000000000000000000000000000000000000000000000000000000000000000000000000000000000000000000000000000000000000000000000000000000000000000000000000000000000000000000000000000000000000000000000000000000000000000000000000000000000000275254690099053	loss
bd_31x35	152774	152873	100	37	90	0.411111111111111	18	1132	0.0159010600706714	6	CG	0.000000000000000000000000000000000000000000000000000000000000000000207997136936154	loss
bd_31x35	152974	153073	100	45	194	0.231958762886598	32	1013	0.0315893385982231	10	CG	0.000000000000000000000000192840657417021	loss
bd_31x35	163774	163873	100	30	114	0.263157894736842	6	309	0.0194174757281553	5	CG	0.00000000000000192497511713997	loss
bd_31x35	164274	164373	100	5	21	0.238095238095238	4	138	0.0289855072463768	4	CG	0.000112827154978661	loss
bd_31x35	164574	164673	100	17	35	0.485714285714286	10	303	0.033003300330033	4	CG	0.0000000000000000000116229579545189	loss
bd_31x35	172574	172673	100	5	20	0.25	1	112	0.00892857142857143	4	CG	0.00000191906121373104	loss
bd_31x35	173474	173573	100	25	77	0.324675324675325	18	667	0.0269865067466267	4	CG	0.0000000000000000000000000452577070042163	loss
bd_31x35	173674	173773	100	67	88	0.761363636363636	12	523	0.0229445506692161	8	CG	0.00000000000000000000000000000000000000000000000000000000000000000000000000000000829178801679664	loss
bd_31x35	173774	173873	100	47	179	0.262569832402235	26	979	0.0265577119509704	5	CG	0.0000000000000000000000000000000116928497754153	loss
bd_31x35	173974	174073	100	80	106	0.754716981132076	24	886	0.0270880361173815	4	CG	0.00000000000000000000000000000000000000000000000000000000000000000000000000000000000000000000000000000000000000000000185869372991804	loss
bd_31x35	174174	174273	100	92	118	0.779661016949153	24	785	0.0305732484076433	8	CG	0.0000000000000000000000000000000000000000000000000000000000000000000000000000000000000000000000000000000000000000388018517538017	loss
bd_31x35	174774	174873	100	6	24	0.25	2	98	0.0204081632653061	4	CG	0.0000471010432195918	loss
bd_31x35	175074	175273	200	103	309	0.333333333333333	57	1786	0.0319148936170213	16	CG	0.00000000000000000000000000000000000000000000000000000000000000000000000000280009318456981	loss
bd_32x35	604	703	100	29	102	0.284313725490196	31	881	0.0351872871736663	8	CG	0.000000000000000000000036303964869952	loss
bd_32x35	2504	2603	100	69	162	0.425925925925926	18	782	0.0230179028132992	13	CG	0.000000000000000000000000000000000000000000000000000000000356862813957835	loss
bd_32x35	3704	3803	100	10	44	0.227272727272727	8	294	0.0272108843537415	5	CG	0.0000000375833977540894	loss
bd_32x35	4004	4103	100	20	51	0.392156862745098	16	388	0.0412371134020619	5	CG	0.0000000000000000113987046200469	loss
bd_32x35	78904	79003	100	25	44	0.568181818181818	7	349	0.0200573065902579	4	CG	0.00000000000000000000000000000000000945339766663789	loss
bd_32x35	83704	83803	100	14	27	0.518518518518518	6	182	0.032967032967033	4	CG	0.00000000000000148678684500771	loss
bd_32x35	85804	85903	100	37	101	0.366336633663366	13	567	0.0229276895943563	5	CG	0.00000000000000000000000000000000227111533785088	loss
bd_32x35	102904	103003	100	17	33	0.515151515151515	9	282	0.0319148936170213	4	CG	0.00000000000000000000190563113825559	loss
bd_32x35	103404	103503	100	10	38	0.263157894736842	9	502	0.0179282868525896	7	CG	0.00000000000000311497385749264	loss
bd_32x35	142604	142703	100	40	80	0.5	12	310	0.0387096774193548	4	CG	0.00000000000000000000000000419938887521272	loss
bd_32x35	142804	142903	100	60	111	0.540540540540541	18	913	0.0197152245345016	7	CG	0.00000000000000000000000000000000000000000000000000000000000000000000000000000000000201494311213739	loss
bd_32x35	200604	200703	100	14	54	0.259259259259259	17	755	0.0225165562913907	4	CG	0.00000000000000000263062791148312	loss
bd_32x35	241404	242103	700	1035	3269	0.316610584276537	669	24010	0.0278633902540608	64	CG	0	loss
bd_32x35	242004	242103	100	137	333	0.411411411411411	106	4085	0.0259485924112607	4	CG	0.00000000000000000000000000000000000000000000000000000000000000000000000000000000000000000000000000000000000000000000000000000000000000000000000000000000000000000000000000000000000000000000000197821670274443	loss
bd_32x35	242204	242303	100	316	1051	0.300666032350143	378	12378	0.0305380513814833	26	CG	0	loss
bd_32x35	243904	244103	200	212	515	0.411650485436893	168	6057	0.0277365032194156	18	CG	0.000000000000000000000000000000000000000000000000000000000000000000000000000000000000000000000000000000000000000000000000000000000000000000000000000000000000000000000000000000000000000000000000000000000000000000000000000000000000000000000000000000000000000000000000000000000000000522974813360721	loss
bd_32x35	244004	244103	100	180	387	0.465116279069767	129	4732	0.0272612003381234	10	CG	0.00000000000000000000000000000000000000000000000000000000000000000000000000000000000000000000000000000000000000000000000000000000000000000000000000000000000000000000000000000000000000000000000000000000000000000000000000000000000000000000000000000000000000000000000933203878828831	loss
bd_32x35	244204	244303	100	94	199	0.472361809045226	38	762	0.0498687664041995	14	CG	0.0000000000000000000000000000000000000000000000000000289275032477699	loss
bd_32x35	244404	244503	100	31	92	0.33695652173913	8	502	0.0159362549800797	6	CG	0.00000000000000000000000000000485697179459562	loss
bd_32x35	246404	246503	100	36	158	0.227848101265823	27	1000	0.027	13	CG	0.000000000000000000000000660490469595346	loss
bd_32x35	246604	246703	100	130	493	0.26369168356998	164	5229	0.0313635494358386	15	CG	0.0000000000000000000000000000000000000000000000000000000000000000000000000000000000000000000000000000000000000768028420726809	loss
bd_32x35	246804	246903	100	144	435	0.331034482758621	111	4029	0.0275502606105733	10	CG	0.00000000000000000000000000000000000000000000000000000000000000000000000000000000000000000000000000000000000000000000000000000000000000000000000000350578736289386	loss
bd_32x35	291104	291203	100	13	55	0.236363636363636	30	931	0.0322234156820623	5	CG	0.000000000000680624627391409	loss
bd_32x35	291404	291503	100	6	23	0.260869565217391	4	304	0.0131578947368421	4	CG	0.0000000000322155789278434	loss
bd_32x35	291604	291703	100	17	40	0.425	7	163	0.0429447852760736	4	CG	0.0000000000225068931391747	loss
bd_32x35	291804	291903	100	19	57	0.333333333333333	3	280	0.0107142857142857	4	CG	0.000000000000000000331862823924006	loss
bd_32x35	292804	292903	100	12	49	0.244897959183673	9	283	0.0318021201413428	4	CG	0.0000000163242109057526	loss
bd_32x35	293104	293203	100	13	53	0.245283018867925	14	315	0.0444444444444444	4	CG	0.000000222326675579216	loss
bd_33x35	4836	4935	100	72	273	0.263736263736264	34	965	0.0352331606217617	5	CG	0.0000000000000000000000000000000174110975511759	loss
bd_33x35	7536	7635	100	22	56	0.392857142857143	14	468	0.0299145299145299	7	CG	0.00000000000000000000000493953143914482	loss
bd_33x35	8836	8935	100	7	31	0.225806451612903	4	183	0.0218579234972678	4	CG	0.0000020342599985545	loss
bd_33x35	19236	19535	300	102	303	0.336633663366337	150	3714	0.0403877221324717	19	CG	0.0000000000000000000000000000000000000000000000000000000000000000000000000000000000000000000235895292905055	loss
bd_33x35	22836	22935	100	199	815	0.244171779141104	139	4574	0.0303891560996939	12	CG	0.000000000000000000000000000000000000000000000000000000000000000000000000000000000000000000000000000000000000000000000297190980653755	loss
bd_33x35	26236	26335	100	40	82	0.48780487804878	4	290	0.0137931034482759	5	CG	0.000000000000000000000000000000140636610329964	loss
bd_33x35	26436	26535	100	27	111	0.243243243243243	35	1075	0.0325581395348837	8	CG	0.00000000000000000000307144611538777	loss
bd_33x35	34936	35035	100	26	54	0.481481481481481	14	363	0.0385674931129477	4	CG	0.000000000000000000000000918632664161964	loss
bd_33x35	36936	37035	100	73	293	0.249146757679181	100	3514	0.0284575981787137	8	CG	0.000000000000000000000000000000000000000000000000000000000000000000147396563068838	loss
bd_33x35	40336	40435	100	30	128	0.234375	33	1255	0.0262948207171315	8	CG	0.000000000000000000000000008584916459921	loss
bd_33x35	40836	41135	300	162	420	0.385714285714286	90	3388	0.0265643447461629	32	CG	0.0000000000000000000000000000000000000000000000000000000000000000000000000000000000000000000000000000000000000000000000000000000000000000000000000000000000000000000000000102601858482385	loss
bd_33x35	41336	41435	100	19	56	0.339285714285714	21	553	0.0379746835443038	5	CG	0.0000000000000000053742790508046	loss
bd_33x35	41536	41635	100	74	136	0.544117647058823	63	2070	0.0304347826086957	4	CG	0.000000000000000000000000000000000000000000000000000000000000000000000000000000000000000000000000000000000000000000000000000000544175066778419	loss
bd_33x35	44436	44535	100	43	190	0.226315789473684	31	1241	0.0249798549556809	12	CG	0.000000000000000000000000000000299479697086744	loss
bd_33x35	44936	45035	100	33	138	0.239130434782609	18	783	0.0229885057471264	17	CG	0.00000000000000000000000198950879446627	loss
bd_33x35	45136	45235	100	85	347	0.244956772334294	52	2244	0.0231729055258467	11	CG	0.0000000000000000000000000000000000000000000000000000000000000000100686583472375	loss
bd_33x35	45336	45435	100	72	266	0.270676691729323	25	639	0.0391236306729265	7	CG	0.00000000000000000000000158862482879843	loss
bd_33x35	45736	45835	100	217	763	0.284403669724771	61	2172	0.0280847145488029	8	CG	0.0000000000000000000000000000000000000000000000000000000000000000000000000000000000000000000000174607600625639	loss
bd_33x35	45936	46035	100	119	378	0.314814814814815	30	892	0.0336322869955157	4	CG	0.00000000000000000000000000000000000000000000111482377397392	loss
bd_34x35	936	1035	100	38	74	0.513513513513513	4	328	0.0121951219512195	7	CG	0.000000000000000000000000000000000000695623573369961	loss
bd_34x35	1236	1535	300	98	322	0.304347826086957	38	2204	0.0172413793103448	30	CG	0.000000000000000000000000000000000000000000000000000000000000000000000000000000000000000000000000000298601023213933	loss
bd_34x35	1436	1535	100	43	159	0.270440251572327	11	571	0.0192644483362522	13	CG	0.0000000000000000000000000150721080415524	loss
bd_34x35	1636	1735	100	54	123	0.439024390243902	12	705	0.0170212765957447	13	CG	0.00000000000000000000000000000000000000000000000000000000760888322862164	loss
bd_34x35	1836	1935	100	55	171	0.321637426900585	19	943	0.0201484623541888	18	CG	0.000000000000000000000000000000000000000000000010004731759135	loss
bd_34x35	2036	2135	100	41	76	0.539473684210526	23	530	0.0433962264150943	10	CG	0.00000000000000000000000000000000000000289841710602943	loss
bd_34x35	2236	2335	100	60	123	0.48780487804878	26	815	0.0319018404907975	13	CG	0.0000000000000000000000000000000000000000000000000000000000148909784677368	loss
bd_34x35	2636	2835	200	115	324	0.354938271604938	57	1912	0.0298117154811715	18	CG	0.000000000000000000000000000000000000000000000000000000000000000000000000000000000000000000403855446670219	loss
bd_34x35	3336	3435	100	43	129	0.333333333333333	30	1513	0.0198281559814937	9	CG	0.000000000000000000000000000000000000000000000000000000000000238914295626151	loss
bd_34x35	6036	6135	100	21	49	0.428571428571429	2	79	0.0253164556962025	4	CG	0.00000000819812429810543	loss
bd_34x35	6436	6535	100	73	268	0.272388059701493	35	1210	0.0289256198347107	9	CG	0.000000000000000000000000000000000000000000234006382465274	loss
bd_34x35	6736	7035	300	368	1449	0.253968253968254	167	4539	0.0367922449878828	36	CG	0.000000000000000000000000000000000000000000000000000000000000000000000000000000000000000000000000000000000000000000000000000000000000000000110918958769831	loss
bd_34x35	6936	7035	100	184	719	0.255910987482615	95	2517	0.0377433452522845	7	CG	0.00000000000000000000000000000000000000000000000000000000000000000000000000568165059381298	loss
bd_34x35	7136	7235	100	56	197	0.284263959390863	28	830	0.0337349397590361	6	CG	0.00000000000000000000000000000144100099504217	loss
bd_34x35	8236	8435	200	83	306	0.271241830065359	45	1663	0.0270595309681299	19	CG	0.0000000000000000000000000000000000000000000000000000000108663713518226	loss
bd_34x35	9336	9435	100	27	49	0.551020408163265	11	304	0.0361842105263158	6	CG	0.00000000000000000000000000584698314561699	loss
bd_34x35	9636	10035	400	135	236	0.572033898305085	50	2241	0.0223114680946006	26	CG	0.00000000000000000000000000000000000000000000000000000000000000000000000000000000000000000000000000000000000000000000000000000000000000000000000000000000000000000000000000000000000000000000000000000000000494786466317287	loss
bd_34x35	13236	13335	100	62	242	0.256198347107438	38	1091	0.0348304307974335	14	CG	0.0000000000000000000000000000000482222863849554	loss
bd_34x35	15436	15535	100	29	60	0.483333333333333	6	256	0.0234375	6	CG	0.00000000000000000000000243137097849621	loss
bd_34x35	16336	16435	100	28	51	0.549019607843137	14	561	0.0249554367201426	6	CG	0.00000000000000000000000000000000000000000000276600449853106	loss
bd_34x35	20536	20635	100	21	56	0.375	6	169	0.0355029585798817	4	CG	0.0000000000139813067749272	loss
bd_34x35	25136	25235	100	5	20	0.25	1	53	0.0188679245283019	4	CG	0.00134493765794954	loss
bd_34x35	25736	25835	100	15	67	0.223880597014925	2	142	0.0140845070422535	5	CG	0.000000234106064186437	loss
bd_34x35	27736	27835	100	87	136	0.639705882352941	15	683	0.0219619326500732	8	CG	0.000000000000000000000000000000000000000000000000000000000000000000000000000000000000000903708116426628	loss
bd_34x35	28036	28135	100	12	36	0.333333333333333	5	216	0.0231481481481481	5	CG	0.0000000000072779343337766	loss
bd_34x35	28636	28835	200	135	433	0.311778290993072	59	2287	0.0257979886313948	23	CG	0.00000000000000000000000000000000000000000000000000000000000000000000000000000000000000000000000000376351757887957	loss
bd_34x35	29736	29835	100	200	832	0.240384615384615	86	2913	0.0295228286989358	21	CG	0.0000000000000000000000000000000000000000000000000000000000000000000000000000000000000000037683821816602	loss
bd_34x35	29936	30035	100	41	180	0.227777777777778	21	953	0.0220356768100735	8	CG	0.000000000000000000000000000139327613228949	loss
bd_34x35	31836	31935	100	120	389	0.308483290488432	55	1950	0.0282051282051282	7	CG	0.00000000000000000000000000000000000000000000000000000000000000000000000000000000166792498776272	loss
bd_34x35	32536	32735	200	433	1664	0.260216346153846	393	13078	0.0300504664321762	17	CG	0	loss
bd_34x35	35036	35235	200	73	149	0.48993288590604	30	915	0.0327868852459016	18	CG	0.0000000000000000000000000000000000000000000000000000000000000000000403269384471602	loss
bd_34x35	35436	35635	200	209	520	0.401923076923077	67	2941	0.0227813668820129	22	CG	0.00000000000000000000000000000000000000000000000000000000000000000000000000000000000000000000000000000000000000000000000000000000000000000000000000000000000000000000000000000000000000000000292195330064061	loss
bd_34x35	35836	36135	300	292	977	0.298874104401228	204	6656	0.0306490384615385	30	CG	0.000000000000000000000000000000000000000000000000000000000000000000000000000000000000000000000000000000000000000000000000000000000000000000000000000000000000000000000000000000000000000000000000000000000000000000000000000262788298318024	loss
bd_35x35	8525	8624	100	20	35	0.571428571428571	10	238	0.0420168067226891	6	CG	0.0000000000000000000119349375887526	loss
bd_35x35	10225	10324	100	68	239	0.284518828451883	60	2069	0.0289995166747221	10	CG	0.0000000000000000000000000000000000000000000000000000000000127955619482122	loss
bd_35x35	10425	10524	100	20	84	0.238095238095238	30	829	0.0361881785283474	5	CG	0.0000000000000109866392534897	loss
bd_35x35	11025	11124	100	81	170	0.476470588235294	55	1454	0.0378266850068776	5	CG	0.00000000000000000000000000000000000000000000000000000000000000000000000000000000000185918186646932	loss
bd_35x35	11325	11424	100	102	425	0.24	103	4011	0.0256793817003241	19	CG	0.000000000000000000000000000000000000000000000000000000000000000000000000000000000000000156586212087002	loss
bd_35x35	11625	11724	100	52	96	0.541666666666667	14	470	0.0297872340425532	7	CG	0.00000000000000000000000000000000000000000000107528049038345	loss
bd_35x35	12325	12424	100	26	90	0.288888888888889	11	669	0.0164424514200299	12	CG	0.000000000000000000000000000029844350068581	loss
bd_35x35	13225	13324	100	66	122	0.540983606557377	12	645	0.0186046511627907	10	CG	0.0000000000000000000000000000000000000000000000000000000000000000000366899893778274	loss
bd_35x35	16525	16624	100	45	152	0.296052631578947	53	1538	0.0344603381014304	8	CG	0.00000000000000000000000000000000000000273940609295275	loss
bd_35x35	17425	17524	100	32	116	0.275862068965517	16	694	0.0230547550432277	8	CG	0.0000000000000000000000000203696732200546	loss
bd_38x36	3387	3586	200	53	130	0.407692307692308	13	441	0.0294784580498866	11	CG	0.0000000000000000000000000000000354498449335998	loss
bd_38x36	8987	9086	100	54	203	0.266009852216749	66	3049	0.0216464414562152	6	CG	0.0000000000000000000000000000000000000000000000000000000000000000000000469858828265989	loss
bd_38x36	9787	9886	100	11	39	0.282051282051282	3	113	0.0265486725663717	7	CG	0.00000201371098550804	loss
bd_38x36	32287	32386	100	174	656	0.265243902439024	133	3398	0.0391406709829311	15	CG	0.0000000000000000000000000000000000000000000000000000000000000000000000000000000000000000884158709211495	loss
bd_38x36	43687	43786	100	28	55	0.509090909090909	69	2569	0.026858699883223	8	CG	0.00000000000000000000000000000000000000000000000000000000000000000000000000000561424880683597	loss
bd_38x36	43887	43986	100	64	171	0.374269005847953	98	3558	0.0275435637998876	6	CG	0.0000000000000000000000000000000000000000000000000000000000000000000000000000000000000000000000000000000510896205742354	loss
bd_38x36	43987	44086	100	116	331	0.350453172205438	210	8131	0.025827081539786	10	CG	0.00000000000000000000000000000000000000000000000000000000000000000000000000000000000000000000000000000000000000000000000000000000000000000000000000000000000000000000000000000000000000000000000000000879773671472502	loss
bd_38x36	44187	44286	100	103	229	0.449781659388646	119	4210	0.0282660332541568	13	CG	0.00000000000000000000000000000000000000000000000000000000000000000000000000000000000000000000000000000000000000000000000000000000000000000000000000000000000000000000000000000000106710856293918	loss
bd_38x36	44487	44586	100	73	110	0.663636363636364	44	1818	0.0242024202420242	11	CG	0.000000000000000000000000000000000000000000000000000000000000000000000000000000000000000000000000000000000000000000000000000000000000000000000000000000000000000000633239395227871	loss
bd_38x36	44687	44786	100	8	27	0.296296296296296	1	93	0.010752688172043	4	CG	0.000000733810827224538	loss
bd_38x36	44887	44986	100	43	98	0.438775510204082	6	241	0.024896265560166	7	CG	0.00000000000000000000012569363635614	loss
bd_38x36	45187	45686	500	115	390	0.294871794871795	89	3324	0.0267749699157641	36	CG	0.00000000000000000000000000000000000000000000000000000000000000000000000000000000000000000000000000000000018452351516217	loss
bd_38x36	47287	47386	100	14	39	0.358974358974359	17	523	0.0325047801147228	7	CG	0.00000000000000000892799842678328	loss
bd_38x36	47487	47586	100	7	28	0.25	1	101	0.0099009900990099	4	CG	0.00000322531475248008	loss
bd_3x5	2056	2155	100	20	70	0.285714285714286	37	1270	0.0291338582677165	5	CG	0.000000000000000000000000584316948503561	loss
bd_41x36	1356	1455	100	15	64	0.234375	8	315	0.0253968253968254	5	CG	0.000000000190943237555914	loss
bd_41x36	1556	1655	100	27	63	0.428571428571429	6	401	0.0149625935162095	5	CG	0.0000000000000000000000000000000276639332224503	loss
bd_41x36	2556	2655	100	16	46	0.347826086956522	19	619	0.0306946688206785	8	CG	0.0000000000000000000202629664514506	loss
bd_41x36	3156	3255	100	10	22	0.454545454545455	3	102	0.0294117647058824	4	CG	0.00000000384090643407778	loss
bd_41x36	5056	5155	100	17	68	0.25	18	564	0.0319148936170213	7	CG	0.000000000000129806787683599	loss
bd_43x36	35898	36197	300	198	572	0.346153846153846	122	4883	0.0249846405898014	49	CG	0.0000000000000000000000000000000000000000000000000000000000000000000000000000000000000000000000000000000000000000000000000000000000000000000000000000000000000000000000000000000000000000000000000000000000000000576042744121539	loss
bd_43x36	37198	37297	100	16	36	0.444444444444444	2	103	0.0194174757281553	4	CG	0.0000000000692004045234918	loss
bd_46x36	447	546	100	18	63	0.285714285714286	12	669	0.0179372197309417	8	CG	0.00000000000000000000000174695040283223	loss
bd_46x36	1447	1546	100	21	81	0.259259259259259	19	478	0.0397489539748954	4	CG	0.00000000000156772143881272	loss
bd_46x36	2347	2446	100	12	37	0.324324324324324	5	323	0.0154798761609907	4	CG	0.0000000000000000617795434052023	loss
bd_46x36	3847	3946	100	22	75	0.293333333333333	32	880	0.0363636363636364	7	CG	0.0000000000000000000305059260690989	loss
bd_9x21	2766	2865	100	5	20	0.25	1	59	0.0169491525423729	4	CG	0.000675559643195437	loss
bd_9x21	32466	32565	100	23	39	0.58974358974359	3	160	0.01875	4	CG	0.00000000000000000000328432994877905	loss
bd_9x21	32766	33165	400	122	301	0.40531561461794	79	2675	0.0295327102803738	18	CG	0.000000000000000000000000000000000000000000000000000000000000000000000000000000000000000000000000000000000000000000000000000000000000360161424996909	loss
chr_1	472	871	400	367	1140	0.321929824561404	204	6845	0.0298027757487217	57	CG	0.000000000000000000000000000000000000000000000000000000000000000000000000000000000000000000000000000000000000000000000000000000000000000000000000000000000000000000000000000000000000000000000000000000000000000000000000000000000000000000000000000000000000000000000000000000000643663280443684	loss
chr_1	772	871	100	85	279	0.304659498207885	67	1923	0.0348413936557462	14	CG	0.000000000000000000000000000000000000000000000000000000000000144385705238461	loss
chr_1	972	1071	100	154	528	0.291666666666667	78	2006	0.0388833499501496	13	CG	0.0000000000000000000000000000000000000000000000000000000000000000000000243101219163359	loss
chr_1	1872	1971	100	111	335	0.33134328358209	49	1940	0.0252577319587629	11	CG	0.00000000000000000000000000000000000000000000000000000000000000000000000000000000000000000188905428730008	loss
chr_1	2072	2171	100	155	551	0.281306715063521	74	2458	0.0301057770545159	9	CG	0.0000000000000000000000000000000000000000000000000000000000000000000000000000000000000000276354584767739	loss
chr_1	5172	5271	100	228	949	0.240252897787144	273	9090	0.03003300330033	10	CG	0.000000000000000000000000000000000000000000000000000000000000000000000000000000000000000000000000000000000000000000000000000000000000000000000000000000000000000000000000000000306347547525257	loss
chr_1	5472	5571	100	332	1318	0.251896813353566	391	15361	0.0254540720005208	10	CG	0	loss
chr_1	12072	12171	100	49	165	0.296969696969697	154	5081	0.0303089942924621	8	CG	0.0000000000000000000000000000000000000000000000000000000000000000000594105923250973	loss
chr_1	12272	12371	100	69	167	0.413173652694611	29	815	0.0355828220858896	14	CG	0.000000000000000000000000000000000000000000000000202435809170046	loss
chr_1	12972	13171	200	111	363	0.305785123966942	220	8242	0.0266925503518563	14	CG	0.000000000000000000000000000000000000000000000000000000000000000000000000000000000000000000000000000000000000000000000000000000000000000000000000000000000000000227937758984982	loss
chr_1	13372	13471	100	11	43	0.255813953488372	17	827	0.0205562273276904	4	CG	0.0000000000000000199064787989852	loss
chr_1	13872	13971	100	92	293	0.313993174061433	72	3306	0.0217785843920145	24	CG	0.0000000000000000000000000000000000000000000000000000000000000000000000000000000000000000000000000000000000000000000314769763244048	loss
chr_1	15672	15871	200	72	156	0.461538461538462	80	2965	0.0269814502529511	16	CG	0.00000000000000000000000000000000000000000000000000000000000000000000000000000000000000000000000000000000000000000000000000000000000130829728525225	loss
chr_1	15772	15871	100	31	101	0.306930693069307	55	1756	0.0313211845102506	9	CG	0.000000000000000000000000000000000000246713149224106	loss
chr_1	15972	16071	100	143	213	0.671361502347418	50	2265	0.022075055187638	19	CG	0.00000000000000000000000000000000000000000000000000000000000000000000000000000000000000000000000000000000000000000000000000000000000000000000000000000000000000000000000000000000000000000000000000000000000000000000000000000000000000000000000000000000226059298318233	loss
chr_1	16472	16671	200	99	156	0.634615384615385	24	464	0.0517241379310345	9	CG	0.0000000000000000000000000000000000000000000000000000000841582756746462	loss
chr_1	54572	54671	100	34	69	0.492753623188406	10	273	0.0366300366300366	4	CG	0.0000000000000000000000072075034926221	loss
chr_1	301872	301971	100	18	57	0.315789473684211	10	230	0.0434782608695652	4	CG	0.000000000608397859038628	loss
chr_1	302272	302471	200	203	561	0.361853832442068	75	2835	0.0264550264550265	13	CG	0.00000000000000000000000000000000000000000000000000000000000000000000000000000000000000000000000000000000000000000000000000000000000000000000000000000000137007651298896	loss
chr_1	302372	302471	100	139	383	0.362924281984334	54	1905	0.0283464566929134	6	CG	0.00000000000000000000000000000000000000000000000000000000000000000000000000000000000000000000000000000696223602835443	loss
chr_1	302572	302671	100	31	60	0.516666666666667	6	321	0.0186915887850467	6	CG	0.0000000000000000000000000000000102907199548167	loss
chr_1	302972	303071	100	71	220	0.322727272727273	114	4481	0.0254407498326266	17	CG	0.00000000000000000000000000000000000000000000000000000000000000000000000000000000000000000000000000000000000575870710444829	loss
chr_1	303172	303271	100	66	290	0.227586206896552	62	2535	0.0244575936883629	9	CG	0.00000000000000000000000000000000000000000000000000000015355807372382	loss
chr_1	305772	305871	100	52	139	0.37410071942446	84	3076	0.0273081924577373	4	CG	0.00000000000000000000000000000000000000000000000000000000000000000000000000000000000000264164118421971	loss
chr_1	306072	306271	200	453	1762	0.257094211123723	565	21763	0.0259614942792813	32	CG	0	loss
chr_1	306172	306271	100	259	1065	0.243192488262911	317	13480	0.0235163204747774	18	CG	0.00000000000000000000000000000000000000000000000000000000000000000000000000000000000000000000000000000000000000000000000000000000000000000000000000000000000000000000000000000000000000000000000000000000000000000000000000000000000000000000000000000000000000000000000000000000404474924702519	loss
chr_1	306372	306471	100	214	638	0.335423197492163	245	9933	0.0246652572233968	8	CG	0.000000000000000000000000000000000000000000000000000000000000000000000000000000000000000000000000000000000000000000000000000000000000000000000000000000000000000000000000000000000000000000000000000000000000000000000000000000000000000000000000000000000000000000000000000000000000000000000000000000000000000843558659406131	loss
chr_1	307072	307171	100	166	649	0.2557781201849	68	2917	0.0233116215289681	5	CG	0.000000000000000000000000000000000000000000000000000000000000000000000000000000000000000000000000000000397062401437911	loss
chr_1	312772	313171	400	151	487	0.31006160164271	154	5155	0.0298739088263822	42	CG	0.0000000000000000000000000000000000000000000000000000000000000000000000000000000000000000000000000000000000000000000000000000000000000000000000000000100974192037905	loss
chr_1	313072	313171	100	17	43	0.395348837209302	8	198	0.0404040404040404	5	CG	0.00000000000516500202980278	loss
chr_1	313272	313371	100	29	83	0.349397590361446	31	1152	0.0269097222222222	7	CG	0.00000000000000000000000000000000000000173890018249629	loss
chr_1	313472	313571	100	18	33	0.545454545454545	11	413	0.026634382566586	5	CG	0.000000000000000000000000000000468435371260771	loss
chr_1	313772	313871	100	42	117	0.358974358974359	22	421	0.0522565320665083	9	CG	0.00000000000000000016421379641501	loss
chr_1	314872	315071	200	51	160	0.31875	27	1159	0.0232959447799827	20	CG	0.000000000000000000000000000000000000000000000000149402791992767	loss
chr_1	314972	315071	100	28	86	0.325581395348837	13	623	0.0208667736757624	10	CG	0.0000000000000000000000000000121391386686879	loss
chr_1	315172	315271	100	31	104	0.298076923076923	26	671	0.0387481371087928	12	CG	0.0000000000000000000057994919183366	loss
chr_1	320672	321671	1000	2909	7583	0.383621258077278	1391	46887	0.0296670718962612	130	CG	0	loss
chr_1	323872	323971	100	18	68	0.264705882352941	6	290	0.0206896551724138	5	CG	0.000000000000514915991797957	loss
chr_1	345272	345371	100	23	78	0.294871794871795	24	678	0.0353982300884956	7	CG	0.000000000000000000332336233288082	loss
chr_1	346172	346271	100	23	99	0.232323232323232	66	2746	0.0240349599417334	6	CG	0.00000000000000000000000000000022346543339998	loss
chr_1	347372	347471	100	20	66	0.303030303030303	10	619	0.0161550888529887	5	CG	0.00000000000000000000000000398313615016505	loss
chr_1	347772	347871	100	28	98	0.285714285714286	30	771	0.0389105058365759	4	CG	0.0000000000000000000395705553830856	loss
chr_1	348572	348671	100	61	210	0.29047619047619	40	1376	0.0290697674418605	14	CG	0.0000000000000000000000000000000000000000000000537037105038238	loss
chr_1	350572	350671	100	9	32	0.28125	11	248	0.0443548387096774	4	CG	0.00000100395278709786	loss
chr_1	351172	351271	100	18	68	0.264705882352941	8	231	0.0346320346320346	8	CG	0.00000000351781149274888	loss
chr_1	353372	353571	200	107	135	0.792592592592593	17	516	0.0329457364341085	10	CG	0.000000000000000000000000000000000000000000000000000000000000000000000000000000000000000156953618258395	loss
chr_1	353872	353971	100	58	147	0.394557823129252	21	934	0.0224839400428266	6	CG	0.000000000000000000000000000000000000000000000000000000000535104503708312	loss
chr_1	354172	354271	100	59	238	0.247899159663866	35	1608	0.0217661691542289	13	CG	0.00000000000000000000000000000000000000000000000027305981704268	loss
chr_1	355872	355971	100	64	213	0.300469483568075	44	1088	0.0404411764705882	10	CG	0.00000000000000000000000000000000000503422966780192	loss
chr_1	356572	356771	200	167	490	0.340816326530612	111	4167	0.0266378689704824	25	CG	0.0000000000000000000000000000000000000000000000000000000000000000000000000000000000000000000000000000000000000000000000000000000000000000000000000000000000000000000000009022379230904	loss
chr_1	356672	356771	100	102	295	0.345762711864407	69	2618	0.0263559969442322	13	CG	0.00000000000000000000000000000000000000000000000000000000000000000000000000000000000000000000000000000000000830954131266837	loss
chr_1	356872	356971	100	31	107	0.289719626168224	28	1009	0.0277502477700694	10	CG	0.00000000000000000000000000000181517460274728	loss
chr_1	357272	357371	100	21	92	0.228260869565217	13	597	0.0217755443886097	7	CG	0.0000000000000000217468823385434	loss
chr_1	357672	357871	200	75	254	0.295275590551181	39	1415	0.0275618374558304	18	CG	0.00000000000000000000000000000000000000000000000000000265153980164254	loss
chr_1	358272	358471	200	53	167	0.317365269461078	28	877	0.031927023945268	14	CG	0.00000000000000000000000000000000000239217567381279	loss
chr_1	574672	575071	400	142	222	0.63963963963964	34	1498	0.0226969292389853	35	CG	0.000000000000000000000000000000000000000000000000000000000000000000000000000000000000000000000000000000000000000000000000000000000000000000000000000000000000000000000000000000267820880734905	loss
chr_1	575472	575671	200	67	153	0.437908496732026	60	2277	0.0263504611330698	19	CG	0.00000000000000000000000000000000000000000000000000000000000000000000000000000000000000000000000000000000000574104331654074	loss
chr_1	575972	576171	200	52	81	0.641975308641975	15	545	0.0275229357798165	10	CG	0.0000000000000000000000000000000000000000000000000000000000000402186353976577	loss
chr_1	576072	576171	100	38	52	0.730769230769231	9	370	0.0243243243243243	6	CG	0.00000000000000000000000000000000000000000000000000142354222089153	loss
chr_1	576272	576371	100	21	36	0.583333333333333	5	265	0.0188679245283019	4	CG	0.0000000000000000000000000000183138877592905	loss
chr_1	576572	576671	100	52	175	0.297142857142857	26	800	0.0325	16	CG	0.000000000000000000000000000000242019939307508	loss
chr_1	576772	576871	100	38	58	0.655172413793103	9	278	0.0323741007194245	4	CG	0.0000000000000000000000000000000000291109134388181	loss
chr_1	576972	577071	100	49	76	0.644736842105263	17	859	0.019790454016298	6	CG	0.0000000000000000000000000000000000000000000000000000000000000000000000000000000000000000000814252215734334	loss
chr_1	577172	577271	100	7	29	0.241379310344828	4	114	0.0350877192982456	4	CG	0.000198427249818023	loss
chr_1	613272	613371	100	72	144	0.5	29	1289	0.0224980605120248	4	CG	0.00000000000000000000000000000000000000000000000000000000000000000000000000000000000000000000000000200162001284103	loss
chr_1	853872	853971	100	10	41	0.24390243902439	31	1210	0.0256198347107438	5	CG	0.0000000000000138354817242542	loss
chr_1	880672	880771	100	11	26	0.423076923076923	7	348	0.0201149425287356	4	CG	0.0000000000000000000275407577638336	loss
chr_1	880972	881071	100	52	222	0.234234234234234	42	1488	0.0282258064516129	6	CG	0.00000000000000000000000000000000000614883717711761	loss
chr_1	884272	884371	100	30	46	0.652173913043478	4	212	0.0188679245283019	4	CG	0.00000000000000000000000000000189797521190555	loss
chr_1	986972	987071	100	11	23	0.478260869565217	7	155	0.0451612903225806	4	CG	0.00000000014259940199397	loss
chr_1	988272	988371	100	7	32	0.21875	1	146	0.00684931506849315	4	CG	0.000000168395455267365	loss
chr_1	988672	988771	100	6	24	0.25	5	196	0.0255102040816327	4	CG	0.0000019629311393859	loss
chr_1	988972	989071	100	13	28	0.464285714285714	4	153	0.0261437908496732	4	CG	0.000000000000318967213314243	loss
chr_1	997572	997671	100	14	42	0.333333333333333	5	318	0.0157232704402516	6	CG	0.00000000000000000647128752143972	loss
chr_1	1014472	1014571	100	9	39	0.230769230769231	3	126	0.0238095238095238	4	CG	0.000013891055428352	loss
chr_1	1014872	1014971	100	40	66	0.606060606060606	12	479	0.0250521920668058	5	CG	0.0000000000000000000000000000000000000000000000000064352320547994	loss
chr_1	1015372	1015571	200	39	103	0.378640776699029	70	2190	0.0319634703196347	9	CG	0.000000000000000000000000000000000000000000000000000000000245285143547373	loss
chr_1	1015972	1016071	100	21	61	0.344262295081967	16	648	0.0246913580246914	6	CG	0.0000000000000000000000000113484944835984	loss
chr_1	1016172	1016271	100	39	117	0.333333333333333	27	1157	0.0233362143474503	8	CG	0.0000000000000000000000000000000000000000000000851562030283814	loss
chr_1	1016972	1017071	100	11	24	0.458333333333333	3	156	0.0192307692307692	4	CG	0.0000000000000891610592174409	loss
chr_1	1020372	1020471	100	25	49	0.510204081632653	10	260	0.0384615384615385	8	CG	0.0000000000000000000016812991619564	loss
chr_1	1139472	1139571	100	28	96	0.291666666666667	43	1275	0.0337254901960784	5	CG	0.000000000000000000000000000607828172446132	loss
chr_1	1141772	1141871	100	42	102	0.411764705882353	24	574	0.0418118466898955	8	CG	0.000000000000000000000000000000682155186237156	loss
chr_1	1144972	1145071	100	14	40	0.35	7	147	0.0476190476190476	4	CG	0.0000000825394476855655	loss
chr_1	1146472	1146671	200	37	150	0.246666666666667	14	467	0.0299785867237687	18	CG	0.0000000000000000641562110687208	loss
chr_1	1147572	1147771	200	56	122	0.459016393442623	33	1227	0.0268948655256724	16	CG	0.0000000000000000000000000000000000000000000000000000000000000000000000000127224059738706	loss
chr_1	1150672	1150871	200	50	121	0.413223140495868	50	1913	0.0261369576581286	11	CG	0.00000000000000000000000000000000000000000000000000000000000000000000000000000000857240782977099	loss
chr_1	1150772	1150871	100	36	76	0.473684210526316	38	1273	0.0298507462686567	6	CG	0.00000000000000000000000000000000000000000000000000000000000083910579778363	loss
chr_1	1150972	1151071	100	29	44	0.659090909090909	3	246	0.0121951219512195	4	CG	0.00000000000000000000000000000000000323596652172122	loss
chr_1	1151072	1151171	100	16	24	0.666666666666667	2	70	0.0285714285714286	4	CG	0.00000000000801834502239081	loss
chr_1	1151272	1151371	100	17	32	0.53125	2	218	0.00917431192660551	6	CG	0.000000000000000000000000342586622868809	loss
chr_1	1152172	1152371	200	37	101	0.366336633663366	14	577	0.024263431542461	17	CG	0.0000000000000000000000000000000045788364727489	loss
chr_1	1152572	1152771	200	58	137	0.423357664233577	33	1405	0.0234875444839858	16	CG	0.000000000000000000000000000000000000000000000000000000000000000000000000000000122988546035283	loss
chr_1	1153972	1154071	100	45	125	0.36	22	865	0.0254335260115607	7	CG	0.0000000000000000000000000000000000000000000976542893291816	loss
chr_1	1154672	1154771	100	14	24	0.583333333333333	7	171	0.0409356725146199	4	CG	0.00000000000000123184665511165	loss
chr_1	1155372	1155471	100	22	28	0.785714285714286	1	140	0.00714285714285714	5	CG	0.0000000000000000000000000011431746649304	loss
chr_1	1155572	1155671	100	11	28	0.392857142857143	1	147	0.00680272108843537	5	CG	0.000000000000149980766555694	loss
chr_1	1155772	1155871	100	16	45	0.355555555555556	12	402	0.0298507462686567	6	CG	0.0000000000000000155677251174373	loss
chr_1	1155872	1155971	100	12	42	0.285714285714286	5	243	0.0205761316872428	4	CG	0.000000000023542588049004	loss
chr_1	1156072	1156171	100	88	302	0.291390728476821	78	3037	0.0256832400395127	32	CG	0.00000000000000000000000000000000000000000000000000000000000000000000000000000000000000000107586651392549	loss
chr_1	1156472	1156571	100	18	72	0.25	3	284	0.0105633802816901	8	CG	0.0000000000000159619979543994	loss
chr_1	1185272	1185371	100	6	24	0.25	4	87	0.0459770114942529	4	CG	0.00200006638269979	loss
chr_1	1205472	1205571	100	15	43	0.348837209302326	27	1204	0.0224252491694352	7	CG	0.000000000000000000000000000000346530455333651	loss
chr_1	1244672	1244871	200	76	179	0.424581005586592	26	1444	0.018005540166205	24	CG	0.0000000000000000000000000000000000000000000000000000000000000000000000000000000000000000000000000134427128210639	loss
chr_1	1244772	1244871	100	16	70	0.228571428571429	11	525	0.020952380952381	10	CG	0.00000000000000547022040699961	loss
chr_1	1244972	1245071	100	39	104	0.375	9	374	0.0240641711229947	9	CG	0.0000000000000000000000000914954031407775	loss
chr_1	1245672	1245771	100	66	136	0.485294117647059	22	873	0.0252004581901489	14	CG	0.0000000000000000000000000000000000000000000000000000000000000000000014782969157233	loss
chr_1	1246772	1246871	100	104	368	0.282608695652174	42	1920	0.021875	22	CG	0.00000000000000000000000000000000000000000000000000000000000000000000000000000658285604934087	loss
chr_1	1246972	1247071	100	8	33	0.242424242424242	17	539	0.0315398886827458	5	CG	0.0000000094199307749243	loss
chr_1	1247672	1247871	200	70	175	0.4	26	839	0.0309892729439809	12	CG	0.00000000000000000000000000000000000000000000000000133083365873495	loss
chr_1	1248872	1249071	200	50	173	0.289017341040462	45	1635	0.0275229357798165	17	CG	0.00000000000000000000000000000000000000000000000256203309825664	loss
chr_1	1543472	1543571	100	22	77	0.285714285714286	11	504	0.0218253968253968	9	CG	0.0000000000000000000161189799092239	loss
chr_1	1722272	1722371	100	32	126	0.253968253968254	16	490	0.0326530612244898	9	CG	0.000000000000000173575628725886	loss
chr_1	1722572	1722671	100	40	58	0.689655172413793	14	341	0.0410557184750733	4	CG	0.000000000000000000000000000000000000000234084836578076	loss
chr_1	1723072	1723171	100	10	26	0.384615384615385	5	242	0.0206611570247934	4	CG	0.0000000000000201674160220393	loss
chr_1	1740172	1740271	100	39	64	0.609375	27	1123	0.0240427426536064	4	CG	0.0000000000000000000000000000000000000000000000000000000000000000000000000000000000000023187859849621	loss
chr_1	1772972	1773071	100	22	68	0.323529411764706	11	257	0.0428015564202335	6	CG	0.000000000010617097323936	loss
chr_1	1773272	1773371	100	5	21	0.238095238095238	4	226	0.0176991150442478	4	CG	0.000000263451794473671	loss
chr_1	1773772	1773971	200	19	58	0.327586206896552	9	406	0.0221674876847291	9	CG	0.000000000000000000085553519596944	loss
chr_1	1796572	1796671	100	23	76	0.302631578947368	26	715	0.0363636363636364	11	CG	0.0000000000000000000725587306995939	loss
chr_1	1797372	1797471	100	69	273	0.252747252747253	83	2650	0.0313207547169811	15	CG	0.000000000000000000000000000000000000000000000000000000431298211396308	loss
chr_1	1797772	1797971	200	46	129	0.356589147286822	28	791	0.0353982300884956	10	CG	0.0000000000000000000000000000000000292591964211343	loss
chr_1	1822872	1822971	100	9	24	0.375	4	175	0.0228571428571429	4	CG	0.0000000000653229430972441	loss
chr_1	2240372	2240471	100	48	112	0.428571428571429	15	417	0.0359712230215827	7	CG	0.00000000000000000000000000000761925749899018	loss
chr_1	2241672	2241771	100	12	56	0.214285714285714	1	113	0.00884955752212389	4	CG	0.00000244836093033186	loss
chr_1	2243972	2244071	100	20	86	0.232558139534884	39	1434	0.0271966527196653	12	CG	0.00000000000000000000140345167596942	loss
chr_1	2244472	2244571	100	27	101	0.267326732673267	70	2455	0.0285132382892057	11	CG	0.000000000000000000000000000000000141892603617658	loss
chr_1	2246272	2246371	100	15	29	0.517241379310345	5	182	0.0274725274725275	4	CG	0.0000000000000000773530358210009	loss
chr_1	2270972	2271371	400	227	400	0.5675	143	5008	0.0285543130990415	26	CG	0	loss
chr_1	2331672	2331871	200	29	68	0.426470588235294	62	2121	0.0292314945780292	12	CG	0.000000000000000000000000000000000000000000000000000000000268597703012918	loss
chr_1	2332172	2332271	100	12	24	0.5	9	183	0.0491803278688525	4	CG	0.00000000000687924229964102	loss
chr_1	2506672	2506871	200	49	143	0.342657342657343	21	645	0.0325581395348837	13	CG	0.000000000000000000000000000000072284426354338	loss
chr_1	2507872	2508071	200	89	215	0.413953488372093	36	724	0.0497237569060773	22	CG	0.000000000000000000000000000000000000000000478904478969224	loss
chr_1	2508272	2508371	100	13	47	0.276595744680851	20	518	0.0386100386100386	5	CG	0.0000000000303405335151088	loss
chr_1	2508772	2508871	100	11	41	0.268292682926829	36	1348	0.0267062314540059	6	CG	0.0000000000000000444339163033305	loss
chr_1	2512172	2512271	100	9	36	0.25	6	249	0.0240963855421687	5	CG	0.0000000148799449080744	loss
chr_1	2512772	2512871	100	23	80	0.2875	23	775	0.0296774193548387	5	CG	0.000000000000000000000314824541443271	loss
chr_1	2515972	2516171	200	76	169	0.449704142011834	19	477	0.039832285115304	20	CG	0.000000000000000000000000000000000000059140977355128	loss
chr_1	2516472	2516571	100	55	125	0.44	8	365	0.0219178082191781	9	CG	0.00000000000000000000000000000000327267873844421	loss
chr_1	2521372	2521471	100	43	74	0.581081081081081	7	376	0.0186170212765957	11	CG	0.0000000000000000000000000000000000000000000113407817435295	loss
chr_1	2523172	2523371	200	64	165	0.387878787878788	45	1470	0.0306122448979592	11	CG	0.000000000000000000000000000000000000000000000000000000000000000000106376436940864	loss
chr_1	2523572	2523671	100	28	94	0.297872340425532	11	342	0.0321637426900585	8	CG	0.00000000000000159528633404564	loss
chr_1	2523972	2524071	100	14	33	0.424242424242424	7	214	0.0327102803738318	5	CG	0.0000000000000717190286346388	loss
chr_1	2524472	2524571	100	7	28	0.25	7	427	0.0163934426229508	5	CG	0.00000000000464416722937957	loss
chr_10	489	588	100	266	1023	0.260019550342131	514	20073	0.0256065361430778	18	CG	0	loss
chr_10	52489	52588	100	140	594	0.235690235690236	169	5959	0.0283604631649606	19	CG	0.0000000000000000000000000000000000000000000000000000000000000000000000000000000000000000000000000000000000000000104165542787471	loss
chr_10	53089	53188	100	87	204	0.426470588235294	48	1427	0.0336370007007709	15	CG	0.0000000000000000000000000000000000000000000000000000000000000000000000000000000229001634526569	loss
chr_10	305589	305688	100	20	82	0.24390243902439	15	522	0.028735632183908	5	CG	0.0000000000000107955266832056	loss
chr_10	305789	305888	100	65	150	0.433333333333333	57	2069	0.027549540840986	6	CG	0.0000000000000000000000000000000000000000000000000000000000000000000000000000000000000000000000000867468885505641	loss
chr_10	305989	306088	100	63	201	0.313432835820896	49	2312	0.0211937716262976	8	CG	0.00000000000000000000000000000000000000000000000000000000000000000000000000000000040345077773198	loss
chr_10	545289	545388	100	351	1152	0.3046875	201	7769	0.025872055605612	12	CG	0.0000000000000000000000000000000000000000000000000000000000000000000000000000000000000000000000000000000000000000000000000000000000000000000000000000000000000000000000000000000000000000000000000000000000000000000000000000000000000000000000000000000000000000000000000000000000000000000000000000698840059637054	loss
chr_10	546289	546388	100	122	419	0.291169451073986	54	2098	0.0257387988560534	8	CG	0.00000000000000000000000000000000000000000000000000000000000000000000000000000000000970255307422792	loss
chr_10	546589	546788	200	265	843	0.31435349940688	127	4093	0.0310285853896897	11	CG	0.00000000000000000000000000000000000000000000000000000000000000000000000000000000000000000000000000000000000000000000000000000000000000000000000000000000000000000000000515410240529206	loss
chr_10	641689	641788	100	36	117	0.307692307692308	28	552	0.0507246376811594	4	CG	0.0000000000000000116917852621483	loss
chr_10	960289	960488	200	124	351	0.353276353276353	51	1719	0.0296684118673647	17	CG	0.00000000000000000000000000000000000000000000000000000000000000000000000000000000000000320599737127139	loss
chr_10	970089	970188	100	56	107	0.523364485981308	28	977	0.0286591606960082	12	CG	0.00000000000000000000000000000000000000000000000000000000000000000000000026593826318303	loss
chr_11	640	739	100	52	169	0.307692307692308	16	553	0.0289330922242315	6	CG	0.00000000000000000000000000281548344951126	loss
chr_11	1040	1139	100	18	67	0.26865671641791	11	277	0.0397111913357401	5	CG	0.00000000155629287090165	loss
chr_11	4640	4739	100	70	256	0.2734375	18	565	0.031858407079646	6	CG	0.000000000000000000000000528421578805738	loss
chr_11	9040	9139	100	49	171	0.286549707602339	35	1392	0.0251436781609195	14	CG	0.000000000000000000000000000000000000000000000424903108859325	loss
chr_11	13540	13739	200	96	232	0.413793103448276	44	1496	0.0294117647058824	24	CG	0.000000000000000000000000000000000000000000000000000000000000000000000000000000000000000401951538587312	loss
chr_11	14140	14239	100	14	30	0.466666666666667	4	209	0.0191387559808612	5	CG	0.00000000000000000482513516894309	loss
chr_11	14640	14739	100	10	40	0.25	10	575	0.0173913043478261	6	CG	0.00000000000000130766170162749	loss
chr_11	22640	22739	100	15	45	0.333333333333333	14	429	0.0326340326340326	6	CG	0.00000000000000144661683324425	loss
chr_11	23540	23639	100	31	107	0.289719626168224	14	528	0.0265151515151515	12	CG	0.000000000000000000000541471689008782	loss
chr_11	24040	24139	100	30	87	0.344827586206897	18	500	0.036	5	CG	0.000000000000000000000416423543090443	loss
chr_11	24840	24939	100	44	152	0.289473684210526	18	647	0.0278207109737249	8	CG	0.00000000000000000000000000306424892528544	loss
chr_11	25040	25139	100	41	80	0.5125	12	322	0.0372670807453416	4	CG	0.0000000000000000000000000000390630167719778	loss
chr_11	25740	25939	200	465	1483	0.313553607552259	88	3254	0.0270436385986478	16	CG	0.00000000000000000000000000000000000000000000000000000000000000000000000000000000000000000000000000000000000000000000000000000000000000000000000000000000000000000000000000000000195020711309728	loss
chr_11	25840	25939	100	278	996	0.279116465863454	57	2242	0.0254237288135593	10	CG	0.0000000000000000000000000000000000000000000000000000000000000000000000000000000000000000000000000000000019968702619948	loss
chr_11	26040	26139	100	62	241	0.257261410788382	37	1575	0.0234920634920635	8	CG	0.0000000000000000000000000000000000000000000000000896309231244895	loss
chr_11	26240	26339	100	31	96	0.322916666666667	27	999	0.027027027027027	4	CG	0.0000000000000000000000000000000000731645736993032	loss
chr_11	29940	30139	200	29	86	0.337209302325581	10	229	0.0436681222707424	13	CG	0.00000000000209392007857788	loss
chr_11	40540	40639	100	10	24	0.416666666666667	6	217	0.0276497695852535	4	CG	0.00000000000043765514878999	loss
chr_11	138040	138139	100	29	93	0.311827956989247	13	463	0.0280777537796976	7	CG	0.00000000000000000000471156869840927	loss
chr_11	138740	138839	100	36	71	0.507042253521127	19	348	0.0545977011494253	5	CG	0.00000000000000000000000116300831933982	loss
chr_11	819940	820039	100	24	74	0.324324324324324	41	1682	0.0243757431629013	7	CG	0.000000000000000000000000000000000000000164502822681934	loss
chr_11	820740	820839	100	12	22	0.545454545454545	4	86	0.0465116279069767	4	CG	0.00000000446060805333746	loss
chr_11	827140	827239	100	17	51	0.333333333333333	11	439	0.0250569476082005	6	CG	0.000000000000000000364095563608797	loss
chr_11	915840	915939	100	51	226	0.225663716814159	60	2338	0.0256629597946963	27	CG	0.00000000000000000000000000000000000000000000699046114763366	loss
chr_11	916440	916539	100	22	71	0.309859154929577	7	379	0.0184696569920844	7	CG	0.0000000000000000000595119361254591	loss
chr_11	916640	916739	100	12	42	0.285714285714286	6	310	0.0193548387096774	4	CG	0.000000000000224665755498492	loss
chr_11	917140	917439	300	134	305	0.439344262295082	31	777	0.0398970398970399	20	CG	0.00000000000000000000000000000000000000000000000000000000000238285746562846	loss
chr_11	917840	917939	100	57	89	0.640449438202247	25	812	0.0307881773399015	10	CG	0.0000000000000000000000000000000000000000000000000000000000000000000000000000000767011985430749	loss
chr_11	918240	918439	200	70	225	0.311111111111111	25	956	0.0261506276150628	18	CG	0.00000000000000000000000000000000000000000000441756905478453	loss
chr_11	919240	919739	500	457	1065	0.429107981220657	156	6046	0.0258021832616606	72	CG	0	loss
chr_11	919640	919739	100	54	217	0.248847926267281	36	1306	0.0275650842266462	18	CG	0.000000000000000000000000000000000000298476325929254	loss
chr_11	919840	919939	100	42	102	0.411764705882353	37	1183	0.0312764158918005	10	CG	0.000000000000000000000000000000000000000000000000000082426327933463	loss
chr_11	919940	920039	100	68	262	0.259541984732824	87	3566	0.0243970835670219	23	CG	0.0000000000000000000000000000000000000000000000000000000000000000000000000000497943273235373	loss
chr_11	920140	920239	100	28	82	0.341463414634146	42	1354	0.0310192023633678	10	CG	0.00000000000000000000000000000000000145828264577014	loss
chr_11	920440	920539	100	21	94	0.223404255319149	48	2060	0.0233009708737864	15	CG	0.0000000000000000000000000069584758100527	loss
chr_11	922440	922539	100	17	54	0.314814814814815	33	971	0.0339855818743563	6	CG	0.0000000000000000000151761819295807	loss
chr_11	922640	922739	100	24	72	0.333333333333333	15	675	0.0222222222222222	7	CG	0.0000000000000000000000000000259732404629558	loss
chr_11	922940	923039	100	68	137	0.496350364963504	61	2314	0.0263612791702679	6	CG	0.00000000000000000000000000000000000000000000000000000000000000000000000000000000000000000000000000000000000000000000000000000697582042204491	loss
chr_11	923440	923539	100	34	115	0.295652173913043	97	3180	0.0305031446540881	10	CG	0.000000000000000000000000000000000000000000000480696971251825	loss
chr_11	929440	929639	200	370	463	0.799136069114471	118	3691	0.0319696559198049	12	CG	0	loss
chr_11	930840	930939	100	309	613	0.504078303425775	53	1682	0.0315101070154578	9	CG	0.00000000000000000000000000000000000000000000000000000000000000000000000000000000000000000000000000000000000000000000000000000000000000000000000000000000000000000000241573885193931	loss
chr_11	931540	931639	100	39	82	0.475609756097561	7	264	0.0265151515151515	6	CG	0.000000000000000000000000191182600610187	loss
chr_11	938340	938439	100	11	46	0.239130434782609	6	158	0.0379746835443038	5	CG	0.0000141918737605097	loss
chr_11	944540	944639	100	56	164	0.341463414634146	4	182	0.021978021978022	6	CG	0.00000000000000555462280550127	loss
chr_12	137	236	100	15	33	0.454545454545455	10	410	0.024390243902439	4	CG	0.00000000000000000000000101678846608296	loss
chr_12	36337	36436	100	10	31	0.32258064516129	10	480	0.0208333333333333	5	CG	0.0000000000000000580895293007495	loss
chr_12	62237	62336	100	25	54	0.462962962962963	15	481	0.0311850311850312	6	CG	0.0000000000000000000000000000043324840446083	loss
chr_12	62637	62736	100	97	268	0.361940298507463	73	2477	0.0294711344368187	6	CG	0.0000000000000000000000000000000000000000000000000000000000000000000000000000000000000000000000000000192226376766437	loss
chr_12	62837	62936	100	51	209	0.244019138755981	23	851	0.027027027027027	8	CG	0.000000000000000000000000000428510049408657	loss
chr_12	68837	68936	100	10	37	0.27027027027027	7	303	0.0231023102310231	5	CG	0.0000000000823201720104684	loss
chr_12	76237	76436	200	114	474	0.240506329113924	153	5149	0.0297145076713925	10	CG	0.000000000000000000000000000000000000000000000000000000000000000000000000000000000000000000000384715980752099	loss
chr_12	77037	77236	200	168	596	0.281879194630872	74	2280	0.0324561403508772	19	CG	0.00000000000000000000000000000000000000000000000000000000000000000000000000000000000208412244515942	loss
chr_12	77537	77636	100	28	67	0.417910447761194	32	851	0.0376028202115159	4	CG	0.00000000000000000000000000000000134232513987529	loss
chr_12	77937	78036	100	68	216	0.314814814814815	98	4438	0.0220820189274448	6	CG	0.0000000000000000000000000000000000000000000000000000000000000000000000000000000000000000000000000000000000000000630461962672525	loss
chr_12	78337	78436	100	99	370	0.267567567567568	156	5607	0.0278223649010166	6	CG	0.0000000000000000000000000000000000000000000000000000000000000000000000000000000000000000000000000000000000140079662943196	loss
chr_12	78637	78736	100	123	433	0.284064665127021	249	9617	0.0258916502027659	9	CG	0.00000000000000000000000000000000000000000000000000000000000000000000000000000000000000000000000000000000000000000000000000000000000000000000000000000000000000000000000013600705727052	loss
chr_12	83737	83836	100	10	20	0.5	11	303	0.0363036303630363	4	CG	0.000000000000000466824908205952	loss
chr_12	125437	125536	100	55	169	0.325443786982249	29	964	0.0300829875518672	13	CG	0.0000000000000000000000000000000000000000241023247063332	loss
chr_12	129237	129336	100	22	38	0.578947368421053	7	230	0.0304347826086957	4	CG	0.00000000000000000000000946529845588893	loss
chr_12	201837	202036	200	73	279	0.261648745519713	45	1806	0.0249169435215947	19	CG	0.0000000000000000000000000000000000000000000000000000000101775431692245	loss
chr_12	201937	202036	100	54	207	0.260869565217391	31	1216	0.0254934210526316	13	CG	0.00000000000000000000000000000000000000150779062470186	loss
chr_12	202137	202236	100	116	373	0.310991957104558	145	4839	0.0299648687745402	21	CG	0.00000000000000000000000000000000000000000000000000000000000000000000000000000000000000000000000000000000000000000000000000000263674383290679	loss
chr_12	238737	238836	100	27	119	0.226890756302521	29	1155	0.0251082251082251	7	CG	0.00000000000000000000000226149318889097	loss
chr_12	240237	240436	200	13	49	0.26530612244898	6	251	0.0239043824701195	9	CG	0.000000000243832047131896	loss
chr_12	241137	241336	200	100	392	0.255102040816327	220	8775	0.0250712250712251	48	CG	0.00000000000000000000000000000000000000000000000000000000000000000000000000000000000000000000000000000000000000000000000000000000198851891026283	loss
chr_12	241537	242236	700	476	1063	0.447789275634995	171	6387	0.0267731329262565	74	CG	0	loss
chr_12	414837	414936	100	36	148	0.243243243243243	67	2428	0.0275947281713344	9	CG	0.0000000000000000000000000000000000000232204588601218	loss
chr_12	415137	415336	200	71	198	0.358585858585859	77	3149	0.0244522070498571	13	CG	0.00000000000000000000000000000000000000000000000000000000000000000000000000000000000000000000000000000000000228065974174746	loss
chr_12	415737	415836	100	11	21	0.523809523809524	8	536	0.0149253731343284	4	CG	0.00000000000000000000000000000000000370482197645161	loss
chr_12	415937	416036	100	69	207	0.333333333333333	145	4902	0.0295797633618931	22	CG	0.000000000000000000000000000000000000000000000000000000000000000000000000000000000000000000000000000110246481229478	loss
chr_12	416237	416336	100	64	254	0.251968503937008	213	7627	0.0279271010882392	10	CG	0.0000000000000000000000000000000000000000000000000000000000000000000000000000000136132483892429	loss
chr_12	416437	416536	100	72	250	0.288	127	5063	0.0250839423266838	17	CG	0.000000000000000000000000000000000000000000000000000000000000000000000000000000000000000000000000000102316795688632	loss
chr_12	416737	417036	300	106	363	0.292011019283747	180	7031	0.0256009102545868	28	CG	0.00000000000000000000000000000000000000000000000000000000000000000000000000000000000000000000000000000000000000000000000000000000000000000000000175577855156661	loss
chr_12	417237	417336	100	111	394	0.281725888324873	256	8680	0.0294930875576037	9	CG	0.00000000000000000000000000000000000000000000000000000000000000000000000000000000000000000000000000000000000000000000000000000000000000135561795333464	loss
chr_12	420437	420936	500	203	453	0.448123620309051	297	11342	0.0261858578733909	45	CG	0	loss
chr_12	421137	421336	200	93	323	0.287925696594427	190	6740	0.0281899109792285	32	CG	0.0000000000000000000000000000000000000000000000000000000000000000000000000000000000000000000000000000000000000000000000725286508445074	loss
chr_12	422437	422536	100	19	79	0.240506329113924	7	384	0.0182291666666667	12	CG	0.00000000000000662719098980508	loss
chr_12	427637	427736	100	34	60	0.566666666666667	9	368	0.0244565217391304	5	CG	0.0000000000000000000000000000000000000418961333138343	loss
chr_12	428637	428736	100	59	89	0.662921348314607	15	832	0.0180288461538462	6	CG	0.000000000000000000000000000000000000000000000000000000000000000000000000000000000000000000000000000856650323109781	loss
chr_12	429737	430336	600	288	627	0.45933014354067	366	15432	0.0237169517884914	53	CG	0	loss
chr_12	430637	430736	100	66	231	0.285714285714286	97	3606	0.0268996117581808	23	CG	0.000000000000000000000000000000000000000000000000000000000000000000000000000000318401740780611	loss
chr_12	430837	430936	100	27	64	0.421875	59	1808	0.0326327433628319	9	CG	0.00000000000000000000000000000000000000000000000470231325128654	loss
chr_12	431537	431636	100	32	89	0.359550561797753	28	950	0.0294736842105263	4	CG	0.00000000000000000000000000000000000047686001138573	loss
chr_12	432337	432436	100	15	47	0.319148936170213	19	675	0.0281481481481481	4	CG	0.000000000000000000113565860075675	loss
chr_12	432737	432936	200	44	158	0.278481012658228	27	1131	0.0238726790450928	14	CG	0.00000000000000000000000000000000000000370878418556372	loss
chr_12	439337	439536	200	34	67	0.507462686567164	16	520	0.0307692307692308	10	CG	0.00000000000000000000000000000000000000303348275714468	loss
chr_12	442037	442136	100	15	53	0.283018867924528	15	449	0.0334075723830735	6	CG	0.000000000000483783367286562	loss
chr_12	444137	444336	200	37	146	0.253424657534247	16	483	0.0331262939958592	12	CG	0.0000000000000000577612372216857	loss
chr_12	445837	445936	100	33	138	0.239130434782609	32	882	0.036281179138322	9	CG	0.000000000000000000155103125577664	loss
chr_12	446437	446536	100	30	120	0.25	15	421	0.0356294536817102	6	CG	0.0000000000000742562399240638	loss
chr_12	447237	447336	100	13	53	0.245283018867925	7	201	0.0348258706467662	4	CG	0.000000434888575855173	loss
chr_12	450837	450936	100	35	105	0.333333333333333	29	703	0.0412517780938834	8	CG	0.000000000000000000000000705429182728843	loss
chr_12	451437	451536	100	39	138	0.282608695652174	10	755	0.0132450331125828	7	CG	0.000000000000000000000000000000000000410967801274451	loss
chr_12	452137	452236	100	51	215	0.237209302325581	38	1447	0.0262612301313061	9	CG	0.00000000000000000000000000000000000023583718245519	loss
chr_12	452337	452436	100	88	247	0.356275303643725	95	3494	0.0271894676588437	7	CG	0.000000000000000000000000000000000000000000000000000000000000000000000000000000000000000000000000000000000000000000000440899657348171	loss
chr_12	454637	454736	100	95	242	0.392561983471074	218	9080	0.0240088105726872	6	CG	0.0000000000000000000000000000000000000000000000000000000000000000000000000000000000000000000000000000000000000000000000000000000000000000000000000000000000000000000000000000000000000000000000000000000000000000000000160329618649693	loss
chr_12	455037	455136	100	38	105	0.361904761904762	22	1048	0.0209923664122137	5	CG	0.000000000000000000000000000000000000000000000000017716305034633	loss
chr_12	455237	455336	100	88	251	0.350597609561753	41	1857	0.0220786214324179	8	CG	0.0000000000000000000000000000000000000000000000000000000000000000000000000000000000000000000937984224605999	loss
chr_12	457137	457236	100	24	49	0.489795918367347	5	134	0.0373134328358209	4	CG	0.000000000000135545853766831	loss
chr_12	461837	461936	100	69	147	0.469387755102041	45	2013	0.022354694485842	13	CG	0.00000000000000000000000000000000000000000000000000000000000000000000000000000000000000000000000000000000000000000000000221579532405245	loss
chr_12	462237	462436	200	43	88	0.488636363636364	13	584	0.0222602739726027	10	CG	0.000000000000000000000000000000000000000000000000608915225015676	loss
chr_12	462637	462736	100	70	129	0.542635658914729	28	1315	0.0212927756653992	6	CG	0.00000000000000000000000000000000000000000000000000000000000000000000000000000000000000000000000000000000000000424156763078488	loss
chr_12	462837	462936	100	21	83	0.253012048192771	26	698	0.0372492836676218	9	CG	0.00000000000000667859193963053	loss
chr_12	463137	463336	200	33	96	0.34375	12	573	0.0209424083769634	14	CG	0.000000000000000000000000000000250560845201172	loss
chr_12	464237	464336	100	10	33	0.303030303030303	11	505	0.0217821782178218	5	CG	0.000000000000000787317534563049	loss
chr_12	493737	493836	100	6	24	0.25	9	260	0.0346153846153846	4	CG	0.00000649627652814277	loss
chr_12	572337	572636	300	181	707	0.256011315417256	221	8096	0.0272974308300395	24	CG	0.0000000000000000000000000000000000000000000000000000000000000000000000000000000000000000000000000000000000000000000000000000000000000000000000000000000000000000000000000081717509532046	loss
chr_12	572537	572636	100	33	138	0.239130434782609	51	1498	0.034045393858478	6	CG	0.000000000000000000000000228327575880034	loss
chr_12	572737	572836	100	30	106	0.283018867924528	49	1518	0.0322793148880105	4	CG	0.000000000000000000000000000000664154236904827	loss
chr_12	573037	573236	200	61	81	0.753086419753086	41	1891	0.0216816499206769	11	CG	0.0000000000000000000000000000000000000000000000000000000000000000000000000000000000000000000000000000000000000000000000000000000000000000000000000000000000000000000000000000000000000000282588809288958	loss
chr_12	573137	573236	100	41	61	0.672131147540984	23	1002	0.0229540918163673	7	CG	0.000000000000000000000000000000000000000000000000000000000000000000000000000000000000000000000153324020498138	loss
chr_12	573337	573436	100	45	77	0.584415584415584	56	1737	0.0322394933793897	9	CG	0.000000000000000000000000000000000000000000000000000000000000000000000000000000000000000000000215918027407058	loss
chr_12	652637	652736	100	22	52	0.423076923076923	12	346	0.0346820809248555	5	CG	0.0000000000000000000128498629293917	loss
chr_12	654337	654436	100	8	37	0.216216216216216	4	343	0.0116618075801749	5	CG	0.0000000000155744809391116	loss
chr_12	656637	656736	100	12	46	0.260869565217391	18	526	0.0342205323193916	4	CG	0.0000000000421813647133907	loss
chr_12	656837	656936	100	24	71	0.338028169014085	5	211	0.023696682464455	5	CG	0.0000000000000544032504179552	loss
chr_12	657337	657436	100	81	117	0.692307692307692	28	1038	0.0269749518304432	7	CG	0.00000000000000000000000000000000000000000000000000000000000000000000000000000000000000000000000000000000000000000000000999306200477537	loss
chr_12	657737	657836	100	23	47	0.48936170212766	1	93	0.010752688172043	5	CG	0.0000000000014798997113557	loss
chr_12	657937	658036	100	17	59	0.288135593220339	9	273	0.032967032967033	5	CG	0.0000000000413936090562254	loss
chr_12	664037	664136	100	119	421	0.282660332541568	222	7528	0.0294899043570669	5	CG	0.000000000000000000000000000000000000000000000000000000000000000000000000000000000000000000000000000000000000000000000000000000000000000140212823647387	loss
chr_12	664237	664336	100	98	431	0.22737819025522	199	8033	0.0247728121498817	5	CG	0.000000000000000000000000000000000000000000000000000000000000000000000000000000000000000000000000000000000000342500212614158	loss
chr_12	664537	664736	200	226	649	0.348228043143297	182	5765	0.0315698178664354	8	CG	0.000000000000000000000000000000000000000000000000000000000000000000000000000000000000000000000000000000000000000000000000000000000000000000000000000000000000000000000000000000000000000000000000000000000000000000000167306576069738	loss
chr_12	664637	664736	100	126	353	0.356940509915014	105	3068	0.0342242503259452	4	CG	0.000000000000000000000000000000000000000000000000000000000000000000000000000000000000000000000000000000000000000000341742654163438	loss
chr_12	664837	664936	100	191	814	0.234643734643735	202	7294	0.0276939950644365	17	CG	0.0000000000000000000000000000000000000000000000000000000000000000000000000000000000000000000000000000000000000000000000000000000000000000000000000000478006448123236	loss
chr_12	665037	665136	100	176	292	0.602739726027397	33	1237	0.026677445432498	5	CG	0.000000000000000000000000000000000000000000000000000000000000000000000000000000000000000000000000000000000000000000000000000000000000000000000000117894551581329	loss
chr_12	665237	665336	100	81	184	0.440217391304348	96	3508	0.0273660205245154	6	CG	0.0000000000000000000000000000000000000000000000000000000000000000000000000000000000000000000000000000000000000000000000000000000000000000000000345546223897902	loss
chr_12	666037	666136	100	138	589	0.234295415959253	401	14294	0.0280537288372744	8	CG	0.000000000000000000000000000000000000000000000000000000000000000000000000000000000000000000000000000000000000000000000000000000000000000000000000000000442273126138041	loss
chr_12	666237	666336	100	101	306	0.330065359477124	72	1974	0.0364741641337386	4	CG	0.00000000000000000000000000000000000000000000000000000000000000000000000250394476940163	loss
chr_12	666337	666436	100	127	358	0.354748603351955	126	4718	0.0267062314540059	5	CG	0.00000000000000000000000000000000000000000000000000000000000000000000000000000000000000000000000000000000000000000000000000000000000000000000000000000000000000000000153195025726111	loss
chr_12	666537	666636	100	10	36	0.277777777777778	36	1142	0.031523642732049	4	CG	0.000000000000069752213934768	loss
chr_12	667437	667536	100	31	78	0.397435897435897	30	785	0.0382165605095541	4	CG	0.0000000000000000000000000000000616602204669791	loss
chr_12	668537	668636	100	20	73	0.273972602739726	25	891	0.0280583613916947	9	CG	0.00000000000000000000141914702002341	loss
chr_12	668837	669136	300	130	471	0.276008492569002	172	5797	0.0296705192340866	34	CG	0.00000000000000000000000000000000000000000000000000000000000000000000000000000000000000000000000000000000000000000000000000000128496358759416	loss
chr_12	669437	669536	100	70	199	0.351758793969849	48	2324	0.0206540447504303	7	CG	0.00000000000000000000000000000000000000000000000000000000000000000000000000000000000000000000000000204643746089925	loss
chr_12	715137	715236	100	37	122	0.30327868852459	40	1771	0.0225861095426313	7	CG	0.00000000000000000000000000000000000000000000000000108500551957362	loss
chr_12	715337	715436	100	86	311	0.276527331189711	90	3647	0.0246778173841514	19	CG	0.000000000000000000000000000000000000000000000000000000000000000000000000000000000000000000000194790610365615	loss
chr_12	741637	741736	100	59	147	0.401360544217687	62	1765	0.0351274787535411	8	CG	0.0000000000000000000000000000000000000000000000000000000000000000000275553453496657	loss
chr_12	741837	741936	100	23	73	0.315068493150685	9	557	0.0161579892280072	10	CG	0.00000000000000000000000000119791155423657	loss
chr_12	742337	742536	200	96	339	0.283185840707965	72	2557	0.0281579976535002	29	CG	0.000000000000000000000000000000000000000000000000000000000000000000000000000000595506243852357	loss
chr_12	744537	744636	100	16	52	0.307692307692308	10	322	0.031055900621118	5	CG	0.000000000000394922297541547	loss
chr_12	769137	769836	700	391	1147	0.340889276373147	477	16610	0.0287176399759181	67	CG	0	loss
chr_12	770037	770136	100	36	124	0.290322580645161	47	1664	0.0282451923076923	18	CG	0.000000000000000000000000000000000000000152170547344359	loss
chr_12	894637	894736	100	36	102	0.352941176470588	17	657	0.0258751902587519	4	CG	0.00000000000000000000000000000000303934677702596	loss
chr_12	900437	900536	100	7	30	0.233333333333333	1	108	0.00925925925925926	4	CG	0.00000346573800910592	loss
chr_13	24256	24355	100	35	117	0.299145299145299	13	397	0.0327455919395466	8	CG	0.00000000000000000414406726917895	loss
chr_13	24556	24755	200	48	93	0.516129032258065	17	649	0.0261941448382126	9	CG	0.00000000000000000000000000000000000000000000000000000109873544127755	loss
chr_13	24956	25055	100	28	77	0.363636363636364	5	251	0.0199203187250996	8	CG	0.00000000000000000228327859538621	loss
chr_13	25456	25555	100	36	78	0.461538461538462	8	118	0.0677966101694915	6	CG	0.000000000111322420994072	loss
chr_13	26256	26355	100	24	94	0.25531914893617	29	918	0.0315904139433551	10	CG	0.0000000000000000000242991115886758	loss
chr_13	26856	26955	100	22	50	0.44	5	294	0.0170068027210884	4	CG	0.00000000000000000000000124939935122276	loss
chr_13	27156	27355	200	65	124	0.524193548387097	12	497	0.0241448692152917	11	CG	0.00000000000000000000000000000000000000000000000000293385287810778	loss
chr_13	27656	27755	100	12	51	0.235294117647059	8	359	0.0222841225626741	4	CG	0.0000000000434209159547394	loss
chr_13	27956	28055	100	11	42	0.261904761904762	5	161	0.031055900621118	4	CG	0.000000789840758334794	loss
chr_13	29556	29655	100	17	71	0.23943661971831	16	593	0.0269814502529511	5	CG	0.00000000000000840632615107191	loss
chr_13	30456	30555	100	23	97	0.237113402061856	36	1301	0.0276710222905457	9	CG	0.0000000000000000000000609879911495291	loss
chr_13	30656	30755	100	8	31	0.258064516129032	13	327	0.0397553516819572	4	CG	0.000000792866799354535	loss
chr_13	30856	30955	100	14	48	0.291666666666667	19	725	0.0262068965517241	6	CG	0.0000000000000000016120050624267	loss
chr_13	31856	31955	100	15	50	0.3	48	1921	0.0249869859448204	7	CG	0.00000000000000000000000000153048525792286	loss
chr_13	32056	32155	100	42	103	0.407766990291262	24	700	0.0342857142857143	7	CG	0.000000000000000000000000000000000000102089619032025	loss
chr_13	33756	33855	100	36	121	0.297520661157025	80	2905	0.0275387263339071	13	CG	0.00000000000000000000000000000000000000000000000000159259279476051	loss
chr_13	36156	36255	100	18	69	0.260869565217391	6	453	0.0132450331125828	7	CG	0.0000000000000000000766577832389762	loss
chr_13	47056	47155	100	19	49	0.387755102040816	8	344	0.0232558139534884	7	CG	0.00000000000000000000527666656387711	loss
chr_13	51956	52055	100	40	146	0.273972602739726	40	1325	0.030188679245283	9	CG	0.000000000000000000000000000000000114006689745959	loss
chr_13	54356	54455	100	20	80	0.25	4	105	0.0380952380952381	5	CG	0.0000216938721547121	loss
chr_13	56456	56555	100	14	47	0.297872340425532	8	361	0.0221606648199446	5	CG	0.00000000000000423947182785411	loss
chr_13	56656	56755	100	8	31	0.258064516129032	3	93	0.032258064516129	5	CG	0.00012935667747641	loss
chr_13	57056	57155	100	31	69	0.449275362318841	20	817	0.0244798041615667	9	CG	0.0000000000000000000000000000000000000000000000129565773529267	loss
chr_13	57856	57955	100	66	261	0.252873563218391	125	4883	0.0255990169977473	17	CG	0.000000000000000000000000000000000000000000000000000000000000000000000000000000255054106574925	loss
chr_13	65956	66055	100	18	69	0.260869565217391	26	824	0.0315533980582524	5	CG	0.0000000000000000356188843880614	loss
chr_13	66756	66855	100	41	104	0.394230769230769	14	451	0.0310421286031042	8	CG	0.0000000000000000000000000000860906199928102	loss
chr_13	69556	69655	100	10	40	0.25	4	243	0.0164609053497942	8	CG	0.000000000304112705663247	loss
chr_13	73056	73155	100	12	36	0.333333333333333	8	235	0.0340425531914894	4	CG	0.000000000176384729019164	loss
chr_13	191656	191955	300	152	429	0.354312354312354	112	4283	0.0261498949334579	31	CG	0.00000000000000000000000000000000000000000000000000000000000000000000000000000000000000000000000000000000000000000000000000000000000000000000000000000000000000000000000000000950341465600531	loss
chr_13	287556	287655	100	12	32	0.375	13	493	0.026369168356998	4	CG	0.000000000000000000375457318273104	loss
chr_13	288756	288855	100	52	68	0.764705882352941	11	373	0.0294906166219839	5	CG	0.00000000000000000000000000000000000000000000000000000000906558195133248	loss
chr_13	288956	289055	100	33	93	0.354838709677419	20	742	0.0269541778975741	5	CG	0.00000000000000000000000000000000040102642266986	loss
chr_13	289656	289755	100	7	31	0.225806451612903	3	228	0.0131578947368421	5	CG	0.00000000869958164796917	loss
chr_13	290556	290655	100	146	426	0.342723004694836	45	1832	0.0245633187772926	6	CG	0.00000000000000000000000000000000000000000000000000000000000000000000000000000000000000000000000000119803748535756	loss
chr_13	291156	291255	100	20	72	0.277777777777778	12	365	0.0328767123287671	7	CG	0.000000000000360609823632792	loss
chr_13	291356	291455	100	27	82	0.329268292682927	12	403	0.0297766749379653	5	CG	0.00000000000000000013011932823994	loss
chr_13	291956	292055	100	110	411	0.267639902676399	73	2422	0.0301403798513625	18	CG	0.000000000000000000000000000000000000000000000000000000000000000000000000777620167121003	loss
chr_13	292856	292955	100	58	145	0.4	40	1589	0.0251730648206419	15	CG	0.0000000000000000000000000000000000000000000000000000000000000000000000000000126690318824076	loss
chr_13	352156	352455	300	180	570	0.315789473684211	97	3803	0.0255061793321062	44	CG	0.000000000000000000000000000000000000000000000000000000000000000000000000000000000000000000000000000000000000000000000000000000000000000000000000000000000295189270213252	loss
chr_13	467156	467255	100	11	48	0.229166666666667	10	517	0.0193423597678917	6	CG	0.000000000000230272406365214	loss
chr_13	467456	467655	200	291	974	0.298767967145791	526	18174	0.0289424452514581	28	CG	0	loss
chr_13	467556	467655	100	190	616	0.308441558441558	364	12257	0.0296973158195317	19	CG	0.000000000000000000000000000000000000000000000000000000000000000000000000000000000000000000000000000000000000000000000000000000000000000000000000000000000000000000000000000000000000000000000000000000000000000000000000000000000000000000000000167553936623601	loss
chr_13	467756	467855	100	347	1067	0.325210871602624	493	19305	0.0255374255374255	26	CG	0	loss
chr_13	467956	468055	100	135	582	0.231958762886598	369	14029	0.0263026587782451	18	CG	0.0000000000000000000000000000000000000000000000000000000000000000000000000000000000000000000000000000000000000000000000000000000000000000000000000000000000176796394863194	loss
chr_13	468156	468255	100	389	1039	0.374398460057748	553	21520	0.0256970260223048	33	CG	0	loss
chr_13	468756	468855	100	160	431	0.37122969837587	263	10436	0.0252012265235722	7	CG	0.000000000000000000000000000000000000000000000000000000000000000000000000000000000000000000000000000000000000000000000000000000000000000000000000000000000000000000000000000000000000000000000000000000000000000000000000000000000000000000000000000000000000000000000000000000000000000000000000837342070194175	loss
chr_13	468956	469055	100	147	384	0.3828125	280	12421	0.0225424684002898	12	CG	0	loss
chr_13	469156	469255	100	107	419	0.255369928400955	292	9718	0.0300473348425602	7	CG	0.000000000000000000000000000000000000000000000000000000000000000000000000000000000000000000000000000000000000000000000136962504272272	loss
chr_13	469356	469455	100	197	759	0.259552042160738	233	8597	0.0271024776084681	20	CG	0.000000000000000000000000000000000000000000000000000000000000000000000000000000000000000000000000000000000000000000000000000000000000000000000000000000000000000000000000000000000000000000061772706894715	loss
chr_13	502756	502855	100	7	25	0.28	3	86	0.0348837209302326	4	CG	0.000165693664015483	loss
chr_13	503256	503355	100	23	96	0.239583333333333	19	550	0.0345454545454545	4	CG	0.0000000000000654799795406754	loss
chr_13	503656	503755	100	82	159	0.515723270440252	16	678	0.023598820058997	8	CG	0.000000000000000000000000000000000000000000000000000000000000000000381025044864234	loss
chr_13	504056	504155	100	108	365	0.295890410958904	63	2067	0.0304789550072569	8	CG	0.0000000000000000000000000000000000000000000000000000000000000000000000000336733584664067	loss
chr_13	504256	504355	100	125	464	0.269396551724138	108	4505	0.0239733629300777	4	CG	0.00000000000000000000000000000000000000000000000000000000000000000000000000000000000000000000000000000000000000000000000000014260233350377	loss
chr_13	504756	504855	100	102	367	0.277929155313351	35	1237	0.0282942603071948	11	CG	0.0000000000000000000000000000000000000000000000000110886654316179	loss
chr_13	703356	703455	100	9	25	0.36	8	216	0.037037037037037	4	CG	0.00000000256885788908901	loss
chr_13	807156	807255	100	42	150	0.28	52	1988	0.0261569416498994	8	CG	0.00000000000000000000000000000000000000000000000437806537883452	loss
chr_13	807856	807955	100	63	224	0.28125	84	3013	0.0278791901759044	8	CG	0.0000000000000000000000000000000000000000000000000000000000000000000116017040394232	loss
chr_13	809056	809255	200	68	258	0.263565891472868	123	4393	0.0279990894605054	29	CG	0.000000000000000000000000000000000000000000000000000000000000000000000000000359154481042987	loss
chr_13	809456	809555	100	36	98	0.36734693877551	42	1650	0.0254545454545455	4	CG	0.000000000000000000000000000000000000000000000000000000010273124117396	loss
chr_13	809756	810055	300	86	191	0.450261780104712	129	5099	0.0252990782506374	22	CG	0.00000000000000000000000000000000000000000000000000000000000000000000000000000000000000000000000000000000000000000000000000000000000000000000000000000000000000000000000000000000000000000174972875757044	loss
chr_13	809956	810055	100	15	48	0.3125	40	1823	0.0219418540866703	9	CG	0.000000000000000000000000000000101215084152372	loss
chr_13	810156	810255	100	56	135	0.414814814814815	64	3698	0.0173066522444565	6	CG	0.0000000000000000000000000000000000000000000000000000000000000000000000000000000000000000000000000000000000000000000000000000000000000000000000000000937344167967086	loss
chr_13	810356	810455	100	47	189	0.248677248677249	142	5736	0.0247559274755927	10	CG	0.00000000000000000000000000000000000000000000000000000000000000000390824953380524	loss
chr_13	810556	810655	100	56	158	0.354430379746835	83	2824	0.0293909348441926	6	CG	0.000000000000000000000000000000000000000000000000000000000000000000000000000000771580438349701	loss
chr_13	811356	811555	200	99	305	0.324590163934426	236	8515	0.027715795654727	21	CG	0.0000000000000000000000000000000000000000000000000000000000000000000000000000000000000000000000000000000000000000000000000000000000000000000000000000000000134067715705838	loss
chr_14	412	511	100	17	46	0.369565217391304	5	222	0.0225225225225225	4	CG	0.00000000000000721467701599431	loss
chr_14	1812	1911	100	50	122	0.409836065573771	17	477	0.0356394129979036	9	CG	0.000000000000000000000000000000208547859375902	loss
chr_14	11212	11311	100	17	68	0.25	11	485	0.022680412371134	5	CG	0.00000000000000144751356281715	loss
chr_14	11412	11511	100	26	94	0.276595744680851	20	863	0.0231749710312862	4	CG	0.00000000000000000000000000163949644043213	loss
chr_14	194312	194411	100	20	60	0.333333333333333	11	302	0.0364238410596026	6	CG	0.0000000000000713523992293626	loss
chr_14	208712	209111	400	162	584	0.277397260273973	146	4897	0.0298141719420053	34	CG	0.00000000000000000000000000000000000000000000000000000000000000000000000000000000000000000000000000000000000000000000000000000000000217075603247199	loss
chr_14	209012	209111	100	18	58	0.310344827586207	10	287	0.0348432055749129	4	CG	0.00000000000276366767719185	loss
chr_14	209212	209311	100	20	59	0.338983050847458	7	211	0.033175355450237	6	CG	0.00000000000507042165866024	loss
chr_14	209312	209411	100	21	55	0.381818181818182	4	198	0.0202020202020202	4	CG	0.00000000000000226991324491409	loss
chr_14	209512	209611	100	10	36	0.277777777777778	6	265	0.0226415094339623	4	CG	0.000000000169285104945016	loss
chr_14	210612	210711	100	18	73	0.246575342465753	7	176	0.0397727272727273	5	CG	0.000000795479739477574	loss
chr_14	284412	284511	100	37	149	0.248322147651007	14	573	0.0244328097731239	12	CG	0.00000000000000000000284939031954238	loss
chr_14	284612	284711	100	15	46	0.326086956521739	7	246	0.0284552845528455	6	CG	0.000000000002540021622471	loss
chr_14	285012	285111	100	17	49	0.346938775510204	9	174	0.0517241379310345	4	CG	0.0000000137192349756136	loss
chr_14	285612	285711	100	27	74	0.364864864864865	6	240	0.025	7	CG	0.0000000000000000976584500953376	loss
chr_14	358112	358211	100	69	299	0.230769230769231	139	6296	0.0220775095298602	10	CG	0.00000000000000000000000000000000000000000000000000000000000000000000000000000000000000000597505044370634	loss
chr_14	358312	358411	100	92	320	0.2875	120	4506	0.0266311584553928	12	CG	0.000000000000000000000000000000000000000000000000000000000000000000000000000000000000000000000000000000000121941836756959	loss
chr_14	358912	360011	1100	1809	4547	0.397844732790851	2701	103268	0.0261552465429756	198	CG	0	loss
chr_14	402712	403211	500	1797	3325	0.540451127819549	1329	47754	0.0278301294132429	80	CG	0	loss
chr_14	544712	544811	100	5	20	0.25	16	589	0.0271646859083192	4	CG	0.0000000822003914251976	loss
chr_14	548312	548411	100	11	34	0.323529411764706	1	84	0.0119047619047619	4	CG	0.000000408867023182261	loss
chr_14	548812	548911	100	39	99	0.393939393939394	7	408	0.017156862745098	5	CG	0.000000000000000000000000000000192529246057316	loss
chr_14	549112	549211	100	21	77	0.272727272727273	10	227	0.0440528634361234	4	CG	0.0000000107347286477089	loss
chr_14	550812	550911	100	7	25	0.28	8	147	0.054421768707483	4	CG	0.000220369203812013	loss
chr_14	815112	815211	100	42	89	0.471910112359551	6	217	0.0276497695852535	8	CG	0.000000000000000000000405171158711466	loss
chr_14	816312	816411	100	27	104	0.259615384615385	17	810	0.0209876543209877	7	CG	0.0000000000000000000000000151358532750893	loss
chr_14	820912	821111	200	74	253	0.292490118577075	88	4082	0.0215580597746203	42	CG	0.0000000000000000000000000000000000000000000000000000000000000000000000000000000000000000000000000000000000451064430560478	loss
chr_14	821912	822011	100	7	24	0.291666666666667	4	160	0.025	4	CG	0.000000288914084848733	loss
chr_14	823512	823611	100	15	49	0.306122448979592	1	55	0.0181818181818182	4	CG	0.0000491282414798886	loss
chr_14	824612	824711	100	27	117	0.230769230769231	25	1138	0.0219683655536028	7	CG	0.00000000000000000000000000578871312164949	loss
chr_14	825112	825211	100	24	63	0.380952380952381	11	367	0.0299727520435967	4	CG	0.0000000000000000000066757482623388	loss
chr_14	825312	825411	100	32	102	0.313725490196078	30	1284	0.0233644859813084	8	CG	0.00000000000000000000000000000000000000000381564300134191	loss
chr_15	1713	1812	100	65	248	0.262096774193548	32	1157	0.0276577355229041	8	CG	0.00000000000000000000000000000000000000139665642640405	loss
chr_15	2213	2412	200	257	856	0.300233644859813	184	6556	0.0280658938377059	20	CG	0.00000000000000000000000000000000000000000000000000000000000000000000000000000000000000000000000000000000000000000000000000000000000000000000000000000000000000000000000000000000000000000000000000000000000000000000000000666174793935934	loss
chr_15	205413	205512	100	7	31	0.225806451612903	14	564	0.024822695035461	4	CG	0.00000000382389822871668	loss
chr_15	206413	206512	100	16	41	0.390243902439024	6	134	0.0447761194029851	4	CG	0.0000000056492273677415	loss
chr_15	346413	346512	100	11	31	0.354838709677419	1	98	0.0102040816326531	4	CG	0.00000000911322242378828	loss
chr_15	346713	346812	100	58	177	0.327683615819209	43	1749	0.0245854774156661	4	CG	0.00000000000000000000000000000000000000000000000000000000000000000375201776533855	loss
chr_15	347013	347112	100	60	207	0.289855072463768	75	2242	0.0334522747546833	11	CG	0.0000000000000000000000000000000000000000000000000000138958821348438	loss
chr_15	347213	347312	100	12	39	0.307692307692308	6	240	0.025	7	CG	0.0000000000296764327950556	loss
chr_15	423713	424112	400	426	1169	0.364414029084688	350	13619	0.0256993905573096	80	CG	0	loss
chr_15	450913	451612	700	184	516	0.356589147286822	75	2987	0.0251088048208905	49	CG	0.000000000000000000000000000000000000000000000000000000000000000000000000000000000000000000000000000000000000000000000000000000000000000000000000000000000105055932822504	loss
chr_15	451513	451612	100	17	44	0.386363636363636	13	372	0.0349462365591398	4	CG	0.0000000000000000200308696965756	loss
chr_15	451713	451812	100	14	48	0.291666666666667	8	221	0.0361990950226244	6	CG	0.00000000515023246303825	loss
chr_15	451913	452012	100	23	45	0.511111111111111	4	167	0.0239520958083832	5	CG	0.0000000000000000042562650818088	loss
chr_15	452113	452212	100	57	100	0.57	25	813	0.030750307503075	7	CG	0.00000000000000000000000000000000000000000000000000000000000000000000021410305014952	loss
chr_15	452313	452412	100	45	85	0.529411764705882	31	1061	0.0292177191328935	10	CG	0.000000000000000000000000000000000000000000000000000000000000000000000116589190113804	loss
chr_15	452513	452612	100	52	96	0.541666666666667	23	869	0.0264672036823936	7	CG	0.0000000000000000000000000000000000000000000000000000000000000000000000400245445747506	loss
chr_15	452713	452812	100	25	48	0.520833333333333	14	613	0.0228384991843393	4	CG	0.00000000000000000000000000000000000000000000767870421152366	loss
chr_15	453213	453612	400	102	302	0.337748344370861	79	2957	0.0267162664863037	43	CG	0.00000000000000000000000000000000000000000000000000000000000000000000000000000000000000000000000000000000000000309644488567389	loss
chr_15	475113	475412	300	70	222	0.315315315315315	83	2764	0.0300289435600579	24	CG	0.000000000000000000000000000000000000000000000000000000000000000000000000000259983234695258	loss
chr_15	598513	598612	100	40	112	0.357142857142857	48	1700	0.0282352941176471	8	CG	0.000000000000000000000000000000000000000000000000000000464369898172842	loss
chr_15	642213	642312	100	43	131	0.32824427480916	36	1097	0.03281677301732	11	CG	0.000000000000000000000000000000000000016553022486853	loss
chr_15	642713	642812	100	48	206	0.233009708737864	58	2699	0.0214894405335309	13	CG	0.00000000000000000000000000000000000000000000000000000157785948396092	loss
chr_15	775513	775612	100	27	70	0.385714285714286	12	363	0.0330578512396694	9	CG	0.00000000000000000000530324469680818	loss
chr_15	775713	775812	100	10	46	0.217391304347826	2	201	0.00995024875621891	6	CG	0.00000000384327028254018	loss
chr_15	777413	777512	100	42	143	0.293706293706294	31	1101	0.0281562216167121	9	CG	0.000000000000000000000000000000000000942511246865335	loss
chr_15	778513	778612	100	7	29	0.241379310344828	9	366	0.0245901639344262	4	CG	0.0000000127627827516326	loss
chr_15	778713	778812	100	10	43	0.232558139534884	12	896	0.0133928571428571	5	CG	0.0000000000000000000226948840923503	loss
chr_15	779413	779512	100	6	20	0.3	12	197	0.0609137055837563	4	CG	0.000221935111440388	loss
chr_15	782613	782912	300	301	1012	0.297430830039526	227	8369	0.0271239096666268	25	CG	0.000000000000000000000000000000000000000000000000000000000000000000000000000000000000000000000000000000000000000000000000000000000000000000000000000000000000000000000000000000000000000000000000000000000000000000000000000000000000000000000000000000000000000000000000000000748677154599419	loss
chr_15	783313	783612	300	69	141	0.48936170212766	28	782	0.0358056265984655	17	CG	0.000000000000000000000000000000000000000000000000000000000225610023305406	loss
chr_15	785113	785212	100	12	24	0.5	0	86	0	4	CG	0.00000000000423830410538657	loss
chr_16	15631	15730	100	50	127	0.393700787401575	8	198	0.0404040404040404	4	CG	0.000000000000000597509699039418	loss
chr_16	18731	18830	100	22	45	0.488888888888889	3	202	0.0148514851485149	4	CG	0.00000000000000000000210004976308564	loss
chr_16	20831	20930	100	65	258	0.251937984496124	42	1982	0.0211907164480323	6	CG	0.0000000000000000000000000000000000000000000000000000000000117094049425902	loss
chr_16	21231	21330	100	37	133	0.278195488721804	21	1062	0.019774011299435	9	CG	0.00000000000000000000000000000000000000886070133475843	loss
chr_16	22231	22530	300	76	269	0.282527881040892	39	1236	0.0315533980582524	30	CG	0.0000000000000000000000000000000000000000000176158825577614	loss
chr_16	22731	22830	100	46	73	0.63013698630137	10	255	0.0392156862745098	5	CG	0.0000000000000000000000000000000460152788812621	loss
chr_16	23031	23430	400	257	596	0.431208053691275	167	5421	0.0308061243313042	46	CG	0.000000000000000000000000000000000000000000000000000000000000000000000000000000000000000000000000000000000000000000000000000000000000000000000000000000000000000000000000000000000000000000000000000000000000000000000000000000000000000000000000000000000000000000000000000000000000000000000156343015235505	loss
chr_16	23631	23930	300	219	570	0.384210526315789	108	3781	0.0285638719915366	39	CG	0.0000000000000000000000000000000000000000000000000000000000000000000000000000000000000000000000000000000000000000000000000000000000000000000000000000000000000000000000000000000000000000000000000000501573774532444	loss
chr_16	23831	23930	100	108	321	0.336448598130841	44	1904	0.023109243697479	20	CG	0.00000000000000000000000000000000000000000000000000000000000000000000000000000000000000000000145717293243344	loss
chr_16	24031	24130	100	38	143	0.265734265734266	34	919	0.0369967355821545	7	CG	0.00000000000000000000000644210745881593	loss
chr_16	24631	24730	100	45	119	0.378151260504202	35	1154	0.0303292894280763	9	CG	0.0000000000000000000000000000000000000000000000000899642679243612	loss
chr_16	24831	24930	100	43	166	0.259036144578313	14	638	0.0219435736677116	9	CG	0.0000000000000000000000000436810771783829	loss
chr_16	26331	26530	200	128	448	0.285714285714286	72	2688	0.0267857142857143	29	CG	0.0000000000000000000000000000000000000000000000000000000000000000000000000000000000000000000000359618984195168	loss
chr_16	27431	27530	100	21	71	0.295774647887324	12	555	0.0216216216216216	5	CG	0.0000000000000000000003066625465994	loss
chr_16	27731	27830	100	26	105	0.247619047619048	16	709	0.0225669957686883	9	CG	0.000000000000000000000319307109455672	loss
chr_16	28431	28530	100	9	39	0.230769230769231	21	778	0.0269922879177378	4	CG	0.0000000000449263112756623	loss
chr_16	29531	29730	200	102	290	0.351724137931034	69	2162	0.0319148936170213	10	CG	0.0000000000000000000000000000000000000000000000000000000000000000000000000000000000000000415624136758663	loss
chr_16	29931	30030	100	71	309	0.229773462783172	148	5815	0.025451418744626	9	CG	0.000000000000000000000000000000000000000000000000000000000000000000000000000000985646229721739	loss
chr_16	30431	30530	100	268	478	0.560669456066946	130	5486	0.023696682464455	6	CG	0	loss
chr_16	30631	30730	100	149	437	0.340961098398169	179	6848	0.0261390186915888	17	CG	0.00000000000000000000000000000000000000000000000000000000000000000000000000000000000000000000000000000000000000000000000000000000000000000000000000000000000000000000000000000000000000000000000000000000000000663946082617679	loss
chr_16	31931	32030	100	95	310	0.306451612903226	46	1735	0.0265129682997118	7	CG	0.0000000000000000000000000000000000000000000000000000000000000000000000250171812613847	loss
chr_16	32231	32330	100	73	242	0.301652892561983	27	1177	0.0229396771452846	4	CG	0.0000000000000000000000000000000000000000000000000000246375997968472	loss
chr_16	32631	32830	200	266	1062	0.250470809792844	286	11240	0.0254448398576512	19	CG	0.000000000000000000000000000000000000000000000000000000000000000000000000000000000000000000000000000000000000000000000000000000000000000000000000000000000000000000000000000000000000000000000000000000000000000000000000000000000000000000000000000000000370123174427014	loss
chr_16	33131	33230	100	329	1426	0.230715287517532	419	14731	0.0284434186409612	20	CG	0.000000000000000000000000000000000000000000000000000000000000000000000000000000000000000000000000000000000000000000000000000000000000000000000000000000000000000000000000000000000000000000000000000000000000000000000000000000000000000000000000000000000000000000000084118732767469	loss
chr_16	34331	34430	100	108	372	0.290322580645161	107	3200	0.0334375	10	CG	0.0000000000000000000000000000000000000000000000000000000000000000000000000000000000000535954132464968	loss
chr_16	146231	146330	100	21	92	0.228260869565217	16	645	0.0248062015503876	10	CG	0.000000000000000078711965430838	loss
chr_16	164431	164530	100	25	77	0.324675324675325	11	353	0.0311614730878187	9	CG	0.0000000000000000454456203440733	loss
chr_16	167831	167930	100	35	51	0.686274509803922	14	426	0.0328638497652582	9	CG	0.0000000000000000000000000000000000000000000000181082329372327	loss
chr_16	168231	168330	100	17	28	0.607142857142857	12	374	0.0320855614973262	4	CG	0.0000000000000000000000000000126635188516182	loss
chr_16	169031	169130	100	29	62	0.467741935483871	8	351	0.0227920227920228	5	CG	0.0000000000000000000000000000188577913162136	loss
chr_16	170731	170830	100	54	202	0.267326732673267	16	707	0.0226308345120226	17	CG	0.00000000000000000000000000000204347807361401	loss
chr_16	174731	174930	200	69	151	0.456953642384106	33	1127	0.0292812777284827	11	CG	0.000000000000000000000000000000000000000000000000000000000000000000000000127784658590923	loss
chr_16	558031	558130	100	77	128	0.6015625	10	409	0.0244498777506112	8	CG	0.0000000000000000000000000000000000000000000000000000140307025291131	loss
chr_16	558431	558630	200	88	365	0.241095890410959	24	780	0.0307692307692308	19	CG	0.0000000000000000000000000000961946712058087	loss
chr_16	558831	558930	100	31	33	0.939393939393939	5	116	0.0431034482758621	4	CG	0.0000000000000000000000000392216776323058	loss
chr_16	559231	559430	200	132	156	0.846153846153846	21	420	0.05	13	CG	0.000000000000000000000000000000000000000000000000000000000000000000000000000000000758572419282508	loss
chr_16	559731	559930	200	48	131	0.366412213740458	24	812	0.0295566502463054	21	CG	0.0000000000000000000000000000000000000000448716065709041	loss
chr_16	560231	560430	200	63	231	0.272727272727273	48	1188	0.0404040404040404	22	CG	0.00000000000000000000000000000000418694098098575	loss
chr_16	560631	560730	100	20	78	0.256410256410256	15	630	0.0238095238095238	5	CG	0.000000000000000000513613539314885	loss
chr_16	744531	744730	200	32	129	0.248062015503876	12	537	0.0223463687150838	12	CG	0.0000000000000000000257246090847395	loss
chr_16	751531	751630	100	42	120	0.35	16	286	0.0559440559440559	4	CG	0.0000000000000132469382155066	loss
chr_16	755731	755830	100	52	128	0.40625	50	1369	0.0365230094959825	7	CG	0.0000000000000000000000000000000000000000000000000000000231813120041581	loss
chr_16	758431	758530	100	77	181	0.425414364640884	41	1233	0.0332522303325223	5	CG	0.000000000000000000000000000000000000000000000000000000000000000000000159821039793378	loss
chr_16	758731	758930	200	100	290	0.344827586206897	43	1967	0.0218607015760041	10	CG	0.0000000000000000000000000000000000000000000000000000000000000000000000000000000000000000000000000531126193333723	loss
chr_16	759131	759430	300	866	2409	0.359485263594853	736	26847	0.027414608708608	44	CG	0	loss
chr_16	759331	759430	100	184	494	0.37246963562753	101	2805	0.0360071301247772	11	CG	0.00000000000000000000000000000000000000000000000000000000000000000000000000000000000000000000000000000000000000000000000000000000000290739165214001	loss
chr_16	759531	759630	100	247	780	0.316666666666667	274	12119	0.0226091261655252	11	CG	0	loss
chr_16	759731	759830	100	159	456	0.348684210526316	135	5483	0.0246215575414919	8	CG	0.000000000000000000000000000000000000000000000000000000000000000000000000000000000000000000000000000000000000000000000000000000000000000000000000000000000000000000000000000000000000000000000000000000000000255447685599755	loss
chr_16	759931	760030	100	368	1376	0.267441860465116	371	14750	0.0251525423728814	18	CG	0	loss
chr_16	760131	760230	100	725	2038	0.355740922473013	349	11629	0.0300111789491788	15	CG	0	loss
chr_16	760731	760930	200	475	1717	0.276645311589983	525	20442	0.025682418550044	27	CG	0	loss
chr_17	8233	8332	100	26	100	0.26	10	355	0.028169014084507	6	CG	0.0000000000000389703444273065	loss
chr_17	12133	12232	100	30	97	0.309278350515464	100	3704	0.0269978401727862	10	CG	0.00000000000000000000000000000000000000000000000000364864695101659	loss
chr_17	12533	12632	100	224	968	0.231404958677686	433	18064	0.0239703277236492	27	CG	0.000000000000000000000000000000000000000000000000000000000000000000000000000000000000000000000000000000000000000000000000000000000000000000000000000000000000000000000000000000000000000000000000000000000000000000000000000000000000000000000000000000000000000000905638968614265	loss
chr_17	12733	12832	100	159	571	0.2784588441331	365	15736	0.0231952211489578	7	CG	0.00000000000000000000000000000000000000000000000000000000000000000000000000000000000000000000000000000000000000000000000000000000000000000000000000000000000000000000000000000000000000000000000000000000000000000000000000000000000000000000000000000000000691941065272638	loss
chr_17	12933	13032	100	68	281	0.241992882562278	90	3781	0.0238032266596139	11	CG	0.0000000000000000000000000000000000000000000000000000000000000000000000000616117892016767	loss
chr_17	13633	13732	100	61	152	0.401315789473684	31	1516	0.0204485488126649	8	CG	0.000000000000000000000000000000000000000000000000000000000000000000000000000000000000442421058329166	loss
chr_17	13833	13932	100	27	64	0.421875	4	225	0.0177777777777778	5	CG	0.0000000000000000000407564525700714	loss
chr_17	14233	14332	100	40	144	0.277777777777778	93	3828	0.024294670846395	7	CG	0.000000000000000000000000000000000000000000000000000000000000184320092809469	loss
chr_17	14433	14532	100	81	282	0.287234042553192	170	7255	0.0234321157822192	9	CG	0.00000000000000000000000000000000000000000000000000000000000000000000000000000000000000000000000000000000000000000000000000000000719939426796663	loss
chr_17	14633	14732	100	141	473	0.298097251585624	289	11076	0.0260924521487902	9	CG	0.00000000000000000000000000000000000000000000000000000000000000000000000000000000000000000000000000000000000000000000000000000000000000000000000000000000000000000000000000000000000000000000000000000000000132499278728453	loss
chr_17	14833	14932	100	143	588	0.243197278911565	315	10831	0.0290831871480011	12	CG	0.00000000000000000000000000000000000000000000000000000000000000000000000000000000000000000000000000000000000000000000000000000000000000000000000012943944061534	loss
chr_17	15633	15732	100	12	42	0.285714285714286	5	215	0.0232558139534884	4	CG	0.000000000424464641901708	loss
chr_17	19933	20032	100	32	62	0.516129032258065	4	160	0.025	8	CG	0.00000000000000000068667993517297	loss
chr_17	24233	24332	100	45	77	0.584415584415584	10	352	0.0284090909090909	9	CG	0.00000000000000000000000000000000000000132239942559207	loss
chr_17	28233	28332	100	10	32	0.3125	7	231	0.0303030303030303	6	CG	0.00000000127763178833276	loss
chr_17	33733	33832	100	30	66	0.454545454545455	8	208	0.0384615384615385	4	CG	0.0000000000000000200308696965756	loss
chr_17	34933	35032	100	10	32	0.3125	6	321	0.0186915887850467	4	CG	0.0000000000000303168991891345	loss
chr_17	37433	37532	100	16	33	0.484848484848485	16	502	0.0318725099601594	5	CG	0.0000000000000000000000000329764405125647	loss
chr_17	39333	39532	200	42	153	0.274509803921569	48	1877	0.0255727224294086	13	CG	0.000000000000000000000000000000000000000000000137417310624108	loss
chr_17	60233	60332	100	10	42	0.238095238095238	9	351	0.0256410256410256	6	CG	0.00000000142857367169495	loss
chr_17	64433	64532	100	14	25	0.56	10	313	0.0319488817891374	5	CG	0.0000000000000000000000640044153246198	loss
chr_17	478133	478232	100	13	55	0.236363636363636	10	373	0.0268096514745308	6	CG	0.000000000138143275601467	loss
chr_17	478433	478932	500	161	559	0.288014311270125	156	5774	0.0270176653966055	46	CG	0.000000000000000000000000000000000000000000000000000000000000000000000000000000000000000000000000000000000000000000000000000000000000000000000000000000000000000647335499263333	loss
chr_17	490333	490432	100	35	120	0.291666666666667	14	758	0.0184696569920844	7	CG	0.00000000000000000000000000000000156715231580458	loss
chr_17	490633	490732	100	26	48	0.541666666666667	4	124	0.032258064516129	5	CG	0.0000000000000034772922360384	loss
chr_17	490833	490932	100	33	68	0.485294117647059	10	451	0.0221729490022173	10	CG	0.0000000000000000000000000000000000000697483971361003	loss
chr_17	492733	492832	100	58	127	0.456692913385827	37	969	0.0381836945304438	12	CG	0.000000000000000000000000000000000000000000000000000000139240792203423	loss
chr_17	493233	493332	100	78	215	0.362790697674419	90	2152	0.04182156133829	8	CG	0.000000000000000000000000000000000000000000000000000000000000000000061900050976087	loss
chr_17	493433	493532	100	94	379	0.24802110817942	121	3418	0.0354008191925102	8	CG	0.000000000000000000000000000000000000000000000000000000000000000250864499184292	loss
chr_17	493833	494832	1000	521	1123	0.46393588601959	441	12640	0.0348892405063291	102	CG	0	loss
chr_17	494733	494832	100	31	80	0.3875	36	1566	0.0229885057471264	5	CG	0.000000000000000000000000000000000000000000000000000000000715375866817088	loss
chr_17	494933	495032	100	48	112	0.428571428571429	53	1444	0.0367036011080332	8	CG	0.0000000000000000000000000000000000000000000000000000000000982398667091788	loss
chr_17	495433	495632	200	129	321	0.401869158878505	63	2556	0.0246478873239437	22	CG	0.0000000000000000000000000000000000000000000000000000000000000000000000000000000000000000000000000000000000000000000000000000000000000000000000663617905626727	loss
chr_17	495933	496032	100	44	178	0.247191011235955	54	1994	0.0270812437311936	10	CG	0.0000000000000000000000000000000000000000145501436512312	loss
chr_17	496433	496532	100	38	161	0.236024844720497	27	761	0.0354796320630749	5	CG	0.00000000000000000022452540013506	loss
chr_17	497033	497132	100	64	259	0.247104247104247	131	4993	0.0262367314239936	8	CG	0.0000000000000000000000000000000000000000000000000000000000000000000000000145280652484444	loss
chr_17	515033	515132	100	13	33	0.393939393939394	8	271	0.029520295202952	4	CG	0.0000000000000077896995646117	loss
chr_17	515533	515632	100	18	67	0.26865671641791	12	463	0.0259179265658747	8	CG	0.00000000000000114280598048532	loss
chr_17	643033	643132	100	11	28	0.392857142857143	7	164	0.0426829268292683	4	CG	0.00000000454630807788881	loss
chr_17	669633	669732	100	58	237	0.244725738396624	34	1284	0.0264797507788162	16	CG	0.0000000000000000000000000000000000000446289297505059	loss
chr_17	670133	670232	100	36	89	0.404494382022472	20	624	0.032051282051282	4	CG	0.000000000000000000000000000000000437092125776445	loss
chr_17	671033	671132	100	32	94	0.340425531914894	8	317	0.0252365930599369	5	CG	0.000000000000000000181051346602016	loss
chr_17	671433	671732	300	134	378	0.354497354497354	36	1288	0.0279503105590062	19	CG	0.00000000000000000000000000000000000000000000000000000000000000000000000000187127680994862	loss
chr_17	671933	672032	100	142	418	0.339712918660287	33	1091	0.0302474793767186	15	CG	0.00000000000000000000000000000000000000000000000000000000000000624948873571647	loss
chr_17	672133	672232	100	18	71	0.253521126760563	10	221	0.0452488687782805	5	CG	0.000000225535613801371	loss
chr_17	672633	672732	100	29	88	0.329545454545455	17	352	0.0482954545454545	6	CG	0.0000000000000147092127674514	loss
chr_17	677933	678032	100	8	28	0.285714285714286	4	208	0.0192307692307692	4	CG	0.0000000018341495691963	loss
chr_17	680333	680432	100	42	167	0.251497005988024	93	3453	0.0269331016507385	8	CG	0.0000000000000000000000000000000000000000000000000307147678177393	loss
chr_17	681433	681532	100	35	146	0.23972602739726	31	1028	0.0301556420233463	14	CG	0.00000000000000000000000117994064316538	loss
chr_17	681633	681732	100	33	127	0.259842519685039	51	1887	0.027027027027027	12	CG	0.00000000000000000000000000000000000104077737734313	loss
chr_17	681733	681832	100	52	139	0.37410071942446	26	1283	0.0202650038971161	11	CG	0.000000000000000000000000000000000000000000000000000000000000000000217563968608288	loss
chr_17	681933	682032	100	45	135	0.333333333333333	48	1804	0.0266075388026608	6	CG	0.000000000000000000000000000000000000000000000000000000000790943459937465	loss
chr_17	682633	682832	200	32	136	0.235294117647059	43	1642	0.0261875761266748	19	CG	0.000000000000000000000000000000344282233586822	loss
chr_17	683133	683232	100	11	45	0.244444444444444	10	361	0.0277008310249307	8	CG	0.000000000656774395031683	loss
chr_17	701933	702032	100	10	39	0.256410256410256	9	248	0.0362903225806452	4	CG	0.000000287406729159972	loss
chr_18	1707	1806	100	41	81	0.506172839506173	25	699	0.0357653791130186	6	CG	0.000000000000000000000000000000000000000000000108853164404754	loss
chr_18	3207	3506	300	165	355	0.464788732394366	140	4410	0.0317460317460317	28	CG	0.0000000000000000000000000000000000000000000000000000000000000000000000000000000000000000000000000000000000000000000000000000000000000000000000000000000000000000000000000000000000000000000000000000000000000000000000000000000148306827114932	loss
chr_18	3407	3506	100	127	267	0.47565543071161	91	3020	0.0301324503311258	20	CG	0.000000000000000000000000000000000000000000000000000000000000000000000000000000000000000000000000000000000000000000000000000000000000000000000000000000000000000000000000000436752234516118	loss
chr_18	3607	3706	100	26	80	0.325	3	180	0.0166666666666667	8	CG	0.00000000000036285828953905	loss
chr_18	4607	4706	100	16	57	0.280701754385965	22	608	0.0361842105263158	6	CG	0.0000000000000338465146936207	loss
chr_18	12907	13006	100	20	54	0.37037037037037	6	150	0.04	4	CG	0.000000000472499544000932	loss
chr_18	13507	13606	100	17	60	0.283333333333333	20	661	0.0302571860816944	7	CG	0.000000000000000022685819217889	loss
chr_18	14307	14506	200	26	85	0.305882352941176	8	373	0.0214477211796247	12	CG	0.000000000000000000232166251167282	loss
chr_18	15207	15306	100	22	57	0.385964912280702	24	535	0.0448598130841121	5	CG	0.0000000000000000000795668223486849	loss
chr_18	15607	15706	100	13	51	0.254901960784314	36	1484	0.0242587601078167	6	CG	0.000000000000000000042677726427785	loss
chr_18	17707	17806	100	22	70	0.314285714285714	14	630	0.0222222222222222	7	CG	0.000000000000000000000000135227558699311	loss
chr_18	19707	19906	200	64	168	0.380952380952381	34	1513	0.0224719101123595	8	CG	0.00000000000000000000000000000000000000000000000000000000000000000000000000000186897575459571	loss
chr_18	20907	21206	300	164	459	0.357298474945534	105	3989	0.0263223865630484	17	CG	0.0000000000000000000000000000000000000000000000000000000000000000000000000000000000000000000000000000000000000000000000000000000000000000000000000000000000000000000000000000114689060659217	loss
chr_18	24107	24206	100	178	660	0.26969696969697	153	5052	0.0302850356294537	9	CG	0.0000000000000000000000000000000000000000000000000000000000000000000000000000000000000000000000000000000000000000000000000000000000000160127399256009	loss
chr_18	24307	24406	100	40	178	0.224719101123595	29	1249	0.0232185748598879	4	CG	0.000000000000000000000000000000159578393983898	loss
chr_18	26607	26706	100	140	523	0.267686424474187	108	3621	0.0298260149130075	12	CG	0.0000000000000000000000000000000000000000000000000000000000000000000000000000000000000000000000000000257705657102139	loss
chr_18	27207	27306	100	28	79	0.354430379746835	13	470	0.0276595744680851	7	CG	0.00000000000000000000000228597722373214	loss
chr_18	30907	31006	100	19	88	0.215909090909091	3	292	0.0102739726027397	5	CG	0.000000000000518834209502014	loss
chr_18	31607	31706	100	14	46	0.304347826086957	2	90	0.0222222222222222	6	CG	0.00000139806203457121	loss
chr_18	70107	70206	100	30	88	0.340909090909091	3	168	0.0178571428571429	6	CG	0.000000000000276369416728203	loss
chr_18	70307	70406	100	18	35	0.514285714285714	8	264	0.0303030303030303	5	CG	0.00000000000000000000183835672345327	loss
chr_18	70807	70906	100	20	69	0.289855072463768	21	586	0.0358361774744027	7	CG	0.00000000000000021660265491146	loss
chr_18	71007	71106	100	25	105	0.238095238095238	18	683	0.0263543191800878	11	CG	0.000000000000000000773834021317884	loss
chr_18	71407	71506	100	81	234	0.346153846153846	42	1536	0.02734375	16	CG	0.0000000000000000000000000000000000000000000000000000000000000000000000636826762720719	loss
chr_18	71707	71806	100	59	100	0.59	14	617	0.0226904376012966	6	CG	0.000000000000000000000000000000000000000000000000000000000000000000218418287241562	loss
chr_18	72307	72406	100	13	42	0.30952380952381	14	518	0.027027027027027	6	CG	0.000000000000000254742923350435	loss
chr_18	72607	72706	100	49	220	0.222727272727273	19	958	0.0198329853862213	5	CG	0.000000000000000000000000000000444549133731726	loss
chr_18	72807	72906	100	42	170	0.247058823529412	21	718	0.0292479108635097	8	CG	0.0000000000000000000000373813714311225	loss
chr_18	76907	77006	100	30	102	0.294117647058824	24	959	0.0250260688216893	5	CG	0.000000000000000000000000000000110798843040921	loss
chr_18	404907	405006	100	10	30	0.333333333333333	2	109	0.018348623853211	4	CG	0.0000000562959717618618	loss
chr_18	471607	471706	100	20	52	0.384615384615385	19	523	0.0363288718929254	7	CG	0.00000000000000000000227541135448697	loss
chr_18	471807	471906	100	89	254	0.350393700787402	127	4757	0.0266974984233761	28	CG	0.0000000000000000000000000000000000000000000000000000000000000000000000000000000000000000000000000000000000000000000000000000000000000192483534478615	loss
chr_18	476007	476106	100	17	56	0.303571428571429	13	594	0.0218855218855219	8	CG	0.00000000000000000000107918881116654	loss
chr_18	637207	637306	100	14	45	0.311111111111111	7	342	0.0204678362573099	4	CG	0.000000000000000735089517745372	loss
chr_18	646507	646606	100	64	105	0.60952380952381	26	999	0.026026026026026	4	CG	0.0000000000000000000000000000000000000000000000000000000000000000000000000000000000000000000000234207103621859	loss
chr_18	646707	646806	100	117	267	0.438202247191011	59	2004	0.0294411177644711	4	CG	0.000000000000000000000000000000000000000000000000000000000000000000000000000000000000000000000000000000000000000000000000492740837490709	loss
chr_18	649407	649506	100	11	48	0.229166666666667	5	280	0.0178571428571429	6	CG	0.000000000373946402870737	loss
chr_18	652307	652506	200	341	748	0.455882352941176	38	968	0.0392561983471074	14	CG	0.000000000000000000000000000000000000000000000000000000000000000000000000000000000000000000000571436687747178	loss
chr_18	653007	653106	100	41	159	0.257861635220126	34	930	0.0365591397849462	6	CG	0.00000000000000000000000342376328262697	loss
chr_18	653407	653506	100	130	534	0.243445692883895	58	2154	0.0269266480965645	8	CG	0.0000000000000000000000000000000000000000000000000000000000000000000139296539204455	loss
chr_18	658407	658606	200	19	71	0.267605633802817	14	412	0.0339805825242718	10	CG	0.00000000000066666861215899	loss
chr_18	688407	688506	100	72	253	0.284584980237154	53	1665	0.0318318318318318	14	CG	0.00000000000000000000000000000000000000000000000000117229975937805	loss
chr_18	688607	688706	100	54	192	0.28125	36	1784	0.0201793721973094	17	CG	0.00000000000000000000000000000000000000000000000000000000000119848472518675	loss
chr_18	689607	689706	100	130	263	0.494296577946768	80	2699	0.0296406076324565	22	CG	0.00000000000000000000000000000000000000000000000000000000000000000000000000000000000000000000000000000000000000000000000000000000000000000000000000000000000000000000000000066347956625194	loss
chr_18	689807	689906	100	18	71	0.253521126760563	40	816	0.0490196078431373	8	CG	0.0000000000258288006005922	loss
chr_19	1787	1886	100	89	271	0.328413284132841	8	618	0.0129449838187702	6	CG	0.00000000000000000000000000000000000000000015178680679071	loss
chr_19	13887	13986	100	49	179	0.273743016759777	18	645	0.027906976744186	11	CG	0.0000000000000000000000000273043718029515	loss
chr_19	14587	14686	100	12	38	0.315789473684211	4	162	0.0246913580246914	5	CG	0.00000000285657706846879	loss
chr_19	245487	245586	100	75	220	0.340909090909091	71	2299	0.0308829926054806	7	CG	0.00000000000000000000000000000000000000000000000000000000000000000000000000000238524228844048	loss
chr_19	245687	245786	100	75	242	0.309917355371901	68	1829	0.0371787862219792	7	CG	0.000000000000000000000000000000000000000000000000000000241363868428089	loss
chr_19	246487	246586	100	96	307	0.312703583061889	98	3093	0.0316844487552538	8	CG	0.00000000000000000000000000000000000000000000000000000000000000000000000000000000000000000142276229365727	loss
chr_19	247087	247286	200	83	267	0.310861423220974	98	3824	0.0256276150627615	9	CG	0.000000000000000000000000000000000000000000000000000000000000000000000000000000000000000000000000000000000873555408381982	loss
chr_19	247587	247786	200	312	1302	0.23963133640553	294	10993	0.0267442918220686	22	CG	0.0000000000000000000000000000000000000000000000000000000000000000000000000000000000000000000000000000000000000000000000000000000000000000000000000000000000000000000000000000000000000000000000000000000000000000000000000000000000000000000000000000106340590252496	loss
chr_19	248287	248386	100	43	178	0.241573033707865	51	1641	0.0310786106032907	7	CG	0.0000000000000000000000000000000033957028765124	loss
chr_19	248487	248586	100	119	430	0.276744186046512	180	6998	0.0257216347527865	18	CG	0.000000000000000000000000000000000000000000000000000000000000000000000000000000000000000000000000000000000000000000000000000000000000000000000000682973913926187	loss
chr_19	248987	249086	100	142	613	0.231647634584013	189	7254	0.0260545905707196	14	CG	0.000000000000000000000000000000000000000000000000000000000000000000000000000000000000000000000000000000000000000000000000000000000361495645776371	loss
chr_19	249387	249486	100	90	354	0.254237288135593	113	3568	0.0316704035874439	7	CG	0.00000000000000000000000000000000000000000000000000000000000000000000000343412754307497	loss
chr_19	250987	251186	200	187	569	0.328646748681898	79	3112	0.0253856041131105	24	CG	0.00000000000000000000000000000000000000000000000000000000000000000000000000000000000000000000000000000000000000000000000000000000000000000000000104389929088092	loss
chr_19	292487	292586	100	85	206	0.412621359223301	62	2398	0.0258548790658882	6	CG	0.00000000000000000000000000000000000000000000000000000000000000000000000000000000000000000000000000000000000000000000363171329177082	loss
chr_19	294087	294186	100	82	176	0.465909090909091	20	793	0.0252206809583859	6	CG	0.00000000000000000000000000000000000000000000000000000000000000000407051361092136	loss
chr_19	294287	294386	100	115	409	0.281173594132029	37	1938	0.0190918472652219	9	CG	0.00000000000000000000000000000000000000000000000000000000000000000000000000000000000096030222674111	loss
chr_19	297287	297386	100	114	245	0.46530612244898	35	1175	0.0297872340425532	11	CG	0.00000000000000000000000000000000000000000000000000000000000000000000000000000000000000000181530814367025	loss
chr_19	297687	297886	200	210	435	0.482758620689655	54	2620	0.0206106870229008	26	CG	0.000000000000000000000000000000000000000000000000000000000000000000000000000000000000000000000000000000000000000000000000000000000000000000000000000000000000000000000000000000000000000000000000000000000000000000000000000210454590604059	loss
chr_19	297787	297886	100	104	277	0.375451263537906	32	1735	0.0184438040345821	16	CG	0.000000000000000000000000000000000000000000000000000000000000000000000000000000000000000000000000000000000208591703509297	loss
chr_19	297987	298086	100	86	121	0.710743801652893	21	1111	0.0189018901890189	4	CG	0.00000000000000000000000000000000000000000000000000000000000000000000000000000000000000000000000000000000000000000000000000000000000000000000000204332402735111	loss
chr_19	298087	298186	100	171	223	0.766816143497758	37	1527	0.0242305173542895	7	CG	0.000000000000000000000000000000000000000000000000000000000000000000000000000000000000000000000000000000000000000000000000000000000000000000000000000000000000000000000000000000000000000000000000000000000000000000000000000000101350834922462	loss
chr_19	298287	298386	100	278	754	0.368700265251989	114	3730	0.0305630026809651	12	CG	0.000000000000000000000000000000000000000000000000000000000000000000000000000000000000000000000000000000000000000000000000000000000000000000000000000000000000000000000000000000000000000000000000000171244781719909	loss
chr_19	299087	299186	100	57	95	0.6	19	610	0.0311475409836066	6	CG	0.000000000000000000000000000000000000000000000000000000000000110832686832601	loss
chr_19	299287	299386	100	711	1496	0.475267379679144	389	15245	0.0255165628074779	24	CG	0	loss
chr_19	299587	299786	200	416	1312	0.317073170731707	277	10669	0.025963070578311	42	CG	0	loss
chr_19	301987	302086	100	6	27	0.222222222222222	2	175	0.0114285714285714	4	CG	0.000000180002491159308	loss
chr_19	317987	318086	100	151	552	0.273550724637681	219	7104	0.0308277027027027	10	CG	0.00000000000000000000000000000000000000000000000000000000000000000000000000000000000000000000000000000000000000000000000000000000000000000000000687606864351213	loss
chr_19	320787	321086	300	507	1312	0.386432926829268	604	22668	0.0266454914416799	34	CG	0	loss
chr_19	320987	321086	100	236	714	0.330532212885154	291	11405	0.0255151249451995	12	CG	0	loss
chr_19	321187	321286	100	227	703	0.322901849217639	255	10438	0.0244299674267101	23	CG	0	loss
chr_19	377787	377886	100	71	156	0.455128205128205	56	1671	0.0335128665469779	4	CG	0.0000000000000000000000000000000000000000000000000000000000000000000000000000000000000100686032278544	loss
chr_19	414087	414286	200	165	600	0.275	96	3565	0.0269284712482468	23	CG	0.000000000000000000000000000000000000000000000000000000000000000000000000000000000000000000000000000000000000000000000260413434549649	loss
chr_19	414187	414286	100	41	98	0.418367346938776	11	470	0.0234042553191489	5	CG	0.000000000000000000000000000000000107125478253265	loss
chr_19	414387	414486	100	24	54	0.444444444444444	11	314	0.035031847133758	7	CG	0.00000000000000000000375784364495594	loss
chr_19	468387	468486	100	21	87	0.241379310344828	7	191	0.0366492146596859	4	CG	0.000000151612974833837	loss
chr_19	585587	585686	100	8	31	0.258064516129032	4	187	0.0213903743315508	4	CG	0.0000000916800959642782	loss
chr_19	605787	605886	100	44	90	0.488888888888889	18	453	0.0397350993377483	6	CG	0.000000000000000000000000000000000345933810487622	loss
chr_19	606187	606386	200	735	1488	0.493951612903226	218	6732	0.0323826500297089	40	CG	0	loss
chr_19	607187	607286	100	89	376	0.236702127659574	55	1931	0.0284826514759192	8	CG	0.000000000000000000000000000000000000000000000000000282341184803569	loss
chr_19	608587	608686	100	215	856	0.251168224299065	149	5344	0.0278817365269461	14	CG	0.0000000000000000000000000000000000000000000000000000000000000000000000000000000000000000000000000000000000000000000000000000000000000000000000000610901264142058	loss
chr_19	610987	611086	100	51	154	0.331168831168831	25	864	0.0289351851851852	7	CG	0.00000000000000000000000000000000000000343257919499586	loss
chr_19	624887	625586	700	636	1176	0.540816326530612	145	5016	0.0289074960127592	72	CG	0	loss
chr_19	625787	626086	300	308	578	0.532871972318339	66	2400	0.0275	23	CG	0.0000000000000000000000000000000000000000000000000000000000000000000000000000000000000000000000000000000000000000000000000000000000000000000000000000000000000000000000000000000000000000000000000000000000000000000000000000000000000000000176360672461114	loss
chr_19	626287	626386	100	72	301	0.239202657807309	167	4876	0.0342493847415915	8	CG	0.00000000000000000000000000000000000000000000000000000000000234460222983115	loss
chr_19	627387	627486	100	83	305	0.272131147540984	92	3581	0.0256911477240994	7	CG	0.00000000000000000000000000000000000000000000000000000000000000000000000000000000000000091932343646497	loss
chr_19	628387	628486	100	128	501	0.255489021956088	189	6608	0.0286016949152542	16	CG	0.0000000000000000000000000000000000000000000000000000000000000000000000000000000000000000000000000000000000000000000000000011908785551039	loss
chr_19	629487	629586	100	114	293	0.389078498293515	84	2153	0.0390153274500697	5	CG	0.00000000000000000000000000000000000000000000000000000000000000000000000000000000000000000000085040668565519	loss
chr_19	676687	676986	300	399	480	0.83125	27	1212	0.0222772277227723	22	CG	0.0000000000000000000000000000000000000000000000000000000000000000000000000000000000000000000000000000000000000000000000000000000000000000000000000000000000000000000000000000000000000000000000000000000000000000000000000000000000000000000000000000000000000000000145707685582323	loss
chr_19	683687	683786	100	26	77	0.337662337662338	5	85	0.0588235294117647	5	CG	0.00000675110225768172	loss
chr_19	684287	684486	200	76	215	0.353488372093023	21	878	0.0239179954441913	15	CG	0.000000000000000000000000000000000000000000000000000510685813908282	loss
chr_19	689187	689286	100	76	195	0.38974358974359	11	281	0.0391459074733096	5	CG	0.000000000000000000000308028663512632	loss
chr_19	689687	689886	200	459	1342	0.342026825633383	99	3757	0.0263508118179398	23	CG	0.0000000000000000000000000000000000000000000000000000000000000000000000000000000000000000000000000000000000000000000000000000000000000000000000000000000000000000000000000000000000000000000000000000000000000000000000000000857169389839594	loss
chr_19	690187	690286	100	88	247	0.356275303643725	13	451	0.0288248337028825	6	CG	0.0000000000000000000000000000001071544556469	loss
chr_2	233309	233408	100	56	200	0.28	57	2479	0.0229931423961275	7	CG	0.000000000000000000000000000000000000000000000000000000000000000000251094509703918	loss
chr_2	341209	341408	200	92	131	0.702290076335878	70	2303	0.0303951367781155	15	CG	0.0000000000000000000000000000000000000000000000000000000000000000000000000000000000000000000000000000000000000000000000000000000000000000000000000000000000000000000000000000000000000000000000000000708671141056401	loss
chr_2	341309	341408	100	61	84	0.726190476190476	52	1651	0.031496062992126	9	CG	0.000000000000000000000000000000000000000000000000000000000000000000000000000000000000000000000000000000000000000000000000000000000000000000536746784933073	loss
chr_2	341509	341608	100	15	21	0.714285714285714	3	122	0.0245901639344262	4	CG	0.00000000000000000175460239382851	loss
chr_2	488109	488208	100	16	49	0.326530612244898	6	245	0.0244897959183673	4	CG	0.000000000000258277757029838	loss
chr_2	936309	936408	100	5	20	0.25	1	60	0.0166666666666667	4	CG	0.000602957184130782	loss
chr_2	936509	936608	100	18	75	0.24	5	370	0.0135135135135135	11	CG	0.000000000000000810633701063139	loss
chr_2	937209	937408	200	73	216	0.337962962962963	103	4343	0.0237163251208842	15	CG	0.00000000000000000000000000000000000000000000000000000000000000000000000000000000000000000000000000000000000000000000000237460477068001	loss
chr_2	937809	938108	300	174	462	0.376623376623377	80	2525	0.0316831683168317	25	CG	0.0000000000000000000000000000000000000000000000000000000000000000000000000000000000000000000000000000000000000000000000000000000000387613771217953	loss
chr_2	938009	938108	100	33	134	0.246268656716418	28	736	0.0380434782608696	5	CG	0.00000000000000000497354783268202	loss
chr_2	938209	938308	100	25	84	0.297619047619048	10	552	0.0181159420289855	4	CG	0.000000000000000000000000186129854065869	loss
chr_2	938309	938408	100	78	240	0.325	44	1545	0.0284789644012945	15	CG	0.000000000000000000000000000000000000000000000000000000000000000647000876432599	loss
chr_2	938509	938608	100	25	70	0.357142857142857	13	905	0.0143646408839779	5	CG	0.000000000000000000000000000000000000000000000635544610328027	loss
chr_2	939109	939208	100	15	60	0.25	16	697	0.0229555236728838	8	CG	0.0000000000000000210996298094554	loss
chr_2	940109	940208	100	41	139	0.294964028776978	44	1875	0.0234666666666667	11	CG	0.0000000000000000000000000000000000000000000000000000690067321235306	loss
chr_2	940309	940408	100	64	246	0.260162601626016	37	1390	0.0266187050359712	20	CG	0.0000000000000000000000000000000000000000000211844300517603	loss
chr_2	1023909	1024008	100	29	59	0.491525423728814	6	230	0.0260869565217391	4	CG	0.000000000000000000000202836099096357	loss
chr_2	1478109	1478208	100	30	55	0.545454545454545	9	268	0.0335820895522388	6	CG	0.0000000000000000000000000393714556770677	loss
chr_2	1497709	1497908	200	28	95	0.294736842105263	20	578	0.0346020761245675	12	CG	0.0000000000000000000913145522176544	loss
chr_20	1368	1467	100	6	23	0.260869565217391	0	110	0	4	CG	0.0000000445377855817449	loss
chr_20	9868	9967	100	21	72	0.291666666666667	7	208	0.0336538461538462	4	CG	0.00000000035001238481828	loss
chr_20	10168	10267	100	9	31	0.290322580645161	3	261	0.0114942528735632	4	CG	0.000000000000167245828252842	loss
chr_20	10768	10867	100	13	31	0.419354838709677	11	431	0.0255220417633411	4	CG	0.00000000000000000000192530960989133	loss
chr_20	11068	11167	100	8	29	0.275862068965517	6	196	0.0306122448979592	4	CG	0.000000348092237699695	loss
chr_20	11568	11667	100	8	31	0.258064516129032	16	391	0.040920716112532	5	CG	0.0000005231835726087	loss
chr_20	11968	12067	100	23	84	0.273809523809524	43	1193	0.0360435875943001	12	CG	0.00000000000000000000255082279798955	loss
chr_20	12668	12767	100	57	242	0.235537190082645	20	1055	0.018957345971564	17	CG	0.000000000000000000000000000000000000143284214032287	loss
chr_20	13368	13467	100	31	76	0.407894736842105	17	556	0.0305755395683453	4	CG	0.000000000000000000000000000000397946646044315	loss
chr_20	15068	15167	100	23	45	0.511111111111111	8	213	0.0375586854460094	5	CG	0.000000000000000000890769088380842	loss
chr_20	19968	20067	100	41	137	0.299270072992701	27	727	0.0371389270976616	4	CG	0.000000000000000000000000214090866084297	loss
chr_20	20468	20567	100	76	299	0.254180602006689	87	2959	0.0294018249408584	7	CG	0.00000000000000000000000000000000000000000000000000000000000000025628617514287	loss
chr_20	20868	20967	100	45	170	0.264705882352941	68	2182	0.0311640696608616	6	CG	0.00000000000000000000000000000000000000000167303079871957	loss
chr_20	22168	22267	100	8	28	0.285714285714286	10	230	0.0434782608695652	4	CG	0.00000208140313773784	loss
chr_20	22368	22467	100	8	33	0.242424242424242	56	1902	0.0294426919032597	5	CG	0.0000000000132990844853211	loss
chr_20	22468	22567	100	16	54	0.296296296296296	33	1501	0.0219853431045969	9	CG	0.0000000000000000000000000000138417004632131	loss
chr_20	22668	22767	100	28	51	0.549019607843137	56	2355	0.0237791932059448	9	CG	0.00000000000000000000000000000000000000000000000000000000000000000000000000000000000000000254873829903114	loss
chr_20	23068	23267	200	39	115	0.339130434782609	105	3978	0.026395173453997	15	CG	0.0000000000000000000000000000000000000000000000000000000000000000000000154162624205012	loss
chr_20	23168	23267	100	17	62	0.274193548387097	57	2050	0.0278048780487805	7	CG	0.000000000000000000000000388091360018585	loss
chr_20	23368	23467	100	15	55	0.272727272727273	38	1295	0.0293436293436293	7	CG	0.000000000000000000117135849506949	loss
chr_20	23468	23567	100	38	127	0.299212598425197	109	4133	0.0263730946044036	19	CG	0.000000000000000000000000000000000000000000000000000000000000205874764386172	loss
chr_20	23668	23767	100	64	207	0.309178743961353	111	4732	0.0234573119188504	13	CG	0.0000000000000000000000000000000000000000000000000000000000000000000000000000000000000000000000000000000217179107130295	loss
chr_20	23868	23967	100	57	179	0.318435754189944	95	3905	0.0243277848911652	13	CG	0.000000000000000000000000000000000000000000000000000000000000000000000000000000000000000000283687981811975	loss
chr_20	166768	166967	200	91	280	0.325	43	2147	0.0200279459711225	22	CG	0.000000000000000000000000000000000000000000000000000000000000000000000000000000000000000000000000192571536567361	loss
chr_20	175268	175367	100	18	22	0.818181818181818	4	118	0.0338983050847458	4	CG	0.0000000000000000000229544220222565	loss
chr_20	175968	176067	100	9	39	0.230769230769231	9	340	0.0264705882352941	7	CG	0.0000000142221194637907	loss
chr_20	235568	235867	300	160	468	0.341880341880342	149	5411	0.0275364997227869	36	CG	0.000000000000000000000000000000000000000000000000000000000000000000000000000000000000000000000000000000000000000000000000000000000000000000000000000000000000000000000000000000000000000000645437979200675	loss
chr_20	406068	406267	200	272	1078	0.252319109461967	140	5524	0.0253439536567705	28	CG	0.00000000000000000000000000000000000000000000000000000000000000000000000000000000000000000000000000000000000000000000000000000000000000000000000000000000000000000000000000000872973244721811	loss
chr_20	406968	407067	100	508	2223	0.228520017993702	365	13413	0.0272124058748975	15	CG	0	loss
chr_20	407668	407767	100	218	861	0.253193960511034	379	13954	0.0271606707754049	10	CG	0.00000000000000000000000000000000000000000000000000000000000000000000000000000000000000000000000000000000000000000000000000000000000000000000000000000000000000000000000000000000000000000000000000000000000000000000000000000000000000000707929710878705	loss
chr_20	408168	408367	200	128	424	0.30188679245283	137	4050	0.0338271604938272	12	CG	0.00000000000000000000000000000000000000000000000000000000000000000000000000000000000000000000000000000000000055379210717639	loss
chr_20	408568	408667	100	124	414	0.29951690821256	175	6195	0.0282485875706215	19	CG	0.000000000000000000000000000000000000000000000000000000000000000000000000000000000000000000000000000000000000000000000000000000000000000000000000577784470382139	loss
chr_20	408768	408867	100	52	163	0.319018404907975	58	2183	0.0265689418231791	12	CG	0.000000000000000000000000000000000000000000000000000000000000000116433592689076	loss
chr_20	646668	646767	100	332	1352	0.245562130177515	760	29689	0.0255987065916669	32	CG	0	loss
chr_20	646868	646967	100	351	1018	0.344793713163065	609	22737	0.0267845362184985	23	CG	0	loss
chr_20	647068	647167	100	147	620	0.237096774193548	391	16074	0.0243249968893866	29	CG	0.00000000000000000000000000000000000000000000000000000000000000000000000000000000000000000000000000000000000000000000000000000000000000000000000000000000000000000000000000000000000000000000177534059257176	loss
chr_20	647368	648067	700	694	2196	0.316029143897996	1087	43810	0.024811686829491	77	CG	0	loss
chr_20	648568	648667	100	122	434	0.28110599078341	202	8169	0.0247276288407394	19	CG	0.000000000000000000000000000000000000000000000000000000000000000000000000000000000000000000000000000000000000000000000000000000000000000000000000000000000000000000117065822792665	loss
chr_20	649768	649867	100	39	152	0.256578947368421	111	4352	0.0255055147058824	10	CG	0.00000000000000000000000000000000000000000000000000000156195630826776	loss
chr_20	649968	650067	100	47	173	0.271676300578035	27	1450	0.0186206896551724	6	CG	0.00000000000000000000000000000000000000000000000000483671361751571	loss
chr_20	650268	650367	100	38	78	0.487179487179487	31	1306	0.0237366003062787	6	CG	0.0000000000000000000000000000000000000000000000000000000000000000000000000448160616017561	loss
chr_20	650468	650567	100	38	78	0.487179487179487	42	1766	0.0237825594563986	5	CG	0.000000000000000000000000000000000000000000000000000000000000000000000000000000000000165104732496291	loss
chr_20	651068	651167	100	126	495	0.254545454545455	168	6053	0.0277548323145548	8	CG	0.00000000000000000000000000000000000000000000000000000000000000000000000000000000000000000000000000000000000000000000000122129117231182	loss
chr_20	680968	681067	100	23	96	0.239583333333333	12	612	0.0196078431372549	11	CG	0.000000000000000000031952062158356	loss
chr_21	508	607	100	29	58	0.5	8	360	0.0222222222222222	4	CG	0.0000000000000000000000000000000233850444307167	loss
chr_21	189008	189107	100	16	60	0.266666666666667	12	228	0.0526315789473684	7	CG	0.00000066254245172846	loss
chr_21	327008	327107	100	20	43	0.465116279069767	8	333	0.024024024024024	4	CG	0.000000000000000000000000511973182567768	loss
chr_21	327208	327307	100	39	145	0.268965517241379	57	1846	0.0308775731310943	14	CG	0.000000000000000000000000000000000000100537696014159	loss
chr_21	327308	327407	100	42	88	0.477272727272727	38	1436	0.0264623955431755	8	CG	0.00000000000000000000000000000000000000000000000000000000000000000000000000355058967329852	loss
chr_21	327508	327607	100	22	41	0.536585365853659	2	143	0.013986013986014	6	CG	0.00000000000000000252988867245606	loss
chr_21	334908	335007	100	25	31	0.806451612903226	2	159	0.0125786163522013	5	CG	0.000000000000000000000000000000849726615088137	loss
chr_21	335208	335507	300	183	508	0.360236220472441	94	3741	0.0251269713980219	33	CG	0.00000000000000000000000000000000000000000000000000000000000000000000000000000000000000000000000000000000000000000000000000000000000000000000000000000000000000000000000000000000000272195286063521	loss
chr_21	397108	397207	100	18	72	0.25	16	558	0.028673835125448	5	CG	0.00000000000000628075876647983	loss
chr_21	659508	659607	100	36	73	0.493150684931507	45	2043	0.0220264317180617	6	CG	0.000000000000000000000000000000000000000000000000000000000000000000000000000000000000000000000799687998014608	loss
chr_22	74916	75015	100	15	58	0.258620689655172	6	223	0.0269058295964126	6	CG	0.0000000024499279050967	loss
chr_22	75516	75615	100	49	125	0.392	34	1288	0.0263975155279503	6	CG	0.000000000000000000000000000000000000000000000000000000000000190994678636226	loss
chr_22	84816	84915	100	17	61	0.278688524590164	4	217	0.0184331797235023	5	CG	0.0000000000121708279164828	loss
chr_22	85516	85615	100	28	40	0.7	1	126	0.00793650793650794	4	CG	0.0000000000000000000000142741322064442	loss
chr_22	85916	86115	200	98	221	0.443438914027149	56	1816	0.0308370044052863	21	CG	0.000000000000000000000000000000000000000000000000000000000000000000000000000000000000000000000000000000000981923383732228	loss
chr_22	86316	86515	200	47	99	0.474747474747475	10	308	0.0324675324675325	11	CG	0.00000000000000000000000000042482760338943	loss
chr_22	86916	87115	200	44	150	0.293333333333333	38	1460	0.026027397260274	10	CG	0.00000000000000000000000000000000000000000000251050522251798	loss
chr_22	87416	87515	100	52	220	0.236363636363636	30	878	0.0341685649202733	10	CG	0.00000000000000000000000283379513655571	loss
chr_22	88716	89015	300	238	855	0.278362573099415	189	7313	0.0258443867086011	27	CG	0.0000000000000000000000000000000000000000000000000000000000000000000000000000000000000000000000000000000000000000000000000000000000000000000000000000000000000000000000000000000000000000000000000000000000000000000000334584428753333	loss
chr_22	96416	96515	100	25	72	0.347222222222222	13	431	0.0301624129930394	5	CG	0.00000000000000000000600095405849205	loss
chr_22	147916	148015	100	59	131	0.450381679389313	22	861	0.0255516840882695	10	CG	0.000000000000000000000000000000000000000000000000000000000000468052122501055	loss
chr_22	148116	148215	100	71	124	0.57258064516129	23	806	0.0285359801488834	11	CG	0.0000000000000000000000000000000000000000000000000000000000000000000000000000127289482331229	loss
chr_22	148416	148515	100	15	57	0.263157894736842	6	322	0.0186335403726708	6	CG	0.000000000000120191971912778	loss
chr_22	148916	149015	100	16	40	0.4	6	265	0.0226415094339623	5	CG	0.000000000000000010258337864922	loss
chr_22	150316	150415	100	38	89	0.426966292134831	15	767	0.0195567144719687	8	CG	0.00000000000000000000000000000000000000000000000000388758008851598	loss
chr_22	528316	528415	100	25	74	0.337837837837838	17	460	0.0369565217391304	7	CG	0.000000000000000000589478449727536	loss
chr_22	586616	586715	100	22	45	0.488888888888889	15	444	0.0337837837837838	4	CG	0.000000000000000000000000000597736976122946	loss
chr_22	588116	588215	100	24	43	0.558139534883721	12	313	0.0383386581469649	7	CG	0.0000000000000000000000000444327878597967	loss
chr_23	678	777	100	37	103	0.359223300970874	33	1261	0.0261697065820777	7	CG	0.000000000000000000000000000000000000000000000000910893527245635	loss
chr_23	3278	3377	100	9	34	0.264705882352941	9	203	0.0443349753694581	4	CG	0.00000729172995409447	loss
chr_23	5378	5477	100	42	52	0.807692307692308	21	547	0.0383912248628885	4	CG	0.00000000000000000000000000000000000000000000000000000000000000000182398260663166	loss
chr_23	30678	31177	500	428	959	0.446298227320125	305	11709	0.0260483388846187	77	CG	0	loss
chr_23	305378	305677	300	145	282	0.514184397163121	45	1786	0.0251959686450168	14	CG	0.00000000000000000000000000000000000000000000000000000000000000000000000000000000000000000000000000000000000000000000000000000000000000000000000000000000608372133358652	loss
chr_23	305578	305677	100	73	139	0.525179856115108	36	1470	0.0244897959183673	4	CG	0.00000000000000000000000000000000000000000000000000000000000000000000000000000000000000000000000000000000000000582924584212936	loss
chr_23	305778	305877	100	50	168	0.297619047619048	119	4016	0.0296314741035857	4	CG	0.00000000000000000000000000000000000000000000000000000000000000000167914316175842	loss
chr_23	306078	306177	100	53	190	0.278947368421053	145	4723	0.0307008257463477	5	CG	0.0000000000000000000000000000000000000000000000000000000000000000799202201263405	loss
chr_23	306278	306377	100	101	217	0.465437788018433	38	1666	0.0228091236494598	8	CG	0.000000000000000000000000000000000000000000000000000000000000000000000000000000000000000000000000000000000000000000000000620045923464768	loss
chr_23	306678	306977	300	133	314	0.423566878980892	152	6489	0.0234242564339652	18	CG	0.000000000000000000000000000000000000000000000000000000000000000000000000000000000000000000000000000000000000000000000000000000000000000000000000000000000000000000000000000000000000000000000000000000000000000000000000000000000000000000000000000000000000000000012613605080059	loss
chr_23	306878	306977	100	58	144	0.402777777777778	90	3919	0.0229650421025772	5	CG	0.0000000000000000000000000000000000000000000000000000000000000000000000000000000000000000000000000000000000000000000000000000202674277831534	loss
chr_23	307078	307177	100	80	193	0.414507772020725	111	4753	0.0233536713654534	10	CG	0.0000000000000000000000000000000000000000000000000000000000000000000000000000000000000000000000000000000000000000000000000000000000000000000000000000000000000000000000251317826824441	loss
chr_23	307178	307277	100	115	368	0.3125	183	6674	0.0274198381780042	17	CG	0.00000000000000000000000000000000000000000000000000000000000000000000000000000000000000000000000000000000000000000000000000000000000000000000000000000000295340925207963	loss
chr_23	307378	307477	100	53	175	0.302857142857143	74	3742	0.019775521111705	10	CG	0.000000000000000000000000000000000000000000000000000000000000000000000000000000000000000000000279709100130946	loss
chr_23	318578	318677	100	55	212	0.259433962264151	38	1226	0.0309951060358891	6	CG	0.0000000000000000000000000000000000157887664524356	loss
chr_23	318878	318977	100	19	58	0.327586206896552	10	224	0.0446428571428571	4	CG	0.000000000283343535331956	loss
chr_23	398278	398377	100	105	358	0.293296089385475	240	9301	0.0258036770239759	27	CG	0.000000000000000000000000000000000000000000000000000000000000000000000000000000000000000000000000000000000000000000000000000000000000000000000000000000000000695588420931562	loss
chr_23	489678	489777	100	13	47	0.276595744680851	3	318	0.00943396226415094	4	CG	0.0000000000000000855530861852083	loss
chr_23	508878	508977	100	25	87	0.28735632183908	13	723	0.0179806362378976	6	CG	0.0000000000000000000000000000480967533483752	loss
chr_23	510678	510777	100	9	33	0.272727272727273	6	112	0.0535714285714286	4	CG	0.000281079156789857	loss
chr_23	511378	511477	100	55	212	0.259433962264151	42	1411	0.0297661233167966	12	CG	0.00000000000000000000000000000000000000315155710664941	loss
chr_24	1051	1150	100	150	220	0.681818181818182	49	2048	0.02392578125	4	CG	0.0000000000000000000000000000000000000000000000000000000000000000000000000000000000000000000000000000000000000000000000000000000000000000000000000000000000000000000000000000000000000000000000000000000000000000000000000000000000000000017045495328831	loss
chr_24	38851	39050	200	29	83	0.349397590361446	37	960	0.0385416666666667	11	CG	0.00000000000000000000000000010111442133988	loss
chr_24	104651	104750	100	12	37	0.324324324324324	10	262	0.0381679389312977	5	CG	0.000000000477625499684054	loss
chr_24	157951	158250	300	306	1079	0.283595922150139	274	10888	0.025165319617928	24	CG	0	loss
chr_24	158151	158250	100	35	136	0.257352941176471	31	1416	0.0218926553672316	6	CG	0.0000000000000000000000000000000000000237586917690638	loss
chr_24	158351	158450	100	503	2096	0.239980916030534	640	22545	0.028387669106232	20	CG	0	loss
chr_24	158451	158550	100	451	1285	0.350972762645914	318	10894	0.0291903800257022	16	CG	0	loss
chr_24	158651	158750	100	91	318	0.286163522012579	123	3615	0.0340248962655602	8	CG	0.0000000000000000000000000000000000000000000000000000000000000000000000000000000517578042475735	loss
chr_24	158851	158950	100	92	324	0.283950617283951	77	2507	0.0307140007977663	11	CG	0.000000000000000000000000000000000000000000000000000000000000000000000000867910287540041	loss
chr_24	159051	159150	100	258	734	0.35149863760218	162	6656	0.0243389423076923	13	CG	0.00000000000000000000000000000000000000000000000000000000000000000000000000000000000000000000000000000000000000000000000000000000000000000000000000000000000000000000000000000000000000000000000000000000000000000000000000000000000000000000000000000000000000000000000000000000000000000000000876118868888667	loss
chr_24	160351	160450	100	234	787	0.297331639135959	163	5029	0.0324120103400278	9	CG	0.0000000000000000000000000000000000000000000000000000000000000000000000000000000000000000000000000000000000000000000000000000000000000000000000000000000000000000000201245950801242	loss
chr_24	160651	160750	100	42	168	0.25	45	1574	0.0285895806861499	7	CG	0.0000000000000000000000000000000000100234447172727	loss
chr_24	160851	160950	100	151	509	0.296660117878193	107	4329	0.0247170247170247	14	CG	0.0000000000000000000000000000000000000000000000000000000000000000000000000000000000000000000000000000000000000000000000000000000000000000000000000283745436830468	loss
chr_24	161051	161150	100	122	504	0.242063492063492	39	1805	0.021606648199446	14	CG	0.00000000000000000000000000000000000000000000000000000000000000000998805697953999	loss
chr_24	161251	161350	100	55	223	0.246636771300448	46	1541	0.0298507462686567	5	CG	0.0000000000000000000000000000000000000171064987835407	loss
chr_24	296051	296150	100	483	1723	0.280325014509576	515	19381	0.0265724162839895	13	CG	0	loss
chr_24	296551	296650	100	25	70	0.357142857142857	9	318	0.0283018867924528	11	CG	0.00000000000000000163422456520905	loss
chr_24	297351	297450	100	115	377	0.305039787798409	98	2740	0.0357664233576642	4	CG	0.0000000000000000000000000000000000000000000000000000000000000000000000000000000000153260514737291	loss
chr_24	297951	298050	100	71	228	0.31140350877193	27	637	0.0423861852433281	6	CG	0.000000000000000000000000000609893479832956	loss
chr_24	298251	298350	100	44	130	0.338461538461538	4	352	0.0113636363636364	13	CG	0.0000000000000000000000000283571598729071	loss
chr_24	298451	298550	100	210	700	0.3	167	6539	0.0255390732527909	27	CG	0.000000000000000000000000000000000000000000000000000000000000000000000000000000000000000000000000000000000000000000000000000000000000000000000000000000000000000000000000000000000000000000000000000000000000000000872564268086711	loss
chr_24	298851	298950	100	14	37	0.378378378378378	10	367	0.0272479564032698	4	CG	0.00000000000000000918468394790589	loss
chr_24	299051	299150	100	43	155	0.27741935483871	43	1475	0.0291525423728814	18	CG	0.00000000000000000000000000000000000000317679440888477	loss
chr_24	299251	299350	100	75	305	0.245901639344262	36	1115	0.0322869955156951	8	CG	0.000000000000000000000000000000000133740626108748	loss
chr_24	301651	301850	200	59	211	0.279620853080569	56	1664	0.0336538461538462	13	CG	0.0000000000000000000000000000000000000000000214576862747999	loss
chr_24	380551	380650	100	14	58	0.241379310344828	18	453	0.0397350993377483	4	CG	0.00000000260972701436321	loss
chr_24	421851	421950	100	8	24	0.333333333333333	4	244	0.0163934426229508	4	CG	0.000000000000907612365473983	loss
chr_24	433351	433550	200	126	344	0.366279069767442	33	1415	0.023321554770318	10	CG	0.00000000000000000000000000000000000000000000000000000000000000000000000000000000000000155772719656895	loss
chr_24	433851	433950	100	21	67	0.313432835820896	17	631	0.0269413629160063	7	CG	0.000000000000000000000122263527864794	loss
chr_24	434351	434450	100	29	109	0.26605504587156	39	1393	0.0279971284996411	9	CG	0.00000000000000000000000000000185859935290089	loss
chr_24	436051	436150	100	26	95	0.273684210526316	31	1390	0.0223021582733813	4	CG	0.0000000000000000000000000000000000999424667303681	loss
chr_24	436251	436350	100	114	378	0.301587301587302	145	5094	0.0284648606203377	9	CG	0.0000000000000000000000000000000000000000000000000000000000000000000000000000000000000000000000000000000000000000000000000000000736653599783468	loss
chr_24	437451	437550	100	31	137	0.226277372262774	44	2000	0.022	7	CG	0.0000000000000000000000000000000000056231717635211	loss
chr_24	437751	437950	200	74	267	0.277153558052434	79	2481	0.0318419991938734	12	CG	0.000000000000000000000000000000000000000000000000000000000000152911120909151	loss
chr_24	438351	438450	100	26	117	0.222222222222222	31	1482	0.0209176788124157	6	CG	0.0000000000000000000000000000195457780607951	loss
chr_24	443951	444050	100	19	64	0.296875	22	570	0.0385964912280702	8	CG	0.00000000000000200065568661	loss
chr_24	444151	444250	100	6	20	0.3	0	59	0	4	CG	0.0000122705168303323	loss
chr_24	444551	444650	100	18	40	0.45	0	139	0	7	CG	0.0000000000000000939072131445418	loss
chr_24	444951	445050	100	27	98	0.275510204081633	23	781	0.029449423815621	7	CG	0.0000000000000000000000522082412230518	loss
chr_24	446151	446350	200	41	111	0.369369369369369	32	722	0.0443213296398892	9	CG	0.0000000000000000000000000000276399449195847	loss
chr_24	447351	447450	100	14	55	0.254545454545455	10	245	0.0408163265306122	7	CG	0.000000135586354020408	loss
chr_24	449351	449450	100	25	104	0.240384615384615	25	687	0.0363901018922853	6	CG	0.00000000000000198419090985457	loss
chr_24	449551	449650	100	81	143	0.566433566433566	15	544	0.0275735294117647	5	CG	0.000000000000000000000000000000000000000000000000000000000000502482225333164	loss
chr_24	450051	450250	200	35	68	0.514705882352941	12	366	0.0327868852459016	10	CG	0.000000000000000000000000000000127713422913124	loss
chr_24	450751	450950	200	60	179	0.335195530726257	46	1307	0.035195103289977	23	CG	0.0000000000000000000000000000000000000000000000042028027307027	loss
chr_24	453151	453250	100	15	49	0.306122448979592	6	210	0.0285714285714286	8	CG	0.000000000162077662819973	loss
chr_24	455651	455750	100	16	42	0.380952380952381	9	403	0.0223325062034739	5	CG	0.00000000000000000000106963486167086	loss
chr_24	455951	456650	700	546	1684	0.324228028503563	386	14230	0.0271257905832748	61	CG	0	loss
chr_24	456851	457050	200	81	286	0.283216783216783	89	3259	0.0273089904878797	27	CG	0.0000000000000000000000000000000000000000000000000000000000000000000000000000000000176555020881133	loss
chr_24	458951	459050	100	36	95	0.378947368421053	47	2295	0.020479302832244	4	CG	0.0000000000000000000000000000000000000000000000000000000000000000000000000000155048659031369	loss
chr_24	459151	459250	100	91	318	0.286163522012579	138	5091	0.0271066588096641	7	CG	0.000000000000000000000000000000000000000000000000000000000000000000000000000000000000000000000000000000000000438134502981003	loss
chr_24	459351	459450	100	106	349	0.303724928366762	140	5589	0.0250492037931651	6	CG	0.00000000000000000000000000000000000000000000000000000000000000000000000000000000000000000000000000000000000000000000000000000000000000000000652572685999098	loss
chr_24	459451	459550	100	110	477	0.230607966457023	159	7876	0.0201879126460132	8	CG	0.0000000000000000000000000000000000000000000000000000000000000000000000000000000000000000000000000000000000000000000000000000000000000000000364369054633576	loss
chr_24	459651	459750	100	65	204	0.318627450980392	69	3029	0.0227797953119842	10	CG	0.00000000000000000000000000000000000000000000000000000000000000000000000000000000000000000000548551123797016	loss
chr_24	459851	459950	100	81	336	0.241071428571429	157	6055	0.0259289843104872	13	CG	0.000000000000000000000000000000000000000000000000000000000000000000000000000000000000000000845034091067832	loss
chr_24	460551	460650	100	90	293	0.307167235494881	110	3593	0.0306150848872808	8	CG	0.00000000000000000000000000000000000000000000000000000000000000000000000000000000000000000000103254407534492	loss
chr_24	460751	460850	100	147	577	0.254766031195841	143	6179	0.0231429033824243	7	CG	0.000000000000000000000000000000000000000000000000000000000000000000000000000000000000000000000000000000000000000000000000000000000000000000000000000000492598568554973	loss
chr_24	479351	479450	100	25	94	0.265957446808511	11	474	0.0232067510548523	9	CG	0.00000000000000000142788158048576	loss
chr_24	482751	482850	100	77	260	0.296153846153846	44	1484	0.0296495956873315	7	CG	0.00000000000000000000000000000000000000000000000000000174098501483748	loss
chr_24	498251	498450	200	38	96	0.395833333333333	20	668	0.029940119760479	12	CG	0.00000000000000000000000000000000000188601022530387	loss
chr_24	503051	503150	100	20	21	0.952380952380952	1	52	0.0192307692307692	4	CG	0.00000000000000190034984760804	loss
chr_24	503351	503450	100	19	81	0.234567901234568	6	226	0.0265486725663717	9	CG	0.00000000460013421809643	loss
chr_24	504451	504550	100	23	83	0.27710843373494	24	600	0.04	4	CG	0.00000000000000155000920438609	loss
chr_24	504651	504750	100	11	46	0.239130434782609	6	226	0.0265486725663717	7	CG	0.0000000595578280892408	loss
chr_25	7752	7851	100	45	176	0.255681818181818	24	914	0.0262582056892779	11	CG	0.00000000000000000000000000000399554825461089	loss
chr_25	8152	8251	100	208	749	0.277703604806409	95	3170	0.0299684542586751	12	CG	0.00000000000000000000000000000000000000000000000000000000000000000000000000000000000000000000000000000000000000000113418749093059	loss
chr_25	13552	13651	100	148	483	0.306418219461698	70	1961	0.0356960734319225	17	CG	0.0000000000000000000000000000000000000000000000000000000000000000000000000000160408864896582	loss
chr_25	13852	13951	100	33	50	0.66	5	234	0.0213675213675214	7	CG	0.00000000000000000000000000000000377739681655634	loss
chr_25	14452	14651	200	65	144	0.451388888888889	17	773	0.0219922380336352	13	CG	0.000000000000000000000000000000000000000000000000000000000000255681207589479	loss
chr_25	16152	16251	100	13	39	0.333333333333333	6	287	0.0209059233449477	5	CG	0.00000000000000667295626421569	loss
chr_25	16952	17351	400	318	1012	0.314229249011858	219	7666	0.0285677015392643	60	CG	0.000000000000000000000000000000000000000000000000000000000000000000000000000000000000000000000000000000000000000000000000000000000000000000000000000000000000000000000000000000000000000000000000000000000000000000000000000000000000000000000000000000000000000000000000000000000476653381009793	loss
chr_25	83552	83651	100	14	50	0.28	6	338	0.0177514792899408	4	CG	0.00000000000000601159941886598	loss
chr_25	223052	223151	100	7	30	0.233333333333333	4	300	0.0133333333333333	5	CG	0.000000000171471825221813	loss
chr_25	238652	238851	200	27	81	0.333333333333333	66	2433	0.0271270036991369	9	CG	0.000000000000000000000000000000000000000000000184123598773043	loss
chr_25	239052	239151	100	12	30	0.4	5	204	0.0245098039215686	4	CG	0.000000000000161679243897825	loss
chr_25	240352	240451	100	72	185	0.389189189189189	59	1991	0.029633350075339	6	CG	0.00000000000000000000000000000000000000000000000000000000000000000000000000000000000014447207077514	loss
chr_25	494852	494951	100	18	38	0.473684210526316	2	78	0.0256410256410256	4	CG	0.00000000220607489538368	loss
chr_26	21697	21796	100	40	171	0.233918128654971	23	1018	0.0225933202357564	8	CG	0.0000000000000000000000000000056786261668322	loss
chr_26	22697	22796	100	39	62	0.629032258064516	12	483	0.0248447204968944	7	CG	0.0000000000000000000000000000000000000000000000000000536958463793875	loss
chr_26	22997	23196	200	222	412	0.538834951456311	61	2145	0.0284382284382284	18	CG	0.0000000000000000000000000000000000000000000000000000000000000000000000000000000000000000000000000000000000000000000000000000000000000000000000000000000000000000000000000000000000000000000000000000000635392470819921	loss
chr_26	23097	23196	100	172	272	0.632352941176471	43	1429	0.0300909727081875	10	CG	0.0000000000000000000000000000000000000000000000000000000000000000000000000000000000000000000000000000000000000000000000000000000000000000000000000000000000000000000234410999378535	loss
chr_26	23297	23396	100	189	531	0.355932203389831	145	6084	0.0238330046022354	8	CG	0.0000000000000000000000000000000000000000000000000000000000000000000000000000000000000000000000000000000000000000000000000000000000000000000000000000000000000000000000000000000000000000000000000000000000000000000000000000000000000000000000000000348677748927893	loss
chr_26	23497	23596	100	72	170	0.423529411764706	36	1570	0.0229299363057325	4	CG	0.00000000000000000000000000000000000000000000000000000000000000000000000000000000000000000000226209776844064	loss
chr_26	23797	23996	200	200	407	0.491400491400491	136	4477	0.0303774849229395	18	CG	0.00000000000000000000000000000000000000000000000000000000000000000000000000000000000000000000000000000000000000000000000000000000000000000000000000000000000000000000000000000000000000000000000000000000000000000000000000000000000000000000000000000000000000000000000000000586419187360061	loss
chr_26	24197	24296	100	102	334	0.305389221556886	206	6242	0.0330022428708747	19	CG	0.0000000000000000000000000000000000000000000000000000000000000000000000000000000000000000000000000000000000000000000671896384321727	loss
chr_26	80297	80396	100	60	223	0.269058295964126	130	4201	0.0309450130921209	7	CG	0.0000000000000000000000000000000000000000000000000000000000000000467171579781428	loss
chr_26	80497	80596	100	61	256	0.23828125	40	1672	0.0239234449760766	6	CG	0.000000000000000000000000000000000000000000000275918554943227	loss
chr_26	81197	81396	200	81	226	0.358407079646018	89	3666	0.0242771412984179	18	CG	0.0000000000000000000000000000000000000000000000000000000000000000000000000000000000000000000000000000000000000000000000000000524688368400311	loss
chr_26	82097	82196	100	7	27	0.259259259259259	1	212	0.00471698113207547	5	CG	0.00000000000493483174444329	loss
chr_26	84397	84496	100	20	58	0.344827586206897	32	1152	0.0277777777777778	6	CG	0.000000000000000000000000000000555246933468207	loss
chr_26	84797	84896	100	15	28	0.535714285714286	5	113	0.0442477876106195	4	CG	0.0000000000281572773606171	loss
chr_26	85397	85496	100	48	168	0.285714285714286	70	3149	0.0222292791362337	7	CG	0.0000000000000000000000000000000000000000000000000000000000000000000000109003971754018	loss
chr_26	85897	85996	100	12	31	0.387096774193548	4	162	0.0246913580246914	5	CG	0.0000000000227366159081431	loss
chr_26	87997	88096	100	88	166	0.530120481927711	25	887	0.028184892897407	5	CG	0.00000000000000000000000000000000000000000000000000000000000000000000000000000000193064325449214	loss
chr_26	88597	88796	200	164	446	0.367713004484305	48	1991	0.024108488196886	20	CG	0.0000000000000000000000000000000000000000000000000000000000000000000000000000000000000000000000000000000000000000000000437280792715851	loss
chr_26	89197	89296	100	34	71	0.47887323943662	11	352	0.03125	7	CG	0.000000000000000000000000000101793048942862	loss
chr_26	89797	89996	200	81	264	0.306818181818182	34	1081	0.0314523589269195	9	CG	0.000000000000000000000000000000000000000000000241769748174779	loss
chr_26	90497	90596	100	62	161	0.385093167701863	29	870	0.0333333333333333	6	CG	0.0000000000000000000000000000000000000000000000512010712688774	loss
chr_26	90997	91096	100	58	194	0.298969072164948	21	565	0.0371681415929204	4	CG	0.00000000000000000000000101027030789936	loss
chr_26	91697	91796	100	78	263	0.296577946768061	45	1476	0.0304878048780488	18	CG	0.00000000000000000000000000000000000000000000000000000738604769905165	loss
chr_26	92497	92596	100	26	103	0.252427184466019	14	531	0.0263653483992467	4	CG	0.0000000000000000074550570042816	loss
chr_26	160397	160496	100	12	42	0.285714285714286	6	373	0.0160857908847185	6	CG	0.000000000000000521635416049716	loss
chr_26	160997	161196	200	152	437	0.347826086956522	46	2220	0.0207207207207207	17	CG	0.000000000000000000000000000000000000000000000000000000000000000000000000000000000000000000000000000000000000000000000000000180908676673289	loss
chr_26	416497	416596	100	19	66	0.287878787878788	7	412	0.0169902912621359	5	CG	0.00000000000000000027436994788164	loss
chr_26	425897	425996	100	25	77	0.324675324675325	13	502	0.0258964143426295	4	CG	0.0000000000000000000000900335648565148	loss
chr_26	426197	426296	100	32	86	0.372093023255814	10	422	0.023696682464455	7	CG	0.0000000000000000000000000167060563639596	loss
chr_26	426697	426796	100	181	544	0.332720588235294	64	1850	0.0345945945945946	9	CG	0.00000000000000000000000000000000000000000000000000000000000000000000000000000000000000000689675471566661	loss
chr_26	426997	427096	100	173	558	0.310035842293907	142	4834	0.0293752585850228	19	CG	0.000000000000000000000000000000000000000000000000000000000000000000000000000000000000000000000000000000000000000000000000000000000000000000000000000000000000630312779871942	loss
chr_27	1183	1282	100	80	343	0.233236151603499	130	4003	0.0324756432675493	13	CG	0.0000000000000000000000000000000000000000000000000000000000000931096595327206	loss
chr_27	1583	1682	100	29	86	0.337209302325581	20	478	0.0418410041841004	6	CG	0.000000000000000000454543327385415	loss
chr_27	2183	2282	100	71	299	0.237458193979933	47	1563	0.0300703774792067	4	CG	0.0000000000000000000000000000000000000000374834738909775	loss
chr_27	10083	10182	100	12	50	0.24	5	225	0.0222222222222222	5	CG	0.0000000078316332249292	loss
chr_27	11283	11482	200	87	167	0.520958083832335	38	1508	0.0251989389920424	12	CG	0.00000000000000000000000000000000000000000000000000000000000000000000000000000000000000000000000000000000000000000000113745474489037	loss
chr_27	11683	11782	100	13	28	0.464285714285714	7	298	0.023489932885906	4	CG	0.0000000000000000000203012725349915	loss
chr_27	12283	12482	200	82	285	0.287719298245614	36	1486	0.0242261103633917	13	CG	0.0000000000000000000000000000000000000000000000000000000000132184463154291	loss
chr_27	14083	14182	100	140	496	0.282258064516129	176	5825	0.0302145922746781	7	CG	0.0000000000000000000000000000000000000000000000000000000000000000000000000000000000000000000000000000000000000000000000000000000000000338152458054449	loss
chr_27	14283	14382	100	19	48	0.395833333333333	16	285	0.056140350877193	6	CG	0.00000000000144527214325062	loss
chr_27	18183	18282	100	24	91	0.263736263736264	8	336	0.0238095238095238	8	CG	0.0000000000000148973654436945	loss
chr_27	18483	18582	100	20	51	0.392156862745098	3	206	0.0145631067961165	4	CG	0.0000000000000000346429054809569	loss
chr_27	18683	18782	100	45	120	0.375	22	670	0.0328358208955224	12	CG	0.0000000000000000000000000000000000529462224751279	loss
chr_27	18783	18882	100	16	29	0.551724137931034	5	162	0.0308641975308642	4	CG	0.000000000000000185687202967909	loss
chr_27	18983	19082	100	138	472	0.292372881355932	156	5729	0.0272298830511433	6	CG	0.0000000000000000000000000000000000000000000000000000000000000000000000000000000000000000000000000000000000000000000000000000000000000000000000000000867332976533597	loss
chr_27	19183	19282	100	45	85	0.529411764705882	19	576	0.0329861111111111	5	CG	0.0000000000000000000000000000000000000000000000552410169014	loss
chr_27	19383	19482	100	75	183	0.409836065573771	20	705	0.0283687943262411	14	CG	0.000000000000000000000000000000000000000000000000104432901392964	loss
chr_27	20383	20482	100	35	95	0.368421052631579	30	837	0.03584229390681	4	CG	0.00000000000000000000000000000000297875423410529	loss
chr_27	21983	22182	200	103	333	0.309309309309309	40	1092	0.0366300366300366	25	CG	0.0000000000000000000000000000000000000000000000270608914064784	loss
chr_27	60283	60482	200	78	234	0.333333333333333	48	1774	0.0270574971815107	18	CG	0.00000000000000000000000000000000000000000000000000000000000000000000000032788014663788	loss
chr_27	73483	73582	100	42	167	0.251497005988024	7	216	0.0324074074074074	13	CG	0.000000000214953848965508	loss
chr_27	75283	75382	100	27	91	0.296703296703297	15	482	0.0311203319502075	8	CG	0.000000000000000000634555714673461	loss
chr_27	75483	75582	100	341	1293	0.263727764887858	280	8710	0.0321469575200918	16	CG	0.000000000000000000000000000000000000000000000000000000000000000000000000000000000000000000000000000000000000000000000000000000000000000000000000000000000000000000000000000000000000000000000000000000000000000000000000000000000204601301428531	loss
chr_27	76083	76282	200	1037	3188	0.325282308657465	600	23701	0.0253153875363909	38	CG	0	loss
chr_27	76583	76682	100	15	36	0.416666666666667	7	236	0.0296610169491525	4	CG	0.00000000000000261109294224796	loss
chr_27	173883	174182	300	150	452	0.331858407079646	152	5097	0.0298214636060428	46	CG	0.0000000000000000000000000000000000000000000000000000000000000000000000000000000000000000000000000000000000000000000000000000000000000000000000000000000000000000351043586659498	loss
chr_27	174383	174582	200	50	182	0.274725274725275	46	1655	0.0277945619335347	19	CG	0.0000000000000000000000000000000000000000000016918802158336	loss
chr_27	174483	174582	100	29	129	0.224806201550388	23	1071	0.0214752567693744	11	CG	0.0000000000000000000000000131126020552421	loss
chr_27	174683	174782	100	9	30	0.3	9	256	0.03515625	5	CG	0.0000000169333266168935	loss
chr_27	241683	241782	100	17	74	0.22972972972973	11	526	0.0209125475285171	7	CG	0.00000000000000188433742533931	loss
chr_28	221301	221400	100	8	30	0.266666666666667	9	331	0.027190332326284	5	CG	0.00000000329723757120189	loss
chr_28	221501	221600	100	36	113	0.31858407079646	25	994	0.0251509054325956	10	CG	0.0000000000000000000000000000000000000425136920816489	loss
chr_28	222101	222200	100	62	91	0.681318681318681	6	389	0.0154241645244216	7	CG	0.0000000000000000000000000000000000000000000000000000000000049859057119138	loss
chr_28	222501	222600	100	17	74	0.22972972972973	15	892	0.0168161434977578	7	CG	0.00000000000000000000011412166270411	loss
chr_28	223201	223300	100	14	41	0.341463414634146	1	203	0.00492610837438424	5	CG	0.000000000000000345130206056971	loss
chr_28	223601	223800	200	70	163	0.429447852760736	18	793	0.0226986128625473	17	CG	0.00000000000000000000000000000000000000000000000000000000000945323799770666	loss
chr_28	224101	224200	100	16	66	0.242424242424242	14	740	0.0189189189189189	7	CG	0.0000000000000000000523076802016673	loss
chr_28	224301	224400	100	11	37	0.297297297297297	10	274	0.0364963503649635	6	CG	0.00000000320042155548917	loss
chr_28	240601	240700	100	37	141	0.26241134751773	15	782	0.0191815856777494	10	CG	0.00000000000000000000000000000153168684535001	loss
chr_28	329001	329100	100	11	40	0.275	2	153	0.0130718954248366	5	CG	0.00000000429815513263917	loss
chr_28	384301	384600	300	178	410	0.434146341463415	100	4544	0.0220070422535211	16	CG	0.0000000000000000000000000000000000000000000000000000000000000000000000000000000000000000000000000000000000000000000000000000000000000000000000000000000000000000000000000000000000000000000000000000000000000000000000000000000000000000000000000000000000000000000000459907824793508	loss
chr_28	384501	384600	100	78	160	0.4875	50	1805	0.0277008310249307	5	CG	0.000000000000000000000000000000000000000000000000000000000000000000000000000000000000000000000000000000000000000270701963133922	loss
chr_28	384701	384800	100	32	105	0.304761904761905	16	657	0.0243531202435312	6	CG	0.000000000000000000000000000727849079372175	loss
chr_28	385401	385500	100	70	200	0.35	81	3295	0.0245827010622155	5	CG	0.000000000000000000000000000000000000000000000000000000000000000000000000000000000000000000000000000000000210442128408817	loss
chr_28	386101	386200	100	140	346	0.404624277456647	177	6478	0.0273232479160235	6	CG	0.0000000000000000000000000000000000000000000000000000000000000000000000000000000000000000000000000000000000000000000000000000000000000000000000000000000000000000000000000000000000000000000000000000000000000000000000000000000000000188154332757702	loss
chr_28	386301	386400	100	58	254	0.228346456692913	123	5251	0.0234241096933917	6	CG	0.0000000000000000000000000000000000000000000000000000000000000000000000433468988201287	loss
chr_28	386901	387000	100	126	331	0.380664652567976	185	5553	0.0333153250495228	14	CG	0.00000000000000000000000000000000000000000000000000000000000000000000000000000000000000000000000000000000000000000000000000000000000000000000000000000000000000000000770002270583714	loss
chr_28	387201	387500	300	220	562	0.391459074733096	297	10862	0.0273430307494016	27	CG	0	loss
chr_29	15184	15283	100	18	38	0.473684210526316	1	123	0.00813008130081301	5	CG	0.00000000000000905628961365922	loss
chr_29	33884	33983	100	91	364	0.25	95	2892	0.0328492392807746	5	CG	0.00000000000000000000000000000000000000000000000000000000000000432429651116274	loss
chr_29	40184	40283	100	76	192	0.395833333333333	8	409	0.019559902200489	7	CG	0.0000000000000000000000000000000000443670430424301	loss
chr_29	40484	40783	300	487	1109	0.439134355275023	190	6419	0.029599626109986	17	CG	0	loss
chr_29	40684	40783	100	66	178	0.370786516853933	57	2143	0.026598226784881	7	CG	0.000000000000000000000000000000000000000000000000000000000000000000000000000000000000080669722401281	loss
chr_29	40884	40983	100	215	547	0.393053016453382	98	3351	0.0292450014920919	8	CG	0.000000000000000000000000000000000000000000000000000000000000000000000000000000000000000000000000000000000000000000000000000000000000000000000000000000000000000000000000000000000000000250012163290689	loss
chr_29	42084	42183	100	35	144	0.243055555555556	3	94	0.0319148936170213	5	CG	0.0000140124081858155	loss
chr_29	42284	42383	100	190	647	0.293663060278207	126	4085	0.0308445532435741	8	CG	0.000000000000000000000000000000000000000000000000000000000000000000000000000000000000000000000000000000000000000000000000000000000000000739517448215715	loss
chr_29	42684	42983	300	661	2261	0.29234851835471	183	7764	0.0235703245749614	21	CG	0	loss
chr_29	42884	42983	100	150	538	0.278810408921933	46	1799	0.0255697609783213	8	CG	0.00000000000000000000000000000000000000000000000000000000000000000000000000011520057025115	loss
chr_29	43084	43183	100	155	670	0.23134328358209	56	2112	0.0265151515151515	12	CG	0.0000000000000000000000000000000000000000000000000000000000000000000993530345075296	loss
chr_29	45784	45883	100	71	203	0.349753694581281	28	1336	0.0209580838323353	9	CG	0.000000000000000000000000000000000000000000000000000000000000000000000241324939458501	loss
chr_29	47184	47283	100	18	76	0.236842105263158	4	464	0.00862068965517241	6	CG	0.0000000000000000000145339784179308	loss
chr_29	48484	48583	100	12	41	0.292682926829268	6	253	0.0237154150197628	7	CG	0.000000000029856439542245	loss
chr_29	96484	96683	200	91	169	0.538461538461538	118	3935	0.029987293519695	9	CG	0.00000000000000000000000000000000000000000000000000000000000000000000000000000000000000000000000000000000000000000000000000000000000000000000000000000000000000000000000000000000000000000000156471173834993	loss
chr_29	105884	107283	1400	1173	3139	0.373685887225231	1504	57443	0.0261824765419633	205	CG	0	loss
chr_29	107184	107283	100	97	349	0.277936962750716	203	7150	0.0283916083916084	12	CG	0.000000000000000000000000000000000000000000000000000000000000000000000000000000000000000000000000000000000000000000000123255861782704	loss
chr_29	107384	107483	100	80	259	0.308880308880309	180	7551	0.0238379022646007	21	CG	0.00000000000000000000000000000000000000000000000000000000000000000000000000000000000000000000000000000000000000000000000000000000000000000105233941966084	loss
chr_29	107484	107583	100	119	390	0.305128205128205	302	11615	0.0260008609556608	18	CG	0.000000000000000000000000000000000000000000000000000000000000000000000000000000000000000000000000000000000000000000000000000000000000000000000000000000000000000000000000000000000000000000000585452699487559	loss
chr_29	107684	107783	100	72	283	0.254416961130742	128	5189	0.0246675660050106	21	CG	0.0000000000000000000000000000000000000000000000000000000000000000000000000000000000000000634957040483623	loss
chr_29	108584	108683	100	66	241	0.273858921161826	111	4342	0.0255642561031783	9	CG	0.00000000000000000000000000000000000000000000000000000000000000000000000000000000000660543066478408	loss
chr_29	110084	110183	100	30	94	0.319148936170213	23	850	0.0270588235294118	4	CG	0.000000000000000000000000000000290247020950715	loss
chr_29	110984	111083	100	60	193	0.310880829015544	90	4400	0.0204545454545455	18	CG	0.00000000000000000000000000000000000000000000000000000000000000000000000000000000000000000000000000000000000106123963089441	loss
chr_29	111284	111483	200	118	357	0.330532212885154	93	3403	0.0273288275051425	23	CG	0.00000000000000000000000000000000000000000000000000000000000000000000000000000000000000000000000000000000000000000000000000308112203865063	loss
chr_29	111384	111483	100	51	117	0.435897435897436	19	752	0.0252659574468085	8	CG	0.00000000000000000000000000000000000000000000000000105894129709684	loss
chr_29	111584	111683	100	62	87	0.71264367816092	4	323	0.0123839009287926	6	CG	0.000000000000000000000000000000000000000000000000000000112972372152905	loss
chr_29	111884	111983	100	36	112	0.321428571428571	41	1773	0.0231246474901297	6	CG	0.0000000000000000000000000000000000000000000000000000134563251764561	loss
chr_29	112084	112183	100	56	218	0.256880733944954	71	2911	0.024390243902439	22	CG	0.00000000000000000000000000000000000000000000000000000000000000928908144177774	loss
chr_29	166884	166983	100	18	65	0.276923076923077	19	477	0.039832285115304	9	CG	0.0000000000013357282534405	loss
chr_29	167184	167283	100	14	58	0.241379310344828	4	131	0.0305343511450382	4	CG	0.00000537329534426945	loss
chr_29	170184	170283	100	9	40	0.225	0	67	0	5	CG	0.0000502802964757253	loss
chr_29	170684	170783	100	16	40	0.4	3	150	0.02	8	CG	0.00000000000126273323638988	loss
chr_29	170884	170983	100	30	83	0.36144578313253	6	175	0.0342857142857143	8	CG	0.00000000000160325260204364	loss
chr_29	171084	171183	100	205	613	0.33442088091354	77	2750	0.028	13	CG	0.0000000000000000000000000000000000000000000000000000000000000000000000000000000000000000000000000000000000000000000000000000000000000181371700773715	loss
chr_29	171184	171283	100	44	153	0.287581699346405	15	530	0.0283018867924528	8	CG	0.0000000000000000000000124479715171264	loss
chr_29	171384	171483	100	289	529	0.546313799621928	102	3958	0.0257705912076806	5	CG	0	loss
chr_29	171684	171783	100	118	358	0.329608938547486	72	1696	0.0424528301886792	13	CG	0.00000000000000000000000000000000000000000000000000000000000000011137974795219	loss
chr_29	171884	171983	100	150	314	0.477707006369427	64	1991	0.0321446509291813	7	CG	0.0000000000000000000000000000000000000000000000000000000000000000000000000000000000000000000000000000000000000000000000000000000000000000000301961624895354	loss
chr_29	172584	172683	100	22	51	0.431372549019608	31	853	0.0363423212192263	6	CG	0.000000000000000000000000000000321452892814273	loss
chr_29	246784	246883	100	16	37	0.432432432432432	12	290	0.0413793103448276	5	CG	0.00000000000000146224206819502	loss
chr_29	334784	334883	100	9	33	0.272727272727273	16	451	0.0354767184035477	4	CG	0.00000000301125084685711	loss
chr_29	340784	340983	200	28	81	0.345679012345679	10	297	0.0336700336700337	11	CG	0.00000000000000015748352480425	loss
chr_29	340884	340983	100	16	37	0.432432432432432	7	158	0.0443037974683544	5	CG	0.0000000000494460317400354	loss
chr_29	341084	341183	100	35	99	0.353535353535354	19	765	0.0248366013071895	4	CG	0.000000000000000000000000000000000000915067901976706	loss
chr_29	341384	341483	100	87	123	0.707317073170732	16	511	0.0313111545988258	11	CG	0.0000000000000000000000000000000000000000000000000000000000000000000000000656819658621539	loss
chr_29	342284	342383	100	78	208	0.375	17	401	0.0423940149625935	6	CG	0.00000000000000000000000001151838844773	loss
chr_3	877	976	100	40	97	0.412371134020619	27	729	0.037037037037037	12	CG	0.000000000000000000000000000000000000839145039634346	loss
chr_3	1077	1176	100	60	123	0.48780487804878	42	1899	0.0221169036334913	12	CG	0.000000000000000000000000000000000000000000000000000000000000000000000000000000000000000000000000000000000000000000466354071707083	loss
chr_3	4177	4276	100	37	115	0.321739130434783	37	1617	0.0228818800247372	4	CG	0.000000000000000000000000000000000000000000000000000146704881069733	loss
chr_3	4477	4576	100	31	121	0.256198347107438	6	210	0.0285714285714286	8	CG	0.000000000271374518057867	loss
chr_3	4677	4776	100	107	339	0.315634218289086	83	2956	0.0280784844384303	18	CG	0.00000000000000000000000000000000000000000000000000000000000000000000000000000000000000000000000000000510334491124484	loss
chr_3	6277	6576	300	163	631	0.258320126782884	85	3346	0.025403466826061	30	CG	0.00000000000000000000000000000000000000000000000000000000000000000000000000000000000000000000000000000000000181066549231064	loss
chr_3	6777	6876	100	114	297	0.383838383838384	44	1384	0.0317919075144509	6	CG	0.000000000000000000000000000000000000000000000000000000000000000000000000000000714690253667797	loss
chr_3	88177	88276	100	15	59	0.254237288135593	12	540	0.0222222222222222	11	CG	0.000000000000000431234675940142	loss
chr_3	88777	88876	100	12	31	0.387096774193548	7	223	0.031390134529148	4	CG	0.00000000000199317753824218	loss
chr_3	89177	89276	100	13	50	0.26	6	360	0.0166666666666667	5	CG	0.0000000000000205436083634792	loss
chr_3	89577	89676	100	39	67	0.582089552238806	10	475	0.0210526315789474	5	CG	0.0000000000000000000000000000000000000000000000000185778766901333	loss
chr_3	90577	90676	100	79	285	0.27719298245614	35	902	0.0388026607538803	5	CG	0.0000000000000000000000000000000187888070531309	loss
chr_3	90977	91076	100	172	287	0.599303135888502	88	2079	0.0423280423280423	7	CG	0.000000000000000000000000000000000000000000000000000000000000000000000000000000000000000000000000000000000000000000000000000000000000000000000000000000000000000000000000000000520096014060196	loss
chr_3	91177	91276	100	66	185	0.356756756756757	26	786	0.0330788804071247	7	CG	0.0000000000000000000000000000000000000000220798913999302	loss
chr_3	91277	91376	100	106	360	0.294444444444444	49	1829	0.0267905959540733	10	CG	0.000000000000000000000000000000000000000000000000000000000000000000000000997451292359749	loss
chr_3	91477	91576	100	34	77	0.441558441558442	16	638	0.0250783699059561	6	CG	0.0000000000000000000000000000000000000000188626117619518	loss
chr_3	92177	92276	100	39	100	0.39	11	461	0.0238611713665944	11	CG	0.000000000000000000000000000000386190235637126	loss
chr_3	92677	92776	100	37	102	0.362745098039216	15	619	0.024232633279483	6	CG	0.000000000000000000000000000000000314555445056826	loss
chr_3	93577	93676	100	10	33	0.303030303030303	8	245	0.0326530612244898	4	CG	0.00000000337253119729166	loss
chr_3	105177	105276	100	14	32	0.4375	30	949	0.0316122233930453	5	CG	0.00000000000000000000000000158687031858881	loss
chr_3	105877	105976	100	22	51	0.431372549019608	8	420	0.019047619047619	5	CG	0.0000000000000000000000000000078699015380376	loss
chr_3	106077	106176	100	32	86	0.372093023255814	39	1137	0.0343007915567282	10	CG	0.0000000000000000000000000000000000000684324046642714	loss
chr_3	107577	107676	100	52	216	0.240740740740741	46	1939	0.0237235688499226	19	CG	0.0000000000000000000000000000000000000000000000191075270646311	loss
chr_3	107877	107976	100	49	206	0.237864077669903	66	2228	0.0296229802513465	16	CG	0.0000000000000000000000000000000000000000416250245870093	loss
chr_3	109877	109976	100	21	79	0.265822784810127	17	956	0.0177824267782427	11	CG	0.0000000000000000000000000000304558642467482	loss
chr_3	115677	115876	200	41	144	0.284722222222222	27	715	0.0377622377622378	13	CG	0.0000000000000000000000190443858205052	loss
chr_3	116177	116276	100	46	190	0.242105263157895	29	1154	0.0251299826689775	7	CG	0.00000000000000000000000000000000254596519195615	loss
chr_3	187177	187276	100	21	76	0.276315789473684	4	244	0.0163934426229508	6	CG	0.000000000000195362640669059	loss
chr_3	258577	258676	100	8	26	0.307692307692308	7	164	0.0426829268292683	4	CG	0.00000330983481323251	loss
chr_3	260677	260776	100	25	62	0.403225806451613	10	279	0.03584229390681	4	CG	0.00000000000000000843528941885802	loss
chr_3	383377	383476	100	23	89	0.258426966292135	6	467	0.012847965738758	4	CG	0.00000000000000000000182225998788209	loss
chr_3	383677	383776	100	22	25	0.88	4	172	0.0232558139534884	4	CG	0.0000000000000000000000000000000487281425982211	loss
chr_3	384377	384476	100	11	38	0.289473684210526	14	701	0.0199714693295292	4	CG	0.000000000000000000467071176233336	loss
chr_3	631477	631676	200	14	53	0.264150943396226	26	672	0.0386904761904762	8	CG	0.00000000000508261529656658	loss
chr_3	632077	632176	100	13	25	0.52	13	210	0.0619047619047619	5	CG	0.00000000000578876505367059	loss
chr_3	654177	654276	100	6	23	0.260869565217391	3	315	0.00952380952380952	4	CG	0.000000000000567514922416812	loss
chr_3	695777	695976	200	62	218	0.284403669724771	42	1403	0.029935851746258	21	CG	0.000000000000000000000000000000000000000000000750665642975741	loss
chr_3	922277	922376	100	11	35	0.314285714285714	2	39	0.0512820512820513	4	CG	0.00299454590348922	loss
chr_3	922477	922576	100	9	30	0.3	5	118	0.0423728813559322	6	CG	0.0000169045756837656	loss
chr_3	958677	958876	200	23	65	0.353846153846154	16	320	0.05	8	CG	0.000000000000157310647970924	loss
chr_3	966377	966476	100	29	47	0.617021276595745	11	293	0.037542662116041	6	CG	0.00000000000000000000000000000396986799955425	loss
chr_3	969477	969576	100	7	26	0.269230769230769	9	227	0.039647577092511	4	CG	0.00000533395742681719	loss
chr_3	970177	970276	100	36	78	0.461538461538462	16	667	0.0239880059970015	7	CG	0.000000000000000000000000000000000000000000000223845209842346	loss
chr_3	970377	970476	100	10	30	0.333333333333333	24	478	0.0502092050209205	5	CG	0.00000000190733138978638	loss
chr_3	971977	972076	100	22	70	0.314285714285714	28	965	0.0290155440414508	7	CG	0.00000000000000000000000000922469249637588	loss
chr_3	976177	976276	100	61	151	0.403973509933775	29	1060	0.0273584905660377	6	CG	0.000000000000000000000000000000000000000000000000000000000000834272110214091	loss
chr_3	976777	976976	200	72	299	0.240802675585284	52	2004	0.0259481037924152	21	CG	0.0000000000000000000000000000000000000000000000000000765144876380289	loss
chr_3	977377	977476	100	63	231	0.272727272727273	49	1505	0.0325581395348837	16	CG	0.000000000000000000000000000000000000000000317655768024201	loss
chr_3	977877	977976	100	33	86	0.383720930232558	26	1117	0.0232766338406446	6	CG	0.000000000000000000000000000000000000000000000000059116603548827	loss
chr_3	978377	978476	100	82	215	0.381395348837209	44	1657	0.0265540132770066	13	CG	0.00000000000000000000000000000000000000000000000000000000000000000000000000000000000183051280850264	loss
chr_3	980477	980576	100	10	35	0.285714285714286	3	188	0.0159574468085106	4	CG	0.000000000439588880205924	loss
chr_3	1030677	1030776	100	13	31	0.419354838709677	2	159	0.0125786163522013	5	CG	0.0000000000000184808949032691	loss
chr_3	1032177	1032276	100	19	47	0.404255319148936	6	170	0.0352941176470588	6	CG	0.00000000000267614162457157	loss
chr_3	1032677	1032776	100	35	113	0.309734513274336	16	474	0.0337552742616034	6	CG	0.0000000000000000000109831471450735	loss
chr_3	1033077	1033176	100	5	22	0.227272727272727	6	246	0.024390243902439	4	CG	0.00000441583897087472	loss
chr_3	1033577	1033676	100	9	41	0.219512195121951	9	534	0.0168539325842697	5	CG	0.000000000000800007671426034	loss
chr_3	1039877	1039976	100	34	129	0.263565891472868	23	649	0.0354391371340524	10	CG	0.000000000000000000141284146877192	loss
chr_3	1040277	1040576	300	212	506	0.41897233201581	96	3947	0.0243222700785407	29	CG	0.00000000000000000000000000000000000000000000000000000000000000000000000000000000000000000000000000000000000000000000000000000000000000000000000000000000000000000000000000000000000000000000000000000000000000000000000000000000000000000000796007240063605	loss
chr_3	1040477	1040576	100	86	213	0.403755868544601	36	1346	0.0267459138187221	15	CG	0.0000000000000000000000000000000000000000000000000000000000000000000000000000000281920966963564	loss
chr_3	1040677	1040776	100	24	106	0.226415094339623	8	405	0.0197530864197531	8	CG	0.00000000000000647000589491245	loss
chr_3	1091177	1091276	100	29	88	0.329545454545455	7	609	0.0114942528735632	6	CG	0.00000000000000000000000000000000000378335431644725	loss
chr_3	1267277	1267376	100	49	213	0.230046948356808	37	1260	0.0293650793650794	19	CG	0.00000000000000000000000000000117052486168642	loss
chr_3	1268277	1268376	100	29	70	0.414285714285714	15	605	0.0247933884297521	4	CG	0.0000000000000000000000000000000000137899475161032	loss
chr_3	1271977	1272076	100	16	46	0.347826086956522	2	82	0.024390243902439	4	CG	0.000000457744077202934	loss
chr_3	1273377	1273476	100	46	105	0.438095238095238	14	441	0.0317460317460317	5	CG	0.0000000000000000000000000000000093371399420031	loss
chr_3	1273777	1273876	100	32	83	0.385542168674699	9	293	0.0307167235494881	6	CG	0.0000000000000000000725587306995939	loss
chr_3	1273977	1274076	100	58	128	0.453125	24	645	0.0372093023255814	7	CG	0.0000000000000000000000000000000000000000000568509098964146	loss
chr_3	1274277	1274376	100	25	101	0.247524752475248	23	963	0.023883696780893	8	CG	0.00000000000000000000000101471895978365	loss
chr_3	1274577	1274776	200	50	80	0.625	11	335	0.0328358208955224	11	CG	0.0000000000000000000000000000000000000000701106609312743	loss
chr_3	1275077	1275276	200	45	140	0.321428571428571	54	1984	0.0272177419354839	15	CG	0.00000000000000000000000000000000000000000000000000000000599026736953405	loss
chr_3	1275577	1275676	100	18	53	0.339622641509434	6	245	0.0244897959183673	4	CG	0.0000000000000249334271020024	loss
chr_3	1276577	1276676	100	31	89	0.348314606741573	15	440	0.0340909090909091	8	CG	0.00000000000000000000117865417979658	loss
chr_3	1276877	1277176	300	155	494	0.313765182186235	66	2541	0.025974025974026	26	CG	0.0000000000000000000000000000000000000000000000000000000000000000000000000000000000000000000000000000000000000011341785659493	loss
chr_3	1277077	1277176	100	39	111	0.351351351351351	17	649	0.0261941448382126	6	CG	0.00000000000000000000000000000000150371940977651	loss
chr_3	1277277	1277376	100	78	273	0.285714285714286	48	1584	0.0303030303030303	16	CG	0.00000000000000000000000000000000000000000000000000000850287982194106	loss
chr_3	1278677	1278976	300	308	463	0.665226781857451	37	1650	0.0224242424242424	45	CG	0.0000000000000000000000000000000000000000000000000000000000000000000000000000000000000000000000000000000000000000000000000000000000000000000000000000000000000000000000000000000000000000000000000000000000000000000000000000000000000000000001143767027521	loss
chr_3	1278877	1278976	100	42	134	0.313432835820896	21	856	0.0245327102803738	15	CG	0.000000000000000000000000000000000000660818527087985	loss
chr_3	1279077	1279176	100	20	71	0.28169014084507	14	367	0.0381471389645777	4	CG	0.0000000000025351520038733	loss
chr_3	1424777	1424876	100	19	67	0.283582089552239	12	395	0.030379746835443	5	CG	0.0000000000000221745060099995	loss
chr_3	1434477	1434576	100	87	212	0.410377358490566	45	1565	0.0287539936102236	13	CG	0.00000000000000000000000000000000000000000000000000000000000000000000000000000000000000193338784214852	loss
chr_3	1434977	1435076	100	62	213	0.291079812206573	105	3875	0.0270967741935484	8	CG	0.000000000000000000000000000000000000000000000000000000000000000000000000000000145330856851346	loss
chr_3	1435177	1435276	100	45	76	0.592105263157895	26	1164	0.0223367697594502	7	CG	0.000000000000000000000000000000000000000000000000000000000000000000000000000000000000000000000103367644704613	loss
chr_3	1435677	1435776	100	6	23	0.260869565217391	11	324	0.0339506172839506	4	CG	0.0000011406038687088	loss
chr_3	1443977	1444076	100	43	102	0.42156862745098	57	2429	0.023466447097571	7	CG	0.00000000000000000000000000000000000000000000000000000000000000000000000000000000000000000244785087939196	loss
chr_3	1444477	1444576	100	16	64	0.25	33	1310	0.0251908396946565	6	CG	0.00000000000000000000388609702462636	loss
chr_3	1451977	1452576	600	221	363	0.608815426997245	157	6610	0.0237518910741301	45	CG	0	loss
chr_3	1452477	1452576	100	56	57	0.982456140350877	22	578	0.0380622837370242	5	CG	0.0000000000000000000000000000000000000000000000000000000000000000000000000000000000000000000000845161159536247	loss
chr_3	1452677	1452776	100	49	108	0.453703703703704	17	731	0.0232558139534884	7	CG	0.00000000000000000000000000000000000000000000000000000705629860870799	loss
chr_3	1452877	1452976	100	59	165	0.357575757575758	65	2307	0.0281751192024274	8	CG	0.00000000000000000000000000000000000000000000000000000000000000000000000000000950988865747211	loss
chr_30	2356	2455	100	50	153	0.326797385620915	14	442	0.0316742081447964	10	CG	0.00000000000000000000000457578174253402	loss
chr_30	2756	2855	100	44	58	0.758620689655172	13	335	0.0388059701492537	4	CG	0.00000000000000000000000000000000000000000000016177392617169	loss
chr_30	3056	3155	100	42	56	0.75	2	149	0.0134228187919463	5	CG	0.00000000000000000000000000000399554825461089	loss
chr_30	3956	4055	100	24	45	0.533333333333333	2	114	0.0175438596491228	7	CG	0.00000000000000285457500133204	loss
chr_30	4256	4355	100	31	48	0.645833333333333	2	99	0.0202020202020202	6	CG	0.000000000000000019415839374418	loss
chr_30	13956	14055	100	10	44	0.227272727272727	4	174	0.0229885057471264	4	CG	0.00000081363226184415	loss
chr_30	16656	16755	100	11	38	0.289473684210526	6	236	0.0254237288135593	7	CG	0.000000000417770241816713	loss
chr_30	17156	17255	100	41	86	0.476744186046512	10	315	0.0317460317460317	11	CG	0.000000000000000000000000000760853019339863	loss
chr_30	17556	17655	100	374	1578	0.237008871989861	454	17232	0.0263463324048282	15	CG	0	loss
chr_30	17956	18055	100	51	163	0.312883435582822	22	822	0.0267639902676399	7	CG	0.00000000000000000000000000000000000066229686196096	loss
chr_30	18456	18655	200	46	169	0.272189349112426	25	1102	0.0226860254083485	21	CG	0.00000000000000000000000000000000000000322276645467371	loss
chr_30	23356	23455	100	107	392	0.272959183673469	119	4260	0.0279342723004695	9	CG	0.000000000000000000000000000000000000000000000000000000000000000000000000000000000000000000000000000000902104342411212	loss
chr_30	23756	23855	100	186	784	0.237244897959184	181	6173	0.0293212376478212	14	CG	0.00000000000000000000000000000000000000000000000000000000000000000000000000000000000000000000000000000000000000000000000000000000000391667140539203	loss
chr_30	23956	24055	100	93	341	0.272727272727273	32	964	0.033195020746888	13	CG	0.0000000000000000000000000000000000000671820087797138	loss
chr_30	24156	24255	100	440	1388	0.31700288184438	197	6350	0.0310236220472441	13	CG	0.0000000000000000000000000000000000000000000000000000000000000000000000000000000000000000000000000000000000000000000000000000000000000000000000000000000000000000000000000000000000000000000000000000000000000000000000000000000000000000000000000000000000000000000000000000601811746290505	loss
chr_30	24256	24355	100	737	3010	0.24485049833887	514	17693	0.0290510371333296	18	CG	0	loss
chr_30	24456	24555	100	150	190	0.789473684210526	23	596	0.0385906040268456	8	CG	0.0000000000000000000000000000000000000000000000000000000000000000000000000000000000000000000000000000000279043237348197	loss
chr_30	24656	24755	100	34	123	0.276422764227642	30	616	0.0487012987012987	4	CG	0.000000000000000303893558804243	loss
chr_30	27056	27155	100	65	278	0.233812949640288	63	2377	0.0265039966344131	4	CG	0.000000000000000000000000000000000000000000000000000288356334229639	loss
chr_30	30156	30255	100	41	97	0.422680412371134	15	359	0.0417827298050139	7	CG	0.00000000000000000000000525256981381245	loss
chr_30	30756	30855	100	6	20	0.3	4	133	0.0300751879699248	4	CG	0.00000538377819702243	loss
chr_30	32056	32155	100	28	113	0.247787610619469	5	340	0.0147058823529412	7	CG	0.000000000000000183018450939346	loss
chr_30	39556	39655	100	24	85	0.282352941176471	13	634	0.0205047318611987	4	CG	0.00000000000000000000000155101822818029	loss
chr_30	158856	159055	200	81	295	0.274576271186441	51	1689	0.0301953818827709	13	CG	0.00000000000000000000000000000000000000000000000000000442230050363037	loss
chr_30	236756	236855	100	16	34	0.470588235294118	3	121	0.0247933884297521	4	CG	0.00000000000285719026353157	loss
chr_31	17054	17153	100	6	25	0.24	4	129	0.0310077519379845	5	CG	0.000104979166531157	loss
chr_31	19554	19653	100	102	444	0.22972972972973	93	3206	0.029008109794136	15	CG	0.00000000000000000000000000000000000000000000000000000000000000000000440479775984761	loss
chr_31	21654	21753	100	13	55	0.236363636363636	16	556	0.0287769784172662	8	CG	0.00000000000561995290007421	loss
chr_31	22554	22753	200	213	602	0.353820598006645	55	2082	0.026416906820365	16	CG	0.0000000000000000000000000000000000000000000000000000000000000000000000000000000000000000000000000000000000000000000000000212882411170167	loss
chr_31	23254	23353	100	32	107	0.299065420560748	52	1952	0.0266393442622951	9	CG	0.000000000000000000000000000000000000000000193582346817533	loss
chr_31	23454	23553	100	21	79	0.265822784810127	72	2202	0.0326975476839237	10	CG	0.0000000000000000000000010950551458238	loss
chr_31	23654	23753	100	93	353	0.263456090651558	180	6113	0.029445444135449	24	CG	0.00000000000000000000000000000000000000000000000000000000000000000000000000000000000000000000000000114114199602034	loss
chr_31	23854	23953	100	68	246	0.276422764227642	72	2017	0.0356965790778384	21	CG	0.000000000000000000000000000000000000000000000000338797054984727	loss
chr_31	24054	24153	100	38	69	0.550724637681159	21	541	0.0388170055452865	11	CG	0.0000000000000000000000000000000000000000161435743161903	loss
chr_31	24254	24353	100	46	84	0.547619047619048	19	344	0.0552325581395349	8	CG	0.0000000000000000000000000000284055855284845	loss
chr_31	24454	24553	100	61	225	0.271111111111111	115	3084	0.0372892347600519	6	CG	0.00000000000000000000000000000000000000000000000000435573566738428	loss
chr_31	24954	25153	200	109	311	0.35048231511254	84	2102	0.0399619410085633	17	CG	0.00000000000000000000000000000000000000000000000000000000000000000000000000000110827569938123	loss
chr_31	25054	25153	100	68	243	0.279835390946502	65	1695	0.0383480825958702	10	CG	0.0000000000000000000000000000000000000000000905677768048521	loss
chr_31	25254	25353	100	46	102	0.450980392156863	37	1040	0.0355769230769231	9	CG	0.0000000000000000000000000000000000000000000000000000272864911045422	loss
chr_31	25554	25853	300	101	209	0.483253588516746	97	2566	0.0378020265003897	20	CG	0.000000000000000000000000000000000000000000000000000000000000000000000000000000000000000000000000000000000000000000000000000000401479979139243	loss
chr_31	26054	26253	200	56	93	0.602150537634409	78	1603	0.0486587648159701	15	CG	0.000000000000000000000000000000000000000000000000000000000000000000000000000000000608380489586853	loss
chr_31	26154	26253	100	26	40	0.65	10	362	0.0276243093922652	6	CG	0.00000000000000000000000000000000000000802664193372675	loss
chr_31	26354	26453	100	24	96	0.25	20	634	0.0315457413249211	13	CG	0.0000000000000000659466087864422	loss
chr_31	26654	26753	100	23	77	0.298701298701299	11	436	0.0252293577981651	7	CG	0.000000000000000000774485493856931	loss
chr_31	26854	26953	100	43	126	0.341269841269841	33	807	0.0408921933085502	10	CG	0.00000000000000000000000000000325237427933453	loss
chr_31	27354	27453	100	20	72	0.277777777777778	15	620	0.0241935483870968	8	CG	0.000000000000000000020069653038185	loss
chr_31	30254	30353	100	8	27	0.296296296296296	6	219	0.0273972602739726	4	CG	0.0000000135068676936452	loss
chr_31	30754	30953	200	55	137	0.401459854014599	15	647	0.0231839258114374	13	CG	0.00000000000000000000000000000000000000000000723227899553101	loss
chr_31	30854	30953	100	21	57	0.368421052631579	8	331	0.0241691842900302	8	CG	0.0000000000000000000925751731852773	loss
chr_31	31054	31153	100	19	72	0.263888888888889	3	207	0.0144927536231884	4	CG	0.0000000000151996212224764	loss
chr_31	31854	32153	300	117	203	0.576354679802956	34	1052	0.032319391634981	16	CG	0.00000000000000000000000000000000000000000000000000000000000000000000000000000000000000000000000000000000758926787830953	loss
chr_31	32054	32153	100	64	78	0.82051282051282	21	686	0.0306122448979592	6	CG	0.000000000000000000000000000000000000000000000000000000000000000000000000000000000000000000000000165799758985515	loss
chr_31	32254	32353	100	65	102	0.637254901960784	6	202	0.0297029702970297	5	CG	0.0000000000000000000000000000000510341086154686	loss
chr_31	34354	34453	100	22	62	0.354838709677419	4	205	0.0195121951219512	5	CG	0.00000000000000723729275021823	loss
chr_31	37254	37453	200	90	265	0.339622641509434	63	2078	0.0303176130895091	13	CG	0.00000000000000000000000000000000000000000000000000000000000000000000000000000000140653911142248	loss
chr_31	39254	39353	100	19	74	0.256756756756757	19	689	0.0275761973875181	5	CG	0.00000000000000000917542262897518	loss
chr_31	41054	41253	200	77	222	0.346846846846847	20	675	0.0296296296296296	27	CG	0.00000000000000000000000000000000000000165235690520406	loss
chr_31	42154	42253	100	16	67	0.238805970149254	23	820	0.0280487804878049	4	CG	0.000000000000000737679217897315	loss
chr_31	171154	171253	100	42	82	0.51219512195122	11	285	0.0385964912280702	8	CG	0.00000000000000000000000000890495492088562	loss
chr_31	171354	171453	100	50	117	0.427350427350427	14	485	0.0288659793814433	10	CG	0.00000000000000000000000000000000000705817409391983	loss
chr_31	171554	171653	100	21	45	0.466666666666667	2	281	0.00711743772241993	5	CG	0.0000000000000000000000000000838043763278351	loss
chr_31	171754	171853	100	94	174	0.540229885057471	23	771	0.0298313878080415	8	CG	0.00000000000000000000000000000000000000000000000000000000000000000000000000124281963958241	loss
chr_31	202754	202853	100	60	136	0.441176470588235	22	892	0.0246636771300448	6	CG	0.0000000000000000000000000000000000000000000000000000000000000342448361855404	loss
chr_31	206654	206753	100	23	30	0.766666666666667	3	110	0.0272727272727273	4	CG	0.0000000000000000000359980788076829	loss
chr_31	207754	207853	100	71	244	0.290983606557377	65	2285	0.0284463894967177	15	CG	0.00000000000000000000000000000000000000000000000000000000000000000181354987107328	loss
chr_31	208154	208353	200	31	102	0.303921568627451	27	658	0.0410334346504559	12	CG	0.0000000000000000000182363527188069	loss
chr_31	216554	216653	100	28	39	0.717948717948718	6	279	0.021505376344086	6	CG	0.00000000000000000000000000000000000000211022361070608	loss
chr_31	217354	217453	100	67	291	0.230240549828179	38	1287	0.0295260295260295	9	CG	0.0000000000000000000000000000000000427870614383979	loss
chr_31	217754	217853	100	99	310	0.319354838709677	90	2846	0.0316233309908644	6	CG	0.000000000000000000000000000000000000000000000000000000000000000000000000000000000000000000800167343725038	loss
chr_31	227154	227253	100	31	81	0.382716049382716	5	235	0.0212765957446809	8	CG	0.00000000000000000136661438417904	loss
chr_31	227854	227953	100	21	34	0.617647058823529	5	285	0.0175438596491228	5	CG	0.00000000000000000000000000000000213134495354334	loss
chr_31	236354	236453	100	21	54	0.388888888888889	18	707	0.0254596888260255	9	CG	0.000000000000000000000000000000288779107355473	loss
chr_31	236554	236653	100	20	43	0.465116279069767	37	1118	0.0330948121645796	5	CG	0.000000000000000000000000000000000000129905208650883	loss
chr_31	237154	237253	100	20	81	0.246913580246914	37	1849	0.0200108166576528	10	CG	0.0000000000000000000000000000000611513542456793	loss
chr_31	237854	238453	600	445	1510	0.294701986754967	417	15098	0.0276195522585773	84	CG	0	loss
chr_31	238654	238953	300	94	327	0.287461773700306	80	2973	0.0269088462832156	18	CG	0.000000000000000000000000000000000000000000000000000000000000000000000000000000000000000160024654892923	loss
chr_31	239254	239353	100	15	53	0.283018867924528	3	160	0.01875	6	CG	0.00000000221468481708221	loss
chr_31	239454	239553	100	60	120	0.5	24	580	0.0413793103448276	8	CG	0.0000000000000000000000000000000000000000000114168635976733	loss
chr_31	247054	247153	100	16	38	0.421052631578947	6	236	0.0254237288135593	4	CG	0.000000000000000102185020498494	loss
chr_31	251554	251653	100	6	23	0.260869565217391	4	122	0.0327868852459016	4	CG	0.0000759091697718457	loss
chr_31	253854	253953	100	59	209	0.282296650717703	46	1817	0.0253164556962025	23	CG	0.0000000000000000000000000000000000000000000000000000000245438745096825	loss
chr_32	4100	4199	100	23	82	0.280487804878049	8	284	0.028169014084507	7	CG	0.000000000000566202204711579	loss
chr_32	28000	28099	100	8	32	0.25	2	145	0.0137931034482759	4	CG	0.000000169913098981264	loss
chr_32	133400	133499	100	26	99	0.262626262626263	13	627	0.0207336523125997	4	CG	0.0000000000000000000000485714198308891	loss
chr_32	153300	153399	100	10	35	0.285714285714286	15	393	0.0381679389312977	7	CG	0.00000000236777801294429	loss
chr_32	153800	154299	500	161	348	0.46264367816092	263	10548	0.0249336367083807	46	CG	0	loss
chr_32	154500	154699	200	64	89	0.719101123595506	53	1613	0.0328580285182889	11	CG	0.000000000000000000000000000000000000000000000000000000000000000000000000000000000000000000000000000000000000000000000000000000000000000367018891184334	loss
chr_33	78	277	200	189	768	0.24609375	196	6438	0.0304442373407891	31	CG	0.00000000000000000000000000000000000000000000000000000000000000000000000000000000000000000000000000000000000000000000000000000000000000000196210054683228	loss
chr_33	2978	3077	100	28	82	0.341463414634146	22	916	0.0240174672489083	5	CG	0.00000000000000000000000000000000000283769325628379	loss
chr_33	49478	49577	100	14	30	0.466666666666667	7	207	0.0338164251207729	5	CG	0.00000000000000763543508394798	loss
chr_33	52478	52677	200	137	375	0.365333333333333	73	2359	0.0309453158117847	18	CG	0.000000000000000000000000000000000000000000000000000000000000000000000000000000000000000000000000000000000000000274371405762114	loss
chr_33	52578	52677	100	49	84	0.583333333333333	8	393	0.0203562340966921	7	CG	0.000000000000000000000000000000000000000000000063013750389133	loss
chr_33	52778	52877	100	14	43	0.325581395348837	2	169	0.0118343195266272	4	CG	0.00000000000404531483274974	loss
chr_33	53078	53277	200	91	337	0.270029673590504	92	3538	0.0260033917467496	27	CG	0.00000000000000000000000000000000000000000000000000000000000000000000000000000000000000000541703765743168	loss
chr_33	53178	53277	100	67	242	0.276859504132231	76	2997	0.0253586920253587	17	CG	0.0000000000000000000000000000000000000000000000000000000000000000000000000173908610604611	loss
chr_33	53378	53477	100	38	90	0.422222222222222	19	674	0.0281899109792285	6	CG	0.00000000000000000000000000000000000000019594588706923	loss
chr_33	74778	74877	100	8	35	0.228571428571429	1	125	0.008	5	CG	0.000000576984769959582	loss
chr_33	77478	77577	100	19	29	0.655172413793103	5	205	0.024390243902439	4	CG	0.000000000000000000000000160057506015503	loss
chr_33	77878	77977	100	35	50	0.7	10	324	0.0308641975308642	5	CG	0.0000000000000000000000000000000000000000188761242245473	loss
chr_33	78278	78377	100	22	56	0.392857142857143	4	246	0.016260162601626	4	CG	0.000000000000000000160709486550523	loss
chr_33	78578	78677	100	9	32	0.28125	4	208	0.0192307692307692	4	CG	0.00000000118739599636065	loss
chr_33	78778	78877	100	34	34	1	7	352	0.0198863636363636	4	CG	0.00000000000000000000000000000000000000000000000000000000000000000000097252761041929	loss
chr_33	81778	81877	100	24	97	0.247422680412371	11	323	0.0340557275541796	9	CG	0.0000000000291612073289956	loss
chr_33	82278	82477	200	105	341	0.30791788856305	63	2550	0.0247058823529412	25	CG	0.000000000000000000000000000000000000000000000000000000000000000000000000000000000000000000000000298134032595433	loss
chr_33	85178	85277	100	41	169	0.242603550295858	23	782	0.0294117647058824	5	CG	0.0000000000000000000000160283373323455	loss
chr_33	86178	86277	100	11	40	0.275	2	135	0.0148148148148148	5	CG	0.0000000376800085730436	loss
chr_33	86478	86577	100	13	43	0.302325581395349	1	105	0.00952380952380952	5	CG	0.0000000347119576488563	loss
chr_33	86978	87077	100	13	30	0.433333333333333	8	356	0.0224719101123595	5	CG	0.00000000000000000000222580590207615	loss
chr_4	7831	7930	100	52	148	0.351351351351351	12	640	0.01875	13	CG	0.000000000000000000000000000000000000000234084836578076	loss
chr_4	9831	9930	100	17	70	0.242857142857143	10	308	0.0324675324675325	6	CG	0.000000000749105982246463	loss
chr_4	11531	11630	100	10	47	0.212765957446809	0	101	0	5	CG	0.00000162879584704037	loss
chr_4	225931	226030	100	79	259	0.305019305019305	34	1330	0.0255639097744361	7	CG	0.00000000000000000000000000000000000000000000000000000000274455881241968	loss
chr_4	226231	226430	200	454	1766	0.257078142695357	375	12986	0.0288772524256892	11	CG	0	loss
chr_4	226931	227030	100	9	36	0.25	11	371	0.0296495956873315	4	CG	0.00000000562237572641005	loss
chr_4	227831	228330	500	565	1545	0.365695792880259	299	9793	0.0305320126621056	76	CG	0	loss
chr_4	228231	228330	100	71	198	0.358585858585859	23	960	0.0239583333333333	13	CG	0.000000000000000000000000000000000000000000000000000000376351518707232	loss
chr_4	228431	228530	100	127	434	0.292626728110599	109	3966	0.0274836106908724	20	CG	0.0000000000000000000000000000000000000000000000000000000000000000000000000000000000000000000000000000000000000000000000406742285818906	loss
chr_4	228631	228730	100	36	136	0.264705882352941	36	925	0.0389189189189189	11	CG	0.00000000000000000000020338331089258	loss
chr_4	228931	229130	200	295	1090	0.270642201834862	191	7103	0.0268900464592426	13	CG	0.000000000000000000000000000000000000000000000000000000000000000000000000000000000000000000000000000000000000000000000000000000000000000000000000000000000000000000000000000000000000000000000000000000000000000000000000000957248292983059	loss
chr_4	534031	534130	100	9	30	0.3	1	55	0.0181818181818182	4	CG	0.000117229180976572	loss
chr_4	914831	915030	200	21	73	0.287671232876712	7	436	0.0160550458715596	12	CG	0.00000000000000000000617863454081071	loss
chr_4	917231	917330	100	18	73	0.246575342465753	7	426	0.0164319248826291	7	CG	0.000000000000000102852039954703	loss
chr_4	924331	924430	100	37	63	0.587301587301587	4	108	0.037037037037037	5	CG	0.000000000000000533216134961972	loss
chr_4	924631	924730	100	12	54	0.222222222222222	5	349	0.0143266475644699	9	CG	0.00000000000174133936807267	loss
chr_4	924831	924930	100	71	147	0.482993197278912	73	2366	0.0308537616229924	8	CG	0.000000000000000000000000000000000000000000000000000000000000000000000000000000000000000000000000000000000000000000318619708940266	loss
chr_4	925031	925130	100	19	67	0.283582089552239	45	1926	0.0233644859813084	6	CG	0.0000000000000000000000000000000267785497336868	loss
chr_4	925831	926030	200	69	173	0.398843930635838	93	3359	0.0276868115510569	12	CG	0.00000000000000000000000000000000000000000000000000000000000000000000000000000000000000000000000000000000000000000593772258697887	loss
chr_4	926431	926530	100	28	123	0.227642276422764	29	1503	0.019294743845642	10	CG	0.00000000000000000000000000000000238027110064609	loss
chr_4	926831	926930	100	38	53	0.716981132075472	12	330	0.0363636363636364	4	CG	0.00000000000000000000000000000000000000000392974722745231	loss
chr_4	927031	927130	100	13	41	0.317073170731707	6	183	0.0327868852459016	6	CG	0.00000000380388808646622	loss
chr_4	930131	930230	100	26	68	0.382352941176471	24	785	0.0305732484076433	8	CG	0.0000000000000000000000000000000382359784383613	loss
chr_4	1044731	1044830	100	40	124	0.32258064516129	19	623	0.0304975922953451	11	CG	0.000000000000000000000000000518598758588974	loss
chr_4	1045031	1045130	100	13	58	0.224137931034483	5	252	0.0198412698412698	5	CG	0.00000000217152984293025	loss
chr_4	1045331	1045430	100	61	192	0.317708333333333	30	891	0.0336700336700337	12	CG	0.000000000000000000000000000000000000127674899300113	loss
chr_4	1045731	1045830	100	9	31	0.290322580645161	7	245	0.0285714285714286	5	CG	0.00000000453529629082536	loss
chr_4	1046031	1046330	300	160	450	0.355555555555556	78	3359	0.0232211967847574	31	CG	0.0000000000000000000000000000000000000000000000000000000000000000000000000000000000000000000000000000000000000000000000000000000000000000000000000000000000000000000784228422031341	loss
chr_4	1046531	1046630	100	40	56	0.714285714285714	14	258	0.0542635658914729	5	CG	0.000000000000000000000000000000030988013279883	loss
chr_4	1046731	1046830	100	14	60	0.233333333333333	8	252	0.0317460317460317	4	CG	0.000000044557868915048	loss
chr_4	1046931	1047030	100	39	146	0.267123287671233	28	1041	0.0268972142170989	7	CG	0.0000000000000000000000000000000847754362756549	loss
chr_4	1047631	1047830	200	58	178	0.325842696629214	27	1215	0.0222222222222222	18	CG	0.000000000000000000000000000000000000000000000000000000070145155275994	loss
chr_4	1048231	1048330	100	21	85	0.247058823529412	25	704	0.0355113636363636	4	CG	0.00000000000000455713087845555	loss
chr_4	1048731	1048830	100	25	79	0.316455696202532	25	664	0.0376506024096386	7	CG	0.0000000000000000000119241157206236	loss
chr_4	1048931	1049030	100	39	131	0.297709923664122	40	1956	0.0204498977505112	8	CG	0.000000000000000000000000000000000000000000000000000000000660708578202388	loss
chr_4	1050631	1050830	200	160	432	0.37037037037037	48	1929	0.0248833592534992	21	CG	0.000000000000000000000000000000000000000000000000000000000000000000000000000000000000000000000000000000000000000000233338616333925	loss
chr_4	1145931	1146030	100	9	24	0.375	3	137	0.0218978102189781	4	CG	0.00000000134848329902567	loss
chr_4	1229531	1229630	100	139	473	0.293868921775899	69	2833	0.0243558065654783	5	CG	0.0000000000000000000000000000000000000000000000000000000000000000000000000000000000000000000000000000000000000615352401366026	loss
chr_4	1257131	1257530	400	138	359	0.384401114206128	88	3035	0.028995057660626	38	CG	0.0000000000000000000000000000000000000000000000000000000000000000000000000000000000000000000000000000000000000000000000000000000000000000000000434082872343544	loss
chr_4	1258031	1258130	100	31	123	0.252032520325203	23	670	0.0343283582089552	16	CG	0.00000000000000000162016666343401	loss
chr_4	1293931	1294230	300	147	486	0.302469135802469	35	1185	0.029535864978903	27	CG	0.0000000000000000000000000000000000000000000000000000000000446854072984201	loss
chr_4	1294631	1294830	200	149	473	0.315010570824524	42	1354	0.0310192023633678	9	CG	0.000000000000000000000000000000000000000000000000000000000000000000334112548502628	loss
chr_4	1295031	1295130	100	54	129	0.418604651162791	11	666	0.0165165165165165	5	CG	0.000000000000000000000000000000000000000000000000000349534717622716	loss
chr_4	1357231	1357330	100	11	40	0.275	32	1366	0.0234260614934114	4	CG	0.000000000000000000111489255922831	loss
chr_5	12765	12964	200	55	154	0.357142857142857	16	386	0.0414507772020725	14	CG	0.000000000000000000000157116057309073	loss
chr_5	13265	13364	100	106	255	0.415686274509804	34	1251	0.0271782573940847	6	CG	0.00000000000000000000000000000000000000000000000000000000000000000000000000000000000641592214668778	loss
chr_5	14165	14264	100	29	59	0.491525423728814	5	177	0.0282485875706215	5	CG	0.00000000000000000218703805857775	loss
chr_5	14865	15164	300	173	615	0.28130081300813	43	1628	0.0264127764127764	39	CG	0.0000000000000000000000000000000000000000000000000000000000000000000000000572925929325399	loss
chr_5	15065	15164	100	120	477	0.251572327044025	23	1088	0.0211397058823529	21	CG	0.0000000000000000000000000000000000000000000000103874017354906	loss
chr_5	15265	15364	100	69	269	0.256505576208178	33	1418	0.0232722143864598	5	CG	0.00000000000000000000000000000000000000000000000113095739656069	loss
chr_5	135865	135964	100	67	272	0.246323529411765	82	2712	0.03023598820059	18	CG	0.00000000000000000000000000000000000000000000000000000177901597695063	loss
chr_5	401065	401164	100	15	65	0.230769230769231	18	725	0.0248275862068966	7	CG	0.0000000000000022707384321926	loss
chr_5	531165	531364	200	76	254	0.299212598425197	66	2543	0.0259535981124656	16	CG	0.000000000000000000000000000000000000000000000000000000000000000000000000000000272034869206109	loss
chr_5	531565	531764	200	122	403	0.30272952853598	123	4382	0.0280693747147421	13	CG	0.00000000000000000000000000000000000000000000000000000000000000000000000000000000000000000000000000000000000000000000000000000664217627074967	loss
chr_5	531665	531764	100	77	217	0.354838709677419	55	1485	0.037037037037037	8	CG	0.000000000000000000000000000000000000000000000000000000000011314891664774	loss
chr_5	531865	531964	100	77	217	0.354838709677419	88	2552	0.0344827586206897	14	CG	0.00000000000000000000000000000000000000000000000000000000000000000000000000000000403312220156241	loss
chr_5	532165	532264	100	50	153	0.326797385620915	41	1561	0.0262652146060218	8	CG	0.0000000000000000000000000000000000000000000000000000000535625925224718	loss
chr_5	532565	532864	300	95	364	0.260989010989011	99	4065	0.0243542435424354	49	CG	0.0000000000000000000000000000000000000000000000000000000000000000000000000000000000000000000000000158424496194112	loss
chr_5	533065	533364	300	102	196	0.520408163265306	83	3073	0.0270094370322161	31	CG	0.00000000000000000000000000000000000000000000000000000000000000000000000000000000000000000000000000000000000000000000000000000000000000000000000000000000000000000000000000000000000000094130884474249	loss
chr_5	533565	534264	700	466	833	0.559423769507803	147	5670	0.0259259259259259	64	CG	0	loss
chr_5	534165	534264	100	147	244	0.602459016393443	22	1120	0.0196428571428571	11	CG	0.0000000000000000000000000000000000000000000000000000000000000000000000000000000000000000000000000000000000000000000000000000000000000000145226279204968	loss
chr_5	534365	534464	100	90	203	0.443349753694581	36	1492	0.0241286863270777	7	CG	0.000000000000000000000000000000000000000000000000000000000000000000000000000000000000000000000000000124121102166839	loss
chr_5	535165	535264	100	39	149	0.261744966442953	90	3317	0.0271329514621646	11	CG	0.000000000000000000000000000000000000000000000000321312055053924	loss
chr_5	535365	535464	100	12	37	0.324324324324324	16	501	0.031936127744511	4	CG	0.0000000000000131734720172347	loss
chr_5	536065	536164	100	42	91	0.461538461538462	5	269	0.0185873605947955	12	CG	0.00000000000000000000000000337682856688141	loss
chr_5	536265	536364	100	85	308	0.275974025974026	49	2286	0.0214348206474191	12	CG	0.000000000000000000000000000000000000000000000000000000000000000000000000000000153003151833046	loss
chr_5	536465	536564	100	84	222	0.378378378378378	105	3367	0.0311850311850312	11	CG	0.00000000000000000000000000000000000000000000000000000000000000000000000000000000000000000000000000000000000000890614805106164	loss
chr_5	536665	536764	100	32	41	0.780487804878049	12	420	0.0285714285714286	4	CG	0.000000000000000000000000000000000000000000000000000000934117021995957	loss
chr_5	536865	536964	100	94	131	0.717557251908397	43	1340	0.032089552238806	4	CG	0.000000000000000000000000000000000000000000000000000000000000000000000000000000000000000000000000000000000000000000000000000000000000000000000000145700748801179	loss
chr_5	648965	649064	100	9	31	0.290322580645161	0	127	0	4	CG	0.000000000442582318365543	loss
chr_5	649365	649664	300	173	430	0.402325581395349	66	2227	0.0296362819937135	35	CG	0.0000000000000000000000000000000000000000000000000000000000000000000000000000000000000000000000000000000000000000000000000000000000000315560913451617	loss
chr_5	649565	649664	100	60	178	0.337078651685393	25	669	0.0373692077727952	9	CG	0.0000000000000000000000000000000481027240094694	loss
chr_5	649765	649864	100	73	182	0.401098901098901	50	1858	0.0269106566200215	14	CG	0.00000000000000000000000000000000000000000000000000000000000000000000000000000000000000000163419788988508	loss
chr_5	649965	650064	100	23	50	0.46	20	461	0.0433839479392625	5	CG	0.00000000000000000000000988656100664743	loss
chr_5	651165	651364	200	158	377	0.419098143236074	66	2191	0.0301232314011867	32	CG	0.0000000000000000000000000000000000000000000000000000000000000000000000000000000000000000000000000000000000000000000000000000000000000361349591792685	loss
chr_5	651865	651964	100	26	88	0.295454545454545	17	775	0.0219354838709677	9	CG	0.0000000000000000000000000000854870856237175	loss
chr_5	652965	653064	100	16	46	0.347826086956522	6	215	0.027906976744186	4	CG	0.00000000000156027586734736	loss
chr_5	780065	780164	100	45	89	0.50561797752809	7	281	0.0249110320284698	6	CG	0.00000000000000000000000000000932093009010414	loss
chr_5	949865	950064	200	76	254	0.299212598425197	71	2550	0.027843137254902	20	CG	0.00000000000000000000000000000000000000000000000000000000000000000000000000058190717325649	loss
chr_5	971365	971664	300	69	133	0.518796992481203	48	1669	0.0287597363690833	16	CG	0.0000000000000000000000000000000000000000000000000000000000000000000000000000000000000000000000000000000000258493226416411	loss
chr_5	1012865	1012964	100	11	40	0.275	38	1404	0.0270655270655271	5	CG	0.0000000000000000171232829793526	loss
chr_5	1013565	1013664	100	6	22	0.272727272727273	5	89	0.0561797752808989	4	CG	0.00233770665595523	loss
chr_5	1016565	1016764	200	274	1026	0.267056530214425	196	6563	0.0298643912844736	14	CG	0.0000000000000000000000000000000000000000000000000000000000000000000000000000000000000000000000000000000000000000000000000000000000000000000000000000000000000000000000000000000000000000000674488287803573	loss
chr_5	1017565	1017764	200	115	186	0.618279569892473	12	371	0.032345013477089	10	CG	0.00000000000000000000000000000000000000000000000000000412246061013889	loss
chr_5	1018065	1018164	100	37	125	0.296	34	1114	0.0305206463195691	9	CG	0.00000000000000000000000000000000165332974555944	loss
chr_5	1018965	1019064	100	11	35	0.314285714285714	6	308	0.0194805194805195	6	CG	0.0000000000000313297826084165	loss
chr_5	1020365	1020464	100	14	52	0.269230769230769	6	259	0.0231660231660232	8	CG	0.0000000000454627438740642	loss
chr_5	1058565	1058664	100	20	39	0.512820512820513	10	322	0.031055900621118	5	CG	0.00000000000000000000000110378781207596	loss
chr_5	1073865	1073964	100	45	194	0.231958762886598	37	1274	0.0290423861852433	6	CG	0.0000000000000000000000000000032137498144699	loss
chr_5	1076565	1076664	100	49	198	0.247474747474747	26	842	0.0308788598574822	5	CG	0.0000000000000000000000000442416638960897	loss
chr_6	651	750	100	30	106	0.283018867924528	4	278	0.0143884892086331	5	CG	0.000000000000000149697453765227	loss
chr_6	4551	4650	100	16	28	0.571428571428571	2	96	0.0208333333333333	5	CG	0.000000000000396177911137302	loss
chr_6	13751	13850	100	57	187	0.304812834224599	71	2305	0.0308026030368764	7	CG	0.0000000000000000000000000000000000000000000000000000000000164955768675525	loss
chr_6	14851	14950	100	8	35	0.228571428571429	9	332	0.0271084337349398	6	CG	0.0000000726208173805939	loss
chr_6	15051	15150	100	17	46	0.369565217391304	18	431	0.0417633410672854	6	CG	0.0000000000000006548290324632	loss
chr_6	247351	247550	200	233	703	0.331436699857752	309	11566	0.0267162372471036	40	CG	0	loss
chr_6	247451	247550	100	116	378	0.306878306878307	134	5637	0.0237715096682633	22	CG	0.0000000000000000000000000000000000000000000000000000000000000000000000000000000000000000000000000000000000000000000000000000000000000000000000000000000000038191905751598	loss
chr_6	247651	247750	100	94	329	0.285714285714286	187	6887	0.0271526063598083	23	CG	0.00000000000000000000000000000000000000000000000000000000000000000000000000000000000000000000000000000000000000000000000000289435333095797	loss
chr_6	247851	247950	100	98	281	0.348754448398576	181	7960	0.0227386934673367	16	CG	0.000000000000000000000000000000000000000000000000000000000000000000000000000000000000000000000000000000000000000000000000000000000000000000000000000000000000000000000000000000000000000000000000811660214759255	loss
chr_6	248051	248150	100	71	295	0.240677966101695	266	9503	0.0279911606860991	12	CG	0.0000000000000000000000000000000000000000000000000000000000000000000000000000000000000336636579344752	loss
chr_6	248251	248350	100	47	142	0.330985915492958	110	3482	0.0315910396323952	10	CG	0.0000000000000000000000000000000000000000000000000000000000000000105625282189788	loss
chr_6	248551	248650	100	86	209	0.411483253588517	157	5733	0.0273853130995988	7	CG	0.000000000000000000000000000000000000000000000000000000000000000000000000000000000000000000000000000000000000000000000000000000000000000000000000000000000000000000000470961839537589	loss
chr_6	248751	248850	100	73	241	0.302904564315353	192	6507	0.0295066851083449	10	CG	0.0000000000000000000000000000000000000000000000000000000000000000000000000000000000000000000000000000167929864528919	loss
chr_6	249051	249350	300	190	549	0.34608378870674	364	13150	0.027680608365019	50	CG	0.00000000000000000000000000000000000000000000000000000000000000000000000000000000000000000000000000000000000000000000000000000000000000000000000000000000000000000000000000000000000000000000000000000000000000000000000000000000000000000000000000000000000000000000000000000000000000000000000000000000000417718680764335	loss
chr_6	249551	249650	100	22	97	0.22680412371134	86	3906	0.0220174091141833	6	CG	0.000000000000000000000000000000000167762906129123	loss
chr_6	250851	250950	100	35	149	0.23489932885906	69	2775	0.0248648648648649	9	CG	0.0000000000000000000000000000000000000000375960142171204	loss
chr_6	251051	251150	100	22	95	0.231578947368421	23	1007	0.0228401191658391	9	CG	0.000000000000000000000122263527864794	loss
chr_6	256251	256350	100	34	125	0.272	49	1293	0.0378963650425367	9	CG	0.0000000000000000000000000273531431564393	loss
chr_6	376351	376450	100	9	34	0.264705882352941	2	152	0.0131578947368421	6	CG	0.0000000201670650384765	loss
chr_6	376851	376950	100	35	65	0.538461538461538	5	255	0.0196078431372549	4	CG	0.0000000000000000000000000000231600882247322	loss
chr_6	377051	377150	100	23	80	0.2875	15	642	0.0233644859813084	7	CG	0.0000000000000000000000277365644181493	loss
chr_6	377151	377250	100	43	184	0.233695652173913	40	1261	0.0317208564631245	13	CG	0.000000000000000000000000000601337164327126	loss
chr_6	377351	377450	100	51	176	0.289772727272727	47	1938	0.0242518059855521	17	CG	0.00000000000000000000000000000000000000000000000000000000165431374535439	loss
chr_6	377451	377550	100	80	238	0.336134453781513	66	1951	0.0338288057406458	19	CG	0.00000000000000000000000000000000000000000000000000000000000000000000307232699365912	loss
chr_6	377651	377750	100	109	181	0.602209944751381	41	1369	0.0299488677867056	11	CG	0.0000000000000000000000000000000000000000000000000000000000000000000000000000000000000000000000000000000000000000000000000000000000167240116269903	loss
chr_6	378051	378150	100	145	405	0.358024691358025	111	4598	0.0241409308394954	9	CG	0.000000000000000000000000000000000000000000000000000000000000000000000000000000000000000000000000000000000000000000000000000000000000000000000000000000000000000000000000000000000000000000666750931583868	loss
chr_6	378351	378850	500	232	579	0.400690846286701	99	3691	0.0268219994581414	42	CG	0.00000000000000000000000000000000000000000000000000000000000000000000000000000000000000000000000000000000000000000000000000000000000000000000000000000000000000000000000000000000000000000000000000000000000000000000105417036870966	loss
chr_6	379051	379250	200	157	441	0.356009070294785	103	3739	0.027547472586253	15	CG	0.000000000000000000000000000000000000000000000000000000000000000000000000000000000000000000000000000000000000000000000000000000000000000000000000000000000000000844983467426888	loss
chr_6	379451	379550	100	67	170	0.394117647058824	45	1595	0.0282131661442006	6	CG	0.000000000000000000000000000000000000000000000000000000000000000000000000000093254158736532	loss
chr_6	379651	379750	100	60	159	0.377358490566038	33	1529	0.0215827338129496	9	CG	0.0000000000000000000000000000000000000000000000000000000000000000000000000000122189752154035	loss
chr_6	379751	379850	100	56	227	0.246696035242291	33	1124	0.0293594306049822	13	CG	0.00000000000000000000000000000000378949138871395	loss
chr_6	379951	380050	100	59	257	0.229571984435798	70	3428	0.0204200700116686	17	CG	0.00000000000000000000000000000000000000000000000000000000000000000000768637992227144	loss
chr_6	396351	396450	100	38	133	0.285714285714286	47	2070	0.0227053140096618	5	CG	0.00000000000000000000000000000000000000000000000000029806620070975	loss
chr_6	469651	469850	200	105	310	0.338709677419355	77	2589	0.029741212823484	20	CG	0.00000000000000000000000000000000000000000000000000000000000000000000000000000000000000000000000000450622270612485	loss
chr_6	583051	583150	100	8	34	0.235294117647059	7	227	0.0308370044052863	5	CG	0.00000183131855694597	loss
chr_6	710051	710150	100	24	74	0.324324324324324	7	273	0.0256410256410256	6	CG	0.00000000000000165501617010049	loss
chr_6	710451	710550	100	39	78	0.5	13	483	0.0269151138716356	6	CG	0.000000000000000000000000000000000000000180678189694046	loss
chr_6	710951	711150	200	223	734	0.303814713896458	127	4756	0.0267031118587048	28	CG	0.0000000000000000000000000000000000000000000000000000000000000000000000000000000000000000000000000000000000000000000000000000000000000000000000000000000000000000000000000000000000578464443378137	loss
chr_6	711951	712050	100	119	369	0.322493224932249	36	1365	0.0263736263736264	5	CG	0.00000000000000000000000000000000000000000000000000000000000000000000146207222258666	loss
chr_6	712351	712450	100	22	87	0.252873563218391	9	505	0.0178217821782178	5	CG	0.000000000000000000131168899799423	loss
chr_6	712551	712650	100	93	124	0.75	43	1939	0.0221763795771016	8	CG	0.00000000000000000000000000000000000000000000000000000000000000000000000000000000000000000000000000000000000000000000000000000000000000000000000000000000000000000000000000000000000000000000000000000000000000000000000000567896271847994	loss
chr_6	712751	712850	100	14	36	0.388888888888889	3	86	0.0348837209302326	4	CG	0.000000272411048416099	loss
chr_6	714251	714350	100	31	105	0.295238095238095	26	951	0.0273396424815983	10	CG	0.00000000000000000000000000000155572114404851	loss
chr_6	718951	719050	100	30	107	0.280373831775701	124	4564	0.0271691498685364	11	CG	0.0000000000000000000000000000000000000000000000261164127725054	loss
chr_6	719251	719450	200	110	401	0.27431421446384	355	12736	0.027873743718593	24	CG	0.000000000000000000000000000000000000000000000000000000000000000000000000000000000000000000000000000000000000000000000000000000000000000000000000000000152435330493475	loss
chr_6	719651	719750	100	58	254	0.228346456692913	243	9599	0.0253151369934368	15	CG	0.000000000000000000000000000000000000000000000000000000000000000000000000000214388197398007	loss
chr_6	720051	720250	200	129	306	0.42156862745098	173	7752	0.0223168214654283	19	CG	0.00000000000000000000000000000000000000000000000000000000000000000000000000000000000000000000000000000000000000000000000000000000000000000000000000000000000000000000000000000000000000000000000000000000000000000000000000000000000000000000000000000000000000000000000000000000000000000013155352868887	loss
chr_6	721551	721650	100	34	137	0.248175182481752	104	3857	0.0269639616282085	5	CG	0.00000000000000000000000000000000000000000008310757394323	loss
chr_6	725251	725350	100	17	68	0.25	39	1556	0.0250642673521851	4	CG	0.0000000000000000000000360310639305675	loss
chr_6	725851	725950	100	19	47	0.404255319148936	10	398	0.0251256281407035	7	CG	0.000000000000000000000033115527528307	loss
chr_6	728951	729050	100	21	60	0.35	20	599	0.0333889816360601	5	CG	0.000000000000000000000517024221545893	loss
chr_6	729351	729450	100	43	125	0.344	10	344	0.0290697674418605	10	CG	0.00000000000000000000230203241787022	loss
chr_6	730351	730450	100	49	107	0.457943925233645	10	522	0.0191570881226054	7	CG	0.00000000000000000000000000000000000000000000243495148181141	loss
chr_6	730951	731050	100	143	429	0.333333333333333	180	7235	0.0248790601243953	18	CG	0.00000000000000000000000000000000000000000000000000000000000000000000000000000000000000000000000000000000000000000000000000000000000000000000000000000000000000000000000000000000000000000000000000000000000000015103597636815	loss
chr_6	732251	732350	100	10	22	0.454545454545455	7	348	0.0201149425287356	4	CG	0.0000000000000000000052118651220684	loss
chr_6	732651	732750	100	32	129	0.248062015503876	29	1382	0.0209840810419682	5	CG	0.0000000000000000000000000000000000090529976551142	loss
chr_6	733051	733150	100	23	78	0.294871794871795	22	771	0.0285343709468223	6	CG	0.0000000000000000000000208350992862711	loss
chr_6	847551	847650	100	79	278	0.284172661870504	75	2313	0.0324254215304799	19	CG	0.0000000000000000000000000000000000000000000000000000000000000100941241378256	loss
chr_6	866751	867250	500	438	1415	0.309540636042403	461	18227	0.0252921490097109	108	CG	0	loss
chr_6	1011251	1011550	300	180	506	0.355731225296443	168	6937	0.024217961654894	36	CG	0.000000000000000000000000000000000000000000000000000000000000000000000000000000000000000000000000000000000000000000000000000000000000000000000000000000000000000000000000000000000000000000000000000000000000000000000000000000000000000000000000000000000000101171298472023	loss
chr_6	1025751	1025850	100	36	145	0.248275862068966	9	452	0.0199115044247788	4	CG	0.000000000000000000167036067714771	loss
chr_6	1026551	1026650	100	10	40	0.25	6	286	0.020979020979021	4	CG	0.000000000372812043336789	loss
chr_6	1030751	1030950	200	94	324	0.290123456790123	74	2370	0.0312236286919831	11	CG	0.000000000000000000000000000000000000000000000000000000000000000000000001461349364799	loss
chr_6	1031651	1031750	100	108	358	0.301675977653631	42	1510	0.0278145695364238	11	CG	0.0000000000000000000000000000000000000000000000000000000000000000191751852673303	loss
chr_6	1032251	1032450	200	186	500	0.372	55	1896	0.0290084388185654	21	CG	0.0000000000000000000000000000000000000000000000000000000000000000000000000000000000000000000000000000000000000000320545550062846	loss
chr_6	1033351	1033550	200	1584	4541	0.3488218454085	723	23534	0.0307215093056854	22	CG	0	loss
chr_6	1033751	1033950	200	441	1654	0.266626360338573	330	10981	0.030051907840816	22	CG	0.00000000000000000000000000000000000000000000000000000000000000000000000000000000000000000000000000000000000000000000000000000000000000000000000000000000000000000000000000000000000000000000000000000000000000000000000000000000000000000000000000000000000000000000000000000000000000000000000000000000000000000500785557748211	loss
chr_6	1034551	1034650	100	323	1162	0.277969018932874	179	6348	0.0281978575929427	13	CG	0.00000000000000000000000000000000000000000000000000000000000000000000000000000000000000000000000000000000000000000000000000000000000000000000000000000000000000000000000000000000000000000000000000000000000000000000014017919798851	loss
chr_7	9599	9698	100	63	88	0.715909090909091	32	1092	0.0293040293040293	8	CG	0.00000000000000000000000000000000000000000000000000000000000000000000000000000000000000000000000000000000000000000415581813817254	loss
chr_7	9799	9898	100	35	49	0.714285714285714	20	490	0.0408163265306122	8	CG	0.000000000000000000000000000000000000000000000000154900033221924	loss
chr_7	9999	10098	100	87	105	0.828571428571429	38	1484	0.0256064690026954	13	CG	0.0000000000000000000000000000000000000000000000000000000000000000000000000000000000000000000000000000000000000000000000000000000000000000000000000000000000000000000000000000000000000000000000986454550010141	loss
chr_7	10099	10198	100	35	44	0.795454545454545	5	198	0.0252525252525253	5	CG	0.0000000000000000000000000000000000280074265277599	loss
chr_7	10299	10398	100	98	154	0.636363636363636	31	1049	0.0295519542421354	6	CG	0.0000000000000000000000000000000000000000000000000000000000000000000000000000000000000000000000000000000000000000118688147292731	loss
chr_7	15399	15498	100	8	34	0.235294117647059	4	142	0.028169014084507	5	CG	0.000017008940124712	loss
chr_7	31999	32098	100	17	69	0.246376811594203	48	1228	0.0390879478827362	4	CG	0.0000000000000190820702797705	loss
chr_7	32499	32598	100	61	230	0.265217391304348	76	1608	0.0472636815920398	20	CG	0.0000000000000000000000000000000923761247562394	loss
chr_7	32999	33198	200	56	127	0.440944881889764	94	1673	0.0561864913329348	15	CG	0.00000000000000000000000000000000000000000000000000252700315767622	loss
chr_7	33499	33598	100	54	82	0.658536585365854	42	734	0.0572207084468665	5	CG	0.00000000000000000000000000000000000000000000000000000000200274770470975	loss
chr_7	33699	33798	100	12	41	0.292682926829268	22	321	0.0685358255451713	6	CG	0.00000368851293891989	loss
chr_7	33899	33998	100	35	68	0.514705882352941	17	253	0.0671936758893281	4	CG	0.000000000000000000781536578949158	loss
chr_7	34099	34198	100	28	52	0.538461538461538	8	222	0.036036036036036	4	CG	0.000000000000000000000667479975840057	loss
chr_7	34299	34398	100	136	441	0.308390022675737	179	5817	0.0307718755372185	5	CG	0.000000000000000000000000000000000000000000000000000000000000000000000000000000000000000000000000000000000000000000000000000000000000000000000000630507854074391	loss
chr_7	34599	34698	100	74	76	0.973684210526316	42	1313	0.031987814166032	4	CG	0.000000000000000000000000000000000000000000000000000000000000000000000000000000000000000000000000000000000000000000000000000000000000000000000000000000000000000000000000000000000000045310188841271	loss
chr_7	35499	35598	100	27	103	0.262135922330097	22	519	0.0423892100192678	11	CG	0.000000000000046936657145495	loss
chr_7	89599	89698	100	20	40	0.5	32	1440	0.0222222222222222	7	CG	0.000000000000000000000000000000000000000000000000000000000153981768123547	loss
chr_7	210199	210398	200	77	283	0.27208480565371	32	1405	0.0227758007117438	25	CG	0.00000000000000000000000000000000000000000000000000000284107480705015	loss
chr_7	210299	210398	100	60	215	0.27906976744186	26	1103	0.0235720761559383	15	CG	0.000000000000000000000000000000000000000000176480266864284	loss
chr_7	210499	210598	100	53	107	0.495327102803738	14	442	0.0316742081447964	8	CG	0.00000000000000000000000000000000000000340869534242154	loss
chr_7	211199	211398	200	70	116	0.603448275862069	48	2093	0.0229335881509795	12	CG	0.000000000000000000000000000000000000000000000000000000000000000000000000000000000000000000000000000000000000000000000000000000000000000000000000000000000000000198112772594415	loss
chr_7	211799	212698	900	681	1820	0.374175824175824	352	11608	0.0303239145416954	112	CG	0	loss
chr_7	268999	269098	100	33	39	0.846153846153846	1	255	0.00392156862745098	6	CG	0.000000000000000000000000000000000000000000000000000135509132106021	loss
chr_7	270399	270498	100	13	34	0.382352941176471	5	197	0.0253807106598985	5	CG	0.00000000000085986326987758	loss
chr_7	358999	359198	200	50	130	0.384615384615385	32	995	0.0321608040201005	10	CG	0.0000000000000000000000000000000000000000000000149214203018568	loss
chr_7	360299	360498	200	73	119	0.613445378151261	36	1014	0.0355029585798817	14	CG	0.00000000000000000000000000000000000000000000000000000000000000000000000000000000000000000209813854349591	loss
chr_7	361199	361298	100	25	70	0.357142857142857	9	321	0.0280373831775701	4	CG	0.00000000000000000109418095617947	loss
chr_7	362299	362398	100	10	45	0.222222222222222	4	327	0.0122324159021407	5	CG	0.00000000000446936111879632	loss
chr_7	364099	364198	100	19	58	0.327586206896552	13	469	0.0277185501066098	4	CG	0.000000000000000000245573933426284	loss
chr_7	405299	405398	100	7	24	0.291666666666667	1	100	0.01	4	CG	0.000000473625830748888	loss
chr_7	405599	405698	100	23	94	0.24468085106383	17	503	0.0337972166998012	6	CG	0.00000000000007171398808319	loss
chr_7	408599	408898	300	233	595	0.391596638655462	158	5759	0.0274353186317069	17	CG	0.00000000000000000000000000000000000000000000000000000000000000000000000000000000000000000000000000000000000000000000000000000000000000000000000000000000000000000000000000000000000000000000000000000000000000000000000000000000000000000000000000000000000000000000000000000434711919937556	loss
chr_7	411099	411198	100	85	189	0.44973544973545	35	1210	0.0289256198347107	11	CG	0.00000000000000000000000000000000000000000000000000000000000000000000000000000000096738224067416	loss
chr_7	411499	411698	200	129	395	0.326582278481013	167	5896	0.0283242876526459	13	CG	0.0000000000000000000000000000000000000000000000000000000000000000000000000000000000000000000000000000000000000000000000000000000000000000000000000000000000000000745342201628267	loss
chr_7	411599	411698	100	91	335	0.271641791044776	157	5702	0.0275341985268327	8	CG	0.00000000000000000000000000000000000000000000000000000000000000000000000000000000000000000000000000000000188860271022321	loss
chr_7	411799	411898	100	35	144	0.243055555555556	24	1054	0.0227703984819734	12	CG	0.00000000000000000000000000000345557624464183	loss
chr_7	411999	412098	100	117	515	0.227184466019417	101	4245	0.0237926972909305	20	CG	0.00000000000000000000000000000000000000000000000000000000000000000000000000000000000000000000000601235474180257	loss
chr_7	412899	413298	400	99	225	0.44	58	1600	0.03625	22	CG	0.00000000000000000000000000000000000000000000000000000000000000000000000000000000000000000226202490514638	loss
chr_7	413499	413698	200	91	357	0.254901960784314	49	1639	0.0298962782184259	12	CG	0.0000000000000000000000000000000000000000000000000045892284849468	loss
chr_7	414399	414498	100	33	124	0.266129032258065	31	1311	0.0236460717009916	7	CG	0.0000000000000000000000000000000000129574812244081	loss
chr_7	483899	483998	100	22	31	0.709677419354839	2	148	0.0135135135135135	6	CG	0.000000000000000000000000660490469595346	loss
chr_7	486799	486898	100	31	88	0.352272727272727	29	876	0.0331050228310502	8	CG	0.000000000000000000000000000000056117462118137	loss
chr_7	651199	651298	100	11	41	0.268292682926829	8	214	0.0373831775700935	4	CG	0.000000260726004104773	loss
chr_7	680799	680898	100	47	64	0.734375	7	360	0.0194444444444444	10	CG	0.0000000000000000000000000000000000000000000000000000000663233392041758	loss
chr_7	722899	722998	100	7	22	0.318181818181818	3	116	0.0258620689655172	4	CG	0.00000128070858461968	loss
chr_7	726999	727198	200	42	98	0.428571428571429	22	1043	0.0210930009587728	18	CG	0.0000000000000000000000000000000000000000000000000000000000000123775972596889	loss
chr_7	731799	732098	300	168	425	0.395294117647059	143	5260	0.0271863117870722	44	CG	0.00000000000000000000000000000000000000000000000000000000000000000000000000000000000000000000000000000000000000000000000000000000000000000000000000000000000000000000000000000000000000000000000000000000000000000000000000000000550137152677208	loss
chr_7	731999	732098	100	76	231	0.329004329004329	85	3033	0.0280250576986482	25	CG	0.000000000000000000000000000000000000000000000000000000000000000000000000000000000000000000133577006682213	loss
chr_7	732199	732298	100	28	96	0.291666666666667	56	1774	0.0315670800450958	8	CG	0.00000000000000000000000000000000746782973774361	loss
chr_7	776899	776998	100	47	150	0.313333333333333	52	1845	0.0281842818428184	12	CG	0.0000000000000000000000000000000000000000000000000000140300516111346	loss
chr_7	777099	777198	100	136	241	0.564315352697095	48	1533	0.0313111545988258	14	CG	0.000000000000000000000000000000000000000000000000000000000000000000000000000000000000000000000000000000000000000000000000000000000000000000126753652026982	loss
chr_7	777299	777398	100	88	171	0.514619883040936	42	1211	0.0346820809248555	13	CG	0.0000000000000000000000000000000000000000000000000000000000000000000000000000000000000000161615063844803	loss
chr_7	777499	777598	100	244	408	0.598039215686274	84	2884	0.029126213592233	25	CG	0.0000000000000000000000000000000000000000000000000000000000000000000000000000000000000000000000000000000000000000000000000000000000000000000000000000000000000000000000000000000000000000000000000000000000000000000000000000000000000000000000000000000000000000000000000000000000000000347181660607516	loss
chr_7	778199	778298	100	66	88	0.75	31	1327	0.0233609645817634	13	CG	0.0000000000000000000000000000000000000000000000000000000000000000000000000000000000000000000000000000000000000000000000000000000000000000000000000000141363400044736	loss
chr_7	778399	778498	100	30	59	0.508474576271186	31	754	0.0411140583554377	7	CG	0.00000000000000000000000000000000000000464676324018465	loss
chr_7	778599	778698	100	26	77	0.337662337662338	31	1009	0.0307234886025768	9	CG	0.000000000000000000000000000000419138601770431	loss
chr_7	778799	778898	100	46	112	0.410714285714286	12	418	0.0287081339712919	9	CG	0.00000000000000000000000000000213400011505433	loss
chr_7	778899	778998	100	43	91	0.472527472527473	13	281	0.0462633451957295	6	CG	0.0000000000000000000000703654477447483	loss
chr_7	779099	779198	100	17	74	0.22972972972973	14	787	0.0177890724269377	5	CG	0.0000000000000000000113339700054705	loss
chr_7	779499	779598	100	36	92	0.391304347826087	29	819	0.0354090354090354	4	CG	0.00000000000000000000000000000000000532178734085859	loss
chr_7	779699	779798	100	20	85	0.235294117647059	6	372	0.0161290322580645	10	CG	0.00000000000000429298350189131	loss
chr_7	779899	779998	100	6	20	0.3	5	140	0.0357142857142857	4	CG	0.0000126709835663594	loss
chr_7	780799	780898	100	16	71	0.225352112676056	9	415	0.0216867469879518	4	CG	0.000000000000812157131992576	loss
chr_7	879799	879998	200	62	108	0.574074074074074	23	731	0.0314637482900137	17	CG	0.000000000000000000000000000000000000000000000000000000000000000000107512884740838	loss
chr_7	879899	879998	100	51	74	0.689189189189189	9	426	0.0211267605633803	11	CG	0.0000000000000000000000000000000000000000000000000000000000169672709310599	loss
chr_7	880099	880198	100	32	96	0.333333333333333	32	1458	0.0219478737997256	10	CG	0.000000000000000000000000000000000000000000000000111528382625174	loss
chr_7	880899	881098	200	128	264	0.484848484848485	47	2003	0.0234648027958063	20	CG	0.00000000000000000000000000000000000000000000000000000000000000000000000000000000000000000000000000000000000000000000000000000000000000000000000000000000957458869345473	loss
chr_7	880999	881098	100	17	38	0.447368421052632	7	300	0.0233333333333333	4	CG	0.00000000000000000000125431488885841	loss
chr_7	881199	881298	100	22	42	0.523809523809524	11	297	0.037037037037037	4	CG	0.0000000000000000000000323924676683886	loss
chr_7	881499	881698	200	113	358	0.315642458100559	80	3254	0.0245851259987707	39	CG	0.0000000000000000000000000000000000000000000000000000000000000000000000000000000000000000000000000000000000000000000000900049034880426	loss
chr_7	881999	882098	100	66	210	0.314285714285714	26	1003	0.0259222333000997	14	CG	0.000000000000000000000000000000000000000000000215272247776731	loss
chr_7	882199	882298	100	91	360	0.252777777777778	72	2446	0.0294358135731807	25	CG	0.000000000000000000000000000000000000000000000000000000000000000939558668369125	loss
chr_7	882599	882798	200	148	476	0.310924369747899	132	5231	0.0252341808449627	40	CG	0.000000000000000000000000000000000000000000000000000000000000000000000000000000000000000000000000000000000000000000000000000000000000000000000000000000000000000000000043177933754281	loss
chr_7	882699	882798	100	109	334	0.326347305389222	84	3206	0.0262008733624454	28	CG	0.0000000000000000000000000000000000000000000000000000000000000000000000000000000000000000000000000000000000000000000282503900406975	loss
chr_7	882899	882998	100	12	33	0.363636363636364	10	373	0.0268096514745308	6	CG	0.000000000000000319350460381099	loss
chr_7	883199	883298	100	69	226	0.305309734513274	64	2060	0.0310679611650485	15	CG	0.0000000000000000000000000000000000000000000000000000000000000250625494920379	loss
chr_7	883399	883498	100	44	77	0.571428571428571	15	435	0.0344827586206897	6	CG	0.00000000000000000000000000000000000000000783669526601678	loss
chr_7	883699	883798	100	21	77	0.272727272727273	40	1405	0.0284697508896797	9	CG	0.000000000000000000000000122743942416582	loss
chr_7	883899	883998	100	115	289	0.397923875432526	110	4053	0.0271403898346904	23	CG	0.00000000000000000000000000000000000000000000000000000000000000000000000000000000000000000000000000000000000000000000000000000000000000000000000000000000000000000000289481709283678	loss
chr_7	884199	884298	100	41	162	0.253086419753086	59	2391	0.0246758678377248	6	CG	0.0000000000000000000000000000000000000000000000250929788876724	loss
chr_7	884799	884898	100	18	66	0.272727272727273	22	873	0.0252004581901489	7	CG	0.0000000000000000000011086150044459	loss
chr_7	928499	928598	100	6	24	0.25	7	332	0.0210843373493976	4	CG	0.00000000830846463152649	loss
chr_7	928699	928798	100	41	100	0.41	31	1111	0.0279027902790279	4	CG	0.0000000000000000000000000000000000000000000000000000117855176756847	loss
chr_7	928999	929098	100	8	24	0.333333333333333	9	138	0.0652173913043478	4	CG	0.0000771486937701007	loss
chr_7	929299	929698	400	190	315	0.603174603174603	86	2908	0.0295735900962861	22	CG	0.0000000000000000000000000000000000000000000000000000000000000000000000000000000000000000000000000000000000000000000000000000000000000000000000000000000000000000000000000000000000000000000000000000000000000000000000000000000000000000000000000000000000000000000160022043089513	loss
chr_7	929599	929698	100	54	117	0.461538461538462	20	634	0.0315457413249211	6	CG	0.000000000000000000000000000000000000000000000262657306063208	loss
chr_7	929799	929898	100	23	73	0.315068493150685	4	267	0.0149812734082397	7	CG	0.000000000000000054893320819408	loss
chr_7	930899	931398	500	225	703	0.320056899004267	337	12765	0.0264003133568351	73	CG	0	loss
chr_7	931899	932198	300	162	324	0.5	57	2669	0.0213563132259273	30	CG	0.00000000000000000000000000000000000000000000000000000000000000000000000000000000000000000000000000000000000000000000000000000000000000000000000000000000000000000000000000000000000000000000000000000000000000000000323713050938066	loss
chr_7	932399	932498	100	43	92	0.467391304347826	36	1962	0.018348623853211	5	CG	0.00000000000000000000000000000000000000000000000000000000000000000000000000000000000000000000000000000000146135562841914	loss
chr_7	932799	932898	100	58	139	0.41726618705036	17	756	0.0224867724867725	6	CG	0.0000000000000000000000000000000000000000000000000000212030201452764	loss
chr_7	932999	933098	100	59	188	0.313829787234043	60	2131	0.0281557954012201	19	CG	0.00000000000000000000000000000000000000000000000000000000000000016216958150731	loss
chr_7	933399	933598	200	96	331	0.290030211480363	110	3644	0.0301866081229418	27	CG	0.0000000000000000000000000000000000000000000000000000000000000000000000000000000000000000000430406193346227	loss
chr_7	933899	934098	200	66	165	0.4	85	3561	0.023869699522606	14	CG	0.00000000000000000000000000000000000000000000000000000000000000000000000000000000000000000000000000000000000000000000000000000480391914691257	loss
chr_7	933999	934098	100	33	102	0.323529411764706	44	1663	0.026458208057727	8	CG	0.000000000000000000000000000000000000000000000833530831532384	loss
chr_7	934199	934298	100	53	201	0.263681592039801	77	3668	0.0209923664122137	11	CG	0.000000000000000000000000000000000000000000000000000000000000000000000000000116571959733825	loss
chr_7	934399	934498	100	24	96	0.25	58	2187	0.0265203475080018	7	CG	0.00000000000000000000000000000177502818319602	loss
chr_7	934799	934898	100	70	100	0.7	28	878	0.0318906605922551	9	CG	0.0000000000000000000000000000000000000000000000000000000000000000000000000000000000000000000000000477573629282104	loss
chr_7	935299	935398	100	34	128	0.265625	35	1327	0.0263752825923135	12	CG	0.000000000000000000000000000000000867871224676762	loss
chr_7	935899	935998	100	44	90	0.488888888888889	16	489	0.032719836400818	8	CG	0.000000000000000000000000000000000000012254233021533	loss
chr_7	937199	937298	100	13	42	0.30952380952381	4	146	0.0273972602739726	5	CG	0.0000000204951775712628	loss
chr_7	937799	937898	100	19	81	0.234567901234568	11	399	0.0275689223057644	7	CG	0.00000000000259001434151787	loss
chr_7	1024399	1024498	100	8	34	0.235294117647059	1	127	0.0078740157480315	4	CG	0.000000307188632931136	loss
chr_7	1025099	1025298	200	113	387	0.291989664082687	68	2388	0.0284757118927973	26	CG	0.00000000000000000000000000000000000000000000000000000000000000000000000000000000000608810562748105	loss
chr_7	1026099	1026198	100	46	136	0.338235294117647	23	1078	0.0213358070500928	6	CG	0.00000000000000000000000000000000000000000000000000885424928591301	loss
chr_7	1026299	1026398	100	28	87	0.32183908045977	29	1049	0.0276453765490944	10	CG	0.00000000000000000000000000000000238650736705179	loss
chr_7	1026899	1026998	100	82	252	0.325396825396825	31	882	0.0351473922902494	6	CG	0.0000000000000000000000000000000000000000126219962545851	loss
chr_7	1027299	1027398	100	31	107	0.289719626168224	18	509	0.0353634577603143	6	CG	0.00000000000000000125565623328149	loss
chr_7	1027699	1027798	100	30	108	0.277777777777778	18	735	0.0244897959183673	6	CG	0.0000000000000000000000000418712136464232	loss
chr_7	1027899	1027998	100	144	531	0.271186440677966	103	3887	0.0264985850270131	15	CG	0.0000000000000000000000000000000000000000000000000000000000000000000000000000000000000000000000000000000000000000000148944652659858	loss
chr_8	1268	1467	200	83	207	0.400966183574879	36	1107	0.032520325203252	10	CG	0.000000000000000000000000000000000000000000000000000000000000000479147730452275	loss
chr_8	3068	3167	100	8	30	0.266666666666667	4	156	0.0256410256410256	5	CG	0.000000887709773420183	loss
chr_8	20768	20967	200	34	138	0.246376811594203	38	1196	0.0317725752508361	14	CG	0.000000000000000000000000065750039695823	loss
chr_8	22068	22167	100	11	30	0.366666666666667	11	589	0.0186757215619694	6	CG	0.0000000000000000000000143419310749976	loss
chr_8	27168	27267	100	32	128	0.25	21	1050	0.02	8	CG	0.0000000000000000000000000000000359213000713404	loss
chr_8	28968	29067	100	14	33	0.424242424242424	5	196	0.0255102040816327	4	CG	0.0000000000000185978587191418	loss
chr_8	33768	33867	100	20	40	0.5	5	351	0.0142450142450142	4	CG	0.000000000000000000000000000000020778380514988	loss
chr_8	131068	131267	200	104	172	0.604651162790698	26	1001	0.025974025974026	13	CG	0.0000000000000000000000000000000000000000000000000000000000000000000000000000000000000000000000000000000000000823281249017573	loss
chr_8	154568	154667	100	502	1851	0.271204754186926	253	7307	0.0346243328315314	20	CG	0.000000000000000000000000000000000000000000000000000000000000000000000000000000000000000000000000000000000000000000000000000000000000000000000000000000000000000000000000000000000000000000000000000000000000000000000000000000000000000000000164075930841218	loss
chr_8	154768	154867	100	85	198	0.429292929292929	17	866	0.0196304849884527	6	CG	0.00000000000000000000000000000000000000000000000000000000000000000000226772381459667	loss
chr_8	167068	167267	200	45	151	0.298013245033113	49	2042	0.0239960822722821	10	CG	0.00000000000000000000000000000000000000000000000000000000163936222520621	loss
chr_8	194568	194667	100	27	50	0.54	11	395	0.0278481012658228	6	CG	0.000000000000000000000000000000000491183994032007	loss
chr_8	194768	194867	100	75	186	0.403225806451613	12	542	0.022140221402214	7	CG	0.000000000000000000000000000000000000000000363503166245673	loss
chr_8	195168	195267	100	75	304	0.246710526315789	33	943	0.0349946977730647	13	CG	0.00000000000000000000000000000579317139110882	loss
chr_8	195468	195567	100	20	76	0.263157894736842	2	125	0.016	4	CG	0.0000000554644442731397	loss
chr_8	195968	196167	200	49	141	0.347517730496454	7	368	0.0190217391304348	17	CG	0.0000000000000000000000000451375468531722	loss
chr_8	196768	196867	100	28	110	0.254545454545455	28	1086	0.0257826887661142	14	CG	0.00000000000000000000000000415590565180786	loss
chr_8	258168	258267	100	9	35	0.257142857142857	9	307	0.0293159609120521	5	CG	0.0000000114508807064435	loss
chr_8	341268	341367	100	22	64	0.34375	8	225	0.0355555555555556	4	CG	0.00000000000113778084537146	loss
chr_8	341568	341667	100	25	67	0.373134328358209	2	177	0.0112994350282486	4	CG	0.00000000000000109968883429642	loss
chr_8	342168	342267	100	11	40	0.275	10	223	0.0448430493273543	5	CG	0.00000078860983970104	loss
chr_8	663168	663267	100	7	24	0.291666666666667	8	269	0.0297397769516729	4	CG	0.0000000257086929950375	loss
chr_8	664368	664467	100	17	64	0.265625	10	549	0.0182149362477231	4	CG	0.0000000000000000000925979616463437	loss
chr_8	824868	824967	100	18	68	0.264705882352941	20	746	0.0268096514745308	9	CG	0.000000000000000000714249130759419	loss
chr_8	825068	825167	100	6	23	0.260869565217391	11	228	0.0482456140350877	4	CG	0.000110866585401894	loss
chr_8	825268	825367	100	32	66	0.484848484848485	6	351	0.0170940170940171	6	CG	0.00000000000000000000000000000000155404158231514	loss
chr_8	825468	825567	100	24	49	0.489795918367347	13	329	0.0395136778115502	7	CG	0.0000000000000000000000619988292596956	loss
chr_8	825768	825967	200	27	63	0.428571428571429	12	428	0.0280373831775701	10	CG	0.000000000000000000000000000769953548070603	loss
chr_8	825868	825967	100	11	22	0.5	3	126	0.0238095238095238	4	CG	0.00000000000217048969594616	loss
chr_8	826068	826167	100	44	87	0.505747126436782	31	900	0.0344444444444444	14	CG	0.0000000000000000000000000000000000000000000000000000000390388700565575	loss
chr_8	826668	826767	100	93	127	0.732283464566929	27	851	0.0317273795534665	15	CG	0.00000000000000000000000000000000000000000000000000000000000000000000000000000000000000000000000000000000000000660658482009526	loss
chr_8	826868	826967	100	14	35	0.4	3	201	0.0149253731343284	7	CG	0.000000000000000525469650876057	loss
chr_8	827968	828067	100	16	52	0.307692307692308	11	369	0.029810298102981	7	CG	0.0000000000000225273831680023	loss
chr_8	828968	829067	100	36	130	0.276923076923077	27	1158	0.0233160621761658	12	CG	0.000000000000000000000000000000000000933296083514448	loss
chr_8	829168	829267	100	76	192	0.395833333333333	31	1394	0.0222381635581062	15	CG	0.0000000000000000000000000000000000000000000000000000000000000000000000000000000000704311844392762	loss
chr_8	829368	829467	100	43	133	0.323308270676692	28	1052	0.026615969581749	11	CG	0.00000000000000000000000000000000000000000991884268016272	loss
chr_8	829568	829667	100	29	90	0.322222222222222	12	420	0.0285714285714286	5	CG	0.0000000000000000000194331068016007	loss
chr_8	829768	829867	100	51	79	0.645569620253165	19	616	0.0308441558441558	4	CG	0.0000000000000000000000000000000000000000000000000000000000000000461776116276055	loss
chr_8	830168	830267	100	78	148	0.527027027027027	16	491	0.0325865580448065	7	CG	0.0000000000000000000000000000000000000000000000000902693327596968	loss
chr_8	830368	830467	100	82	108	0.759259259259259	37	1135	0.0325991189427313	10	CG	0.00000000000000000000000000000000000000000000000000000000000000000000000000000000000000000000000000000000000000000000000000000000000463602777912807	loss
chr_8	853868	853967	100	9	35	0.257142857142857	3	192	0.015625	4	CG	0.00000000460998810194439	loss
chr_8	854068	854167	100	56	204	0.274509803921569	37	1434	0.0258019525801953	8	CG	0.000000000000000000000000000000000000000000000187421988975151	loss
chr_8	907468	907567	100	11	47	0.234042553191489	6	291	0.0206185567010309	4	CG	0.000000000574227837454251	loss
chr_8	983468	983567	100	22	61	0.360655737704918	42	1497	0.0280561122244489	7	CG	0.000000000000000000000000000000000000208252207190608	loss
chr_8	984268	984367	100	8	28	0.285714285714286	5	177	0.0282485875706215	5	CG	0.000000214925518101351	loss
chr_8	986468	986667	200	34	96	0.354166666666667	12	365	0.0328767123287671	10	CG	0.0000000000000000000124407231525359	loss
chr_8	991468	991667	200	69	136	0.507352941176471	12	435	0.0275862068965517	14	CG	0.0000000000000000000000000000000000000000000332881205891184	loss
chr_8	991568	991667	100	23	46	0.5	4	147	0.0272108843537415	6	CG	0.000000000000000885809473860798	loss
chr_8	991768	991867	100	25	68	0.367647058823529	13	661	0.0196671709531014	8	CG	0.00000000000000000000000000000000017597642205627	loss
chr_8	993268	993367	100	14	40	0.35	3	218	0.0137614678899083	6	CG	0.00000000000000400490283610349	loss
chr_8	998868	998967	100	86	265	0.324528301886792	87	3035	0.028665568369028	10	CG	0.000000000000000000000000000000000000000000000000000000000000000000000000000000000000000000000084548263948109	loss
chr_8	999068	999167	100	56	113	0.495575221238938	17	550	0.0309090909090909	5	CG	0.000000000000000000000000000000000000000000000162818236144596	loss
chr_8	1002768	1002967	200	75	253	0.296442687747036	87	3516	0.0247440273037543	12	CG	0.00000000000000000000000000000000000000000000000000000000000000000000000000000000000000000000158820449318118	loss
chr_9	314171	314270	100	45	118	0.38135593220339	31	999	0.031031031031031	16	CG	0.000000000000000000000000000000000000000000000511955717323431	loss
chr_9	314371	314470	100	10	37	0.27027027027027	16	375	0.0426666666666667	4	CG	0.0000000587224500722095	loss
chr_9	318771	318870	100	12	46	0.260869565217391	5	93	0.0537634408602151	4	CG	0.00045506629712188	loss
chr_9	321271	321370	100	56	127	0.440944881889764	16	415	0.0385542168674699	9	CG	0.00000000000000000000000000000023648769704158	loss
chr_9	323371	323470	100	45	187	0.240641711229947	100	3660	0.0273224043715847	18	CG	0.0000000000000000000000000000000000000000000000000403976161751362	loss
chr_9	326271	326370	100	50	164	0.304878048780488	15	602	0.0249169435215947	10	CG	0.00000000000000000000000000000631679728396124	loss
chr_9	332971	333070	100	6	28	0.214285714285714	1	162	0.00617283950617284	4	CG	0.0000000708762407056852	loss
chr_9	556171	556270	100	30	55	0.545454545454545	10	267	0.0374531835205993	4	CG	0.000000000000000000000000364457777779201	loss
chr_9	579471	579570	100	50	129	0.387596899224806	13	633	0.0205371248025276	12	CG	0.00000000000000000000000000000000000000000052892678878867	loss
chr_9	579771	579870	100	25	65	0.384615384615385	27	848	0.0318396226415094	4	CG	0.0000000000000000000000000000000480260345182853	loss
chr_9	580671	580870	200	37	121	0.305785123966942	19	832	0.0228365384615385	13	CG	0.0000000000000000000000000000000000715791606217142	loss
chr_9	581571	581770	200	51	136	0.375	22	606	0.0363036303630363	9	CG	0.00000000000000000000000000000000735269707338754	loss
chr_9	604671	604870	200	38	73	0.520547945205479	18	607	0.0296540362438221	12	CG	0.0000000000000000000000000000000000000000000000886244425887921	loss
chr_9	605271	605370	100	34	124	0.274193548387097	11	430	0.0255813953488372	11	CG	0.000000000000000000567921981789836	loss
chr_9	605471	605570	100	23	91	0.252747252747253	6	372	0.0161290322580645	7	CG	0.0000000000000000857864632184181	loss
chr_9	607171	607270	100	12	36	0.333333333333333	8	381	0.020997375328084	6	CG	0.0000000000000000651263820406943	loss
chr_9	608671	608770	100	12	51	0.235294117647059	8	387	0.020671834625323	5	CG	0.000000000005825004339518	loss
chr_9	609771	609870	100	31	40	0.775	5	250	0.02	4	CG	0.0000000000000000000000000000000000000000642480654398728	loss
chr_9	609971	610070	100	33	131	0.251908396946565	15	582	0.0257731958762887	9	CG	0.0000000000000000000141478692812771	loss
chr_9	610171	610270	100	16	68	0.235294117647059	26	847	0.0306965761511216	4	CG	0.0000000000000104634802464291	loss
chr_9	612771	612870	100	9	35	0.257142857142857	3	121	0.0247933884297521	4	CG	0.00000565658153253567	loss
chr_9	613271	613370	100	25	63	0.396825396825397	23	381	0.0603674540682415	5	CG	0.0000000000000019892604342584	loss
chr_9	899371	899470	100	48	162	0.296296296296296	48	1528	0.031413612565445	10	CG	0.000000000000000000000000000000000000000000257886228612808	loss
chr_9	926271	926370	100	13	34	0.382352941176471	8	276	0.0289855072463768	4	CG	0.0000000000000122345040270961	loss
