# Supplementary material for: The model diatom Phaeodactylum tricornutum provides insights into the diversity and function of microeukaryotic DNA methyltransferases
Source: Commun Biol. 2023 Mar 9;6:253. doi: 10.1038/s42003-023-04629-0 (PMC9998398; doi:10.1038/s42003-023-04629-0)
Supplement: Supplementary file 12 — Supplementary Data 9 [file 42003_2023_4629_MOESM12_ESM.xlsx]

## Sheet: Supplementary Data 9
chr	strat	end	id	strand	distance to DMR	category
bd_10x23	68060	68211	Copia	+	500bp	TE
bd_10x23	68230	68333	noCat	+	500bp	TE
bd_14x6	1643	1967	noCat	+	500bp	TE
bd_14x6	1643	1967	noCat	+	500bp	TE
bd_14x6	1974	2049	SSR	+	500bp	TE
bd_14x6	2611	2636	Copia	+	500bp	TE
bd_14x6	2637	2719	Copia	+	500bp	TE
bd_14x6	2720	2865	noCat	+	500bp	TE
bd_14x6	2866	3017	Copia	+	500bp	TE
bd_17x31	31369	34265	PiggyBac	-	500bp	TE
bd_17x31	34319	34429	Copia_withOTHER	-	500bp	TE
bd_17x31	37108	38101	Copia	-	500bp	TE
bd_17x31	38698	39173	noCat	+	500bp	TE
bd_17x31	38950	39084	noCat	-	500bp	TE
bd_18x34	3030	3979	noCat	-	500bp	TE
bd_18x34	3994	4037	noCat	-	500bp	TE
bd_1x2	26665	26993	Copia	-	500bp	TE
bd_1x2	9221	9251	Copia_withOTHER	-	500bp	TE
bd_20x24	11912	11956	Copia	+	500bp	TE
bd_20x24	11957	12022	Copia	+	500bp	TE
bd_20x24	12661	12899	noCat	+	500bp	TE
bd_20x24	9812	10167	HostGene	+	500bp	TE
bd_20x24	9812	10167	HostGene	+	500bp	TE
bd_21x34	277	574	Copia	-	500bp	TE
bd_21x34	277	574	Copia	-	500bp	TE
bd_21x34	5591	5688	Copia	-	500bp	TE
bd_24x34	1073	1814	Copia	-	500bp	TE
bd_24x34	9278	10428	putNA_MuDR	-	500bp	TE
bd_24x34	985	1064	SSR	-	500bp	TE
bd_26x34	11876	11902	Copia	+	500bp	TE
bd_26x34	14501	14524	MuDR	-	500bp	TE
bd_26x34	37106	37193	HostGene	-	500bp	TE
bd_28x34	20766	21383	Copia	-	500bp	TE
bd_29x34	2008	2441	Copia	-	500bp	TE
bd_29x34	2008	2441	Copia	-	500bp	TE
bd_32x35	103803	104824	Copia	-	500bp	TE
bd_32x35	103988	104562	Copia	+	500bp	TE
bd_32x35	1098	1623	Copia	+	500bp	TE
bd_32x35	1624	2336	Copia	-	500bp	TE
bd_32x35	61	442	SSR	+	500bp	TE
bd_32x35	78495	78788	TIR_MITE	+	500bp	TE
bd_32x35	86204	86245	SSR	+	500bp	TE
bd_32x35	86246	87120	Copia	+	500bp	TE
bd_33x35	26779	26950	Copia	+	500bp	TE
bd_33x35	4251	4480	noCat	+	500bp	TE
bd_33x35	4481	4574	noCat	+	500bp	TE
bd_34x35	10100	10313	noCat	+	500bp	TE
bd_34x35	10314	10371	noCat	+	500bp	TE
bd_34x35	10372	10685	SSR	+	500bp	TE
bd_34x35	12710	12899	Copia	-	500bp	TE
bd_34x35	13474	14750	HostGene	+	500bp	TE
bd_34x35	14751	15350	noCat	-	500bp	TE
bd_34x35	20026	20221	MuDR	-	500bp	TE
bd_38x36	3629	7346	Copia	+	500bp	TE
bd_38x36	7358	8860	TIR_MITE	-	500bp	TE
bd_41x36	3405	3718	noCat	-	500bp	TE
bd_41x36	3719	4779	noCat	+	500bp	TE
bd_41x36	3719	4779	noCat	+	500bp	TE
bd_9x21	33240	33557	SSR	-	500bp	TE
chr_1	1	334	SSR	+	500bp	TE
chr_1	1	334	SSR	+	500bp	TE
chr_1	1017563	1018851	Copia	-	500bp	TE
chr_1	1020746	1020775	Copia	-	500bp	TE
chr_1	1144056	1144913	Copia	+	500bp	TE
chr_1	1144056	1144918	Copia	+	500bp	TE
chr_1	1156914	1157035	SINE	+	500bp	TE
chr_1	1243540	1244422	putNAclassII	-	500bp	TE
chr_1	1245127	1245350	Copia	+	500bp	TE
chr_1	1245127	1245350	Copia	+	500bp	TE
chr_1	1245127	1245350	Copia	+	500bp	TE
chr_1	1245775	1245802	Copia	+	500bp	TE
chr_1	1542734	1543198	Copia	-	500bp	TE
chr_1	16697	16923	TIR_MITE	-	500bp	TE
chr_1	1723348	1723516	Copia	-	500bp	TE
chr_1	1739625	1739870	TIR_MITE	+	500bp	TE
chr_1	1773490	1773605	Copia	-	500bp	TE
chr_1	1773490	1773605	Copia	-	500bp	TE
chr_1	1773490	1773605	Copia	-	500bp	TE
chr_1	1774257	1774491	Copia_withOTHER	+	500bp	TE
chr_1	1819937	1822587	Copia	+	500bp	TE
chr_1	1822588	1822774	Copia	+	500bp	TE
chr_1	2331176	2331310	noCat	+	500bp	TE
chr_1	2523760	2523780	Copia	+	500bp	TE
chr_1	2523760	2523780	Copia	+	500bp	TE
chr_1	2523760	2523780	Copia	+	500bp	TE
chr_1	301217	301718	noCat	+	500bp	TE
chr_1	307438	308713	putNAclassII	-	500bp	TE
chr_1	344679	344782	Copia	-	500bp	TE
chr_1	344790	345118	Copia	-	500bp	TE
chr_1	345122	345241	Copia	+	500bp	TE
chr_1	358478	359257	Copia	+	500bp	TE
chr_1	612454	613049	Copia	+	500bp	TE
chr_1	884387	885087	Copia	-	500bp	TE
chr_1	989392	997033	Copia	-	500bp	TE
chr_10	1	232	SSR	+	500bp	TE
chr_10	233	487	HostGene	+	500bp	TE
chr_10	305891	305915	Copia	+	500bp	TE
chr_10	305891	305915	Copia	+	500bp	TE
chr_10	305891	305915	Copia	+	500bp	TE
chr_10	969606	969907	noCat	+	500bp	TE
chr_10	970669	970779	noCat	+	500bp	TE
chr_11	1	141	SSR	+	500bp	TE
chr_11	12892	13052	noCat	-	500bp	TE
chr_11	137234	137924	Copia	+	500bp	TE
chr_11	15011	16253	Copia	+	500bp	TE
chr_11	30340	35469	Copia	-	500bp	TE
chr_11	8181	9025	Copia	-	500bp	TE
chr_11	819059	819786	Copia	-	500bp	TE
chr_11	820132	820204	Copia	-	500bp	TE
chr_11	820538	820683	Copia	+	500bp	TE
chr_11	820538	820683	Copia	+	500bp	TE
chr_11	821150	821821	Copia	-	500bp	TE
chr_11	827368	827682	putNA_MuDR_withOTHER	-	500bp	TE
chr_11	827683	827930	putNA_MuDR_withOTHER	-	500bp	TE
chr_11	931971	936226	Copia	-	500bp	TE
chr_11	944861	945026	SSR	-	500bp	TE
chr_12	124858	124974	MuDR	+	500bp	TE
chr_12	129670	130007	Copia	+	500bp	TE
chr_12	315	867	Copia	-	500bp	TE
chr_12	414210	414394	MuDR	+	500bp	TE
chr_12	417827	417875	Copia	-	500bp	TE
chr_12	419788	420188	MuDR	-	500bp	TE
chr_12	421870	422296	Copia	+	500bp	TE
chr_12	422901	423108	noCat	+	500bp	TE
chr_12	443465	444023	Copia	-	500bp	TE
chr_12	443748	443776	Copia	+	500bp	TE
chr_12	444024	444128	Copia	-	500bp	TE
chr_12	461397	461475	PiggyBac	-	500bp	TE
chr_12	464376	464459	TIR_MITE	+	500bp	TE
chr_12	464460	464585	HostGene	-	500bp	TE
chr_12	493269	493399	Copia	-	500bp	TE
chr_12	493400	493534	noCat	+	500bp	TE
chr_12	494083	494130	Copia	+	500bp	TE
chr_12	494145	496806	PiggyBac	-	500bp	TE
chr_12	571795	571953	Copia	-	500bp	TE
chr_12	60639	61846	Copia	+	500bp	TE
chr_12	651260	652523	HostGene	+	500bp	TE
chr_12	667774	667813	Copia	+	500bp	TE
chr_12	669790	671921	PiggyBac	-	500bp	TE
chr_12	83184	83632	Copia	+	500bp	TE
chr_12	894882	894933	SSR	+	500bp	TE
chr_12	900560	900607	noCat	+	500bp	TE
chr_12	900608	900898	Copia	-	500bp	TE
chr_12	900900	901565	noCat	+	500bp	TE
chr_13	192171	192375	Copia	-	500bp	TE
chr_13	192171	192379	Copia	+	500bp	TE
chr_13	289066	289484	PiggyBac	-	500bp	TE
chr_13	289066	289484	PiggyBac	-	500bp	TE
chr_13	289066	289484	PiggyBac	-	500bp	TE
chr_13	289924	290005	Copia	-	500bp	TE
chr_13	291560	291685	Copia	+	500bp	TE
chr_13	291560	291685	Copia	+	500bp	TE
chr_13	291560	291685	Copia	+	500bp	TE
chr_13	34184	34708	TIR_MITE	-	500bp	TE
chr_13	36564	36589	PiggyBac	-	500bp	TE
chr_13	36590	36818	PiggyBac	-	500bp	TE
chr_13	46569	46691	Copia	+	500bp	TE
chr_13	46692	46891	Copia	+	500bp	TE
chr_13	502311	502348	Copia	+	500bp	TE
chr_13	505327	506101	Copia	-	500bp	TE
chr_13	55341	56008	Copia	-	500bp	TE
chr_13	56014	56318	TIR_MITE	+	500bp	TE
chr_13	56014	56318	TIR_MITE	+	500bp	TE
chr_13	65762	65937	MuDR	+	500bp	TE
chr_13	66660	66754	MuDR	-	500bp	TE
chr_14	1	231	SSR	+	500bp	TE
chr_14	193267	193880	Copia	+	500bp	TE
chr_14	823823	824796	noCat	+	500bp	TE
chr_14	823823	824796	noCat	+	500bp	TE
chr_14	825464	825841	noCat	+	500bp	TE
chr_14	825464	825841	noCat	+	500bp	TE
chr_14	825852	828057	noCat	+	500bp	TE
chr_15	205918	206031	HostGene	-	500bp	TE
chr_15	205918	206031	HostGene	-	500bp	TE
chr_15	206842	207038	TIR_MITE	+	500bp	TE
chr_15	347763	347824	Copia	+	500bp	TE
chr_15	775972	776004	Copia	-	500bp	TE
chr_15	775972	776004	Copia	-	500bp	TE
chr_15	785437	785545	Copia	-	500bp	TE
chr_16	20456	20650	noCat	+	500bp	TE
chr_16	20715	20819	noCat	+	500bp	TE
chr_16	20715	20819	noCat	+	500bp	TE
chr_16	33941	34176	Copia	+	500bp	TE
chr_16	34521	34552	Copia_withOTHER	-	500bp	TE
chr_16	34595	34789	noCat	+	500bp	TE
chr_16	34856	34960	noCat	+	500bp	TE
chr_16	555833	557716	HostGene	+	500bp	TE
chr_16	557732	557954	Copia	+	500bp	TE
chr_16	557732	557954	Copia	+	500bp	TE
chr_16	744635	745489	Copia	+	500bp	TE
chr_16	748970	751414	Confused	+	500bp	TE
chr_16	751718	751797	TIR_MITE	+	500bp	TE
chr_16	751798	751949	Copia	+	500bp	TE
chr_16	761126	761711	HostGene	-	500bp	TE
chr_17	15261	15327	Copia	+	500bp	TE
chr_17	15261	15327	Copia	+	500bp	TE
chr_17	24410	24784	noCat	+	500bp	TE
chr_17	24823	24961	noCat	+	500bp	TE
chr_17	489963	490253	Copia	-	500bp	TE
chr_17	489963	490253	Copia	-	500bp	TE
chr_17	699669	701441	Copia	+	500bp	TE
chr_18	16594	17552	MuDR_withOTHER	-	500bp	TE
chr_18	17910	18012	TIR_MITE	+	500bp	TE
chr_18	18016	18122	TIR_MITE	+	500bp	TE
chr_18	30367	31122	Copia	+	500bp	TE
chr_18	305	1549	Confused	-	500bp	TE
chr_18	31938	31963	Copia	-	500bp	TE
chr_18	32005	32125	TIR_MITE	-	500bp	TE
chr_18	32163	32184	noCat	-	500bp	TE
chr_18	404312	404473	noCat	+	500bp	TE
chr_18	404474	404547	Copia_withOTHER	-	500bp	TE
chr_18	404548	404575	Copia	+	500bp	TE
chr_18	405040	405209	Copia	+	500bp	TE
chr_18	405210	405321	Copia	-	500bp	TE
chr_18	405323	406041	Copia	+	500bp	TE
chr_18	4884	7269	noCat	-	500bp	TE
chr_18	647071	648106	Copia	+	500bp	TE
chr_18	647071	648106	Copia	+	500bp	TE
chr_18	654436	658085	Copia	+	500bp	TE
chr_18	73126	73567	Copia	-	500bp	TE
chr_18	73126	73567	Copia	-	500bp	TE
chr_18	74386	76442	Copia	-	500bp	TE
chr_18	76585	76876	Copia	+	500bp	TE
chr_18	77021	77577	Copia	-	500bp	TE
chr_19	11684	13501	noCat	+	500bp	TE
chr_19	15052	15144	Copia	+	500bp	TE
chr_19	15145	15198	Copia	+	500bp	TE
chr_19	2178	5368	HostGene	+	500bp	TE
chr_19	244541	245088	noCat	-	500bp	TE
chr_19	250556	250845	Copia	+	500bp	TE
chr_19	623646	624476	noCat	+	500bp	TE
chr_2	1022425	1023571	Copia	+	500bp	TE
chr_2	233824	233906	Copia	+	500bp	TE
chr_2	340278	340962	Copia	-	500bp	TE
chr_2	340278	340962	Copia	-	500bp	TE
chr_2	340963	340985	Copia	-	500bp	TE
chr_2	340963	340985	Copia	-	500bp	TE
chr_2	487558	487671	noCat	-	500bp	TE
chr_2	488218	488259	noCat	-	500bp	TE
chr_2	488260	488345	SSR	+	500bp	TE
chr_2	488426	489138	HostGene	+	500bp	TE
chr_2	940425	941292	Copia	+	500bp	TE
chr_2	940425	941292	Copia	+	500bp	TE
chr_20	13756	14626	HostGene	-	500bp	TE
chr_20	13756	14626	HostGene	-	500bp	TE
chr_20	18853	19867	noCat	+	500bp	TE
chr_20	1896	3626	noCat	-	500bp	TE
chr_20	22022	22083	HostGene	-	500bp	TE
chr_20	22022	22083	HostGene	-	500bp	TE
chr_20	22022	22083	HostGene	-	500bp	TE
chr_20	24378	24406	Copia_withOTHER	-	500bp	TE
chr_20	278	1262	noCat	-	500bp	TE
chr_20	646106	646251	noCat	+	500bp	TE
chr_20	651578	651702	noCat	+	500bp	TE
chr_21	1	283	SSR	+	500bp	TE
chr_21	1098	1340	noCat	+	500bp	TE
chr_21	284	362	noCat	-	500bp	TE
chr_21	327681	334877	Copia	+	500bp	TE
chr_21	327681	334877	Copia	+	500bp	TE
chr_21	327681	334877	Copia	+	500bp	TE
chr_21	327681	334877	Copia	+	500bp	TE
chr_21	327681	334877	Copia	+	500bp	TE
chr_21	659198	659354	Confused	+	500bp	TE
chr_21	659630	659953	SSR	+	500bp	TE
chr_21	659954	660023	SSR	+	500bp	TE
chr_21	660053	660115	noCat	-	500bp	TE
chr_22	587463	587864	Copia	-	500bp	TE
chr_22	588500	590489	Copia	+	500bp	TE
chr_22	74705	74794	noCat	-	500bp	TE
chr_23	1	286	SSR	+	500bp	TE
chr_23	287	376	Copia	-	500bp	TE
chr_24	104127	104231	MuDR	-	500bp	TE
chr_24	104232	104464	putNAclassII	+	500bp	TE
chr_24	1324	3494	Confused	-	500bp	TE
chr_24	380668	380776	Copia	-	500bp	TE
chr_24	39409	40755	TIR_MITE	+	500bp	TE
chr_24	421430	421645	Copia	-	500bp	TE
chr_24	422121	423195	Copia	+	500bp	TE
chr_24	432769	432958	HostGene	+	500bp	TE
chr_24	432959	432998	putNAclassII	+	500bp	TE
chr_24	443542	443712	Copia	+	500bp	TE
chr_24	443542	443712	Copia	+	500bp	TE
chr_24	497724	498198	Copia	+	500bp	TE
chr_24	498462	502371	Copia	+	500bp	TE
chr_24	504767	504896	Copia	+	500bp	TE
chr_24	504897	505294	Copia	-	500bp	TE
chr_25	6244	7322	noCat	-	500bp	TE
chr_25	7323	7616	noCat	-	500bp	TE
chr_26	160542	160605	Copia	-	500bp	TE
chr_26	160542	160605	Copia	-	500bp	TE
chr_26	161225	161858	Copia	-	500bp	TE
chr_26	22066	22383	MuDR	+	500bp	TE
chr_26	22066	22383	MuDR	+	500bp	TE
chr_26	86046	86575	HostGene	-	500bp	TE
chr_26	93088	94524	noCat	-	500bp	TE
chr_27	1960	2009	SSR	-	500bp	TE
chr_27	1960	2009	SSR	-	500bp	TE
chr_27	60601	61440	noCat	-	500bp	TE
chr_28	328508	328679	TIR_MITE	+	500bp	TE
chr_28	328680	328819	noCat	-	500bp	TE
chr_29	14236	15016	Copia	+	500bp	TE
chr_29	15017	15149	Copia	+	500bp	TE
chr_29	15336	18303	Copia	+	500bp	TE
chr_29	334053	334310	MuDR	+	500bp	TE
chr_29	334324	334490	Copia	-	500bp	TE
chr_29	47732	48412	Copia	+	500bp	TE
chr_29	47732	48412	Copia	+	500bp	TE
chr_29	49028	51489	Copia	+	500bp	TE
chr_3	1029512	1030654	putNA_MuDR	+	500bp	TE
chr_3	105623	105673	Copia	+	500bp	TE
chr_3	105623	105673	Copia	+	500bp	TE
chr_3	105623	105673	Copia	+	500bp	TE
chr_3	1091442	1091482	Confused	+	500bp	TE
chr_3	1091774	1092444	Copia	+	500bp	TE
chr_3	116322	116984	putNA_MuDR	-	500bp	TE
chr_3	116322	116984	putNA_MuDR	-	500bp	TE
chr_3	1267199	1267844	Copia	-	500bp	TE
chr_3	1268387	1268452	Copia	+	500bp	TE
chr_3	1271513	1271808	Copia	-	500bp	TE
chr_3	1271809	1271874	Copia	+	500bp	TE
chr_3	1272755	1273244	Copia	+	500bp	TE
chr_3	1278286	1278644	Copia	-	500bp	TE
chr_3	1278286	1278644	Copia	-	500bp	TE
chr_3	1278286	1278644	Copia	-	500bp	TE
chr_3	1433895	1434140	putNA_MuDR	+	500bp	TE
chr_3	1435781	1442021	Copia	-	500bp	TE
chr_3	186373	187054	Copia	-	500bp	TE
chr_3	260244	260470	Copia	-	500bp	TE
chr_3	297	708	noCat	+	500bp	TE
chr_3	297	708	noCat	+	500bp	TE
chr_3	382688	383176	Copia	+	500bp	TE
chr_3	630133	631188	Copia	+	500bp	TE
chr_3	631189	631272	Copia	+	500bp	TE
chr_3	654488	654896	putNA_MuDR	-	500bp	TE
chr_3	87839	87880	TIR_MITE	+	500bp	TE
chr_3	981009	981687	Copia	+	500bp	TE
chr_30	10781	13563	PiggyBac	-	500bp	TE
chr_30	13564	13902	Copia	-	500bp	TE
chr_30	14521	15242	Copia	-	500bp	TE
chr_30	1772	1927	Copia	+	500bp	TE
chr_30	237123	237155	Copia	-	500bp	TE
chr_30	32356	33750	Copia	-	500bp	TE
chr_30	4552	4627	Copia	-	500bp	TE
chr_30	4552	4627	Copia	-	500bp	TE
chr_30	4636	5693	MuDR	+	500bp	TE
chr_31	171991	172338	putNA_MuDR_withOTHER	-	500bp	TE
chr_31	171991	172338	putNA_MuDR_withOTHER	-	500bp	TE
chr_31	201761	202390	Copia	+	500bp	TE
chr_31	202391	202620	Copia	+	500bp	TE
chr_31	205509	206336	noCat	-	500bp	TE
chr_31	206338	206400	SSR	+	500bp	TE
chr_31	208595	208677	SSR	+	500bp	TE
chr_31	208763	208880	noCat	+	500bp	TE
chr_31	215966	216109	Copia	+	500bp	TE
chr_31	216110	216215	noCat	+	500bp	TE
chr_31	240620	246787	noCat	+	500bp	TE
chr_31	247502	247582	Copia	-	500bp	TE
chr_31	251755	252019	putNAclassII	-	500bp	TE
chr_31	252020	252050	Copia	+	500bp	TE
chr_31	252052	252844	Copia	+	500bp	TE
chr_32	27379	27576	noCat	-	500bp	TE
chr_32	28204	28391	noCat	-	500bp	TE
chr_32	28392	29063	MuDR	+	500bp	TE
chr_33	76971	77005	Copia	+	500bp	TE
chr_33	79198	79526	Copia	+	500bp	TE
chr_4	10297	10421	noCat	+	500bp	TE
chr_4	1050113	1050171	Copia	+	500bp	TE
chr_4	1146454	1146785	noCat	+	500bp	TE
chr_4	11779	11896	noCat	-	500bp	TE
chr_4	12066	12109	noCat	-	500bp	TE
chr_4	12113	12184	Copia	-	500bp	TE
chr_4	1357754	1358136	noCat	+	500bp	TE
chr_4	347	7727	Copia	-	500bp	TE
chr_4	915504	915582	Copia	+	500bp	TE
chr_5	1012595	1012615	Copia	+	500bp	TE
chr_5	1014036	1014111	SSR	+	500bp	TE
chr_5	1014112	1014488	noCat	+	500bp	TE
chr_5	1016076	1016255	Copia	-	500bp	TE
chr_5	1020497	1020546	Confused	+	500bp	TE
chr_5	1020547	1020760	HostGene	-	500bp	TE
chr_5	1057997	1058103	TIR_MITE	-	500bp	TE
chr_5	1058104	1058491	noCat	-	500bp	TE
chr_5	1073774	1073844	Copia	+	500bp	TE
chr_5	1074241	1074919	Copia	+	500bp	TE
chr_5	648156	648478	Copia	-	500bp	TE
chr_5	648479	648908	TIR_MITE	-	500bp	TE
chr_5	648479	648908	TIR_MITE	-	500bp	TE
chr_6	1	239	SSR	+	500bp	TE
chr_6	1026861	1026930	PiggyBac	-	500bp	TE
chr_6	1026931	1027094	PiggyBac	-	500bp	TE
chr_6	1027095	1029897	PiggyBac	-	500bp	TE
chr_6	1032952	1033065	Copia	+	500bp	TE
chr_6	1034918	1035082	SSR	-	500bp	TE
chr_6	376099	376227	Copia	+	500bp	TE
chr_6	4660	4876	Copia	+	500bp	TE
chr_6	469036	469195	TIR_MITE	+	500bp	TE
chr_6	718084	718494	Copia	+	500bp	TE
chr_6	718495	718628	Copia	+	500bp	TE
chr_7	1023980	1024038	Confused	-	500bp	TE
chr_7	1024039	1024151	Copia	-	500bp	TE
chr_7	267927	268540	Copia	+	500bp	TE
chr_7	270507	270638	Copia	+	500bp	TE
chr_7	270640	270713	noCat	+	500bp	TE
chr_7	34936	35261	Copia	+	500bp	TE
chr_7	34936	35261	Copia	+	500bp	TE
chr_7	36057	37891	Copia	+	500bp	TE
chr_7	483756	483807	Copia	-	500bp	TE
chr_7	486209	486527	Copia	-	500bp	TE
chr_7	727215	727400	Copia	+	500bp	TE
chr_7	727401	727842	Copia	+	500bp	TE
chr_8	1002026	1002304	noCat	+	500bp	TE
chr_8	1002305	1002747	noCat	+	500bp	TE
chr_8	1003367	1004064	noCat	+	500bp	TE
chr_8	154428	154467	Copia_withOTHER	-	500bp	TE
chr_8	154428	154467	Copia_withOTHER	-	500bp	TE
chr_8	20391	20453	Copia_withOTHER	-	500bp	TE
chr_8	20490	20605	noCat	+	500bp	TE
chr_8	20606	20726	Copia	+	500bp	TE
chr_8	22483	23490	putNAclassII	+	500bp	TE
chr_8	26655	26875	putNA_MuDR_withOTHER	+	500bp	TE
chr_8	26876	26984	HostGene	+	500bp	TE
chr_8	33944	34319	noCat	+	500bp	TE
chr_8	34320	34366	noCat	+	500bp	TE
chr_8	980355	983326	MuDR	-	500bp	TE
chr_8	983328	983406	noCat	+	500bp	TE
chr_8	983731	983939	noCat	+	500bp	TE
chr_8	983731	983939	noCat	+	500bp	TE
chr_8	983940	984074	noCat	+	500bp	TE
chr_8	983940	984074	noCat	+	500bp	TE
chr_8	990920	990981	noCat	+	500bp	TE
chr_8	991877	991902	Copia_withOTHER	+	500bp	TE
chr_8	991877	991902	Copia_withOTHER	+	500bp	TE
chr_8	991877	991902	Copia_withOTHER	+	500bp	TE
chr_8	991946	992422	noCat	+	500bp	TE
chr_8	991946	992422	noCat	+	500bp	TE
chr_8	991946	992422	noCat	+	500bp	TE
chr_8	992141	992289	noCat	+	500bp	TE
chr_8	992141	992289	noCat	+	500bp	TE
chr_8	992141	992289	noCat	+	500bp	TE
chr_8	993395	994345	TIR_MITE	+	500bp	TE
chr_8	999342	999455	noCat	+	500bp	TE
chr_8	999342	999455	noCat	+	500bp	TE
chr_8	999456	1002025	noCat	+	500bp	TE
chr_8	999456	1002025	noCat	+	500bp	TE
chr_9	318912	319005	Copia	-	500bp	TE
chr_9	333118	333148	noCat	-	500bp	TE
chr_9	333149	333231	Copia	-	500bp	TE
chr_9	333232	333586	Copia	+	500bp	TE
chr_9	605898	606168	TIR_MITE	+	500bp	TE
chr_9	613405	613468	SSR	+	500bp	TE
chr_9	613492	613535	SSR	+	500bp	TE
chr_9	613536	613664	noCat	-	500bp	TE
chr_9	613665	613929	noCat	-	500bp	TE
chr_9	899870	900702	noCat	-	500bp	TE
bd_10x23	67401	68046	Copia	+	1000bp	TE
bd_10x23	67401	68046	Copia	+	1000bp	TE
bd_10x23	67401	68046	Copia	+	1000bp	TE
bd_14x6	3018	3451	putNA_MuDR_withOTHER	-	1000bp	TE
bd_14x6	3083	3125	MuDR	+	1000bp	TE
bd_15x14	3251	3317	SSR	+	1000bp	TE
bd_17x31	39174	39314	noCat	-	1000bp	TE
bd_17x31	39315	39563	SSR	-	1000bp	TE
bd_18x34	5142	6008	Copia	-	1000bp	TE
bd_1x2	17336	17820	Copia	+	1000bp	TE
bd_1x2	9290	9803	Copia	+	1000bp	TE
bd_20x24	12900	14548	Copia	+	1000bp	TE
bd_20x24	3428	3463	Copia	+	1000bp	TE
bd_20x24	3428	3463	Copia	+	1000bp	TE
bd_24x34	1816	2031	Copia	-	1000bp	TE
bd_26x34	14541	14694	HostGene	-	1000bp	TE
bd_26x34	14703	15115	MuDR	-	1000bp	TE
bd_26x34	8876	11419	HostGene	+	1000bp	TE
bd_28x34	20690	20765	Copia	+	1000bp	TE
bd_31x35	168230	171699	noCat	+	1000bp	TE
bd_31x35	171700	172032	noCat	+	1000bp	TE
bd_31x35	7784	9583	noCat	+	1000bp	TE
bd_32x35	1	60	SSR	+	1000bp	TE
bd_33x35	23457	23879	Copia	+	1000bp	TE
bd_33x35	2478	4250	noCat	+	1000bp	TE
bd_33x35	26951	27010	Copia	-	1000bp	TE
bd_33x35	42258	42451	putNA_MuDR	+	1000bp	TE
bd_33x35	42258	42451	putNA_MuDR	+	1000bp	TE
bd_34x35	1	233	SSR	+	1000bp	TE
bd_34x35	10686	10920	SSR	+	1000bp	TE
bd_34x35	10921	10948	SSR	+	1000bp	TE
bd_34x35	12326	12437	noCat	-	1000bp	TE
bd_34x35	12439	12705	noCat	+	1000bp	TE
bd_34x35	17339	19523	noCat	-	1000bp	TE
bd_34x35	19524	19715	MuDR	-	1000bp	TE
bd_34x35	21365	22588	Copia	+	1000bp	TE
bd_34x35	21454	21921	Copia	-	1000bp	TE
bd_38x36	10409	10959	Copia	-	1000bp	TE
bd_9x21	31345	31905	putNAclassII	-	1000bp	TE
bd_9x21	31345	31905	putNAclassII	-	1000bp	TE
bd_9x21	31906	31935	Copia	+	1000bp	TE
bd_9x21	31906	31935	Copia	+	1000bp	TE
chr_1	1021138	1021347	Confused	+	1000bp	TE
chr_1	1021350	1021450	Copia	-	1000bp	TE
chr_1	10756	11304	TIR_MITE	-	1000bp	TE
chr_1	10756	11304	TIR_MITE	-	1000bp	TE
chr_1	1206177	1206418	Copia_withOTHER	+	1000bp	TE
chr_1	1249571	1249920	HostGene	+	1000bp	TE
chr_1	1249921	1249986	Copia	-	1000bp	TE
chr_1	1544518	1544661	noCat	+	1000bp	TE
chr_1	344167	344448	Copia	-	1000bp	TE
chr_1	344454	344518	Copia	-	1000bp	TE
chr_1	344519	344678	Copia	-	1000bp	TE
chr_1	359294	359356	Copia	-	1000bp	TE
chr_1	359357	359663	noCat	+	1000bp	TE
chr_1	6312	6470	noCat	-	1000bp	TE
chr_1	6471	6505	noCat	+	1000bp	TE
chr_10	961126	961685	Copia	-	1000bp	TE
chr_10	969425	969515	HostGene	-	1000bp	TE
chr_11	12258	12891	noCat	-	1000bp	TE
chr_11	41338	41410	Copia	+	1000bp	TE
chr_11	7228	8131	noCat	-	1000bp	TE
chr_11	8132	8180	SSR	-	1000bp	TE
chr_11	821822	822028	Copia	+	1000bp	TE
chr_11	826180	826511	Copia	+	1000bp	TE
chr_11	921389	921691	noCat	+	1000bp	TE
chr_11	921389	921691	noCat	+	1000bp	TE
chr_12	1211	1406	Copia	+	1000bp	TE
chr_12	130008	130235	Copia	+	1000bp	TE
chr_12	413365	413965	TIR_MITE	-	1000bp	TE
chr_12	414003	414136	MuDR	+	1000bp	TE
chr_12	414137	414209	MuDR	+	1000bp	TE
chr_12	414137	414209	MuDR	+	1000bp	TE
chr_12	417878	417946	MuDR	+	1000bp	TE
chr_12	417878	417946	MuDR	+	1000bp	TE
chr_12	417947	418094	putNAclassII	-	1000bp	TE
chr_12	417947	418094	putNAclassII	-	1000bp	TE
chr_12	419607	419787	MuDR	+	1000bp	TE
chr_12	464896	465418	HostGene	-	1000bp	TE
chr_12	63594	64809	PiggyBac	+	1000bp	TE
chr_12	63594	64809	PiggyBac	+	1000bp	TE
chr_12	653694	653888	TIR_MITE	-	1000bp	TE
chr_12	655437	655687	TIR_MITE	-	1000bp	TE
chr_12	655688	655828	PiggyBac	+	1000bp	TE
chr_12	655829	655921	Copia	+	1000bp	TE
chr_12	655829	655921	Copia	+	1000bp	TE
chr_12	659003	659590	Copia	+	1000bp	TE
chr_12	69842	70293	Copia	+	1000bp	TE
chr_12	716216	717028	Copia	+	1000bp	TE
chr_12	716216	717028	Copia	+	1000bp	TE
chr_12	868	1521	Copia	-	1000bp	TE
chr_13	293836	294226	noCat	+	1000bp	TE
chr_13	34829	34994	Copia	-	1000bp	TE
chr_13	55024	55083	Copia	+	1000bp	TE
chr_13	55084	55339	Copia	-	1000bp	TE
chr_13	73813	74117	putNAclassII_withOTHER	+	1000bp	TE
chr_13	74118	74779	Copia	+	1000bp	TE
chr_13	806061	806200	HostGene	+	1000bp	TE
chr_14	195345	196174	noCat	-	1000bp	TE
chr_14	549926	550819	putNAclassII	+	1000bp	TE
chr_15	3292	3907	Copia	+	1000bp	TE
chr_16	12900	15019	putNA_MuDR_withOTHER	-	1000bp	TE
chr_16	163395	163719	Copia	+	1000bp	TE
chr_16	175516	176255	Copia	+	1000bp	TE
chr_16	34961	34995	Copia	-	1000bp	TE
chr_16	34996	35918	Copia	-	1000bp	TE
chr_16	732941	743877	HostGene	-	1000bp	TE
chr_16	745490	745783	noCat	-	1000bp	TE
chr_16	752139	752606	Copia	-	1000bp	TE
chr_16	752607	753126	noCat	+	1000bp	TE
chr_16	761712	763917	noCat	+	1000bp	TE
chr_17	18658	19348	noCat	+	1000bp	TE
chr_17	40257	40358	SSR	-	1000bp	TE
chr_17	40444	40618	putNAclassII	+	1000bp	TE
chr_17	491539	491603	Copia	+	1000bp	TE
chr_17	491539	491603	Copia	+	1000bp	TE
chr_17	511810	514468	Copia	+	1000bp	TE
chr_17	676458	677050	Copia_withOTHER	+	1000bp	TE
chr_17	684099	684545	Copia_withOTHER	+	1000bp	TE
chr_18	16547	16588	putNA_MuDR	-	1000bp	TE
chr_18	18891	18926	Copia	-	1000bp	TE
chr_18	27982	28014	HostGene	-	1000bp	TE
chr_18	28015	28790	putNAclassII	-	1000bp	TE
chr_18	403693	404128	Copia	-	1000bp	TE
chr_18	404130	404281	noCat	+	1000bp	TE
chr_18	645487	645701	TIR_MITE	+	1000bp	TE
chr_19	565	896	noCat	+	1000bp	TE
chr_2	1478971	1479046	SSR	+	1000bp	TE
chr_2	487416	487557	TIR_MITE	-	1000bp	TE
chr_2	489139	489316	TIR_MITE	-	1000bp	TE
chr_20	645731	645785	SSR	+	1000bp	TE
chr_20	645807	645863	SSR	+	1000bp	TE
chr_20	645885	645941	SSR	+	1000bp	TE
chr_20	645885	645941	SSR	+	1000bp	TE
chr_20	645951	646012	noCat	+	1000bp	TE
chr_20	645951	646012	noCat	+	1000bp	TE
chr_20	646034	646086	noCat	+	1000bp	TE
chr_20	646034	646086	noCat	+	1000bp	TE
chr_20	646034	646086	noCat	+	1000bp	TE
chr_21	660116	660213	putNA_MuDR_withOTHER	-	1000bp	TE
chr_21	660214	660280	Copia	-	1000bp	TE
chr_21	660281	662156	Copia	+	1000bp	TE
chr_22	585534	585889	HostGene	+	1000bp	TE
chr_22	76339	76766	Copia	-	1000bp	TE
chr_22	97457	102819	MuDR_withOTHER	-	1000bp	TE
chr_23	3884	4021	Copia	-	1000bp	TE
chr_23	507843	507888	noCat	+	1000bp	TE
chr_24	1	259	SSR	+	1000bp	TE
chr_24	102539	103918	Copia	-	1000bp	TE
chr_24	103924	104126	MuDR	-	1000bp	TE
chr_24	105372	105503	MuDR	-	1000bp	TE
chr_24	260	431	noCat	-	1000bp	TE
chr_24	438787	438994	putNA_MuDR	+	1000bp	TE
chr_24	442620	442981	Copia	+	1000bp	TE
chr_24	454110	454568	Copia	+	1000bp	TE
chr_24	454768	454834	SSR	-	1000bp	TE
chr_24	454842	454929	Copia_withOTHER	+	1000bp	TE
chr_24	483544	484962	Copia	-	1000bp	TE
chr_24	496221	497499	Copia	+	1000bp	TE
chr_24	496559	497339	Copia	+	1000bp	TE
chr_24	497500	497658	Copia	+	1000bp	TE
chr_24	505324	507919	Copia	+	1000bp	TE
chr_25	11722	13003	Copia	-	1000bp	TE
chr_25	11722	13003	Copia	-	1000bp	TE
chr_25	236655	237704	noCat	+	1000bp	TE
chr_25	495579	495880	noCat	+	1000bp	TE
chr_26	159293	159760	Copia	-	1000bp	TE
chr_26	161860	162020	Copia	+	1000bp	TE
chr_26	78988	79526	noCat	-	1000bp	TE
chr_26	78988	79526	noCat	-	1000bp	TE
chr_27	1	319	SSR	+	1000bp	TE
chr_27	320	431	noCat	+	1000bp	TE
chr_27	58720	59552	noCat	-	1000bp	TE
chr_29	13898	14235	Copia	+	1000bp	TE
chr_29	32905	33010	Copia	+	1000bp	TE
chr_29	33011	33368	Copia	+	1000bp	TE
chr_29	333763	333982	MuDR	+	1000bp	TE
chr_29	334015	334052	MuDR	-	1000bp	TE
chr_3	1	295	SSR	+	1000bp	TE
chr_3	1	295	SSR	+	1000bp	TE
chr_3	1088469	1090457	Copia	+	1000bp	TE
chr_3	1280155	1280660	Copia	+	1000bp	TE
chr_3	1433034	1433861	noCat	+	1000bp	TE
chr_3	1433862	1433894	noCat	+	1000bp	TE
chr_3	1690	3095	noCat	-	1000bp	TE
chr_3	1690	3095	noCat	-	1000bp	TE
chr_3	188055	188122	SSR	+	1000bp	TE
chr_3	261299	261321	Copia	-	1000bp	TE
chr_3	3096	3401	noCat	+	1000bp	TE
chr_3	382230	382400	putNAclassII	+	1000bp	TE
chr_3	7845	8068	noCat	+	1000bp	TE
chr_3	921600	921637	putNA_MuDR_withOTHER	+	1000bp	TE
chr_3	921600	921637	putNA_MuDR_withOTHER	+	1000bp	TE
chr_30	1	1771	Copia	+	1000bp	TE
chr_30	1	1771	Copia	+	1000bp	TE
chr_30	235635	235780	Copia	+	1000bp	TE
chr_31	201150	201760	Copia	+	1000bp	TE
chr_31	208979	209036	SSR	+	1000bp	TE
chr_31	209073	209112	SSR	-	1000bp	TE
chr_31	209113	209512	noCat	+	1000bp	TE
chr_31	218595	218714	SSR	+	1000bp	TE
chr_31	218715	218977	noCat	+	1000bp	TE
chr_31	223685	226546	Copia	+	1000bp	TE
chr_31	228823	229081	Copia	+	1000bp	TE
chr_31	33211	33240	Copia	-	1000bp	TE
chr_31	33242	33653	Copia	-	1000bp	TE
chr_31	33242	33653	Copia	-	1000bp	TE
chr_32	134023	134076	PiggyBac	+	1000bp	TE
chr_32	26911	27090	TIR_MITE	+	1000bp	TE
chr_32	27250	27378	TIR_MITE	-	1000bp	TE
chr_32	29077	29239	TIR_MITE	-	1000bp	TE
chr_33	4008	4083	SSR	-	1000bp	TE
chr_33	76496	76642	TIR_MITE	+	1000bp	TE
chr_4	10433	10818	noCat	-	1000bp	TE
chr_4	10433	10818	noCat	-	1000bp	TE
chr_4	1051337	1051958	Copia	+	1000bp	TE
chr_4	10819	10858	SSR	+	1000bp	TE
chr_4	10819	10858	SSR	+	1000bp	TE
chr_4	10895	10952	SSR	-	1000bp	TE
chr_4	10895	10952	SSR	-	1000bp	TE
chr_4	1255988	1256315	Copia	-	1000bp	TE
chr_4	915684	917661	noCat	+	1000bp	TE
chr_4	927795	927845	Copia	-	1000bp	TE
chr_4	927795	927845	Copia	-	1000bp	TE
chr_4	927846	927943	Copia	-	1000bp	TE
chr_4	927846	927943	Copia	-	1000bp	TE
chr_4	930922	931296	noCat	-	1000bp	TE
chr_5	1014497	1015017	Copia	+	1000bp	TE
chr_5	1021021	1021062	Copia	+	1000bp	TE
chr_5	1057200	1057683	Copia	+	1000bp	TE
chr_5	1072402	1073123	Copia	+	1000bp	TE
chr_5	1075320	1075682	Copia	+	1000bp	TE
chr_6	1024858	1025028	Copia_withOTHER	-	1000bp	TE
chr_6	1029898	1029974	PiggyBac	-	1000bp	TE
chr_6	1029975	1030178	Copia	+	1000bp	TE
chr_6	375076	375847	Copia	-	1000bp	TE
chr_6	467146	469035	Tase	-	1000bp	TE
chr_6	5235	5338	noCat	-	1000bp	TE
chr_6	5362	5560	noCat	-	1000bp	TE
chr_6	714874	714925	putNAclassII	+	1000bp	TE
chr_6	714939	716732	Tase	+	1000bp	TE
chr_6	717859	718083	Copia	-	1000bp	TE
chr_6	717941	717989	Copia	+	1000bp	TE
chr_7	365001	365183	MuDR	+	1000bp	TE
chr_7	481610	483137	noCat	+	1000bp	TE
chr_7	481966	483049	Copia	+	1000bp	TE
chr_7	483268	483290	Copia	-	1000bp	TE
chr_7	484547	484703	Copia	-	1000bp	TE
chr_7	487600	488054	noCat	+	1000bp	TE
chr_7	681401	681438	Copia	-	1000bp	TE
chr_7	727843	727864	Copia	+	1000bp	TE
chr_7	938635	939011	noCat	+	1000bp	TE
chr_8	130016	130505	noCat	-	1000bp	TE
chr_8	130309	130360	Copia	+	1000bp	TE
chr_8	131826	131872	SSR	-	1000bp	TE
chr_8	131873	132166	SSR	-	1000bp	TE
chr_8	132167	132262	SSR	-	1000bp	TE
chr_8	132263	132595	SSR	-	1000bp	TE
chr_8	238	365	noCat	-	1000bp	TE
chr_8	343041	343294	MuDR	+	1000bp	TE
chr_8	366	450	Copia	+	1000bp	TE
chr_8	824090	824235	DIRS	-	1000bp	TE
chr_8	824090	824235	DIRS	-	1000bp	TE
chr_8	990524	990790	noCat	+	1000bp	TE
chr_8	990524	990790	noCat	+	1000bp	TE
chr_8	990524	990790	noCat	+	1000bp	TE
chr_8	990686	990726	SSR	+	1000bp	TE
chr_8	990686	990726	SSR	+	1000bp	TE
chr_8	990861	990919	SSR	+	1000bp	TE
chr_8	990861	990919	SSR	+	1000bp	TE
chr_8	990861	990919	SSR	+	1000bp	TE
chr_8	992423	992456	noCat	+	1000bp	TE
chr_8	992423	992456	noCat	+	1000bp	TE
chr_8	992423	992456	noCat	+	1000bp	TE
chr_8	992423	992456	noCat	+	1000bp	TE
chr_8	994346	994368	noCat	-	1000bp	TE
chr_9	313134	313182	Copia	+	1000bp	TE
chr_9	315008	316880	noCat	+	1000bp	TE
chr_9	315008	316880	noCat	+	1000bp	TE
chr_9	320506	320575	Copia	-	1000bp	TE
chr_9	320576	320717	Copia	-	1000bp	TE
chr_9	333588	335389	noCat	+	1000bp	TE
chr_9	606169	606284	TIR_MITE	-	1000bp	TE
chr_9	606169	606284	TIR_MITE	-	1000bp	TE
chr_9	606169	606284	TIR_MITE	-	1000bp	TE
chr_9	613947	614018	TIR_MITE	+	1000bp	TE
chr_9	614019	614051	noCat	-	1000bp	TE
chr_9	924954	925455	noCat	-	1000bp	TE
bd_10x23	68060	68211	Copia	+	overlap	TE
bd_10x23	68230	68333	noCat	+	overlap	TE
bd_14x6	1643	1967	noCat	+	overlap	TE
bd_14x6	1643	1967	noCat	+	overlap	TE
bd_14x6	1974	2049	SSR	+	overlap	TE
bd_14x6	2611	2636	Copia	+	overlap	TE
bd_14x6	2637	2719	Copia	+	overlap	TE
bd_14x6	2720	2865	noCat	+	overlap	TE
bd_14x6	2866	3017	Copia	+	overlap	TE
bd_17x31	31369	34265	PiggyBac	-	overlap	TE
bd_17x31	34319	34429	Copia_withOTHER	-	overlap	TE
bd_17x31	37108	38101	Copia	-	overlap	TE
bd_17x31	38698	39173	noCat	+	overlap	TE
bd_17x31	38950	39084	noCat	-	overlap	TE
bd_18x34	3030	3979	noCat	-	overlap	TE
bd_18x34	3994	4037	noCat	-	overlap	TE
bd_1x2	26665	26993	Copia	-	overlap	TE
bd_1x2	9221	9251	Copia_withOTHER	-	overlap	TE
bd_20x24	11912	11956	Copia	+	overlap	TE
bd_20x24	11957	12022	Copia	+	overlap	TE
bd_20x24	12661	12899	noCat	+	overlap	TE
bd_20x24	9812	10167	HostGene	+	overlap	TE
bd_20x24	9812	10167	HostGene	+	overlap	TE
bd_21x34	277	574	Copia	-	overlap	TE
bd_21x34	277	574	Copia	-	overlap	TE
bd_21x34	5591	5688	Copia	-	overlap	TE
bd_24x34	1073	1814	Copia	-	overlap	TE
bd_24x34	9278	10428	putNA_MuDR	-	overlap	TE
bd_24x34	985	1064	SSR	-	overlap	TE
bd_26x34	11876	11902	Copia	+	overlap	TE
bd_26x34	14501	14524	MuDR	-	overlap	TE
bd_26x34	37106	37193	HostGene	-	overlap	TE
bd_28x34	20766	21383	Copia	-	overlap	TE
bd_29x34	2008	2441	Copia	-	overlap	TE
bd_29x34	2008	2441	Copia	-	overlap	TE
bd_32x35	103803	104824	Copia	-	overlap	TE
bd_32x35	103988	104562	Copia	+	overlap	TE
bd_32x35	1098	1623	Copia	+	overlap	TE
bd_32x35	1624	2336	Copia	-	overlap	TE
bd_32x35	61	442	SSR	+	overlap	TE
bd_32x35	78495	78788	TIR_MITE	+	overlap	TE
bd_32x35	86204	86245	SSR	+	overlap	TE
bd_32x35	86246	87120	Copia	+	overlap	TE
bd_33x35	26779	26950	Copia	+	overlap	TE
bd_33x35	4251	4480	noCat	+	overlap	TE
bd_33x35	4481	4574	noCat	+	overlap	TE
bd_34x35	10100	10313	noCat	+	overlap	TE
bd_34x35	10314	10371	noCat	+	overlap	TE
bd_34x35	10372	10685	SSR	+	overlap	TE
bd_34x35	12710	12899	Copia	-	overlap	TE
bd_34x35	13474	14750	HostGene	+	overlap	TE
bd_34x35	14751	15350	noCat	-	overlap	TE
bd_34x35	20026	20221	MuDR	-	overlap	TE
bd_38x36	3629	7346	Copia	+	overlap	TE
bd_38x36	7358	8860	TIR_MITE	-	overlap	TE
bd_41x36	3405	3718	noCat	-	overlap	TE
bd_41x36	3719	4779	noCat	+	overlap	TE
bd_41x36	3719	4779	noCat	+	overlap	TE
bd_9x21	33240	33557	SSR	-	overlap	TE
chr_1	1	334	SSR	+	overlap	TE
chr_1	1	334	SSR	+	overlap	TE
chr_1	1017563	1018851	Copia	-	overlap	TE
chr_1	1020746	1020775	Copia	-	overlap	TE
chr_1	1144056	1144913	Copia	+	overlap	TE
chr_1	1144056	1144918	Copia	+	overlap	TE
chr_1	1156914	1157035	SINE	+	overlap	TE
chr_1	1243540	1244422	putNAclassII	-	overlap	TE
chr_1	1245127	1245350	Copia	+	overlap	TE
chr_1	1245127	1245350	Copia	+	overlap	TE
chr_1	1245127	1245350	Copia	+	overlap	TE
chr_1	1245775	1245802	Copia	+	overlap	TE
chr_1	1542734	1543198	Copia	-	overlap	TE
chr_1	16697	16923	TIR_MITE	-	overlap	TE
chr_1	1723348	1723516	Copia	-	overlap	TE
chr_1	1739625	1739870	TIR_MITE	+	overlap	TE
chr_1	1773490	1773605	Copia	-	overlap	TE
chr_1	1773490	1773605	Copia	-	overlap	TE
chr_1	1773490	1773605	Copia	-	overlap	TE
chr_1	1774257	1774491	Copia_withOTHER	+	overlap	TE
chr_1	1819937	1822587	Copia	+	overlap	TE
chr_1	1822588	1822774	Copia	+	overlap	TE
chr_1	2331176	2331310	noCat	+	overlap	TE
chr_1	2523760	2523780	Copia	+	overlap	TE
chr_1	2523760	2523780	Copia	+	overlap	TE
chr_1	2523760	2523780	Copia	+	overlap	TE
chr_1	301217	301718	noCat	+	overlap	TE
chr_1	307438	308713	putNAclassII	-	overlap	TE
chr_1	344679	344782	Copia	-	overlap	TE
chr_1	344790	345118	Copia	-	overlap	TE
chr_1	345122	345241	Copia	+	overlap	TE
chr_1	358478	359257	Copia	+	overlap	TE
chr_1	612454	613049	Copia	+	overlap	TE
chr_1	884387	885087	Copia	-	overlap	TE
chr_1	989392	997033	Copia	-	overlap	TE
chr_10	1	232	SSR	+	overlap	TE
chr_10	233	487	HostGene	+	overlap	TE
chr_10	305891	305915	Copia	+	overlap	TE
chr_10	305891	305915	Copia	+	overlap	TE
chr_10	305891	305915	Copia	+	overlap	TE
chr_10	969606	969907	noCat	+	overlap	TE
chr_10	970669	970779	noCat	+	overlap	TE
chr_11	1	141	SSR	+	overlap	TE
chr_11	12892	13052	noCat	-	overlap	TE
chr_11	137234	137924	Copia	+	overlap	TE
chr_11	15011	16253	Copia	+	overlap	TE
chr_11	30340	35469	Copia	-	overlap	TE
chr_11	8181	9025	Copia	-	overlap	TE
chr_11	819059	819786	Copia	-	overlap	TE
chr_11	820132	820204	Copia	-	overlap	TE
chr_11	820538	820683	Copia	+	overlap	TE
chr_11	820538	820683	Copia	+	overlap	TE
chr_11	821150	821821	Copia	-	overlap	TE
chr_11	827368	827682	putNA_MuDR_withOTHER	-	overlap	TE
chr_11	827683	827930	putNA_MuDR_withOTHER	-	overlap	TE
chr_11	931971	936226	Copia	-	overlap	TE
chr_11	944861	945026	SSR	-	overlap	TE
chr_12	124858	124974	MuDR	+	overlap	TE
chr_12	129670	130007	Copia	+	overlap	TE
chr_12	315	867	Copia	-	overlap	TE
chr_12	414210	414394	MuDR	+	overlap	TE
chr_12	417827	417875	Copia	-	overlap	TE
chr_12	419788	420188	MuDR	-	overlap	TE
chr_12	421870	422296	Copia	+	overlap	TE
chr_12	422901	423108	noCat	+	overlap	TE
chr_12	443465	444023	Copia	-	overlap	TE
chr_12	443748	443776	Copia	+	overlap	TE
chr_12	444024	444128	Copia	-	overlap	TE
chr_12	461397	461475	PiggyBac	-	overlap	TE
chr_12	464376	464459	TIR_MITE	+	overlap	TE
chr_12	464460	464585	HostGene	-	overlap	TE
chr_12	493269	493399	Copia	-	overlap	TE
chr_12	493400	493534	noCat	+	overlap	TE
chr_12	494083	494130	Copia	+	overlap	TE
chr_12	494145	496806	PiggyBac	-	overlap	TE
chr_12	571795	571953	Copia	-	overlap	TE
chr_12	60639	61846	Copia	+	overlap	TE
chr_12	651260	652523	HostGene	+	overlap	TE
chr_12	667774	667813	Copia	+	overlap	TE
chr_12	669790	671921	PiggyBac	-	overlap	TE
chr_12	83184	83632	Copia	+	overlap	TE
chr_12	894882	894933	SSR	+	overlap	TE
chr_12	900560	900607	noCat	+	overlap	TE
chr_12	900608	900898	Copia	-	overlap	TE
chr_12	900900	901565	noCat	+	overlap	TE
chr_13	192171	192375	Copia	-	overlap	TE
chr_13	192171	192379	Copia	+	overlap	TE
chr_13	289066	289484	PiggyBac	-	overlap	TE
chr_13	289066	289484	PiggyBac	-	overlap	TE
chr_13	289066	289484	PiggyBac	-	overlap	TE
chr_13	289924	290005	Copia	-	overlap	TE
chr_13	291560	291685	Copia	+	overlap	TE
chr_13	291560	291685	Copia	+	overlap	TE
chr_13	291560	291685	Copia	+	overlap	TE
chr_13	34184	34708	TIR_MITE	-	overlap	TE
chr_13	36564	36589	PiggyBac	-	overlap	TE
chr_13	36590	36818	PiggyBac	-	overlap	TE
chr_13	46569	46691	Copia	+	overlap	TE
chr_13	46692	46891	Copia	+	overlap	TE
chr_13	502311	502348	Copia	+	overlap	TE
chr_13	505327	506101	Copia	-	overlap	TE
chr_13	55341	56008	Copia	-	overlap	TE
chr_13	56014	56318	TIR_MITE	+	overlap	TE
chr_13	56014	56318	TIR_MITE	+	overlap	TE
chr_13	65762	65937	MuDR	+	overlap	TE
chr_13	66660	66754	MuDR	-	overlap	TE
chr_14	1	231	SSR	+	overlap	TE
chr_14	193267	193880	Copia	+	overlap	TE
chr_14	823823	824796	noCat	+	overlap	TE
chr_14	823823	824796	noCat	+	overlap	TE
chr_14	825464	825841	noCat	+	overlap	TE
chr_14	825464	825841	noCat	+	overlap	TE
chr_14	825852	828057	noCat	+	overlap	TE
chr_15	205918	206031	HostGene	-	overlap	TE
chr_15	205918	206031	HostGene	-	overlap	TE
chr_15	206842	207038	TIR_MITE	+	overlap	TE
chr_15	347763	347824	Copia	+	overlap	TE
chr_15	775972	776004	Copia	-	overlap	TE
chr_15	775972	776004	Copia	-	overlap	TE
chr_15	785437	785545	Copia	-	overlap	TE
chr_16	20456	20650	noCat	+	overlap	TE
chr_16	20715	20819	noCat	+	overlap	TE
chr_16	20715	20819	noCat	+	overlap	TE
chr_16	33941	34176	Copia	+	overlap	TE
chr_16	34521	34552	Copia_withOTHER	-	overlap	TE
chr_16	34595	34789	noCat	+	overlap	TE
chr_16	34856	34960	noCat	+	overlap	TE
chr_16	555833	557716	HostGene	+	overlap	TE
chr_16	557732	557954	Copia	+	overlap	TE
chr_16	557732	557954	Copia	+	overlap	TE
chr_16	744635	745489	Copia	+	overlap	TE
chr_16	748970	751414	Confused	+	overlap	TE
chr_16	751718	751797	TIR_MITE	+	overlap	TE
chr_16	751798	751949	Copia	+	overlap	TE
chr_16	761126	761711	HostGene	-	overlap	TE
chr_17	15261	15327	Copia	+	overlap	TE
chr_17	15261	15327	Copia	+	overlap	TE
chr_17	24410	24784	noCat	+	overlap	TE
chr_17	24823	24961	noCat	+	overlap	TE
chr_17	489963	490253	Copia	-	overlap	TE
chr_17	489963	490253	Copia	-	overlap	TE
chr_17	699669	701441	Copia	+	overlap	TE
chr_18	16594	17552	MuDR_withOTHER	-	overlap	TE
chr_18	17910	18012	TIR_MITE	+	overlap	TE
chr_18	18016	18122	TIR_MITE	+	overlap	TE
chr_18	30367	31122	Copia	+	overlap	TE
chr_18	305	1549	Confused	-	overlap	TE
chr_18	31938	31963	Copia	-	overlap	TE
chr_18	32005	32125	TIR_MITE	-	overlap	TE
chr_18	32163	32184	noCat	-	overlap	TE
chr_18	404312	404473	noCat	+	overlap	TE
chr_18	404474	404547	Copia_withOTHER	-	overlap	TE
chr_18	404548	404575	Copia	+	overlap	TE
chr_18	405040	405209	Copia	+	overlap	TE
chr_18	405210	405321	Copia	-	overlap	TE
chr_18	405323	406041	Copia	+	overlap	TE
chr_18	4884	7269	noCat	-	overlap	TE
chr_18	647071	648106	Copia	+	overlap	TE
chr_18	647071	648106	Copia	+	overlap	TE
chr_18	654436	658085	Copia	+	overlap	TE
chr_18	73126	73567	Copia	-	overlap	TE
chr_18	73126	73567	Copia	-	overlap	TE
chr_18	74386	76442	Copia	-	overlap	TE
chr_18	76585	76876	Copia	+	overlap	TE
chr_18	77021	77577	Copia	-	overlap	TE
chr_19	11684	13501	noCat	+	overlap	TE
chr_19	15052	15144	Copia	+	overlap	TE
chr_19	15145	15198	Copia	+	overlap	TE
chr_19	2178	5368	HostGene	+	overlap	TE
chr_19	244541	245088	noCat	-	overlap	TE
chr_19	250556	250845	Copia	+	overlap	TE
chr_19	623646	624476	noCat	+	overlap	TE
chr_2	1022425	1023571	Copia	+	overlap	TE
chr_2	233824	233906	Copia	+	overlap	TE
chr_2	340278	340962	Copia	-	overlap	TE
chr_2	340278	340962	Copia	-	overlap	TE
chr_2	340963	340985	Copia	-	overlap	TE
chr_2	340963	340985	Copia	-	overlap	TE
chr_2	487558	487671	noCat	-	overlap	TE
chr_2	488218	488259	noCat	-	overlap	TE
chr_2	488260	488345	SSR	+	overlap	TE
chr_2	488426	489138	HostGene	+	overlap	TE
chr_2	940425	941292	Copia	+	overlap	TE
chr_2	940425	941292	Copia	+	overlap	TE
chr_20	13756	14626	HostGene	-	overlap	TE
chr_20	13756	14626	HostGene	-	overlap	TE
chr_20	18853	19867	noCat	+	overlap	TE
chr_20	1896	3626	noCat	-	overlap	TE
chr_20	22022	22083	HostGene	-	overlap	TE
chr_20	22022	22083	HostGene	-	overlap	TE
chr_20	22022	22083	HostGene	-	overlap	TE
chr_20	24378	24406	Copia_withOTHER	-	overlap	TE
chr_20	278	1262	noCat	-	overlap	TE
chr_20	646106	646251	noCat	+	overlap	TE
chr_20	651578	651702	noCat	+	overlap	TE
chr_21	1	283	SSR	+	overlap	TE
chr_21	1098	1340	noCat	+	overlap	TE
chr_21	284	362	noCat	-	overlap	TE
chr_21	327681	334877	Copia	+	overlap	TE
chr_21	327681	334877	Copia	+	overlap	TE
chr_21	327681	334877	Copia	+	overlap	TE
chr_21	327681	334877	Copia	+	overlap	TE
chr_21	327681	334877	Copia	+	overlap	TE
chr_21	659198	659354	Confused	+	overlap	TE
chr_21	659630	659953	SSR	+	overlap	TE
chr_21	659954	660023	SSR	+	overlap	TE
chr_21	660053	660115	noCat	-	overlap	TE
chr_22	587463	587864	Copia	-	overlap	TE
chr_22	588500	590489	Copia	+	overlap	TE
chr_22	74705	74794	noCat	-	overlap	TE
chr_23	1	286	SSR	+	overlap	TE
chr_23	287	376	Copia	-	overlap	TE
chr_24	104127	104231	MuDR	-	overlap	TE
chr_24	104232	104464	putNAclassII	+	overlap	TE
chr_24	1324	3494	Confused	-	overlap	TE
chr_24	380668	380776	Copia	-	overlap	TE
chr_24	39409	40755	TIR_MITE	+	overlap	TE
chr_24	421430	421645	Copia	-	overlap	TE
chr_24	422121	423195	Copia	+	overlap	TE
chr_24	432769	432958	HostGene	+	overlap	TE
chr_24	432959	432998	putNAclassII	+	overlap	TE
chr_24	443542	443712	Copia	+	overlap	TE
chr_24	443542	443712	Copia	+	overlap	TE
chr_24	497724	498198	Copia	+	overlap	TE
chr_24	498462	502371	Copia	+	overlap	TE
chr_24	504767	504896	Copia	+	overlap	TE
chr_24	504897	505294	Copia	-	overlap	TE
chr_25	6244	7322	noCat	-	overlap	TE
chr_25	7323	7616	noCat	-	overlap	TE
chr_26	160542	160605	Copia	-	overlap	TE
chr_26	160542	160605	Copia	-	overlap	TE
chr_26	161225	161858	Copia	-	overlap	TE
chr_26	22066	22383	MuDR	+	overlap	TE
chr_26	22066	22383	MuDR	+	overlap	TE
chr_26	86046	86575	HostGene	-	overlap	TE
chr_26	93088	94524	noCat	-	overlap	TE
chr_27	1960	2009	SSR	-	overlap	TE
chr_27	1960	2009	SSR	-	overlap	TE
chr_27	60601	61440	noCat	-	overlap	TE
chr_28	328508	328679	TIR_MITE	+	overlap	TE
chr_28	328680	328819	noCat	-	overlap	TE
chr_29	14236	15016	Copia	+	overlap	TE
chr_29	15017	15149	Copia	+	overlap	TE
chr_29	15336	18303	Copia	+	overlap	TE
chr_29	334053	334310	MuDR	+	overlap	TE
chr_29	334324	334490	Copia	-	overlap	TE
chr_29	47732	48412	Copia	+	overlap	TE
chr_29	47732	48412	Copia	+	overlap	TE
chr_29	49028	51489	Copia	+	overlap	TE
chr_3	1029512	1030654	putNA_MuDR	+	overlap	TE
chr_3	105623	105673	Copia	+	overlap	TE
chr_3	105623	105673	Copia	+	overlap	TE
chr_3	105623	105673	Copia	+	overlap	TE
chr_3	1091442	1091482	Confused	+	overlap	TE
chr_3	1091774	1092444	Copia	+	overlap	TE
chr_3	116322	116984	putNA_MuDR	-	overlap	TE
chr_3	116322	116984	putNA_MuDR	-	overlap	TE
chr_3	1267199	1267844	Copia	-	overlap	TE
chr_3	1268387	1268452	Copia	+	overlap	TE
chr_3	1271513	1271808	Copia	-	overlap	TE
chr_3	1271809	1271874	Copia	+	overlap	TE
chr_3	1272755	1273244	Copia	+	overlap	TE
chr_3	1278286	1278644	Copia	-	overlap	TE
chr_3	1278286	1278644	Copia	-	overlap	TE
chr_3	1278286	1278644	Copia	-	overlap	TE
chr_3	1433895	1434140	putNA_MuDR	+	overlap	TE
chr_3	1435781	1442021	Copia	-	overlap	TE
chr_3	186373	187054	Copia	-	overlap	TE
chr_3	260244	260470	Copia	-	overlap	TE
chr_3	297	708	noCat	+	overlap	TE
chr_3	297	708	noCat	+	overlap	TE
chr_3	382688	383176	Copia	+	overlap	TE
chr_3	630133	631188	Copia	+	overlap	TE
chr_3	631189	631272	Copia	+	overlap	TE
chr_3	654488	654896	putNA_MuDR	-	overlap	TE
chr_3	87839	87880	TIR_MITE	+	overlap	TE
chr_3	981009	981687	Copia	+	overlap	TE
chr_30	10781	13563	PiggyBac	-	overlap	TE
chr_30	13564	13902	Copia	-	overlap	TE
chr_30	14521	15242	Copia	-	overlap	TE
chr_30	1772	1927	Copia	+	overlap	TE
chr_30	237123	237155	Copia	-	overlap	TE
chr_30	32356	33750	Copia	-	overlap	TE
chr_30	4552	4627	Copia	-	overlap	TE
chr_30	4552	4627	Copia	-	overlap	TE
chr_30	4636	5693	MuDR	+	overlap	TE
chr_31	171991	172338	putNA_MuDR_withOTHER	-	overlap	TE
chr_31	171991	172338	putNA_MuDR_withOTHER	-	overlap	TE
chr_31	201761	202390	Copia	+	overlap	TE
chr_31	202391	202620	Copia	+	overlap	TE
chr_31	205509	206336	noCat	-	overlap	TE
chr_31	206338	206400	SSR	+	overlap	TE
chr_31	208595	208677	SSR	+	overlap	TE
chr_31	208763	208880	noCat	+	overlap	TE
chr_31	215966	216109	Copia	+	overlap	TE
chr_31	216110	216215	noCat	+	overlap	TE
chr_31	240620	246787	noCat	+	overlap	TE
chr_31	247502	247582	Copia	-	overlap	TE
chr_31	251755	252019	putNAclassII	-	overlap	TE
chr_31	252020	252050	Copia	+	overlap	TE
chr_31	252052	252844	Copia	+	overlap	TE
chr_32	27379	27576	noCat	-	overlap	TE
chr_32	28204	28391	noCat	-	overlap	TE
chr_32	28392	29063	MuDR	+	overlap	TE
chr_33	76971	77005	Copia	+	overlap	TE
chr_33	79198	79526	Copia	+	overlap	TE
chr_4	10297	10421	noCat	+	overlap	TE
chr_4	1050113	1050171	Copia	+	overlap	TE
chr_4	1146454	1146785	noCat	+	overlap	TE
chr_4	11779	11896	noCat	-	overlap	TE
chr_4	12066	12109	noCat	-	overlap	TE
chr_4	12113	12184	Copia	-	overlap	TE
chr_4	1357754	1358136	noCat	+	overlap	TE
chr_4	347	7727	Copia	-	overlap	TE
chr_4	915504	915582	Copia	+	overlap	TE
chr_5	1012595	1012615	Copia	+	overlap	TE
chr_5	1014036	1014111	SSR	+	overlap	TE
chr_5	1014112	1014488	noCat	+	overlap	TE
chr_5	1016076	1016255	Copia	-	overlap	TE
chr_5	1020497	1020546	Confused	+	overlap	TE
chr_5	1020547	1020760	HostGene	-	overlap	TE
chr_5	1057997	1058103	TIR_MITE	-	overlap	TE
chr_5	1058104	1058491	noCat	-	overlap	TE
chr_5	1073774	1073844	Copia	+	overlap	TE
chr_5	1074241	1074919	Copia	+	overlap	TE
chr_5	648156	648478	Copia	-	overlap	TE
chr_5	648479	648908	TIR_MITE	-	overlap	TE
chr_5	648479	648908	TIR_MITE	-	overlap	TE
chr_6	1	239	SSR	+	overlap	TE
chr_6	1026861	1026930	PiggyBac	-	overlap	TE
chr_6	1026931	1027094	PiggyBac	-	overlap	TE
chr_6	1027095	1029897	PiggyBac	-	overlap	TE
chr_6	1032952	1033065	Copia	+	overlap	TE
chr_6	1034918	1035082	SSR	-	overlap	TE
chr_6	376099	376227	Copia	+	overlap	TE
chr_6	4660	4876	Copia	+	overlap	TE
chr_6	469036	469195	TIR_MITE	+	overlap	TE
chr_6	718084	718494	Copia	+	overlap	TE
chr_6	718495	718628	Copia	+	overlap	TE
chr_7	1023980	1024038	Confused	-	overlap	TE
chr_7	1024039	1024151	Copia	-	overlap	TE
chr_7	267927	268540	Copia	+	overlap	TE
chr_7	270507	270638	Copia	+	overlap	TE
chr_7	270640	270713	noCat	+	overlap	TE
chr_7	34936	35261	Copia	+	overlap	TE
chr_7	34936	35261	Copia	+	overlap	TE
chr_7	36057	37891	Copia	+	overlap	TE
chr_7	483756	483807	Copia	-	overlap	TE
chr_7	486209	486527	Copia	-	overlap	TE
chr_7	727215	727400	Copia	+	overlap	TE
chr_7	727401	727842	Copia	+	overlap	TE
chr_8	1002026	1002304	noCat	+	overlap	TE
chr_8	1002305	1002747	noCat	+	overlap	TE
chr_8	1003367	1004064	noCat	+	overlap	TE
chr_8	154428	154467	Copia_withOTHER	-	overlap	TE
chr_8	154428	154467	Copia_withOTHER	-	overlap	TE
chr_8	20391	20453	Copia_withOTHER	-	overlap	TE
chr_8	20490	20605	noCat	+	overlap	TE
chr_8	20606	20726	Copia	+	overlap	TE
chr_8	22483	23490	putNAclassII	+	overlap	TE
chr_8	26655	26875	putNA_MuDR_withOTHER	+	overlap	TE
chr_8	26876	26984	HostGene	+	overlap	TE
chr_8	33944	34319	noCat	+	overlap	TE
chr_8	34320	34366	noCat	+	overlap	TE
chr_8	980355	983326	MuDR	-	overlap	TE
chr_8	983328	983406	noCat	+	overlap	TE
chr_8	983731	983939	noCat	+	overlap	TE
chr_8	983731	983939	noCat	+	overlap	TE
chr_8	983940	984074	noCat	+	overlap	TE
chr_8	983940	984074	noCat	+	overlap	TE
chr_8	990920	990981	noCat	+	overlap	TE
chr_8	991877	991902	Copia_withOTHER	+	overlap	TE
chr_8	991877	991902	Copia_withOTHER	+	overlap	TE
chr_8	991877	991902	Copia_withOTHER	+	overlap	TE
chr_8	991946	992422	noCat	+	overlap	TE
chr_8	991946	992422	noCat	+	overlap	TE
chr_8	991946	992422	noCat	+	overlap	TE
chr_8	992141	992289	noCat	+	overlap	TE
chr_8	992141	992289	noCat	+	overlap	TE
chr_8	992141	992289	noCat	+	overlap	TE
chr_8	993395	994345	TIR_MITE	+	overlap	TE
chr_8	999342	999455	noCat	+	overlap	TE
chr_8	999342	999455	noCat	+	overlap	TE
chr_8	999456	1002025	noCat	+	overlap	TE
chr_8	999456	1002025	noCat	+	overlap	TE
chr_9	318912	319005	Copia	-	overlap	TE
chr_9	333118	333148	noCat	-	overlap	TE
chr_9	333149	333231	Copia	-	overlap	TE
chr_9	333232	333586	Copia	+	overlap	TE
chr_9	605898	606168	TIR_MITE	+	overlap	TE
chr_9	613405	613468	SSR	+	overlap	TE
chr_9	613492	613535	SSR	+	overlap	TE
chr_9	613536	613664	noCat	-	overlap	TE
chr_9	613665	613929	noCat	-	overlap	TE
chr_9	899870	900702	noCat	-	overlap	TE
chr_27	173387	174471	1085	Phatr3_EG00138	overlap	GENE
chr_28	222855	223498	644	Phatr3_EG00156	overlap	GENE
chr_28	220963	222492	1530	Phatr3_EG00165	overlap	GENE
chr_23	398116	398384	269	Phatr3_EG00326	overlap	GENE
chr_8	829025	829428	404	Phatr3_EG00963	overlap	GENE
chr_7	935234	936288	1055	Phatr3_EG01024	overlap	GENE
chr_7	778209	778762	554	Phatr3_EG01064	overlap	GENE
chr_12	769367	771006	1640	Phatr3_EG01198	overlap	GENE
chr_5	650042	650501	460	Phatr3_EG01302	overlap	GENE
chr_5	649787	650025	239	Phatr3_EG01317	overlap	GENE
chr_6	846884	848070	1187	Phatr3_EG01401	overlap	GENE
chr_1	576960	577446	487	Phatr3_EG02185	overlap	GENE
chr_1	574651	576875	2225	Phatr3_EG02202	overlap	GENE
chr_8	828921	829822	902	Phatr3_J12405	overlap	GENE
chr_12	241953	243286	1334	Phatr3_J13617	overlap	GENE
chr_17	476973	480094	3122	Phatr3_J14898	overlap	GENE
chr_5	778566	782363	3798	Phatr3_J1874	overlap	GENE
chr_21	395987	397125	1139	Phatr3_J23077	overlap	GENE
chr_12	201058	203579	2522	Phatr3_J28412	overlap	GENE
chr_17	643096	644585	1490	Phatr3_J29608	overlap	GENE
chr_1	853473	854044	572	Phatr3_J31753	overlap	GENE
chr_7	881260	883683	2424	Phatr3_J3246	overlap	GENE
chr_3	695686	696422	737	Phatr3_J33360	overlap	GENE
chr_5	650516	651909	1394	Phatr3_J34469	overlap	GENE
chr_7	879952	880886	935	Phatr3_J35424	overlap	GENE
chr_7	934068	934778	711	Phatr3_J35444	overlap	GENE
chr_8	167087	167583	497	Phatr3_J35545	overlap	GENE
chr_8	341291	342187	897	Phatr3_J35605	overlap	GENE
chr_13	702633	703414	782	Phatr3_J37689	overlap	GENE
chr_15	450784	453230	2447	Phatr3_J38262	overlap	GENE
chr_18	688172	689256	1085	Phatr3_J39237	overlap	GENE
chr_18	689552	691503	1952	Phatr3_J39238	overlap	GENE
chr_3	1039704	1041161	1458	Phatr3_J44119	overlap	GENE
chr_6	254023	256884	2862	Phatr3_J45118	overlap	GENE
chr_6	866930	868086	1157	Phatr3_J45331	overlap	GENE
chr_6	1009982	1011395	1414	Phatr3_J45381	overlap	GENE
chr_7	89697	90486	790	Phatr3_J45413	overlap	GENE
chr_7	731673	732831	1159	Phatr3_J45616	overlap	GENE
chr_7	776483	778002	1520	Phatr3_J45633	overlap	GENE
chr_8	257307	259282	1976	Phatr3_J45782	overlap	GENE
chr_8	830244	830792	549	Phatr3_J45975	overlap	GENE
chr_11	915815	917068	1254	Phatr3_J46954	overlap	GENE
chr_15	423830	428116	4287	Phatr3_J47917	overlap	GENE
chr_15	473349	475532	2184	Phatr3_J47934	overlap	GENE
chr_18	471694	473243	1550	Phatr3_J48646	overlap	GENE
chr_20	166793	170508	3716	Phatr3_J48962	overlap	GENE
chr_20	235757	238098	2342	Phatr3_J48986	overlap	GENE
chr_27	174540	175298	759	Phatr3_J50141	overlap	GENE
chr_29	104571	105951	1381	Phatr3_J50370	overlap	GENE
chr_13	352154	354004	1851	Phatr3_J54726	overlap	GENE
chr_1	1139401	1140903	1503	Phatr3_J9233	overlap	GENE
bd_31x35	27655	28127	473	Phatr3_Jdraft1304	overlap	GENE
bd_26x34	24601	25501	901	Phatr3_Jdraft218	overlap	GENE
chr_21	189479	193959	4481	Phatr3_EG00334	500bp	GENE
chr_21	397446	397990	545	Phatr3_EG00344	500bp	GENE
chr_3	258995	259514	520	Phatr3_EG01679	500bp	GENE
chr_3	1425295	1428271	2977	Phatr3_J10532	500bp	GENE
chr_7	878351	879504	1154	Phatr3_J11990	500bp	GENE
chr_7	878351	879504	1154	Phatr3_J11990	500bp	GENE
chr_8	165020	166845	1826	Phatr3_J12416	500bp	GENE
chr_18	476225	477000	776	Phatr3_J15145	500bp	GENE
chr_13	350827	351850	1024	Phatr3_J21535	500bp	GENE
chr_6	1011822	1013918	2097	Phatr3_J26980	500bp	GENE
chr_3	652666	653852	1187	Phatr3_J33342	500bp	GENE
chr_1	54763	56474	1712	Phatr3_J42439	500bp	GENE
chr_1	323983	324575	593	Phatr3_J42530	500bp	GENE
chr_3	254422	258095	3674	Phatr3_J43865	500bp	GENE
chr_6	583467	585466	2000	Phatr3_J45242	500bp	GENE
chr_7	402490	404814	2325	Phatr3_J45513	500bp	GENE
chr_7	648176	650721	2546	Phatr3_J45596	500bp	GENE
chr_7	651749	654081	2333	Phatr3_J45597	500bp	GENE
chr_7	730947	731446	500	Phatr3_J45615	500bp	GENE
chr_10	306540	307654	1115	Phatr3_J46428	500bp	GENE
chr_15	421475	423366	1892	Phatr3_J47916	500bp	GENE
chr_15	475734	476931	1198	Phatr3_J47935	500bp	GENE
chr_18	470436	471232	797	Phatr3_J48645	500bp	GENE
chr_18	474008	475917	1910	Phatr3_J48647	500bp	GENE
chr_1	52764	54325	1562	Phatr3_J9252	500bp	GENE
chr_21	186644	188337	1694	Phatr3_EG00338	1000bp	GENE
chr_7	885479	888528	3050	Phatr3_EG01033	1000bp	GENE
bd_31x35	26759	27102	344	Phatr3_EG01340	1000bp	GENE
bd_31x35	28579	28898	320	Phatr3_EG01342	1000bp	GENE
chr_6	395220	395624	405	Phatr3_EG01423	1000bp	GENE
chr_6	865219	865955	737	Phatr3_EG01424	1000bp	GENE
chr_1	854704	856031	1328	Phatr3_EG02172	1000bp	GENE
chr_27	175710	178373	2664	Phatr3_EG02212	1000bp	GENE
chr_9	894822	898631	3810	Phatr3_EG02320	1000bp	GENE
chr_3	696958	697648	691	Phatr3_J10571	1000bp	GENE
chr_8	854972	856041	1070	Phatr3_J12265	1000bp	GENE
chr_8	665140	667031	1892	Phatr3_J12280	1000bp	GENE
chr_8	831132	832225	1094	Phatr3_J12459	1000bp	GENE
chr_8	831132	832225	1094	Phatr3_J12459	1000bp	GENE
chr_10	303678	304701	1024	Phatr3_J13076	1000bp	GENE
chr_23	399332	401388	2057	Phatr3_J16073	1000bp	GENE
chr_6	470609	471315	707	Phatr3_J19690	1000bp	GENE
chr_22	151068	152203	1136	Phatr3_J23198	1000bp	GENE
chr_15	772784	775003	2220	Phatr3_J29260	1000bp	GENE
chr_15	772784	775003	2220	Phatr3_J29260	1000bp	GENE
chr_3	1038016	1038902	887	Phatr3_J33480	1000bp	GENE
chr_4	1144559	1145322	764	Phatr3_J34120	1000bp	GENE
chr_7	781412	781986	575	Phatr3_J35378	1000bp	GENE
chr_15	448696	449987	1292	Phatr3_J38261	1000bp	GENE
chr_19	412711	413297	587	Phatr3_J39403	1000bp	GENE
chr_19	412711	413297	587	Phatr3_J39403	1000bp	GENE
chr_20	164637	166262	1626	Phatr3_J39573	1000bp	GENE
chr_23	396848	397377	530	Phatr3_J40441	1000bp	GENE
chr_27	172282	172922	641	Phatr3_J41026	1000bp	GENE
chr_28	214559	220389	5831	Phatr3_J41214	1000bp	GENE
chr_1	572974	574124	1151	Phatr3_J42609	1000bp	GENE
chr_1	1793938	1795723	1786	Phatr3_J43013	1000bp	GENE
chr_1	2333245	2336538	3294	Phatr3_J43213	1000bp	GENE
chr_3	693186	695114	1929	Phatr3_J44012	1000bp	GENE
chr_3	955459	957920	2462	Phatr3_J44098	1000bp	GENE
chr_4	1227571	1228586	1016	Phatr3_J44673	1000bp	GENE
chr_5	653704	655934	2231	Phatr3_J44924	1000bp	GENE
chr_5	950951	952157	1207	Phatr3_J45001	1000bp	GENE
chr_5	1059491	1063372	3882	Phatr3_J45032	1000bp	GENE
chr_6	257298	259072	1775	Phatr3_J45119	1000bp	GENE
chr_6	397137	400790	3654	Phatr3_J45171	1000bp	GENE
chr_6	733929	735629	1701	Phatr3_J45284	1000bp	GENE
chr_7	86871	88640	1770	Phatr3_J45412	1000bp	GENE
chr_7	774865	776039	1175	Phatr3_J45632	1000bp	GENE
chr_10	958640	959682	1043	Phatr3_J46632	1000bp	GENE
chr_12	713393	714291	899	Phatr3_J47174	1000bp	GENE
chr_12	766086	768449	2364	Phatr3_J47193	1000bp	GENE
chr_13	704451	705348	898	Phatr3_J47467	1000bp	GENE
chr_20	227739	235064	7326	Phatr3_J48985	1000bp	GENE
chr_21	325465	326186	722	Phatr3_J49238	1000bp	GENE
chr_22	146408	147213	806	Phatr3_J49396	1000bp	GENE
chr_22	146408	147213	806	Phatr3_J49396	1000bp	GENE
chr_28	382159	383450	1292	Phatr3_J50347	1000bp	GENE
chr_1	2272303	2273771	1469	Phatr3_J54051	1000bp	GENE
chr_8	338841	340684	1844	Phatr3_J8469	1000bp	GENE
chr_8	338841	340684	1844	Phatr3_J8469	1000bp	GENE
chr_1	1011717	1013499	1783	Phatr3_J8772	1000bp	GENE
chr_1	578115	580229	2115	Phatr3_J8835	1000bp	GENE
chr_1	2268512	2270133	1622	Phatr3_J9308	1000bp	GENE
bd_26x34	22868	23844	977	Phatr3_Jdraft1626	1000bp	GENE
bd_32x35	140463	141889	1427	Phatr3_Jdraft765	1000bp	GENE
bd_32x35	140463	141889	1427	Phatr3_Jdraft765	1000bp	GENE
