# Supplementary material for: The model diatom Phaeodactylum tricornutum provides insights into the diversity and function of microeukaryotic DNA methyltransferases
Source: Commun Biol. 2023 Mar 9;6:253. doi: 10.1038/s42003-023-04629-0 (PMC9998398; doi:10.1038/s42003-023-04629-0)
Supplement: Supplementary file 13 — Supplementary Data 10 [file 42003_2023_4629_MOESM13_ESM.xlsx]

## Sheet: Supplementary Data 10
seqnames	start	end	width	strand	H3K9me3	H3K27me3	H3K4me3	H3K9me2	H3K9AC
bd_10x23	68554	68652	99	*	0	1	0	1	0
bd_10x23	68854	69052	199	*	0	1	0	1	0
bd_10x23	68954	69052	99	*	0	1	0	1	0
bd_10x23	68954	69052	99	*	0	1	0	1	0
bd_10x23	68954	69052	99	*	0	1	0	1	0
bd_10x23	69154	69252	99	*	0	1	0	1	0
bd_10x23	69454	69552	99	*	0	1	0	1	0
bd_10x23	69954	70052	99	*	0	1	0	1	0
bd_12x23	2398	2496	99	*	0	1	0	1	0
bd_14x6	1168	1266	99	*	0	1	0	1	0
bd_14x6	2368	2466	99	*	0	1	0	1	0
bd_14x6	468	666	199	*	0	1	0	1	0
bd_14x6	68	166	99	*	0	1	0	1	0
bd_15x14	3987	4085	99	*	0	1	0	1	0
bd_17x31	27689	27787	99	*	0	1	0	1	0
bd_17x31	34489	34587	99	*	0	1	0	1	0
bd_17x31	38489	38587	99	*	0	1	1	1	1
bd_18x34	4350	4448	99	*	0	1	0	0	0
bd_19x34	13393	13491	99	*	0	1	0	1	0
bd_19x34	13893	14091	199	*	0	1	0	1	0
bd_19x34	14493	14591	99	*	0	1	0	1	0
bd_19x34	14493	14591	99	*	0	1	0	1	0
bd_19x34	14693	14791	99	*	0	1	0	1	0
bd_19x34	14893	14991	99	*	0	1	0	1	0
bd_19x34	15093	15191	99	*	0	1	0	1	0
bd_19x34	15593	15791	199	*	0	1	0	1	0
bd_19x34	15693	15791	99	*	0	1	0	1	0
bd_19x34	15693	15791	99	*	0	1	0	1	0
bd_19x34	15693	15791	99	*	0	1	0	1	0
bd_19x34	15893	15991	99	*	0	1	0	1	0
bd_1x2	12628	12726	99	*	0	1	0	1	0
bd_1x2	15228	15326	99	*	0	1	0	1	0
bd_1x2	16228	16426	199	*	0	1	0	1	0
bd_1x2	25528	25626	99	*	0	1	0	1	0
bd_1x2	25928	26026	99	*	0	1	0	1	0
bd_1x2	27128	27226	99	*	0	1	0	1	0
bd_1x2	27728	27826	99	*	0	1	0	1	0
bd_1x2	28228	28326	99	*	0	1	0	1	0
bd_1x2	28528	28626	99	*	0	1	0	1	0
bd_1x2	32128	32226	99	*	0	1	0	1	0
bd_1x2	32428	32626	199	*	0	1	0	1	0
bd_1x2	32828	32926	99	*	0	1	0	1	0
bd_1x2	33328	33526	199	*	0	1	0	1	0
bd_1x2	33728	33926	199	*	0	1	0	1	0
bd_1x2	8628	8726	99	*	0	1	0	1	0
bd_20x24	10315	10413	99	*	0	1	0	1	0
bd_20x24	10715	10913	199	*	0	1	0	1	0
bd_20x24	10815	10913	99	*	0	1	0	1	0
bd_20x24	10815	10913	99	*	0	1	0	1	0
bd_20x24	10815	10913	99	*	0	1	0	1	0
bd_20x24	11015	11113	99	*	0	1	0	1	0
bd_20x24	12115	12213	99	*	0	1	0	1	0
bd_20x24	2415	2513	99	*	0	1	0	1	0
bd_20x24	2715	2813	99	*	0	1	0	1	0
bd_20x24	9615	9713	99	*	0	1	0	1	0
bd_21x34	1162	1260	99	*	0	1	1	1	0
bd_21x34	1662	1860	199	*	0	1	1	1	0
bd_21x34	5462	5560	99	*	0	1	1	1	1
bd_21x34	662	760	99	*	0	1	1	1	0
bd_21x34	6662	6760	99	*	0	1	1	1	0
bd_21x34	962	1060	99	*	0	1	0	1	0
bd_24x34	12685	12783	99	*	0	1	0	1	0
bd_24x34	13485	13583	99	*	0	1	0	1	0
bd_24x34	13785	13883	99	*	0	1	0	1	0
bd_24x34	185	483	299	*	0	1	0	1	0
bd_24x34	5885	5983	99	*	0	1	0	1	0
bd_24x34	785	883	99	*	0	1	0	1	0
bd_24x34	8885	9083	199	*	0	1	0	1	0
bd_26x34	12334	12432	99	*	0	1	0	1	0
bd_26x34	13934	14032	99	*	0	1	0	1	0
bd_26x34	24834	24932	99	*	0	0	0	1	0
bd_26x34	36734	37032	299	*	0	1	1	1	0
bd_26x34	40734	40832	99	*	0	1	1	1	0
bd_28x34	21745	21843	99	*	0	1	0	1	0
bd_28x34	22145	22243	99	*	0	1	0	1	0
bd_29x34	1703	1801	99	*	0	1	0	1	0
bd_29x34	2803	2901	99	*	0	1	0	1	0
bd_29x34	3403	3601	199	*	0	1	0	1	0
bd_29x34	3803	3901	99	*	0	1	0	1	0
bd_29x34	4403	4501	99	*	0	1	0	1	0
bd_29x34	4603	4701	99	*	0	1	0	1	0
bd_29x34	5503	5601	99	*	0	1	0	1	0
bd_29x34	6403	6701	299	*	0	1	0	1	0
bd_31x35	144775	144873	99	*	0	1	0	1	0
bd_31x35	145275	145373	99	*	0	1	1	1	0
bd_31x35	146375	146473	99	*	0	1	1	1	0
bd_31x35	150675	151073	399	*	0	1	0	1	0
bd_31x35	150975	151073	99	*	0	1	0	1	0
bd_31x35	150975	151073	99	*	0	1	0	1	0
bd_31x35	150975	151073	99	*	0	1	0	1	0
bd_31x35	151175	151273	99	*	0	1	0	1	0
bd_31x35	151375	151473	99	*	0	1	0	1	0
bd_31x35	152375	152473	99	*	0	1	0	1	0
bd_31x35	152575	152673	99	*	0	1	0	1	0
bd_31x35	152775	152873	99	*	0	1	0	1	0
bd_31x35	152975	153073	99	*	0	1	0	1	0
bd_31x35	163775	163873	99	*	0	1	0	1	0
bd_31x35	164575	164673	99	*	0	1	0	1	0
bd_31x35	172575	172673	99	*	0	1	0	1	0
bd_31x35	173475	173573	99	*	0	1	0	1	0
bd_31x35	173675	173773	99	*	0	1	0	1	0
bd_31x35	173775	173873	99	*	0	1	0	1	0
bd_31x35	173975	174073	99	*	0	1	0	1	0
bd_31x35	174175	174273	99	*	0	1	0	1	0
bd_31x35	174775	174873	99	*	0	1	0	1	0
bd_31x35	175075	175273	199	*	0	1	0	1	0
bd_31x35	17675	17773	99	*	0	1	0	1	0
bd_31x35	18075	18173	99	*	0	1	0	1	0
bd_31x35	18575	18773	199	*	0	1	0	1	0
bd_31x35	1875	2273	399	*	0	1	0	1	0
bd_31x35	19175	19273	99	*	0	1	1	1	0
bd_31x35	21675	21773	99	*	0	1	0	1	0
bd_31x35	22175	22273	99	*	0	1	0	1	0
bd_31x35	22375	22473	99	*	0	1	0	1	0
bd_31x35	23175	23373	199	*	0	1	0	1	0
bd_31x35	27675	27773	99	*	0	1	0	0	0
bd_31x35	6675	6773	99	*	0	1	0	1	0
bd_31x35	7075	7173	99	*	0	1	0	1	0
bd_32x35	102905	103003	99	*	0	1	0	0	0
bd_32x35	103405	103503	99	*	0	1	0	0	0
bd_32x35	142605	142703	99	*	0	1	0	0	0
bd_32x35	142805	142903	99	*	0	1	0	1	0
bd_32x35	200605	200703	99	*	0	1	0	0	0
bd_32x35	241405	242103	699	*	0	1	0	1	0
bd_32x35	242005	242103	99	*	0	1	0	1	0
bd_32x35	242005	242103	99	*	0	1	0	1	0
bd_32x35	242005	242103	99	*	0	1	0	1	0
bd_32x35	242205	242303	99	*	0	1	0	1	0
bd_32x35	243905	244103	199	*	0	1	0	1	0
bd_32x35	244005	244103	99	*	0	1	0	1	0
bd_32x35	244005	244103	99	*	0	1	0	1	0
bd_32x35	244005	244103	99	*	0	1	0	1	0
bd_32x35	244205	244303	99	*	0	1	0	1	0
bd_32x35	244405	244503	99	*	0	1	0	1	0
bd_32x35	246605	246703	99	*	0	1	0	1	0
bd_32x35	246805	246903	99	*	0	1	0	1	0
bd_32x35	2505	2603	99	*	0	1	0	1	0
bd_32x35	291105	291203	99	*	0	1	0	0	0
bd_32x35	291405	291503	99	*	0	1	0	0	0
bd_32x35	291605	291703	99	*	0	1	0	0	0
bd_32x35	291805	291903	99	*	0	1	0	0	0
bd_32x35	293105	293203	99	*	0	1	0	0	0
bd_32x35	4005	4103	99	*	0	1	0	1	0
bd_32x35	605	703	99	*	0	1	0	1	0
bd_32x35	78905	79003	99	*	0	1	0	0	0
bd_32x35	83705	83803	99	*	0	1	0	1	0
bd_32x35	85805	85903	99	*	0	1	0	1	0
bd_33x35	19237	19535	299	*	0	1	0	1	0
bd_33x35	22837	22935	99	*	0	1	0	1	0
bd_33x35	26237	26335	99	*	0	1	0	1	0
bd_33x35	34937	35035	99	*	0	1	0	1	0
bd_33x35	36937	37035	99	*	0	1	0	1	0
bd_33x35	40337	40435	99	*	0	1	0	1	0
bd_33x35	40837	41135	299	*	0	1	1	1	0
bd_33x35	41337	41435	99	*	0	1	1	1	0
bd_33x35	41537	41635	99	*	0	1	1	1	0
bd_33x35	44937	45035	99	*	0	1	0	1	0
bd_33x35	45137	45235	99	*	0	1	0	1	0
bd_33x35	45337	45435	99	*	0	1	0	1	0
bd_33x35	45737	45835	99	*	0	1	0	1	0
bd_33x35	45937	46035	99	*	0	1	0	1	0
bd_33x35	4837	4935	99	*	0	1	0	1	0
bd_33x35	7537	7635	99	*	0	1	0	1	0
bd_34x35	13237	13335	99	*	0	1	0	1	0
bd_34x35	1337	1535	199	*	0	1	0	1	0
bd_34x35	1437	1535	99	*	0	1	0	1	0
bd_34x35	1437	1535	99	*	0	1	0	1	0
bd_34x35	1437	1535	99	*	0	1	0	1	0
bd_34x35	15437	15535	99	*	0	1	0	1	0
bd_34x35	16337	16435	99	*	0	1	1	1	0
bd_34x35	1637	1735	99	*	0	1	0	1	0
bd_34x35	1837	1935	99	*	0	1	0	1	0
bd_34x35	2037	2135	99	*	0	1	0	1	0
bd_34x35	20537	20635	99	*	0	1	0	1	0
bd_34x35	2237	2335	99	*	0	1	0	1	0
bd_34x35	25137	25235	99	*	0	1	0	1	0
bd_34x35	2637	2835	199	*	0	1	0	1	0
bd_34x35	27737	27835	99	*	0	1	0	1	0
bd_34x35	28037	28135	99	*	0	1	0	1	0
bd_34x35	28637	28835	199	*	0	1	0	1	0
bd_34x35	29737	29835	99	*	0	1	0	1	0
bd_34x35	31837	31935	99	*	0	1	1	1	0
bd_34x35	32537	32735	199	*	0	1	1	1	0
bd_34x35	3337	3435	99	*	0	1	0	1	0
bd_34x35	35037	35235	199	*	0	1	0	1	0
bd_34x35	35437	35635	199	*	0	1	0	1	0
bd_34x35	35837	36135	299	*	0	1	0	1	0
bd_34x35	6037	6135	99	*	0	1	0	1	0
bd_34x35	6437	6535	99	*	0	1	0	1	0
bd_34x35	6837	7035	199	*	0	1	0	1	0
bd_34x35	6937	7035	99	*	0	1	0	1	0
bd_34x35	6937	7035	99	*	0	1	0	1	0
bd_34x35	6937	7035	99	*	0	1	0	1	0
bd_34x35	7137	7235	99	*	0	1	0	1	0
bd_34x35	8337	8435	99	*	0	1	0	1	0
bd_34x35	9337	9435	99	*	0	1	0	1	0
bd_34x35	937	1035	99	*	0	1	0	1	0
bd_34x35	9637	10035	399	*	0	1	0	1	0
bd_35x35	10226	10324	99	*	0	1	0	1	0
bd_35x35	10426	10524	99	*	0	1	0	1	0
bd_35x35	11026	11124	99	*	0	1	0	1	0
bd_35x35	11326	11424	99	*	0	1	0	1	0
bd_35x35	11626	11724	99	*	0	1	0	1	0
bd_35x35	12326	12424	99	*	0	1	0	1	0
bd_35x35	13226	13324	99	*	0	1	0	1	0
bd_35x35	16526	16624	99	*	0	1	0	1	0
bd_35x35	17426	17524	99	*	0	1	0	1	0
bd_35x35	8526	8624	99	*	0	1	0	1	0
bd_38x36	32288	32386	99	*	0	1	1	1	0
bd_38x36	3388	3586	199	*	0	1	0	1	0
bd_38x36	43688	43786	99	*	0	1	0	1	0
bd_38x36	43888	43986	99	*	0	1	0	1	0
bd_38x36	43988	44086	99	*	0	1	0	1	0
bd_38x36	44188	44286	99	*	0	1	0	1	0
bd_38x36	44488	44586	99	*	0	1	0	1	0
bd_38x36	44688	44786	99	*	0	1	0	1	0
bd_38x36	44888	44986	99	*	0	1	0	1	0
bd_38x36	45188	45686	499	*	0	1	0	1	0
bd_38x36	47288	47386	99	*	0	1	0	1	0
bd_38x36	47488	47586	99	*	0	1	0	1	0
bd_38x36	8988	9086	99	*	0	1	0	1	0
bd_38x36	9788	9886	99	*	0	1	0	1	0
bd_3x5	2057	2155	99	*	0	1	0	1	0
bd_41x36	1357	1455	99	*	0	1	0	1	0
bd_41x36	1557	1655	99	*	0	1	0	1	0
bd_41x36	2557	2655	99	*	0	1	0	1	0
bd_41x36	3157	3255	99	*	0	1	0	1	0
bd_41x36	5057	5155	99	*	0	1	0	0	0
bd_43x36	35899	36197	299	*	0	1	0	1	0
bd_43x36	37199	37297	99	*	0	1	0	1	0
bd_46x36	1448	1546	99	*	0	1	0	1	0
bd_46x36	2348	2446	99	*	0	1	0	1	0
bd_46x36	3848	3946	99	*	0	1	0	1	0
bd_46x36	448	546	99	*	0	1	0	1	0
bd_9x21	32467	32565	99	*	0	1	0	1	0
bd_9x21	32767	33165	399	*	0	1	0	1	0
chr_1	1014473	1014571	99	*	1	1	0	0	0
chr_1	1014873	1014971	99	*	1	1	0	0	0
chr_1	1015373	1015571	199	*	1	1	0	0	0
chr_1	1015973	1016071	99	*	1	1	0	0	0
chr_1	1016173	1016271	99	*	1	1	0	0	0
chr_1	1016973	1017071	99	*	1	1	0	0	0
chr_1	1020373	1020471	99	*	1	1	0	1	0
chr_1	1139473	1139571	99	*	1	1	0	1	0
chr_1	1141773	1141871	99	*	1	1	0	1	0
chr_1	1144973	1145071	99	*	1	1	0	1	0
chr_1	1146473	1146671	199	*	1	1	0	1	0
chr_1	1147573	1147771	199	*	1	1	0	1	0
chr_1	1150673	1150871	199	*	1	1	0	1	0
chr_1	1150773	1150871	99	*	1	1	0	1	0
chr_1	1150773	1150871	99	*	1	1	0	1	0
chr_1	1150773	1150871	99	*	1	1	0	1	0
chr_1	1150973	1151071	99	*	1	1	0	1	0
chr_1	1151073	1151171	99	*	1	1	0	1	0
chr_1	1151273	1151371	99	*	1	1	0	1	0
chr_1	1152173	1152371	199	*	1	1	0	1	0
chr_1	1152573	1152771	199	*	1	1	0	1	0
chr_1	1153973	1154071	99	*	1	1	0	1	0
chr_1	1154673	1154771	99	*	1	1	0	1	0
chr_1	1155373	1155471	99	*	1	1	0	0	0
chr_1	1155573	1155671	99	*	1	1	0	0	0
chr_1	1155773	1155871	99	*	1	1	0	1	0
chr_1	1155873	1155971	99	*	1	1	0	1	0
chr_1	1156073	1156171	99	*	1	1	0	1	0
chr_1	1156473	1156571	99	*	1	1	0	1	0
chr_1	1185273	1185371	99	*	1	1	0	1	0
chr_1	1205473	1205571	99	*	1	1	0	1	0
chr_1	12073	12171	99	*	1	1	0	1	0
chr_1	12273	12371	99	*	1	1	0	1	0
chr_1	1244673	1244771	99	*	1	1	0	1	0
chr_1	1244973	1245071	99	*	1	1	0	1	0
chr_1	1245673	1245771	99	*	1	1	0	1	0
chr_1	1246773	1246871	99	*	1	1	0	1	0
chr_1	1246973	1247071	99	*	1	1	0	1	0
chr_1	1247673	1247871	199	*	1	1	0	1	0
chr_1	1248873	1249071	199	*	1	1	0	1	0
chr_1	12973	13171	199	*	1	1	0	1	0
chr_1	13373	13471	99	*	1	1	0	1	0
chr_1	13873	13971	99	*	1	1	0	1	0
chr_1	1543473	1543571	99	*	0	1	0	1	0
chr_1	15673	15871	199	*	1	1	0	1	0
chr_1	15773	15871	99	*	1	1	0	1	0
chr_1	15773	15871	99	*	1	1	0	1	0
chr_1	15773	15871	99	*	1	1	0	1	0
chr_1	15973	16071	99	*	1	1	0	1	0
chr_1	16473	16671	199	*	1	0	0	0	0
chr_1	1722273	1722371	99	*	1	1	0	1	0
chr_1	1722573	1722671	99	*	1	1	0	1	0
chr_1	1723073	1723171	99	*	1	1	0	1	0
chr_1	1740173	1740271	99	*	1	1	0	1	0
chr_1	1772973	1773071	99	*	1	1	0	0	0
chr_1	1773273	1773371	99	*	1	1	0	0	0
chr_1	1773773	1773871	99	*	0	1	0	0	0
chr_1	1796573	1796671	99	*	1	1	0	1	0
chr_1	1797373	1797471	99	*	1	1	0	1	1
chr_1	1797773	1797971	199	*	1	1	0	1	1
chr_1	1822873	1822971	99	*	0	0	0	0	0
chr_1	1873	1971	99	*	1	1	1	1	0
chr_1	2073	2171	99	*	1	1	1	1	0
chr_1	2240373	2240471	99	*	1	1	0	0	0
chr_1	2243973	2244071	99	*	1	1	0	1	0
chr_1	2244473	2244571	99	*	1	1	0	1	0
chr_1	2246273	2246371	99	*	0	0	0	0	0
chr_1	2270973	2271371	399	*	1	1	0	1	0
chr_1	2331673	2331871	199	*	1	1	0	1	0
chr_1	2332173	2332271	99	*	1	1	0	1	0
chr_1	2506673	2506871	199	*	1	1	0	1	0
chr_1	2507873	2508071	199	*	1	1	0	1	0
chr_1	2508273	2508371	99	*	1	1	0	1	0
chr_1	2508773	2508871	99	*	1	1	0	1	0
chr_1	2512173	2512271	99	*	1	1	0	1	0
chr_1	2512773	2512871	99	*	1	1	0	1	0
chr_1	2515973	2516171	199	*	1	1	0	1	0
chr_1	2516473	2516571	99	*	1	1	0	1	0
chr_1	2521373	2521471	99	*	1	1	0	1	0
chr_1	2523173	2523371	199	*	1	1	0	0	0
chr_1	2523573	2523671	99	*	1	1	0	0	0
chr_1	2523973	2524071	99	*	1	1	0	0	0
chr_1	2524473	2524571	99	*	1	1	0	0	0
chr_1	301873	301971	99	*	1	1	0	0	0
chr_1	302273	302471	199	*	1	1	0	1	0
chr_1	302373	302471	99	*	1	1	0	1	0
chr_1	302373	302471	99	*	1	1	0	1	0
chr_1	302373	302471	99	*	1	1	0	1	0
chr_1	302573	302671	99	*	1	1	0	1	0
chr_1	302973	303071	99	*	1	1	0	1	0
chr_1	303173	303271	99	*	1	1	0	1	0
chr_1	305773	305871	99	*	1	1	1	1	0
chr_1	306073	306271	199	*	1	1	1	1	0
chr_1	306173	306271	99	*	1	1	1	1	0
chr_1	306173	306271	99	*	1	1	1	1	0
chr_1	306173	306271	99	*	1	1	1	1	0
chr_1	306373	306471	99	*	1	1	1	1	0
chr_1	307073	307171	99	*	1	1	0	1	0
chr_1	312773	312871	99	*	1	1	0	1	0
chr_1	312973	313071	99	*	1	1	0	1	0
chr_1	313073	313171	99	*	1	1	0	1	0
chr_1	313073	313171	99	*	1	1	0	1	0
chr_1	313273	313371	99	*	1	1	0	1	0
chr_1	313473	313571	99	*	1	1	0	1	0
chr_1	314873	315071	199	*	1	1	0	0	0
chr_1	314973	315071	99	*	1	1	0	0	0
chr_1	314973	315071	99	*	1	1	0	0	0
chr_1	314973	315071	99	*	1	1	0	0	0
chr_1	315173	315271	99	*	1	1	0	0	0
chr_1	320673	321671	999	*	1	1	1	1	0
chr_1	323873	323971	99	*	0	0	0	0	0
chr_1	345273	345371	99	*	1	1	0	1	0
chr_1	346173	346271	99	*	1	1	0	1	0
chr_1	347373	347471	99	*	1	1	0	1	0
chr_1	347773	347871	99	*	1	1	0	1	0
chr_1	348573	348671	99	*	1	1	0	1	0
chr_1	350573	350671	99	*	1	1	0	1	0
chr_1	351173	351271	99	*	1	1	0	1	0
chr_1	353373	353571	199	*	1	1	0	1	0
chr_1	353873	353971	99	*	1	1	0	1	0
chr_1	354173	354271	99	*	1	1	0	1	0
chr_1	355873	355971	99	*	1	1	0	1	0
chr_1	356573	356771	199	*	1	1	0	1	0
chr_1	356673	356771	99	*	1	1	0	1	0
chr_1	356673	356771	99	*	1	1	0	1	0
chr_1	356673	356771	99	*	1	1	0	1	0
chr_1	356873	356971	99	*	1	1	0	1	0
chr_1	357273	357371	99	*	1	1	0	1	0
chr_1	357673	357871	199	*	1	1	0	1	0
chr_1	358273	358471	199	*	1	1	0	1	0
chr_1	473	871	399	*	1	1	1	1	0
chr_1	773	871	99	*	1	1	1	1	0
chr_1	5173	5271	99	*	1	1	1	1	0
chr_1	54573	54671	99	*	0	0	0	1	1
chr_1	5473	5571	99	*	1	1	1	1	0
chr_1	574673	575071	399	*	1	1	0	0	0
chr_1	575473	575671	199	*	1	1	0	1	0
chr_1	575973	576171	199	*	1	1	0	1	0
chr_1	576073	576171	99	*	1	1	0	1	0
chr_1	576073	576171	99	*	1	1	0	1	0
chr_1	576073	576171	99	*	1	1	0	1	0
chr_1	576273	576371	99	*	1	1	0	1	0
chr_1	576573	576671	99	*	1	1	0	1	0
chr_1	576773	576871	99	*	1	1	0	0	0
chr_1	576973	577071	99	*	1	1	0	0	0
chr_1	577173	577271	99	*	1	1	0	0	0
chr_1	613273	613371	99	*	1	1	0	1	0
chr_1	773	871	99	*	1	1	1	1	0
chr_1	773	871	99	*	1	1	1	1	0
chr_1	853873	853971	99	*	0	1	1	0	0
chr_1	880673	880771	99	*	1	1	1	1	0
chr_1	880973	881071	99	*	1	1	1	1	0
chr_1	884273	884371	99	*	0	1	0	1	0
chr_1	973	1071	99	*	1	1	1	1	0
chr_1	986973	987071	99	*	0	1	0	1	0
chr_1	988273	988371	99	*	1	1	0	1	0
chr_1	988673	988771	99	*	1	1	0	1	0
chr_1	988973	989071	99	*	1	1	0	1	0
chr_1	997573	997671	99	*	1	1	0	1	0
chr_10	305590	305688	99	*	1	1	0	1	0
chr_10	305790	305888	99	*	1	1	0	1	0
chr_10	305990	306088	99	*	1	1	0	1	0
chr_10	490	588	99	*	1	1	0	1	0
chr_10	52490	52588	99	*	1	1	1	1	0
chr_10	53090	53188	99	*	1	1	1	1	0
chr_10	545290	545388	99	*	1	1	1	1	1
chr_10	546290	546388	99	*	1	1	1	1	0
chr_10	546590	546788	199	*	1	1	1	1	0
chr_10	641690	641788	99	*	1	1	0	1	0
chr_10	960290	960488	199	*	1	1	1	1	0
chr_10	970090	970188	99	*	1	1	0	0	0
chr_11	1041	1139	99	*	1	1	0	1	0
chr_11	13541	13739	199	*	1	1	0	0	0
chr_11	138041	138139	99	*	1	1	0	1	0
chr_11	138741	138839	99	*	1	1	0	1	0
chr_11	14141	14239	99	*	1	1	0	1	0
chr_11	14641	14739	99	*	1	1	0	1	0
chr_11	22641	22739	99	*	1	1	0	1	0
chr_11	23541	23639	99	*	1	1	1	1	0
chr_11	24041	24139	99	*	1	1	1	1	0
chr_11	24841	24939	99	*	1	1	0	1	0
chr_11	25041	25139	99	*	1	1	0	1	0
chr_11	25741	25939	199	*	1	1	0	1	0
chr_11	25841	25939	99	*	1	1	0	1	0
chr_11	25841	25939	99	*	1	1	0	1	0
chr_11	25841	25939	99	*	1	1	0	1	0
chr_11	26041	26139	99	*	1	1	0	1	0
chr_11	26241	26339	99	*	1	1	0	1	0
chr_11	29941	30139	199	*	1	1	0	1	0
chr_11	40541	40639	99	*	1	1	0	1	0
chr_11	4641	4739	99	*	1	1	0	1	0
chr_11	641	739	99	*	1	1	0	1	0
chr_11	819941	820039	99	*	1	1	0	1	0
chr_11	820741	820839	99	*	1	1	0	0	0
chr_11	827141	827239	99	*	1	1	0	1	0
chr_11	9041	9139	99	*	1	1	0	1	0
chr_11	916441	916539	99	*	1	1	0	1	0
chr_11	916641	916739	99	*	1	1	0	1	0
chr_11	917141	917439	299	*	1	1	0	1	0
chr_11	917841	917939	99	*	1	1	0	1	0
chr_11	918241	918439	199	*	1	1	0	1	0
chr_11	919241	919739	499	*	1	1	0	1	0
chr_11	919641	919739	99	*	1	1	0	1	0
chr_11	919641	919739	99	*	1	1	0	1	0
chr_11	919641	919739	99	*	1	1	0	1	0
chr_11	919841	919939	99	*	1	1	0	1	0
chr_11	919941	920039	99	*	1	1	0	1	0
chr_11	920141	920239	99	*	1	1	0	1	0
chr_11	922441	922539	99	*	1	1	0	1	0
chr_11	922641	922739	99	*	1	1	0	1	0
chr_11	922941	923039	99	*	1	1	0	1	0
chr_11	923441	923539	99	*	1	1	0	1	0
chr_11	929441	929639	199	*	1	1	0	1	0
chr_11	930841	930939	99	*	1	1	0	1	0
chr_11	931541	931639	99	*	1	1	0	1	0
chr_11	944541	944639	99	*	1	1	0	1	0
chr_12	125438	125536	99	*	0	1	1	1	0
chr_12	129238	129336	99	*	1	1	0	1	0
chr_12	138	236	99	*	0	1	0	1	0
chr_12	201838	202036	199	*	0	1	0	1	0
chr_12	201938	202036	99	*	0	1	0	1	0
chr_12	201938	202036	99	*	0	1	0	1	0
chr_12	201938	202036	99	*	0	1	0	1	0
chr_12	202138	202236	99	*	0	1	0	1	0
chr_12	238738	238836	99	*	0	0	0	0	0
chr_12	240238	240436	199	*	1	0	0	0	0
chr_12	241138	241336	199	*	1	1	1	1	0
chr_12	241538	242236	699	*	1	1	0	1	0
chr_12	36338	36436	99	*	0	1	0	1	0
chr_12	414838	414936	99	*	1	1	0	1	0
chr_12	415138	415336	199	*	1	1	0	1	0
chr_12	415738	415836	99	*	1	1	0	1	0
chr_12	415938	416036	99	*	1	1	1	1	0
chr_12	416238	416336	99	*	1	1	1	1	0
chr_12	416438	416536	99	*	1	1	1	1	0
chr_12	416738	417036	299	*	1	1	1	1	0
chr_12	417238	417336	99	*	1	1	0	1	0
chr_12	420438	420936	499	*	1	1	0	1	0
chr_12	421138	421336	199	*	1	1	0	1	0
chr_12	422438	422536	99	*	1	1	0	1	0
chr_12	427638	427736	99	*	1	1	0	1	0
chr_12	428638	428736	99	*	1	1	1	1	0
chr_12	429738	430336	599	*	1	1	0	1	0
chr_12	430638	430736	99	*	1	1	0	1	0
chr_12	430838	430936	99	*	1	1	0	1	0
chr_12	431538	431636	99	*	1	1	0	1	0
chr_12	432338	432436	99	*	1	1	1	1	0
chr_12	432738	432936	199	*	1	1	1	1	0
chr_12	439338	439536	199	*	1	1	0	1	0
chr_12	442038	442136	99	*	1	1	0	1	0
chr_12	444138	444336	199	*	1	1	0	1	0
chr_12	445838	445936	99	*	1	1	1	1	0
chr_12	446438	446536	99	*	1	1	1	1	0
chr_12	450838	450936	99	*	1	1	0	1	0
chr_12	451438	451536	99	*	1	1	0	1	0
chr_12	452138	452236	99	*	1	1	0	1	0
chr_12	452338	452436	99	*	1	1	0	1	0
chr_12	454638	454736	99	*	1	1	0	1	0
chr_12	455038	455136	99	*	1	1	0	1	0
chr_12	455238	455336	99	*	1	1	0	1	0
chr_12	457138	457236	99	*	1	1	1	1	0
chr_12	461838	461936	99	*	1	1	0	1	0
chr_12	462238	462436	199	*	1	1	0	1	0
chr_12	462638	462736	99	*	1	1	0	1	0
chr_12	462838	462936	99	*	1	1	0	1	0
chr_12	463138	463336	199	*	1	1	0	1	0
chr_12	464238	464336	99	*	1	1	0	1	0
chr_12	493738	493836	99	*	1	1	0	1	0
chr_12	572338	572636	299	*	1	1	1	1	1
chr_12	572538	572636	99	*	1	1	1	1	1
chr_12	572538	572636	99	*	1	1	1	1	1
chr_12	572538	572636	99	*	1	1	1	1	1
chr_12	572738	572836	99	*	1	1	0	1	1
chr_12	573038	573236	199	*	1	1	0	1	0
chr_12	573138	573236	99	*	1	1	0	1	0
chr_12	573138	573236	99	*	1	1	0	1	0
chr_12	573138	573236	99	*	1	1	0	1	0
chr_12	573338	573436	99	*	1	1	0	1	0
chr_12	62238	62336	99	*	1	1	0	0	0
chr_12	62638	62736	99	*	1	1	0	1	0
chr_12	62838	62936	99	*	1	1	0	1	0
chr_12	652638	652736	99	*	1	1	0	0	0
chr_12	656638	656736	99	*	1	1	0	1	0
chr_12	656838	656936	99	*	1	1	0	1	0
chr_12	657338	657436	99	*	1	1	0	1	0
chr_12	657738	657836	99	*	1	1	0	1	0
chr_12	657938	658036	99	*	1	1	0	1	0
chr_12	664038	664136	99	*	1	1	1	1	0
chr_12	664238	664336	99	*	1	1	0	1	0
chr_12	664538	664736	199	*	1	1	0	1	0
chr_12	664638	664736	99	*	1	1	0	1	0
chr_12	664638	664736	99	*	1	1	0	1	0
chr_12	664638	664736	99	*	1	1	0	1	0
chr_12	664838	664936	99	*	1	1	0	1	0
chr_12	665038	665136	99	*	1	1	0	1	0
chr_12	665238	665336	99	*	1	1	0	1	0
chr_12	666038	666136	99	*	1	1	0	1	0
chr_12	666238	666336	99	*	1	1	0	1	0
chr_12	666338	666436	99	*	1	1	0	1	0
chr_12	666538	666636	99	*	1	1	0	1	0
chr_12	667438	667536	99	*	1	1	0	1	0
chr_12	668538	668636	99	*	1	1	0	1	0
chr_12	668838	669136	299	*	1	1	0	1	0
chr_12	669438	669536	99	*	1	1	0	1	0
chr_12	68838	68936	99	*	1	0	0	0	0
chr_12	715138	715236	99	*	0	1	0	1	0
chr_12	715338	715436	99	*	0	1	0	1	0
chr_12	741638	741736	99	*	1	1	0	1	0
chr_12	741838	741936	99	*	1	1	0	1	0
chr_12	742338	742536	199	*	1	1	1	0	0
chr_12	744538	744636	99	*	0	0	1	0	1
chr_12	76238	76436	199	*	1	1	0	1	0
chr_12	769138	769836	699	*	0	0	0	1	0
chr_12	770038	770136	99	*	0	0	0	0	0
chr_12	77038	77236	199	*	1	1	0	1	0
chr_12	77538	77636	99	*	1	1	0	1	0
chr_12	77938	78036	99	*	1	1	0	1	0
chr_12	78338	78436	99	*	1	1	0	1	0
chr_12	78638	78736	99	*	1	1	0	1	0
chr_12	83738	83836	99	*	1	1	0	1	0
chr_12	894638	894736	99	*	0	0	0	1	0
chr_12	900438	900536	99	*	1	1	0	1	0
chr_13	191757	191955	199	*	1	1	1	1	0
chr_13	24257	24355	99	*	1	1	0	1	0
chr_13	24557	24755	199	*	1	1	0	1	0
chr_13	24957	25055	99	*	1	1	0	1	0
chr_13	25457	25555	99	*	1	1	0	1	0
chr_13	26257	26355	99	*	1	1	0	1	0
chr_13	26857	26955	99	*	1	1	0	1	0
chr_13	27157	27355	199	*	1	1	0	1	0
chr_13	27957	28055	99	*	1	1	0	1	0
chr_13	287557	287655	99	*	1	1	0	1	0
chr_13	288757	288855	99	*	1	1	0	1	0
chr_13	288957	289055	99	*	1	1	0	1	0
chr_13	289657	289755	99	*	1	1	0	1	0
chr_13	290557	290655	99	*	1	1	0	1	0
chr_13	291157	291255	99	*	1	1	0	1	0
chr_13	291357	291455	99	*	1	1	0	1	0
chr_13	291957	292055	99	*	1	1	1	1	0
chr_13	292857	292955	99	*	1	1	0	1	0
chr_13	29557	29655	99	*	1	1	0	1	0
chr_13	30457	30555	99	*	1	1	0	1	0
chr_13	30657	30755	99	*	1	1	0	1	0
chr_13	30857	30955	99	*	1	1	0	1	0
chr_13	31857	31955	99	*	1	1	0	1	0
chr_13	32057	32155	99	*	1	1	0	1	0
chr_13	33757	33855	99	*	1	1	0	1	0
chr_13	352157	352455	299	*	0	0	0	1	0
chr_13	36157	36255	99	*	1	1	0	0	0
chr_13	467457	467655	199	*	1	1	1	1	1
chr_13	467557	467655	99	*	1	1	1	1	1
chr_13	467557	467655	99	*	1	1	1	1	1
chr_13	467557	467655	99	*	1	1	1	1	1
chr_13	467757	467855	99	*	1	1	1	1	0
chr_13	467957	468055	99	*	1	1	1	1	0
chr_13	468157	468255	99	*	1	1	1	1	0
chr_13	468757	468855	99	*	1	1	1	1	0
chr_13	468957	469055	99	*	1	1	1	1	0
chr_13	469157	469255	99	*	1	1	1	1	0
chr_13	469357	469455	99	*	1	1	1	1	0
chr_13	47057	47155	99	*	1	1	0	1	0
chr_13	502757	502855	99	*	1	1	0	1	0
chr_13	503657	503755	99	*	1	1	0	1	0
chr_13	504057	504155	99	*	1	1	1	1	0
chr_13	504257	504355	99	*	1	1	1	1	0
chr_13	504757	504855	99	*	1	1	0	1	0
chr_13	51957	52055	99	*	1	1	1	1	0
chr_13	54357	54455	99	*	1	1	0	1	0
chr_13	56457	56555	99	*	1	1	0	1	0
chr_13	56657	56755	99	*	1	1	0	1	0
chr_13	57057	57155	99	*	1	1	0	1	0
chr_13	57857	57955	99	*	1	1	0	1	0
chr_13	65957	66055	99	*	1	1	0	1	0
chr_13	66757	66855	99	*	1	1	0	1	0
chr_13	69557	69655	99	*	1	1	1	1	0
chr_13	703357	703455	99	*	0	0	1	0	0
chr_13	73057	73155	99	*	1	1	0	1	0
chr_13	807157	807255	99	*	1	1	0	1	0
chr_13	807857	807955	99	*	1	1	0	1	0
chr_13	809057	809255	199	*	1	1	0	1	0
chr_13	809457	809555	99	*	1	1	0	1	0
chr_13	809757	810055	299	*	1	1	0	1	0
chr_13	809957	810055	99	*	1	1	0	1	0
chr_13	809957	810055	99	*	1	1	0	1	0
chr_13	809957	810055	99	*	1	1	0	1	0
chr_13	810157	810255	99	*	1	1	0	1	0
chr_13	810357	810455	99	*	1	1	0	1	0
chr_13	810557	810655	99	*	1	1	0	1	0
chr_13	811357	811555	199	*	1	1	0	1	0
chr_14	11213	11311	99	*	1	1	0	1	0
chr_14	11413	11511	99	*	1	1	0	1	0
chr_14	1813	1911	99	*	0	1	0	0	0
chr_14	194313	194411	99	*	0	1	0	1	0
chr_14	208713	209111	399	*	1	1	1	1	0
chr_14	209013	209111	99	*	1	1	1	1	0
chr_14	209013	209111	99	*	1	1	1	1	0
chr_14	209013	209111	99	*	1	1	1	1	0
chr_14	209213	209311	99	*	1	1	0	1	0
chr_14	209313	209411	99	*	1	1	0	1	0
chr_14	209513	209611	99	*	1	1	0	1	0
chr_14	210613	210711	99	*	1	1	0	0	0
chr_14	284413	284511	99	*	1	1	0	1	0
chr_14	284613	284711	99	*	1	1	0	1	0
chr_14	285013	285111	99	*	1	1	0	1	0
chr_14	285613	285711	99	*	1	1	0	1	0
chr_14	358113	358211	99	*	1	1	0	1	0
chr_14	358313	358411	99	*	1	1	0	1	0
chr_14	358913	360011	1099	*	1	1	1	1	0
chr_14	402713	403211	499	*	1	1	1	1	1
chr_14	413	511	99	*	0	1	1	0	0
chr_14	544713	544811	99	*	1	1	0	1	1
chr_14	548313	548411	99	*	1	1	0	1	0
chr_14	548813	548911	99	*	1	1	0	1	0
chr_14	549113	549211	99	*	1	1	0	1	0
chr_14	815113	815211	99	*	1	1	1	1	0
chr_14	816313	816411	99	*	1	1	0	1	0
chr_14	820913	821111	199	*	0	1	0	0	0
chr_14	821913	822011	99	*	1	1	1	1	1
chr_14	823513	823611	99	*	1	1	1	1	0
chr_14	825113	825211	99	*	1	1	0	1	0
chr_14	825313	825411	99	*	1	1	0	1	0
chr_15	1714	1812	99	*	1	1	1	1	0
chr_15	205414	205512	99	*	0	0	0	0	0
chr_15	206414	206512	99	*	0	0	0	0	0
chr_15	2214	2412	199	*	1	1	1	1	0
chr_15	346414	346512	99	*	1	1	0	1	0
chr_15	346714	346812	99	*	1	1	0	1	0
chr_15	347014	347112	99	*	1	1	0	1	0
chr_15	347214	347312	99	*	1	1	0	1	0
chr_15	423714	424112	399	*	0	1	1	1	0
chr_15	450914	451612	699	*	1	1	0	1	0
chr_15	451514	451612	99	*	1	1	0	1	0
chr_15	451514	451612	99	*	1	1	0	1	0
chr_15	451514	451612	99	*	1	1	0	1	0
chr_15	451714	451812	99	*	1	1	0	1	0
chr_15	451914	452012	99	*	1	1	0	1	0
chr_15	452114	452212	99	*	1	1	0	1	0
chr_15	452314	452412	99	*	1	1	0	1	0
chr_15	452514	452612	99	*	1	1	0	1	0
chr_15	452714	452812	99	*	1	1	0	1	0
chr_15	453214	453612	399	*	1	1	0	1	0
chr_15	475114	475412	299	*	1	1	0	0	0
chr_15	598514	598612	99	*	1	1	0	1	0
chr_15	642214	642312	99	*	1	1	0	1	0
chr_15	642714	642812	99	*	1	1	0	1	0
chr_15	775514	775612	99	*	0	1	0	0	0
chr_15	775714	775812	99	*	0	1	0	0	0
chr_15	777414	777512	99	*	1	1	0	1	0
chr_15	778514	778612	99	*	1	1	0	1	0
chr_15	778714	778812	99	*	1	1	0	1	0
chr_15	779414	779512	99	*	1	1	0	1	0
chr_15	782614	782912	299	*	1	1	0	1	0
chr_15	783314	783612	299	*	1	1	0	0	0
chr_15	785114	785212	99	*	1	1	0	0	0
chr_16	15632	15730	99	*	1	1	0	1	0
chr_16	164432	164530	99	*	1	1	0	1	0
chr_16	167832	167930	99	*	1	1	0	1	0
chr_16	168232	168330	99	*	1	1	0	1	0
chr_16	169032	169130	99	*	1	1	0	1	0
chr_16	170732	170830	99	*	1	1	0	1	0
chr_16	174732	174930	199	*	1	1	0	1	0
chr_16	18732	18830	99	*	1	1	0	1	0
chr_16	20832	20930	99	*	1	1	1	1	0
chr_16	21232	21330	99	*	1	1	1	1	0
chr_16	22232	22530	299	*	1	1	0	1	0
chr_16	22732	22830	99	*	1	1	0	1	0
chr_16	23032	23430	399	*	1	1	0	1	0
chr_16	23632	23930	299	*	1	1	0	1	0
chr_16	23832	23930	99	*	1	1	0	1	0
chr_16	23832	23930	99	*	1	1	0	1	0
chr_16	23832	23930	99	*	1	1	0	1	0
chr_16	24032	24130	99	*	1	1	0	1	0
chr_16	24632	24730	99	*	1	1	0	1	0
chr_16	24832	24930	99	*	1	1	0	1	0
chr_16	26332	26530	199	*	1	1	0	1	0
chr_16	27432	27530	99	*	1	1	0	0	0
chr_16	28432	28530	99	*	1	1	0	1	0
chr_16	29532	29730	199	*	1	1	0	1	0
chr_16	29932	30030	99	*	1	1	1	1	0
chr_16	30432	30530	99	*	1	1	1	1	0
chr_16	30632	30730	99	*	1	1	1	1	0
chr_16	31932	32030	99	*	1	1	1	1	0
chr_16	32232	32330	99	*	1	1	1	1	0
chr_16	32632	32830	199	*	1	1	1	1	0
chr_16	33132	33230	99	*	1	1	1	1	0
chr_16	34332	34430	99	*	1	1	0	1	0
chr_16	558032	558130	99	*	1	1	0	1	0
chr_16	558432	558630	199	*	1	1	0	1	0
chr_16	558832	558930	99	*	1	1	0	1	0
chr_16	559232	559430	199	*	1	1	0	1	0
chr_16	559732	559930	199	*	1	1	0	1	0
chr_16	560232	560430	199	*	1	1	1	0	0
chr_16	560632	560730	99	*	1	1	1	0	0
chr_16	744532	744630	99	*	1	1	0	1	0
chr_16	751532	751630	99	*	1	1	0	1	0
chr_16	755732	755830	99	*	1	1	1	1	0
chr_16	758432	758530	99	*	1	1	1	1	0
chr_16	758732	758930	199	*	1	1	1	1	0
chr_16	759132	759430	299	*	1	1	1	1	1
chr_16	759332	759430	99	*	1	1	1	1	1
chr_16	759332	759430	99	*	1	1	1	1	1
chr_16	759332	759430	99	*	1	1	1	1	1
chr_16	759532	759630	99	*	1	1	1	1	1
chr_16	759732	759830	99	*	1	1	1	1	1
chr_16	759932	760030	99	*	1	1	1	1	1
chr_16	760132	760230	99	*	1	1	1	1	1
chr_16	760732	760930	199	*	1	1	1	1	0
chr_17	12134	12232	99	*	1	1	1	1	0
chr_17	12534	12632	99	*	1	1	1	1	0
chr_17	12734	12832	99	*	1	1	1	1	0
chr_17	12934	13032	99	*	1	1	1	1	0
chr_17	13634	13732	99	*	1	1	1	1	0
chr_17	13834	13932	99	*	1	1	1	1	0
chr_17	14234	14332	99	*	1	1	1	1	0
chr_17	14434	14532	99	*	1	1	1	1	0
chr_17	14634	14732	99	*	1	1	0	1	1
chr_17	14834	14932	99	*	1	1	0	1	1
chr_17	15634	15732	99	*	1	0	0	0	0
chr_17	19934	20032	99	*	1	1	0	1	0
chr_17	24234	24332	99	*	1	1	0	1	0
chr_17	28234	28332	99	*	1	1	0	1	0
chr_17	33734	33832	99	*	1	1	1	1	0
chr_17	34934	35032	99	*	1	1	1	1	0
chr_17	37434	37532	99	*	1	1	0	1	0
chr_17	39334	39532	199	*	1	1	0	1	0
chr_17	478434	478932	499	*	0	1	0	1	0
chr_17	490334	490432	99	*	1	1	0	1	0
chr_17	490634	490732	99	*	1	1	0	1	0
chr_17	490834	490932	99	*	1	1	0	1	0
chr_17	492734	492832	99	*	1	1	1	1	0
chr_17	493234	493332	99	*	1	1	1	1	0
chr_17	493434	493532	99	*	1	1	1	1	0
chr_17	493834	494832	999	*	1	1	1	1	0
chr_17	494734	494832	99	*	1	1	1	1	0
chr_17	494734	494832	99	*	1	1	1	1	0
chr_17	494934	495032	99	*	1	1	1	1	0
chr_17	495434	495632	199	*	1	1	1	1	0
chr_17	495934	496032	99	*	1	1	1	1	0
chr_17	496434	496532	99	*	1	1	1	1	0
chr_17	497034	497132	99	*	1	1	0	1	0
chr_17	515034	515132	99	*	1	1	0	1	0
chr_17	515534	515632	99	*	1	1	0	1	0
chr_17	60234	60332	99	*	1	1	0	1	0
chr_17	643034	643132	99	*	0	0	0	0	0
chr_17	64434	64532	99	*	1	1	0	1	0
chr_17	669634	669732	99	*	1	1	0	1	0
chr_17	670134	670232	99	*	1	1	0	1	0
chr_17	671034	671132	99	*	1	1	0	1	0
chr_17	671434	671732	299	*	1	1	0	1	0
chr_17	671934	672032	99	*	1	1	0	1	0
chr_17	672134	672232	99	*	1	1	0	1	0
chr_17	672634	672732	99	*	1	1	0	1	0
chr_17	677934	678032	99	*	1	1	0	1	0
chr_17	680334	680432	99	*	1	1	0	1	0
chr_17	681434	681532	99	*	1	1	0	1	0
chr_17	681634	681732	99	*	1	1	0	1	0
chr_17	681734	681832	99	*	1	1	0	1	0
chr_17	681934	682032	99	*	1	1	0	1	1
chr_17	682634	682832	199	*	1	1	1	1	1
chr_17	683134	683232	99	*	1	1	0	0	0
chr_17	701934	702032	99	*	1	1	0	1	0
chr_17	8234	8332	99	*	1	1	0	1	0
chr_18	12908	13006	99	*	1	1	0	1	0
chr_18	13508	13606	99	*	1	1	0	1	0
chr_18	14308	14506	199	*	1	1	0	1	0
chr_18	15208	15306	99	*	0	1	0	1	0
chr_18	15608	15706	99	*	0	1	0	1	0
chr_18	1708	1806	99	*	1	1	0	1	0
chr_18	17708	17806	99	*	0	1	0	0	0
chr_18	19708	19906	199	*	1	1	0	1	0
chr_18	20908	21206	299	*	1	1	1	1	0
chr_18	24108	24206	99	*	1	1	1	1	0
chr_18	24308	24406	99	*	1	1	1	1	0
chr_18	26608	26706	99	*	1	1	1	1	0
chr_18	27208	27306	99	*	1	1	0	1	0
chr_18	31608	31706	99	*	0	1	0	0	0
chr_18	3208	3506	299	*	1	1	0	1	1
chr_18	3408	3506	99	*	1	1	0	1	1
chr_18	3408	3506	99	*	1	1	0	1	1
chr_18	3408	3506	99	*	1	1	0	1	1
chr_18	3608	3706	99	*	1	1	0	1	1
chr_18	404908	405006	99	*	1	1	0	0	0
chr_18	4608	4706	99	*	1	1	0	1	0
chr_18	471608	471706	99	*	0	0	0	1	0
chr_18	471808	471906	99	*	0	0	0	1	0
chr_18	476008	476106	99	*	0	0	0	0	0
chr_18	637208	637306	99	*	1	1	0	0	0
chr_18	646508	646606	99	*	1	1	0	1	0
chr_18	646708	646806	99	*	1	1	0	1	0
chr_18	652308	652506	199	*	1	1	1	1	0
chr_18	653008	653106	99	*	1	1	1	1	0
chr_18	653408	653506	99	*	1	1	1	1	0
chr_18	658408	658606	199	*	1	1	0	1	0
chr_18	688408	688506	99	*	1	1	0	1	0
chr_18	688608	688706	99	*	1	1	0	1	0
chr_18	689608	689706	99	*	1	1	0	1	0
chr_18	689808	689906	99	*	1	1	0	1	0
chr_18	70108	70206	99	*	1	1	0	1	0
chr_18	70308	70406	99	*	1	1	0	1	0
chr_18	70808	70906	99	*	1	1	0	1	0
chr_18	71408	71506	99	*	1	1	0	1	0
chr_18	71708	71806	99	*	1	1	0	1	0
chr_18	72308	72406	99	*	1	1	0	1	0
chr_18	72608	72706	99	*	1	1	0	1	0
chr_18	72808	72906	99	*	1	1	0	1	0
chr_18	76908	77006	99	*	1	1	0	1	0
chr_19	13888	13986	99	*	1	1	1	1	0
chr_19	14588	14686	99	*	1	1	1	1	0
chr_19	1788	1886	99	*	1	1	0	1	0
chr_19	245488	245586	99	*	1	1	1	1	0
chr_19	245688	245786	99	*	1	1	1	1	0
chr_19	246488	246586	99	*	1	1	0	1	0
chr_19	247088	247286	199	*	1	1	1	1	0
chr_19	247588	247786	199	*	1	1	1	1	0
chr_19	248288	248386	99	*	1	1	1	1	0
chr_19	248488	248586	99	*	1	1	1	1	0
chr_19	248988	249086	99	*	1	1	1	1	0
chr_19	249388	249486	99	*	1	1	1	1	0
chr_19	250988	251186	199	*	1	1	0	1	0
chr_19	292488	292586	99	*	1	1	1	1	0
chr_19	294088	294186	99	*	1	1	1	1	0
chr_19	294288	294386	99	*	1	1	1	1	0
chr_19	297288	297386	99	*	1	1	1	1	0
chr_19	297688	297886	199	*	1	1	0	1	0
chr_19	297788	297886	99	*	1	1	0	1	0
chr_19	297788	297886	99	*	1	1	0	1	0
chr_19	297788	297886	99	*	1	1	0	1	0
chr_19	297988	298086	99	*	1	1	1	1	0
chr_19	298088	298186	99	*	1	1	1	1	0
chr_19	298288	298386	99	*	1	1	1	1	0
chr_19	299088	299186	99	*	1	1	1	1	0
chr_19	299288	299386	99	*	1	1	1	1	0
chr_19	299588	299786	199	*	1	1	1	1	0
chr_19	301988	302086	99	*	1	1	0	1	0
chr_19	317988	318086	99	*	1	1	1	1	1
chr_19	320788	321086	299	*	1	1	1	1	0
chr_19	320988	321086	99	*	1	1	1	1	0
chr_19	320988	321086	99	*	1	1	1	1	0
chr_19	320988	321086	99	*	1	1	1	1	0
chr_19	321188	321286	99	*	1	1	1	1	0
chr_19	377788	377886	99	*	1	1	0	1	0
chr_19	414088	414286	199	*	1	1	0	1	0
chr_19	414188	414286	99	*	1	1	0	1	0
chr_19	414188	414286	99	*	1	1	0	1	0
chr_19	414188	414286	99	*	1	1	0	1	0
chr_19	414388	414486	99	*	1	1	0	1	0
chr_19	605788	605886	99	*	1	1	1	1	0
chr_19	606188	606386	199	*	1	1	1	1	0
chr_19	607188	607286	99	*	1	1	1	1	0
chr_19	608588	608686	99	*	1	1	1	1	0
chr_19	610988	611086	99	*	1	1	1	1	0
chr_19	624888	625586	699	*	1	1	0	1	0
chr_19	625788	626086	299	*	1	1	1	1	0
chr_19	626288	626386	99	*	1	1	1	1	0
chr_19	627388	627486	99	*	1	1	1	1	0
chr_19	628388	628486	99	*	1	1	1	1	0
chr_19	629488	629586	99	*	1	1	1	1	0
chr_19	676688	676986	299	*	1	1	0	1	0
chr_19	683688	683786	99	*	1	1	0	1	0
chr_19	684288	684486	199	*	1	1	0	1	0
chr_19	689188	689286	99	*	1	1	0	1	0
chr_19	689688	689886	199	*	1	1	0	1	0
chr_19	690188	690286	99	*	1	1	0	1	0
chr_2	1023910	1024008	99	*	1	1	0	1	0
chr_2	1478110	1478208	99	*	1	1	0	1	0
chr_2	1497710	1497908	199	*	1	1	0	1	0
chr_2	233310	233408	99	*	1	1	0	1	1
chr_2	341210	341408	199	*	0	0	0	0	0
chr_2	341310	341408	99	*	0	0	0	0	0
chr_2	341310	341408	99	*	0	0	0	0	0
chr_2	341310	341408	99	*	0	0	0	0	0
chr_2	341510	341608	99	*	0	0	0	0	0
chr_2	488110	488208	99	*	1	1	0	1	0
chr_2	937210	937408	199	*	1	1	0	1	0
chr_2	937810	938108	299	*	1	1	0	1	0
chr_2	938010	938108	99	*	1	1	0	1	0
chr_2	938010	938108	99	*	1	1	0	1	0
chr_2	938010	938108	99	*	1	1	0	1	0
chr_2	938210	938308	99	*	1	1	0	1	0
chr_2	938310	938408	99	*	1	1	0	1	0
chr_2	938510	938608	99	*	1	1	0	1	0
chr_2	939110	939208	99	*	1	1	0	1	0
chr_2	940110	940208	99	*	1	1	0	1	0
chr_2	940310	940408	99	*	1	1	0	1	0
chr_20	10169	10267	99	*	1	1	0	0	0
chr_20	10769	10867	99	*	1	1	0	0	0
chr_20	11069	11167	99	*	1	1	0	1	0
chr_20	11569	11667	99	*	1	1	0	1	0
chr_20	11969	12067	99	*	1	1	0	1	0
chr_20	13369	13467	99	*	1	1	0	1	0
chr_20	1369	1467	99	*	1	1	0	1	0
chr_20	15069	15167	99	*	1	1	0	0	0
chr_20	166769	166967	199	*	1	1	0	0	0
chr_20	175269	175367	99	*	1	1	0	1	0
chr_20	175969	176067	99	*	1	1	0	1	0
chr_20	19969	20067	99	*	1	1	0	0	1
chr_20	20469	20567	99	*	1	1	1	1	1
chr_20	20869	20967	99	*	1	1	1	1	1
chr_20	22169	22267	99	*	1	1	0	1	0
chr_20	22369	22467	99	*	1	1	0	1	0
chr_20	22469	22567	99	*	1	1	0	1	0
chr_20	22669	22767	99	*	1	1	0	1	0
chr_20	23069	23267	199	*	1	1	0	1	0
chr_20	23169	23267	99	*	1	1	0	1	0
chr_20	23169	23267	99	*	1	1	0	1	0
chr_20	23169	23267	99	*	1	1	0	1	0
chr_20	23369	23467	99	*	1	1	0	1	0
chr_20	23469	23567	99	*	1	1	0	1	0
chr_20	235569	235867	299	*	0	1	0	0	1
chr_20	23669	23767	99	*	1	1	0	1	0
chr_20	23869	23967	99	*	1	1	0	1	0
chr_20	406069	406267	199	*	1	1	1	1	0
chr_20	407669	407767	99	*	1	1	1	1	0
chr_20	408169	408367	199	*	1	1	1	1	0
chr_20	408569	408667	99	*	1	1	1	1	0
chr_20	408769	408867	99	*	1	1	1	1	0
chr_20	646669	646767	99	*	1	1	1	1	1
chr_20	646869	646967	99	*	1	1	1	1	0
chr_20	647069	647167	99	*	1	1	1	1	0
chr_20	647369	648067	699	*	1	1	1	1	0
chr_20	648569	648667	99	*	1	1	1	1	0
chr_20	649769	649867	99	*	1	1	0	1	0
chr_20	649969	650067	99	*	1	1	0	1	0
chr_20	650269	650367	99	*	1	1	0	1	0
chr_20	650469	650567	99	*	1	1	0	1	1
chr_20	651069	651167	99	*	1	1	1	1	1
chr_20	680969	681067	99	*	1	1	1	1	0
chr_20	9869	9967	99	*	0	0	0	0	0
chr_21	189009	189107	99	*	0	0	0	0	0
chr_21	327009	327107	99	*	1	1	0	1	0
chr_21	327209	327307	99	*	1	1	0	1	0
chr_21	327309	327407	99	*	1	1	0	1	0
chr_21	327509	327607	99	*	1	1	0	1	0
chr_21	334909	335007	99	*	1	1	0	1	0
chr_21	335209	335507	299	*	1	1	0	1	0
chr_21	397109	397207	99	*	0	1	0	1	1
chr_21	509	607	99	*	0	1	0	1	0
chr_21	659509	659607	99	*	1	1	0	0	0
chr_22	147917	148015	99	*	1	1	0	1	0
chr_22	148117	148215	99	*	1	1	0	1	0
chr_22	148417	148515	99	*	1	1	0	1	0
chr_22	148917	149015	99	*	1	1	0	1	0
chr_22	150317	150415	99	*	1	1	0	1	0
chr_22	528317	528415	99	*	1	1	0	1	0
chr_22	586617	586715	99	*	0	1	0	0	0
chr_22	588117	588215	99	*	1	1	0	1	0
chr_22	74917	75015	99	*	1	1	0	1	0
chr_22	75517	75615	99	*	1	1	0	1	0
chr_22	84817	84915	99	*	1	1	0	1	0
chr_22	85517	85615	99	*	1	1	0	1	0
chr_22	85917	86115	199	*	1	1	0	1	0
chr_22	86317	86515	199	*	1	1	0	1	0
chr_22	86917	87115	199	*	1	1	0	1	0
chr_22	87417	87515	99	*	1	1	0	1	0
chr_22	88717	89015	299	*	1	1	1	1	0
chr_22	96417	96515	99	*	1	1	0	1	0
chr_23	305379	305677	299	*	1	1	0	0	1
chr_23	305579	305677	99	*	1	1	0	0	0
chr_23	305579	305677	99	*	1	1	0	0	0
chr_23	305579	305677	99	*	1	1	0	0	0
chr_23	305779	305877	99	*	1	1	0	1	0
chr_23	306079	306177	99	*	1	1	0	1	0
chr_23	306279	306377	99	*	1	1	0	1	0
chr_23	306679	306977	299	*	1	1	0	1	0
chr_23	306879	306977	99	*	1	1	0	1	0
chr_23	30679	31177	499	*	1	1	0	1	0
chr_23	306879	306977	99	*	1	1	0	1	0
chr_23	306879	306977	99	*	1	1	0	1	0
chr_23	307079	307177	99	*	1	1	0	1	0
chr_23	307179	307277	99	*	1	1	0	1	0
chr_23	307379	307477	99	*	1	1	0	1	0
chr_23	318579	318677	99	*	1	1	1	1	0
chr_23	318879	318977	99	*	1	1	0	1	0
chr_23	3279	3377	99	*	0	0	0	0	0
chr_23	398279	398377	99	*	1	1	1	1	0
chr_23	489679	489777	99	*	1	1	0	1	0
chr_23	508879	508977	99	*	1	1	1	1	0
chr_23	510679	510777	99	*	1	1	1	1	0
chr_23	511379	511477	99	*	1	1	0	1	0
chr_23	5379	5477	99	*	0	0	0	0	0
chr_23	679	777	99	*	0	1	0	0	0
chr_24	104652	104750	99	*	1	1	0	1	0
chr_24	1052	1150	99	*	1	1	0	1	0
chr_24	157952	158250	299	*	1	1	0	1	0
chr_24	158152	158250	99	*	1	1	0	1	0
chr_24	158152	158250	99	*	1	1	0	1	0
chr_24	158152	158250	99	*	1	1	0	1	0
chr_24	158352	158450	99	*	1	1	0	1	0
chr_24	158452	158550	99	*	1	1	0	1	0
chr_24	158652	158750	99	*	1	1	0	1	0
chr_24	158852	158950	99	*	1	1	0	1	0
chr_24	159052	159150	99	*	1	1	0	1	0
chr_24	160352	160450	99	*	1	1	1	1	0
chr_24	160652	160750	99	*	1	1	0	1	0
chr_24	160852	160950	99	*	1	1	0	1	0
chr_24	161052	161150	99	*	1	1	0	1	0
chr_24	161252	161350	99	*	1	1	0	1	0
chr_24	296052	296150	99	*	1	1	0	1	0
chr_24	296552	296650	99	*	1	1	0	1	0
chr_24	297352	297450	99	*	1	1	0	1	0
chr_24	297952	298050	99	*	1	1	0	1	0
chr_24	298252	298350	99	*	1	1	0	1	0
chr_24	298452	298550	99	*	1	1	0	1	0
chr_24	298852	298950	99	*	1	1	0	1	0
chr_24	299052	299150	99	*	1	1	0	1	0
chr_24	299252	299350	99	*	1	1	0	1	0
chr_24	301652	301850	199	*	1	1	0	1	0
chr_24	380552	380650	99	*	1	1	0	1	0
chr_24	38852	39050	199	*	1	1	0	1	0
chr_24	421852	421950	99	*	1	1	0	1	0
chr_24	433352	433550	199	*	1	1	0	1	0
chr_24	433852	433950	99	*	1	1	0	1	0
chr_24	434352	434450	99	*	1	1	0	1	0
chr_24	436052	436150	99	*	1	1	0	1	0
chr_24	436252	436350	99	*	1	1	0	1	0
chr_24	437752	437950	199	*	1	1	0	1	0
chr_24	443952	444050	99	*	1	1	0	1	0
chr_24	444152	444250	99	*	1	1	0	1	0
chr_24	444552	444650	99	*	1	1	0	1	0
chr_24	444952	445050	99	*	1	1	0	1	0
chr_24	446152	446350	199	*	1	1	0	1	0
chr_24	447352	447450	99	*	1	1	0	1	0
chr_24	449552	449650	99	*	1	1	0	1	0
chr_24	450052	450250	199	*	1	1	0	1	0
chr_24	450752	450950	199	*	1	1	0	1	0
chr_24	453152	453250	99	*	1	1	0	1	0
chr_24	455652	455750	99	*	1	1	0	1	0
chr_24	455952	456650	699	*	1	1	0	1	0
chr_24	456852	457050	199	*	1	1	0	1	0
chr_24	458952	459050	99	*	1	1	0	1	0
chr_24	459152	459250	99	*	1	1	0	1	0
chr_24	459352	459450	99	*	1	1	0	1	0
chr_24	459452	459550	99	*	1	1	0	1	0
chr_24	459652	459750	99	*	1	1	0	1	0
chr_24	459852	459950	99	*	1	1	0	1	0
chr_24	460552	460650	99	*	1	1	0	1	0
chr_24	460752	460850	99	*	1	1	0	1	0
chr_24	479352	479450	99	*	1	1	0	1	0
chr_24	482752	482850	99	*	1	1	0	1	0
chr_24	498252	498450	199	*	1	1	0	1	0
chr_24	503052	503150	99	*	1	1	0	1	0
chr_24	503352	503450	99	*	1	1	0	1	0
chr_24	504452	504550	99	*	1	1	1	1	0
chr_25	13553	13651	99	*	1	1	1	1	0
chr_25	13853	13951	99	*	1	1	1	1	0
chr_25	14453	14651	199	*	1	1	1	1	0
chr_25	16153	16251	99	*	1	1	1	1	0
chr_25	16953	17351	399	*	1	1	1	1	0
chr_25	223053	223151	99	*	0	1	1	1	0
chr_25	238653	238851	199	*	1	1	0	1	0
chr_25	239053	239151	99	*	1	1	0	1	0
chr_25	240353	240451	99	*	1	1	0	1	0
chr_25	494853	494951	99	*	1	1	0	1	0
chr_25	7753	7851	99	*	1	1	0	1	0
chr_25	8153	8251	99	*	1	1	1	1	0
chr_25	83553	83651	99	*	1	1	1	1	0
chr_26	160398	160496	99	*	1	1	0	1	0
chr_26	160998	161196	199	*	1	1	0	1	0
chr_26	21698	21796	99	*	0	0	0	0	0
chr_26	22698	22796	99	*	1	1	0	1	0
chr_26	22998	23196	199	*	1	1	0	1	0
chr_26	23098	23196	99	*	1	1	0	1	0
chr_26	23098	23196	99	*	1	1	0	1	0
chr_26	23098	23196	99	*	1	1	0	1	0
chr_26	23298	23396	99	*	1	1	0	1	0
chr_26	23498	23596	99	*	1	1	0	1	0
chr_26	23798	23996	199	*	1	1	0	1	0
chr_26	24198	24296	99	*	1	1	0	1	0
chr_26	416498	416596	99	*	0	0	0	1	0
chr_26	425898	425996	99	*	1	1	0	1	0
chr_26	426198	426296	99	*	1	1	1	1	0
chr_26	426698	426796	99	*	1	1	1	1	0
chr_26	426998	427096	99	*	1	1	1	1	0
chr_26	80298	80396	99	*	1	1	0	1	0
chr_26	80498	80596	99	*	1	1	0	1	0
chr_26	81198	81396	199	*	1	1	0	1	0
chr_26	82098	82196	99	*	1	1	0	1	0
chr_26	84398	84496	99	*	1	1	0	1	0
chr_26	84798	84896	99	*	1	1	0	1	0
chr_26	85398	85496	99	*	1	1	1	1	1
chr_26	85898	85996	99	*	1	1	1	1	1
chr_26	87998	88096	99	*	1	1	0	1	0
chr_26	88598	88796	199	*	1	1	0	1	0
chr_26	89198	89296	99	*	1	1	0	1	0
chr_26	89798	89996	199	*	1	1	0	1	0
chr_26	90498	90596	99	*	1	1	1	1	0
chr_26	90998	91096	99	*	1	1	0	1	0
chr_26	91698	91796	99	*	1	1	0	1	0
chr_26	92498	92596	99	*	1	1	0	1	0
chr_27	11284	11482	199	*	1	1	0	1	0
chr_27	11684	11782	99	*	1	1	0	1	0
chr_27	1184	1282	99	*	1	1	1	1	1
chr_27	12284	12482	199	*	1	1	0	1	0
chr_27	14084	14182	99	*	1	1	0	1	0
chr_27	14284	14382	99	*	1	1	0	1	0
chr_27	1584	1682	99	*	1	1	1	1	1
chr_27	173884	174182	299	*	0	1	1	1	0
chr_27	174384	174482	99	*	0	1	0	1	0
chr_27	174684	174782	99	*	0	1	0	1	0
chr_27	18184	18282	99	*	1	1	0	1	0
chr_27	18484	18582	99	*	1	1	1	1	0
chr_27	18684	18782	99	*	1	1	1	1	0
chr_27	18784	18882	99	*	1	1	1	1	0
chr_27	18984	19082	99	*	1	1	1	1	0
chr_27	19184	19282	99	*	1	1	1	1	0
chr_27	19384	19482	99	*	1	1	0	1	0
chr_27	20384	20482	99	*	1	1	1	1	0
chr_27	2184	2282	99	*	1	1	0	1	0
chr_27	21984	22182	199	*	1	1	0	1	0
chr_27	60284	60482	199	*	0	0	0	1	0
chr_27	73484	73582	99	*	1	1	0	1	0
chr_27	75284	75382	99	*	1	1	1	1	0
chr_27	75484	75582	99	*	1	1	1	1	0
chr_27	76084	76282	199	*	1	1	1	1	0
chr_27	76584	76682	99	*	1	1	1	1	0
chr_28	221302	221400	99	*	1	1	0	1	0
chr_28	221502	221600	99	*	1	1	0	1	0
chr_28	222102	222200	99	*	1	1	0	1	0
chr_28	222502	222600	99	*	1	1	0	1	0
chr_28	223202	223300	99	*	1	1	0	1	0
chr_28	223602	223800	199	*	1	1	0	1	0
chr_28	224102	224200	99	*	1	1	0	1	0
chr_28	224302	224400	99	*	1	1	0	1	0
chr_28	240602	240700	99	*	1	1	0	1	0
chr_28	329002	329100	99	*	1	1	0	1	0
chr_28	384302	384600	299	*	1	1	0	1	0
chr_28	384502	384600	99	*	1	1	0	1	0
chr_28	384502	384600	99	*	1	1	0	1	0
chr_28	384502	384600	99	*	1	1	0	1	0
chr_28	384702	384800	99	*	1	1	0	1	0
chr_28	385402	385500	99	*	1	1	0	1	0
chr_28	386102	386200	99	*	1	1	0	1	0
chr_28	386302	386400	99	*	1	1	0	1	0
chr_28	386902	387000	99	*	1	1	0	1	0
chr_29	105885	107283	1399	*	1	1	0	1	1
chr_29	107185	107283	99	*	1	1	0	1	0
chr_29	107185	107283	99	*	1	1	0	1	0
chr_29	107385	107483	99	*	1	1	0	1	0
chr_29	107485	107583	99	*	1	1	0	1	0
chr_29	107685	107783	99	*	1	1	1	1	0
chr_29	108585	108683	99	*	1	1	1	1	0
chr_29	110085	110183	99	*	1	1	0	1	0
chr_29	110985	111083	99	*	1	1	0	1	1
chr_29	111285	111483	199	*	1	1	0	1	1
chr_29	111385	111483	99	*	1	1	0	1	1
chr_29	111385	111483	99	*	1	1	0	1	1
chr_29	111385	111483	99	*	1	1	0	1	1
chr_29	111585	111683	99	*	1	1	0	1	1
chr_29	111885	111983	99	*	1	1	0	0	1
chr_29	112085	112183	99	*	1	1	0	0	1
chr_29	15185	15283	99	*	1	1	0	1	0
chr_29	166885	166983	99	*	1	1	1	1	0
chr_29	170685	170783	99	*	1	1	1	1	0
chr_29	170885	170983	99	*	1	1	1	1	0
chr_29	171085	171183	99	*	1	1	1	1	0
chr_29	171185	171283	99	*	1	1	1	1	0
chr_29	171385	171483	99	*	1	1	1	1	0
chr_29	171685	171783	99	*	1	1	1	1	0
chr_29	171885	171983	99	*	1	1	1	1	0
chr_29	172585	172683	99	*	1	1	0	1	0
chr_29	246785	246883	99	*	1	1	1	1	0
chr_29	334785	334883	99	*	1	1	1	1	0
chr_29	33885	33983	99	*	1	1	0	1	0
chr_29	340785	340983	199	*	1	1	0	1	0
chr_29	340885	340983	99	*	1	1	0	1	0
chr_29	340885	340983	99	*	1	1	0	1	0
chr_29	340885	340983	99	*	1	1	0	1	0
chr_29	341085	341183	99	*	1	1	0	1	0
chr_29	341385	341483	99	*	1	1	0	1	0
chr_29	342285	342383	99	*	1	1	0	1	0
chr_29	40185	40283	99	*	1	1	1	1	0
chr_29	40485	40783	299	*	1	1	1	1	0
chr_29	40685	40783	99	*	1	1	1	1	0
chr_29	40685	40783	99	*	1	1	1	1	0
chr_29	40685	40783	99	*	1	1	1	1	0
chr_29	40885	40983	99	*	1	1	1	1	0
chr_29	42085	42183	99	*	1	1	1	1	0
chr_29	42285	42383	99	*	1	1	1	1	0
chr_29	42685	42983	299	*	1	1	1	1	0
chr_29	42885	42983	99	*	1	1	1	1	0
chr_29	45785	45883	99	*	1	1	1	1	0
chr_29	47185	47283	99	*	1	1	0	1	0
chr_29	48485	48583	99	*	1	1	0	1	0
chr_29	96485	96683	199	*	1	1	1	1	0
chr_3	1030678	1030776	99	*	1	1	0	1	0
chr_3	1032178	1032276	99	*	1	1	0	0	0
chr_3	1032678	1032776	99	*	1	1	0	1	0
chr_3	1039878	1039976	99	*	0	1	0	1	0
chr_3	1040278	1040576	299	*	0	1	0	1	0
chr_3	1040478	1040576	99	*	0	1	0	1	0
chr_3	1040478	1040576	99	*	0	1	0	1	0
chr_3	1040478	1040576	99	*	0	1	0	1	0
chr_3	1040678	1040776	99	*	0	1	0	1	0
chr_3	105178	105276	99	*	1	1	0	1	1
chr_3	105878	105976	99	*	1	1	0	1	0
chr_3	106078	106176	99	*	1	1	0	1	0
chr_3	107578	107676	99	*	1	1	1	1	0
chr_3	1078	1176	99	*	1	1	0	1	0
chr_3	107878	107976	99	*	1	1	0	1	0
chr_3	1091178	1091276	99	*	1	1	0	1	0
chr_3	109878	109976	99	*	1	1	0	1	0
chr_3	115678	115876	199	*	1	1	0	1	0
chr_3	116178	116276	99	*	1	1	0	1	0
chr_3	1268278	1268376	99	*	1	1	0	1	0
chr_3	1271978	1272076	99	*	1	1	0	1	0
chr_3	1273378	1273476	99	*	1	1	0	1	0
chr_3	1273778	1273876	99	*	1	1	0	1	0
chr_3	1273978	1274076	99	*	1	1	0	1	0
chr_3	1274278	1274376	99	*	1	1	0	1	0
chr_3	1274578	1274776	199	*	1	1	0	1	0
chr_3	1275078	1275276	199	*	1	1	0	1	0
chr_3	1275578	1275676	99	*	1	1	0	1	0
chr_3	1276578	1276676	99	*	1	1	0	1	0
chr_3	1276878	1277176	299	*	1	1	0	1	0
chr_3	1277078	1277176	99	*	1	1	0	1	0
chr_3	1277078	1277176	99	*	1	1	0	1	0
chr_3	1277078	1277176	99	*	1	1	0	1	0
chr_3	1277278	1277376	99	*	1	1	0	1	0
chr_3	1278678	1278976	299	*	1	1	0	1	0
chr_3	1278878	1278976	99	*	1	1	0	1	0
chr_3	1278878	1278976	99	*	1	1	0	1	0
chr_3	1278878	1278976	99	*	1	1	0	1	0
chr_3	1279078	1279176	99	*	1	1	0	1	0
chr_3	1424778	1424876	99	*	0	0	0	0	0
chr_3	1434478	1434576	99	*	1	1	0	1	0
chr_3	1434978	1435076	99	*	1	1	0	0	0
chr_3	1435178	1435276	99	*	1	1	0	0	0
chr_3	1435678	1435776	99	*	1	1	0	1	0
chr_3	1443978	1444076	99	*	1	1	0	1	0
chr_3	1444478	1444576	99	*	1	0	0	1	0
chr_3	1451978	1452576	599	*	1	1	0	1	0
chr_3	1452478	1452576	99	*	1	1	0	1	0
chr_3	1452478	1452576	99	*	1	1	0	1	0
chr_3	1452478	1452576	99	*	1	1	0	1	0
chr_3	1452678	1452776	99	*	1	1	0	1	0
chr_3	1452878	1452976	99	*	1	1	0	1	0
chr_3	187178	187276	99	*	1	1	0	1	0
chr_3	258578	258676	99	*	0	0	0	1	0
chr_3	260678	260776	99	*	1	1	0	0	0
chr_3	383378	383476	99	*	1	1	0	1	0
chr_3	383678	383776	99	*	1	1	0	1	0
chr_3	384378	384476	99	*	1	1	0	1	0
chr_3	4178	4276	99	*	1	1	0	1	0
chr_3	4478	4576	99	*	1	1	0	1	0
chr_3	4678	4776	99	*	1	1	1	1	0
chr_3	6278	6576	299	*	1	1	1	1	0
chr_3	631478	631676	199	*	1	1	0	1	0
chr_3	632078	632176	99	*	1	1	0	1	0
chr_3	654178	654276	99	*	0	0	0	0	0
chr_3	6778	6876	99	*	1	1	1	1	0
chr_3	695778	695976	199	*	0	1	0	1	0
chr_3	878	976	99	*	1	1	0	1	0
chr_3	88178	88276	99	*	1	1	0	1	0
chr_3	88778	88876	99	*	1	1	0	1	0
chr_3	89178	89276	99	*	1	1	0	1	0
chr_3	89578	89676	99	*	1	1	0	1	0
chr_3	90578	90676	99	*	1	1	1	1	0
chr_3	90978	91076	99	*	1	1	1	1	0
chr_3	91178	91276	99	*	1	1	1	1	0
chr_3	91278	91376	99	*	1	1	1	1	0
chr_3	91478	91576	99	*	1	1	0	1	0
chr_3	92178	92276	99	*	1	1	1	1	0
chr_3	922278	922376	99	*	1	1	0	1	0
chr_3	922478	922576	99	*	1	1	0	1	0
chr_3	92678	92776	99	*	1	1	1	1	0
chr_3	93578	93676	99	*	1	1	0	1	0
chr_3	958678	958876	199	*	0	1	0	0	0
chr_3	966378	966476	99	*	1	1	0	1	0
chr_3	969478	969576	99	*	1	1	0	1	0
chr_3	970178	970276	99	*	1	1	0	1	0
chr_3	970378	970476	99	*	1	1	0	1	0
chr_3	971978	972076	99	*	1	1	1	1	0
chr_3	976178	976276	99	*	1	1	1	1	0
chr_3	976778	976976	199	*	1	1	1	1	0
chr_3	977378	977476	99	*	1	1	1	1	0
chr_3	977878	977976	99	*	1	1	1	1	0
chr_3	978378	978476	99	*	1	1	1	1	0
chr_3	980478	980576	99	*	1	1	1	1	0
chr_30	13957	14055	99	*	1	1	0	0	0
chr_30	158857	159055	199	*	1	1	0	1	0
chr_30	16657	16755	99	*	1	1	1	1	0
chr_30	17157	17255	99	*	1	1	0	1	0
chr_30	17557	17655	99	*	1	1	1	1	0
chr_30	17957	18055	99	*	1	1	1	1	0
chr_30	18457	18655	199	*	1	1	0	1	0
chr_30	23357	23455	99	*	1	1	1	1	0
chr_30	2357	2455	99	*	1	1	0	1	0
chr_30	236757	236855	99	*	1	1	0	1	0
chr_30	23757	23855	99	*	1	1	1	1	0
chr_30	23957	24055	99	*	1	1	1	1	0
chr_30	24157	24255	99	*	1	1	1	1	0
chr_30	24257	24355	99	*	1	1	1	1	0
chr_30	24457	24555	99	*	1	1	0	1	0
chr_30	24657	24755	99	*	1	1	0	1	0
chr_30	27057	27155	99	*	1	1	1	1	0
chr_30	2757	2855	99	*	1	1	0	1	0
chr_30	30157	30255	99	*	1	1	1	1	0
chr_30	3057	3155	99	*	1	1	0	1	0
chr_30	30757	30855	99	*	1	1	1	1	0
chr_30	32057	32155	99	*	1	1	1	1	0
chr_30	39557	39655	99	*	1	1	0	1	0
chr_30	3957	4055	99	*	1	1	0	1	0
chr_30	4257	4355	99	*	1	1	0	1	0
chr_31	171155	171253	99	*	1	1	0	1	0
chr_31	171355	171453	99	*	1	1	0	1	0
chr_31	171555	171653	99	*	1	1	0	1	0
chr_31	171755	171853	99	*	1	1	0	1	0
chr_31	202755	202853	99	*	1	1	0	0	0
chr_31	206655	206753	99	*	1	1	0	1	0
chr_31	207755	207853	99	*	1	1	0	1	0
chr_31	208155	208353	199	*	1	1	0	1	0
chr_31	21655	21753	99	*	1	1	0	1	0
chr_31	216555	216653	99	*	1	1	0	1	0
chr_31	217755	217853	99	*	1	1	1	1	1
chr_31	22555	22753	199	*	1	1	0	1	0
chr_31	227155	227253	99	*	1	1	0	0	0
chr_31	227855	227953	99	*	1	1	0	0	0
chr_31	23255	23353	99	*	1	1	1	1	0
chr_31	23455	23553	99	*	1	1	1	1	0
chr_31	236355	236453	99	*	1	1	0	1	0
chr_31	23655	23753	99	*	1	1	1	1	0
chr_31	236555	236653	99	*	1	1	0	1	0
chr_31	237155	237253	99	*	1	1	0	1	0
chr_31	237855	238453	599	*	1	1	0	1	0
chr_31	23855	23953	99	*	1	1	1	1	0
chr_31	238655	238953	299	*	1	1	0	1	0
chr_31	239255	239353	99	*	1	1	0	0	0
chr_31	239455	239553	99	*	1	1	0	0	0
chr_31	24055	24153	99	*	1	1	0	1	0
chr_31	24255	24353	99	*	1	1	0	1	0
chr_31	24455	24553	99	*	1	1	1	1	0
chr_31	247055	247153	99	*	1	1	1	1	0
chr_31	24955	25153	199	*	1	1	1	1	0
chr_31	25055	25153	99	*	1	1	1	1	0
chr_31	25055	25153	99	*	1	1	1	1	0
chr_31	25055	25153	99	*	1	1	1	1	0
chr_31	251555	251653	99	*	1	1	0	1	0
chr_31	25255	25353	99	*	1	1	1	1	0
chr_31	253855	253953	99	*	1	1	1	1	0
chr_31	25555	25853	299	*	1	1	1	1	0
chr_31	26055	26253	199	*	1	1	1	1	0
chr_31	26155	26253	99	*	1	1	1	1	0
chr_31	26155	26253	99	*	1	1	1	1	0
chr_31	26155	26253	99	*	1	1	1	1	0
chr_31	26355	26453	99	*	1	1	1	1	0
chr_31	26655	26753	99	*	1	1	1	1	0
chr_31	26855	26953	99	*	1	1	0	1	0
chr_31	27355	27453	99	*	1	1	0	1	0
chr_31	30255	30353	99	*	1	1	0	1	0
chr_31	30755	30953	199	*	1	1	0	1	0
chr_31	30855	30953	99	*	1	1	0	1	0
chr_31	30855	30953	99	*	1	1	0	1	0
chr_31	30855	30953	99	*	1	1	0	1	0
chr_31	31055	31153	99	*	1	1	0	1	0
chr_31	31855	32153	299	*	1	1	0	1	0
chr_31	32055	32153	99	*	1	1	0	1	0
chr_31	32055	32153	99	*	1	1	0	1	0
chr_31	32055	32153	99	*	1	1	0	1	0
chr_31	32255	32353	99	*	1	1	0	1	0
chr_31	34355	34453	99	*	1	1	0	1	0
chr_31	37255	37453	199	*	1	1	0	1	0
chr_31	39255	39353	99	*	1	1	0	1	0
chr_31	41055	41253	199	*	1	1	0	1	0
chr_31	42155	42253	99	*	1	1	0	1	0
chr_32	133401	133499	99	*	0	1	0	1	0
chr_32	153301	153399	99	*	0	0	0	0	0
chr_32	153801	154299	499	*	0	0	0	0	0
chr_32	154501	154699	199	*	1	1	1	1	1
chr_32	28001	28099	99	*	0	1	0	1	0
chr_32	4101	4199	99	*	0	1	0	1	0
chr_33	2979	3077	99	*	1	1	0	1	0
chr_33	49479	49577	99	*	1	1	0	1	0
chr_33	52479	52677	199	*	1	1	0	1	0
chr_33	52579	52677	99	*	1	1	0	1	0
chr_33	52579	52677	99	*	1	1	0	1	0
chr_33	52579	52677	99	*	1	1	0	1	0
chr_33	52779	52877	99	*	1	1	1	1	0
chr_33	53079	53277	199	*	1	1	1	1	0
chr_33	53179	53277	99	*	1	1	1	1	0
chr_33	53179	53277	99	*	1	1	1	1	0
chr_33	53179	53277	99	*	1	1	1	1	0
chr_33	53379	53477	99	*	1	1	1	1	0
chr_33	77479	77577	99	*	1	1	0	1	0
chr_33	77879	77977	99	*	1	1	0	1	0
chr_33	79	277	199	*	1	1	0	1	0
chr_33	78279	78377	99	*	1	1	0	1	0
chr_33	78579	78677	99	*	1	1	0	1	0
chr_33	78779	78877	99	*	1	1	0	1	0
chr_33	81779	81877	99	*	1	1	0	1	0
chr_33	82279	82477	199	*	1	1	0	1	0
chr_33	85179	85277	99	*	1	1	0	1	0
chr_33	86179	86277	99	*	1	1	0	1	0
chr_33	86479	86577	99	*	1	1	0	1	0
chr_33	86979	87077	99	*	1	1	0	1	0
chr_4	1044732	1044830	99	*	1	1	0	1	0
chr_4	1045032	1045130	99	*	1	1	0	1	0
chr_4	1045332	1045430	99	*	1	1	0	1	0
chr_4	1045732	1045830	99	*	1	1	0	1	0
chr_4	1046032	1046230	199	*	1	1	0	1	0
chr_4	1046532	1046630	99	*	1	1	0	1	0
chr_4	1046932	1047030	99	*	1	1	0	1	0
chr_4	1047632	1047830	199	*	1	1	0	1	0
chr_4	1048232	1048330	99	*	1	1	0	1	0
chr_4	1048732	1048830	99	*	1	1	0	1	0
chr_4	1048932	1049030	99	*	1	1	0	1	0
chr_4	1050632	1050830	199	*	1	1	0	1	0
chr_4	1145932	1146030	99	*	0	0	0	1	0
chr_4	11532	11630	99	*	1	1	1	1	0
chr_4	1229532	1229630	99	*	1	1	0	1	0
chr_4	1257132	1257530	399	*	1	1	0	1	0
chr_4	1258032	1258130	99	*	1	1	0	1	0
chr_4	1293932	1294230	299	*	1	1	0	1	0
chr_4	1294632	1294830	199	*	1	1	0	1	0
chr_4	1295032	1295130	99	*	1	1	0	1	0
chr_4	1357232	1357330	99	*	1	1	0	1	1
chr_4	225932	226030	99	*	1	1	0	1	0
chr_4	226232	226430	199	*	1	1	0	1	0
chr_4	226932	227030	99	*	1	1	0	1	0
chr_4	227832	228330	499	*	1	1	0	1	0
chr_4	228232	228330	99	*	1	1	0	1	0
chr_4	228232	228330	99	*	1	1	0	1	0
chr_4	228232	228330	99	*	1	1	0	1	0
chr_4	228432	228530	99	*	1	1	0	1	0
chr_4	228632	228730	99	*	1	1	0	1	0
chr_4	228932	229130	199	*	1	1	1	0	0
chr_4	534032	534130	99	*	0	0	0	0	0
chr_4	7832	7930	99	*	1	1	0	1	0
chr_4	914832	915030	199	*	1	1	0	1	0
chr_4	924332	924430	99	*	1	1	0	1	0
chr_4	924632	924730	99	*	1	1	0	1	0
chr_4	924832	924930	99	*	1	1	0	1	0
chr_4	925032	925130	99	*	1	1	0	1	0
chr_4	925832	926030	199	*	1	1	0	1	0
chr_4	926432	926530	99	*	1	1	0	1	0
chr_4	926832	926930	99	*	1	1	0	1	0
chr_4	927032	927130	99	*	1	1	0	1	0
chr_4	930132	930230	99	*	1	1	0	1	0
chr_4	9832	9930	99	*	1	1	0	1	0
chr_5	1012866	1012964	99	*	1	1	0	0	0
chr_5	1013566	1013664	99	*	1	1	0	0	0
chr_5	1016566	1016764	199	*	1	1	1	1	0
chr_5	1017566	1017764	199	*	1	1	1	1	0
chr_5	1018066	1018164	99	*	1	1	0	1	0
chr_5	1018966	1019064	99	*	1	1	0	1	0
chr_5	1020366	1020464	99	*	1	1	0	1	0
chr_5	1058566	1058664	99	*	1	1	0	1	0
chr_5	1073866	1073964	99	*	1	1	0	1	0
chr_5	1076566	1076664	99	*	1	1	1	1	0
chr_5	12766	12964	199	*	1	1	1	1	0
chr_5	13266	13364	99	*	1	1	1	1	0
chr_5	135866	135964	99	*	1	1	0	1	0
chr_5	14166	14264	99	*	1	1	1	1	0
chr_5	14866	15164	299	*	1	1	1	1	0
chr_5	15066	15164	99	*	1	1	1	1	0
chr_5	15066	15164	99	*	1	1	1	1	0
chr_5	15066	15164	99	*	1	1	1	1	0
chr_5	15266	15364	99	*	1	1	1	1	0
chr_5	401066	401164	99	*	0	1	0	0	0
chr_5	531166	531364	199	*	1	1	1	1	0
chr_5	531566	531664	99	*	1	1	1	1	0
chr_5	531666	531764	99	*	1	1	1	1	0
chr_5	531666	531764	99	*	1	1	1	1	0
chr_5	531866	531964	99	*	1	1	1	1	0
chr_5	532166	532264	99	*	1	1	1	1	0
chr_5	532566	532864	299	*	1	1	1	1	0
chr_5	533066	533364	299	*	1	1	1	1	0
chr_5	533566	534264	699	*	1	1	1	1	0
chr_5	534166	534264	99	*	1	1	1	1	0
chr_5	534166	534264	99	*	1	1	1	1	0
chr_5	534166	534264	99	*	1	1	1	1	0
chr_5	534366	534464	99	*	1	1	1	1	0
chr_5	535166	535264	99	*	1	1	1	1	0
chr_5	535366	535464	99	*	1	1	1	1	0
chr_5	536066	536164	99	*	1	1	1	1	0
chr_5	536266	536364	99	*	1	1	1	1	0
chr_5	536466	536564	99	*	1	1	1	1	0
chr_5	536666	536764	99	*	1	1	1	1	0
chr_5	536866	536964	99	*	1	1	1	1	0
chr_5	648966	649064	99	*	1	1	0	1	0
chr_5	649366	649664	299	*	1	1	0	1	0
chr_5	649566	649664	99	*	1	1	0	1	0
chr_5	649566	649664	99	*	1	1	0	1	0
chr_5	649566	649664	99	*	1	1	0	1	0
chr_5	649766	649864	99	*	1	1	0	1	0
chr_5	649966	650064	99	*	1	1	0	1	0
chr_5	651166	651364	199	*	1	1	0	1	0
chr_5	651866	651964	99	*	1	1	0	1	0
chr_5	652966	653064	99	*	1	1	0	0	0
chr_5	780066	780164	99	*	0	0	0	0	0
chr_5	949866	950064	199	*	1	1	0	1	0
chr_5	971366	971664	299	*	1	1	1	1	0
chr_6	1011252	1011550	299	*	0	1	0	1	0
chr_6	1025752	1025850	99	*	1	1	1	1	0
chr_6	1026552	1026650	99	*	1	1	0	1	0
chr_6	1030752	1030950	199	*	1	1	0	1	0
chr_6	1031652	1031750	99	*	1	1	1	1	0
chr_6	1032252	1032450	199	*	1	1	1	1	0
chr_6	1033352	1033550	199	*	1	1	1	1	0
chr_6	1033752	1033950	199	*	1	1	1	1	0
chr_6	1034552	1034650	99	*	1	1	1	1	0
chr_6	13752	13850	99	*	1	1	1	1	0
chr_6	14852	14950	99	*	0	0	0	1	0
chr_6	15052	15150	99	*	0	0	0	1	0
chr_6	247352	247550	199	*	1	1	0	1	1
chr_6	247452	247550	99	*	1	1	0	1	0
chr_6	247452	247550	99	*	1	1	0	1	0
chr_6	247452	247550	99	*	1	1	0	1	0
chr_6	247652	247750	99	*	1	1	0	1	0
chr_6	247852	247950	99	*	1	1	0	1	0
chr_6	248052	248150	99	*	1	1	0	1	0
chr_6	248252	248350	99	*	1	1	0	1	0
chr_6	248552	248650	99	*	1	1	0	1	0
chr_6	248752	248850	99	*	1	1	0	1	0
chr_6	249052	249350	299	*	1	1	0	1	0
chr_6	249552	249650	99	*	1	1	0	1	0
chr_6	250852	250950	99	*	1	1	0	1	0
chr_6	251052	251150	99	*	1	1	0	1	0
chr_6	256252	256350	99	*	1	1	0	1	0
chr_6	376352	376450	99	*	1	1	0	1	0
chr_6	376852	376950	99	*	1	1	0	1	0
chr_6	377052	377150	99	*	1	1	0	1	0
chr_6	377352	377450	99	*	1	1	0	1	0
chr_6	377452	377550	99	*	1	1	0	1	0
chr_6	377452	377550	99	*	1	1	0	1	0
chr_6	377652	377750	99	*	1	1	0	1	0
chr_6	378052	378150	99	*	1	1	0	1	0
chr_6	378352	378850	499	*	1	1	0	1	0
chr_6	379052	379250	199	*	1	1	0	1	0
chr_6	379452	379550	99	*	1	1	0	1	0
chr_6	379652	379750	99	*	1	1	0	1	0
chr_6	379752	379850	99	*	1	1	0	1	0
chr_6	379952	380050	99	*	1	1	0	1	0
chr_6	396352	396450	99	*	0	0	0	1	0
chr_6	4552	4650	99	*	1	1	0	1	0
chr_6	469652	469850	199	*	1	1	0	1	0
chr_6	583052	583150	99	*	0	0	0	0	0
chr_6	652	750	99	*	1	1	0	1	0
chr_6	710052	710150	99	*	1	1	1	1	0
chr_6	710452	710550	99	*	1	1	1	1	0
chr_6	710952	711150	199	*	1	1	1	1	0
chr_6	711952	712050	99	*	1	1	0	1	0
chr_6	712352	712450	99	*	1	1	1	1	0
chr_6	712352	712450	99	*	1	1	1	1	0
chr_6	712552	712650	99	*	1	1	1	1	0
chr_6	712752	712850	99	*	1	1	1	1	0
chr_6	714252	714350	99	*	1	1	0	1	0
chr_6	718952	719050	99	*	1	1	0	1	0
chr_6	719252	719450	199	*	1	1	0	1	0
chr_6	719652	719750	99	*	1	1	0	1	0
chr_6	720052	720250	199	*	1	1	1	1	0
chr_6	721552	721650	99	*	1	1	0	1	0
chr_6	725252	725350	99	*	1	1	0	1	0
chr_6	725852	725950	99	*	1	1	0	1	0
chr_6	728952	729050	99	*	1	1	0	1	0
chr_6	729352	729450	99	*	1	1	0	1	0
chr_6	730352	730450	99	*	1	1	0	1	0
chr_6	730952	731050	99	*	1	1	1	1	1
chr_6	732252	732350	99	*	1	1	0	1	0
chr_6	732652	732750	99	*	1	1	0	1	0
chr_6	733052	733150	99	*	1	1	0	0	0
chr_6	847552	847650	99	*	1	1	0	1	0
chr_6	866752	867250	499	*	0	0	1	1	0
chr_7	10100	10198	99	*	1	1	0	0	0
chr_7	1024400	1024498	99	*	1	1	0	1	0
chr_7	1025100	1025298	199	*	1	1	0	1	0
chr_7	1026100	1026198	99	*	1	1	0	1	0
chr_7	1026300	1026398	99	*	1	1	0	1	0
chr_7	1026900	1026998	99	*	1	1	0	1	0
chr_7	1027300	1027398	99	*	1	1	0	1	0
chr_7	1027700	1027798	99	*	1	1	0	1	0
chr_7	1027900	1027998	99	*	1	1	0	1	0
chr_7	10300	10398	99	*	1	1	0	1	1
chr_7	210200	210398	199	*	0	1	0	1	0
chr_7	210300	210398	99	*	0	1	0	1	0
chr_7	210300	210398	99	*	0	1	0	1	0
chr_7	210300	210398	99	*	0	1	0	1	0
chr_7	210500	210598	99	*	0	1	0	1	0
chr_7	211200	211398	199	*	1	1	1	1	0
chr_7	211800	212698	899	*	1	1	1	1	0
chr_7	269000	269098	99	*	1	1	0	1	0
chr_7	270400	270498	99	*	1	1	0	1	0
chr_7	32000	32098	99	*	1	1	0	1	0
chr_7	32500	32598	99	*	1	1	1	1	0
chr_7	33000	33198	199	*	1	1	1	1	0
chr_7	33500	33598	99	*	1	1	1	1	0
chr_7	33700	33798	99	*	1	1	0	1	0
chr_7	33900	33998	99	*	1	1	0	1	0
chr_7	34100	34198	99	*	1	1	0	1	0
chr_7	34300	34398	99	*	1	1	1	1	0
chr_7	34600	34698	99	*	1	1	0	1	0
chr_7	35500	35598	99	*	1	1	0	1	0
chr_7	359000	359198	199	*	1	1	0	1	0
chr_7	360300	360498	199	*	1	1	0	1	0
chr_7	361200	361298	99	*	1	1	0	1	0
chr_7	364100	364198	99	*	1	1	0	1	0
chr_7	405300	405398	99	*	0	1	0	0	0
chr_7	405600	405698	99	*	0	1	0	0	0
chr_7	408600	408898	299	*	1	1	1	1	0
chr_7	411100	411198	99	*	1	1	0	1	0
chr_7	411500	411698	199	*	1	1	1	1	0
chr_7	411600	411698	99	*	1	1	1	1	0
chr_7	411600	411698	99	*	1	1	1	1	0
chr_7	411600	411698	99	*	1	1	1	1	0
chr_7	411800	411898	99	*	1	1	1	1	0
chr_7	412900	413298	399	*	1	1	0	1	0
chr_7	413500	413698	199	*	1	1	1	1	0
chr_7	414400	414498	99	*	1	1	0	1	0
chr_7	483900	483998	99	*	1	1	0	1	0
chr_7	486800	486898	99	*	1	1	0	1	0
chr_7	651200	651298	99	*	0	0	0	0	0
chr_7	680800	680898	99	*	0	0	0	1	0
chr_7	722900	722998	99	*	1	1	0	1	0
chr_7	727000	727198	199	*	1	1	0	1	0
chr_7	731800	732098	299	*	0	1	1	0	0
chr_7	732000	732098	99	*	0	1	1	0	0
chr_7	732000	732098	99	*	0	1	1	0	0
chr_7	732000	732098	99	*	0	1	1	0	0
chr_7	732200	732298	99	*	0	1	1	0	0
chr_7	776900	776998	99	*	1	1	0	1	0
chr_7	777100	777198	99	*	1	1	0	1	0
chr_7	777300	777398	99	*	1	1	0	1	0
chr_7	777500	777598	99	*	1	1	0	1	0
chr_7	778200	778298	99	*	1	1	0	1	0
chr_7	778400	778498	99	*	1	1	0	1	0
chr_7	778600	778698	99	*	1	1	0	0	0
chr_7	778800	778898	99	*	1	1	0	0	0
chr_7	779500	779598	99	*	1	1	0	0	0
chr_7	779700	779798	99	*	1	1	0	1	0
chr_7	779900	779998	99	*	1	1	1	1	0
chr_7	780800	780898	99	*	1	1	0	1	0
chr_7	879800	879998	199	*	1	1	0	0	0
chr_7	879900	879998	99	*	1	1	0	0	0
chr_7	879900	879998	99	*	1	1	0	0	0
chr_7	879900	879998	99	*	1	1	0	0	0
chr_7	880100	880198	99	*	1	1	0	1	0
chr_7	880900	881098	199	*	1	1	0	1	0
chr_7	881000	881098	99	*	1	1	0	1	0
chr_7	881000	881098	99	*	1	1	0	1	0
chr_7	881000	881098	99	*	1	1	0	1	0
chr_7	881200	881298	99	*	1	1	0	1	0
chr_7	881500	881698	199	*	1	1	0	1	0
chr_7	882000	882098	99	*	1	1	0	1	0
chr_7	882200	882298	99	*	1	1	0	1	0
chr_7	882600	882798	199	*	1	1	0	1	0
chr_7	882700	882798	99	*	1	1	0	1	0
chr_7	882700	882798	99	*	1	1	0	1	0
chr_7	882700	882798	99	*	1	1	0	1	0
chr_7	882900	882998	99	*	1	1	0	1	0
chr_7	883200	883298	99	*	1	1	0	0	0
chr_7	883400	883498	99	*	1	1	0	0	0
chr_7	883700	883798	99	*	1	1	0	0	0
chr_7	883900	883998	99	*	1	1	0	0	0
chr_7	884200	884298	99	*	1	1	0	0	0
chr_7	884800	884898	99	*	0	1	0	0	0
chr_7	89600	89698	99	*	1	1	0	0	0
chr_7	928500	928598	99	*	1	1	0	1	0
chr_7	928700	928798	99	*	1	1	0	1	0
chr_7	929000	929098	99	*	1	1	0	1	0
chr_7	929300	929698	399	*	1	1	0	1	0
chr_7	929600	929698	99	*	1	1	0	1	0
chr_7	929600	929698	99	*	1	1	0	1	0
chr_7	929600	929698	99	*	1	1	0	1	0
chr_7	929800	929898	99	*	1	1	0	1	0
chr_7	930900	931398	499	*	1	1	0	1	0
chr_7	931900	932198	299	*	1	1	0	1	0
chr_7	932400	932498	99	*	1	1	0	1	0
chr_7	932800	932898	99	*	1	1	0	1	0
chr_7	933000	933098	99	*	1	1	0	1	0
chr_7	933400	933598	199	*	1	1	0	1	0
chr_7	933900	934098	199	*	1	1	0	1	0
chr_7	934000	934098	99	*	1	1	0	1	0
chr_7	934000	934098	99	*	1	1	0	1	0
chr_7	934000	934098	99	*	1	1	0	1	0
chr_7	934200	934298	99	*	1	1	0	1	0
chr_7	934400	934498	99	*	1	1	0	1	0
chr_7	934800	934898	99	*	1	1	0	1	0
chr_7	935300	935398	99	*	1	1	0	1	0
chr_7	935900	935998	99	*	1	1	0	1	0
chr_7	937200	937298	99	*	1	1	0	1	0
chr_7	937800	937898	99	*	1	1	0	1	0
chr_7	9600	9698	99	*	1	1	0	0	0
chr_7	9800	9898	99	*	1	1	0	0	0
chr_7	10000	10098	99	*	1	1	0	0	0
chr_8	1002769	1002967	199	*	1	1	0	1	0
chr_8	1269	1467	199	*	1	1	0	1	0
chr_8	131069	131267	199	*	1	1	0	1	0
chr_8	154569	154667	99	*	1	1	0	1	0
chr_8	154769	154867	99	*	1	1	0	1	0
chr_8	167069	167267	199	*	0	1	1	1	0
chr_8	194569	194667	99	*	1	1	1	1	0
chr_8	194769	194867	99	*	1	1	1	1	0
chr_8	195169	195267	99	*	1	1	1	1	0
chr_8	195469	195567	99	*	1	1	0	1	0
chr_8	195969	196167	199	*	1	1	1	1	0
chr_8	196769	196867	99	*	1	1	0	1	0
chr_8	20769	20967	199	*	1	1	0	0	0
chr_8	22069	22167	99	*	1	1	0	1	0
chr_8	258169	258267	99	*	0	0	0	0	0
chr_8	27169	27267	99	*	1	1	0	0	0
chr_8	28969	29067	99	*	1	1	0	1	0
chr_8	3069	3167	99	*	1	1	0	1	0
chr_8	33769	33867	99	*	0	1	0	0	0
chr_8	341269	341367	99	*	0	1	0	1	0
chr_8	341569	341667	99	*	0	1	0	1	0
chr_8	342169	342267	99	*	0	0	0	1	0
chr_8	663169	663267	99	*	0	1	0	1	0
chr_8	664369	664467	99	*	0	1	0	1	0
chr_8	824869	824967	99	*	1	1	0	0	0
chr_8	825069	825167	99	*	1	1	0	0	0
chr_8	825269	825367	99	*	1	1	0	0	0
chr_8	825469	825567	99	*	1	1	0	0	0
chr_8	825769	825967	199	*	1	1	0	0	0
chr_8	825869	825967	99	*	1	1	0	0	0
chr_8	825869	825967	99	*	1	1	0	0	0
chr_8	825869	825967	99	*	1	1	0	0	0
chr_8	826069	826167	99	*	1	1	0	0	0
chr_8	826669	826767	99	*	1	1	0	1	0
chr_8	826869	826967	99	*	1	1	0	1	0
chr_8	827969	828067	99	*	1	1	0	0	0
chr_8	828969	829067	99	*	1	1	0	1	0
chr_8	829169	829267	99	*	1	1	0	1	0
chr_8	829369	829467	99	*	1	1	0	1	0
chr_8	829569	829667	99	*	1	1	0	1	0
chr_8	829769	829867	99	*	1	1	0	1	0
chr_8	830169	830267	99	*	1	1	0	1	0
chr_8	830369	830467	99	*	1	1	0	1	0
chr_8	853869	853967	99	*	1	1	0	1	0
chr_8	854069	854167	99	*	1	1	0	1	0
chr_8	983469	983567	99	*	1	1	0	0	0
chr_8	984269	984367	99	*	0	1	0	0	0
chr_8	986469	986667	199	*	1	1	0	1	0
chr_8	991469	991667	199	*	1	1	0	1	0
chr_8	991569	991667	99	*	1	1	0	1	0
chr_8	991569	991667	99	*	1	1	0	1	0
chr_8	991569	991667	99	*	1	1	0	1	0
chr_8	991769	991867	99	*	1	1	0	1	0
chr_8	993269	993367	99	*	1	1	0	0	0
chr_8	998869	998967	99	*	1	1	0	1	0
chr_8	999069	999167	99	*	1	1	0	1	0
chr_9	314172	314270	99	*	1	1	0	1	0
chr_9	314372	314470	99	*	1	1	0	1	0
chr_9	318772	318870	99	*	1	1	0	0	0
chr_9	321272	321370	99	*	1	1	0	1	0
chr_9	323372	323470	99	*	1	1	0	1	0
chr_9	326272	326370	99	*	1	1	0	1	0
chr_9	332972	333070	99	*	1	1	1	1	1
chr_9	556172	556270	99	*	1	1	0	1	0
chr_9	579472	579570	99	*	1	1	0	0	0
chr_9	579772	579870	99	*	1	1	0	0	0
chr_9	580672	580870	199	*	1	1	0	0	0
chr_9	581572	581770	199	*	1	1	1	1	0
chr_9	604672	604870	199	*	1	1	0	1	0
chr_9	605272	605370	99	*	1	1	0	1	0
chr_9	605472	605570	99	*	1	1	0	1	0
chr_9	607172	607270	99	*	1	1	0	1	0
chr_9	608672	608770	99	*	1	1	0	1	0
chr_9	609772	609870	99	*	1	1	0	1	0
chr_9	609972	610070	99	*	1	1	0	1	0
chr_9	610172	610270	99	*	1	1	0	1	0
chr_9	612772	612870	99	*	1	1	0	1	0
chr_9	613272	613370	99	*	1	1	0	1	0
chr_9	899372	899470	99	*	0	1	0	1	0
chr_9	926272	926370	99	*	1	1	0	1	0
