# Supplementary material for: The model diatom Phaeodactylum tricornutum provides insights into the diversity and function of microeukaryotic DNA methyltransferases
Source: Commun Biol. 2023 Mar 9;6:253. doi: 10.1038/s42003-023-04629-0 (PMC9998398; doi:10.1038/s42003-023-04629-0)
Supplement: Supplementary file 14 — Supplementary Data 11 [file 42003_2023_4629_MOESM14_ESM.xlsx]

## Sheet: Supplementary Data 11
geneID	Categorie	log2FoldChange(M23/WT)	FDR	log2FoldChange(M25/WT)	FDR
Phatr3_J35516	GENE	3.88625e-05	0.999897	0.29924	0.499585
Phatr3_J42932	GENE	-8.7647e-05	0.999897	1.68558	0.0548769
Phatr3_J13445	GENE	0.000306322	0.999395	-0.0170049	0.978436
Phatr3_EG01273	GENE	0.00204848	0.998717	-1.46684	0.408814
Phatr3_J11793	GENE	0.000601274	0.998717	-0.217274	0.677706
Phatr3_J33017	GENE	0.000580567	0.998717	-0.310895	0.511651
Phatr3_EG00905	GENE	0.00452248	0.998481	0.448066	0.896594
Phatr3_J40830	TE-genes	0.00503402343434864	0.998415816475035	0.170189104953875	0.96681123140352
Phatr3_J51271	GENE	-0.00113258	0.99779	-0.0636293	0.919849
Phatr3_J14269	GENE	-0.00097542	0.997644	0.315987	0.403496
Phatr3_J51007	GENE	0.00256954	0.997255	1.40015	0.0437978
Phatr3_J36608	GENE	-0.00132579	0.997255	-0.186619	0.717339
Phatr3_J46342	GENE	0.00252104	0.996842	-0.215453	0.81017
Phatr3_J3940	GENE	0.00137067	0.996835	-0.290578	0.476872
Phatr3_J27282	GENE	-0.00246068	0.995712	0.0991966	0.890153
Phatr3_J47113	GENE	0.00184932	0.99527	-0.332644	0.381024
Phatr3_J42645	TE-genes	-0.00236516928135	0.995237438302493	-0.568603387503495	0.208044997842132
Phatr3_EG00249	TE-genes	-0.00848855910682811	0.995155205362226	-0.960929190793975	0.623457041348974
Phatr3_J51570	GENE	0.00479649	0.994776	0.106016	0.930064
Phatr3_J42698	GENE	0.00266703	0.994656	-0.351773	0.482842
Phatr3_J50340	GENE	-0.00678275	0.994369	-0.243376	0.870121
Phatr3_EG00654	TE-genes	-0.00474591294978758	0.994058419379264	0.641907501539133	0.397866446897103
Phatr3_EG01294	GENE	-0.0305983	0.993857	-2.62451	0.641785
Phatr3_J14212	GENE	-0.00263374	0.993735	-0.0206117	0.971382
Phatr3_J22332	TE-genes	0.00479651613713974	0.993629370162025	-0.259731863022556	0.758852972981003
Phatr3_EG00555	TE-genes	-0.0153995271975061	0.993629370162025	-0.221701757546999	0.945524629351469
Phatr3_EG00612	GENE	-0.0299227	0.993363	-1.16614	0.834988
Phatr3_EG00836	GENE	-0.0299227	0.993363	-1.16614	0.834988
Phatr3_J46062	GENE	0.00426269	0.993167	0.701835	0.180972
Phatr3_EG00127	GENE	-0.00348761	0.993076	-0.265238	0.603846
Phatr3_J48444	TE-genes	-0.00982376642620376	0.993023603630685	-0.981732709691527	0.491262990737714
Phatr3_EG00223	GENE	-0.0147873	0.993024	0.0868734	0.974454
Phatr3_J41483	GENE	0.00691538	0.993014	-0.995633	0.26863
Phatr3_EG00331	TE-genes	-0.0298436417444462	0.992706300828452	1.12223875280131	0.791526042320964
Phatr3_J9231	GENE	-0.00282724	0.992621	-0.509754	0.0912429
Phatr3_J47725	GENE	0.0184879	0.992509	-1.10707	0.674585
Phatr3_J45880	GENE	-0.00368455	0.992413	0.307622	0.494901
Phatr3_EG01378	GENE	0.0326557	0.992259	1.89035	0.606819
Phatr3_J28181	GENE	0.00673258	0.992259	-0.216053	0.81102
Phatr3_J39079	GENE	0.00419633	0.992259	-0.109092	0.856753
Phatr3_J46806	GENE	0.00419294	0.992259	0.0217903	0.972091
Phatr3_J14713	GENE	-0.00346275	0.992259	-0.0739922	0.884247
Phatr3_EG00870	GENE	-0.00349075	0.992259	-0.0686074	0.886983
Phatr3_EG00941	GENE	-0.0050078	0.992259	-1.07026	0.0219209
Phatr3_J37932	GENE	-0.00645867	0.992259	-0.10456	0.9113
Phatr3_Jdraft315	TE-genes	-0.0112055908226781	0.992258800522091	0.0929111783848547	0.957700857711876
Phatr3_EG00314	GENE	-0.014638	0.992259	1.96264	0.163128
Phatr3_EG00434	TE-genes	-0.0283538497523211	0.992258800522091	2.26494771657354	0.438321855729854
Phatr3_EG01680	GENE	-0.028944	0.992259	1.63198	0.635672
Phatr3_EG01366	GENE	-0.0292886	0.992259	1.97137	0.559362
Phatr3_J31663	GENE	0.00459659	0.992128	-0.234199	0.661494
Phatr3_EG01402	GENE	-0.00356712	0.992063	-0.148924	0.725606
Phatr3_J38209	GENE	-0.0040703	0.992063	-0.683559	0.0572067
Phatr3_EG01195	TE-genes	-0.0301339694851094	0.992061853417411	-0.622567217117887	0.877664317431332
Phatr3_J46214	GENE	-0.00408573	0.992014	-0.884223	0.00766871
Phatr3_J47934	GENE	0.011124	0.991842	0.0331951	0.982157
Phatr3_EG01089	GENE	0.0413469	0.99168	0.889921	0.854529
Phatr3_J43023	TE-genes	-0.00407035081411155	0.991616640838724	-0.344455003780112	0.371984455706775
Phatr3_EG01124	GENE	0.0476393	0.991599	0.512694	0.932658
Phatr3_EG01697	TE-genes	0.0459752858288023	0.991599115319762	-0.133959430956079	0.982156887304283
Phatr3_EG01849	TE-genes	0.0457962160197186	0.991599115319762	-0.0771229457877491	0.989377077015303
Phatr3_J29423	GENE	0.00436929	0.991599	-0.633973	0.0748351
Phatr3_J24915	GENE	-0.00499865	0.991599	-0.195574	0.718219
Phatr3_J32342	GENE	-0.030198	0.991599	0.971014	0.763415
Phatr3_J45196	TE-genes	0.00555134975491577	0.991393030526333	-0.0203249099119905	0.976466242897312
Phatr3_EG01339	GENE	-0.0290575	0.990727	1.27636	0.625523
Phatr3_EG01102	GENE	0.00905381	0.990712	-0.313071	0.728026
Phatr3_J45088	GENE	-0.00447782	0.990712	0.134484	0.761007
Phatr3_J43936	GENE	-0.00990395	0.990473	1.07219	0.132279
Phatr3_J33278	TE-genes	0.0268733823953541	0.990382643613154	-0.422495761471631	0.884523890272931
Phatr3_J34990	GENE	0.027425	0.989882	0.709277	0.77662
Phatr3_J43391	GENE	0.00540563	0.989882	-0.550589	0.154945
Phatr3_EG02402	GENE	0.00523682	0.989882	0.598159	0.0881653
Phatr3_J43907	GENE	-0.00598319	0.989882	-0.212434	0.687444
Phatr3_J47771	GENE	0.0112873	0.98943	0.7203	0.385077
Phatr3_J42531	GENE	0.0048912	0.98943	-0.604672	0.049573
Phatr3_J44632	GENE	-0.00562213	0.989169	-0.825828	0.0135187
Phatr3_J5465	GENE	-0.0460245	0.988932	-1.39481	0.735537
Phatr3_J38886	GENE	-0.0143129	0.988888	0.254633	0.837536
Phatr3_J49890	GENE	0.00966169	0.988872	-0.178232	0.82863
Phatr3_J40594	GENE	0.00946944	0.988872	-0.213947	0.786991
Phatr3_J38600	GENE	0.0077011	0.988872	2.13519	3.53213e-09
Phatr3_J44001	GENE	0.00725041	0.988872	-0.519384	0.297113
Phatr3_J22187	GENE	0.00570126	0.988872	0.247154	0.564033
Phatr3_Jdraft1735	GENE	0.00448662	0.988872	0.388898	0.17772
Phatr3_J49083	TE-genes	-0.00772270466670518	0.988871930019831	0.256493711443303	0.666862881136786
Phatr3_EG02098	TE-genes	-0.00706696838775443	0.988750242557976	0.375877868731519	0.440845588394547
Phatr3_J11003	GENE	-0.00848582	0.98875	0.0583046	0.94133
Phatr3_J14688	GENE	0.00870431	0.987987	0.217582	0.741603
Phatr3_J38303	TE-genes	-0.0302755400771539	0.987503972407192	0.473208187425132	0.837594097011546
Phatr3_EG00305	GENE	0.0524299	0.987174	0.504411	0.903298
Phatr3_J46040	GENE	0.0137692	0.987174	0.4248	0.650078
Phatr3_EG02130	GENE	-0.0225684	0.987108	-0.420654	0.802482
Phatr3_J42530	GENE	-0.00954165	0.986536	-0.829777	0.103069
Phatr3_J48333	TE-genes	0.0214433322992339	0.985543291794272	0.25693860311146	0.866534010723073
Phatr3_J45664	GENE	0.0343149	0.984444	-0.204493	0.936514
Phatr3_EG00133	TE-genes	0.0327376950746209	0.983825289668002	0.631764024229213	0.748653532578646
Phatr3_J47097	GENE	-0.00750794	0.983825	0.099261	0.834933
Phatr3_J45879	GENE	-0.00882816	0.983825	-0.215087	0.677213
Phatr3_J15374	GENE	0.00940087	0.983765	0.0760777	0.903007
Phatr3_EG02292	GENE	0.00678994	0.983765	-0.55257	0.0639858
Phatr3_J21535	GENE	0.00676787	0.983765	0.214949	0.559094
Phatr3_J16281	GENE	-0.0080423	0.983765	0.257594	0.555923
Phatr3_EG01567	GENE	0.0356088	0.983083	0.00199868	0.999838
Phatr3_J49154	GENE	0.0104982	0.983034	0.761148	0.0864572
Phatr3_EG00491	GENE	0.00882536	0.983034	-0.0853205	0.875746
Phatr3_J31831	GENE	0.00859433	0.983034	0.154979	0.752804
Phatr3_J39480	GENE	-0.0549887	0.983034	0.555989	0.869166
Phatr3_J35733	GENE	-0.00754016	0.982843	-0.575365	0.0643293
Phatr3_J23794	GENE	0.00731104	0.98263	0.134712	0.739116
Phatr3_J43442	GENE	-0.0147339	0.982313	-0.725322	0.284644
Phatr3_Jdraft1265	TE-genes	-0.00900771974767539	0.982292839851945	-0.00193931692488874	0.997638260286016
Phatr3_J6756	GENE	-0.0136441	0.98213	0.144239	0.854529
Phatr3_J52561	GENE	-0.0138781	0.981571	-0.453546	0.497929
Phatr3_J45548	GENE	0.00871055	0.981475	-0.135963	0.76717
Phatr3_J49576	GENE	-0.0358971	0.981475	-0.923815	0.620743
Phatr3_J18194	GENE	0.010319	0.981403	-0.63639	0.127871
Phatr3_J45676	GENE	-0.0169599	0.981403	-0.335712	0.700017
Phatr3_J48473	GENE	-0.0205601	0.981403	-0.296009	0.78951
Phatr3_J35067	TE-genes	-0.0346003911867635	0.981402789476856	-1.12981404977368	0.504336868332322
Phatr3_J33054	GENE	-0.0659308	0.981403	-0.231204	0.956348
Phatr3_J33610	GENE	0.00840057	0.981338	-0.312295	0.397804
Phatr3_J48646	GENE	-0.00881747	0.981008	0.231923	0.56949
Phatr3_J28234	GENE	-0.0110949	0.980841	0.277324	0.588643
Phatr3_J50016	GENE	-0.0319456	0.980841	0.530011	0.737014
Phatr3_J49772	GENE	-0.103772	0.979979	-0.2553	0.967965
Phatr3_J46642	GENE	-0.0172852	0.979959	0.213231	0.802226
Phatr3_EG01696	TE-genes	-0.103421883284771	0.979959381456605	0.712098363431522	0.893985009044052
Phatr3_EG00392	GENE	0.0947892	0.97991	-3.23598	0.475533
Phatr3_EG02151	TE-genes	0.0299754723355308	0.979909997022607	-0.0324529221537029	0.984492106980657
Phatr3_J47216	GENE	0.0119841	0.97991	-1.71241e-05	0.999956
Phatr3_J39785	GENE	0.0261148	0.979902	-1.45297	0.163715
Phatr3_J48973	GENE	0.0110187	0.979883	-2.38909	8.74775e-15
Phatr3_J24019	GENE	-0.00900406	0.979731	0.103284	0.812244
Phatr3_J50179	GENE	-0.102009	0.979731	0.342412	0.951828
Phatr3_EG01399	GENE	-0.100113	0.979613	0.716922	0.8872
Phatr3_J50610	GENE	-0.0169446	0.978838	-0.230546	0.766775
Phatr3_EG01623	TE-genes	-0.0925179045433916	0.978802072123437	1.08448759072441	0.791168189220998
Phatr3_EG00372	GENE	-0.0925179	0.978802	1.08449	0.791168
Phatr3_EG01574	TE-genes	-0.0908985468024472	0.97875107529904	1.3324653735984	0.73307192940755
Phatr3_J42788	GENE	-0.0105608	0.978335	0.588949	0.0897718
Phatr3_J48870	GENE	0.0165382	0.977554	0.867899	0.100235
Phatr3_J39374	GENE	0.0171472	0.977507	0.488051	0.445336
Phatr3_J9158	GENE	0.0273048	0.977056	0.894803	0.346892
Phatr3_EG00147	GENE	-0.0147693	0.977056	-0.449327	0.413923
Phatr3_J35961	GENE	-0.015038	0.976601	0.331072	0.560674
Phatr3_J49022	GENE	-0.0129161	0.97638	-0.278203	0.571178
Phatr3_J43422	GENE	-0.0146674	0.97614	-0.670942	0.14786
Phatr3_J12984	TE-genes	-0.00968523250231943	0.976051244727078	-0.0359301905811797	0.937836725597533
Phatr3_J44905	GENE	0.0383092	0.975998	0.360722	0.822419
Phatr3_J46548	GENE	0.00935265	0.975805	-0.268355	0.406618
Phatr3_J45014	TE-genes	-0.0121241032192284	0.975805429378175	0.240657024531185	0.593930419191934
Phatr3_J33640	TE-genes	0.0405366408611112	0.975769255281769	-0.243111241709639	0.892230903246418
Phatr3_Jdraft1512	TE-genes	-0.0158478875434898	0.975668989047645	-0.271166954570062	0.65473679664985
Phatr3_J8773	GENE	-0.00982938	0.975574	-0.336225	0.292519
Phatr3_J31748	GENE	0.0231509	0.975288	0.668153	0.383038
Phatr3_J24069	GENE	0.0148564	0.975182	-0.0748571	0.908645
Phatr3_J37652	GENE	-0.0177309	0.975182	-0.340444	0.597828
Phatr3_J48554	GENE	0.0331397	0.975071	0.145099	0.920675
Phatr3_J6698	GENE	0.0230632	0.975071	-0.142863	0.885871
Phatr3_J45629	GENE	0.0121734	0.974634	-0.428959	0.256986
Phatr3_J33853	GENE	0.0272361	0.974155	-0.0969599	0.936323
Phatr3_J19552	GENE	-0.0266394	0.973502	1.43992	0.0339585
Phatr3_J10800	GENE	0.0357334	0.97349	1.28249	0.204188
Phatr3_J45475	GENE	0.0174402	0.97349	-0.629238	0.228077
Phatr3_J50330	TE-genes	0.017211456454751	0.973490100343171	-0.233721441883601	0.710847004791981
Phatr3_J48696	GENE	0.0119546	0.97349	-0.358661	0.330529
Phatr3_EG00630	TE-genes	-0.121710139958449	0.972760617725772	-0.132493529142532	0.980057332919602
Phatr3_J24238	GENE	-0.0124646	0.972632	0.432759	0.219215
Phatr3_J15264	GENE	-0.0151506	0.972632	1.08305	0.00236477
Phatr3_Jdraft1168	GENE	0.0627643	0.972422	0.213518	0.935427
Phatr3_EG01331	GENE	-0.0496	0.972291	0.747882	0.646651
Phatr3_J4074	GENE	-0.0189438	0.972194	-0.276128	0.6677
Phatr3_J44291	GENE	0.0167157	0.97218	0.644964	0.151585
Phatr3_J43945	GENE	0.0122446	0.972099	-0.0716516	0.877077
Phatr3_J23694	GENE	-0.0129808	0.9719	-0.652718	0.0448745
Phatr3_J40874	TE-genes	0.0584414185860812	0.971701248369623	-0.699474490675715	0.737036235292088
Phatr3_J32830	GENE	0.0153041	0.971701	-0.544218	0.197494
Phatr3_J16130	GENE	0.0136351	0.971701	0.0539132	0.919446
Phatr3_J34994	GENE	0.016787	0.971459	-0.0823494	0.895476
Phatr3_EG00517	GENE	0.0522643	0.971328	1.73061	0.193175
Phatr3_J11965	GENE	0.0243224	0.971328	0.00594091	0.995482
Phatr3_EG02381	GENE	0.0167925	0.971328	-0.281759	0.592375
Phatr3_J44306	TE-genes	-0.0121471492457875	0.971328087247348	-0.807813851257575	0.00338295808902911
Phatr3_J42606	GENE	-0.0123951	0.971328	-0.132687	0.751882
Phatr3_J43867	TE-genes	-0.0136056435874591	0.971328087247348	-0.767674418127705	0.0167325196724725
Phatr3_J49168	GENE	0.101663	0.971306	0.798491	0.816702
Phatr3_J37549	GENE	0.0164653	0.971306	0.288458	0.565692
Phatr3_EG01052	GENE	-0.0185646	0.971306	0.183425	0.768355
Phatr3_J43922	GENE	-0.0130281	0.970597	0.0841986	0.851889
Phatr3_J7107	GENE	-0.013785	0.970176	-0.21308	0.60912
Phatr3_J27735	GENE	-0.0214683	0.970176	1.18199	0.0119974
Phatr3_J11690	GENE	-0.0242807	0.970047	-0.116987	0.891567
Phatr3_J46056	GENE	0.015428	0.969602	0.0128336	0.982157
Phatr3_J49719	TE-genes	0.015588736064639	0.969255772033707	-0.161779209192456	0.741650840317832
Phatr3_J43025	GENE	0.0599033	0.96894	0.331513	0.870027
Phatr3_J48177	GENE	0.015299	0.96894	-0.318211	0.450182
Phatr3_J34358	TE-genes	-0.0940270781771994	0.96894017129389	-2.10068726547084	0.484020819301156
Phatr3_EG00078	GENE	0.0961035	0.968818	-0.804624	0.80186
Phatr3_J54015	GENE	0.0141032	0.968727	0.0722635	0.878673
Phatr3_Jdraft1622	TE-genes	0.148584746690461	0.968083550955964	-1.72591013319343	0.732544077436569
Phatr3_J29004	GENE	0.0281401	0.968064	0.242361	0.777953
Phatr3_J46625	GENE	0.0157138	0.968064	0.189238	0.6783
Phatr3_J47536	GENE	-0.0172254	0.968025	-0.42427	0.33446
Phatr3_J39943	GENE	-0.0609969	0.967712	0.0697276	0.974496
Phatr3_J47178	TE-genes	0.0152759223927146	0.967472176090556	0.346101288346558	0.367018299089182
Phatr3_J51608	TE-genes	-0.0148194809570665	0.966654899880977	0.0839733605128296	0.854850546043876
Phatr3_J45460	GENE	-0.0465218	0.966655	-0.10201	0.950753
Phatr3_Jdraft1697	GENE	0.0215656	0.966283	1.01554	0.0185056
Phatr3_J42559	GENE	0.0148377	0.966219	0.0902098	0.839891
Phatr3_EG01763	GENE	-0.0218777	0.966219	-0.117243	0.863683
Phatr3_J39117	GENE	-0.0398642	0.965124	0.745173	0.438995
Phatr3_J48355	GENE	-0.0166355	0.964754	-0.137378	0.767816
Phatr3_EG00752	GENE	0.146266	0.96415	-0.165854	0.972844
Phatr3_J49469	GENE	0.0178688	0.96415	-0.514682	0.188624
Phatr3_EG00116	GENE	-0.0236507	0.96415	0.163942	0.805381
Phatr3_J46377	GENE	0.0198652	0.964147	-0.598853	0.161873
Phatr3_J48021	GENE	-0.0735195	0.964147	-0.445737	0.836708
Phatr3_EG01997	GENE	0.0196205	0.963791	-0.695759	0.0823898
Phatr3_EG01132	GENE	-0.0595599	0.963791	-0.527976	0.753865
Phatr3_J50184	GENE	-0.0983662	0.963791	-5.10713	0.0585486
Phatr3_Jdraft1197	TE-genes	-0.114708632838241	0.963074476328433	0.488258541447117	0.883557461847456
Phatr3_EG00360	GENE	0.145726	0.96306	0.258052	0.95648
Phatr3_J54983	TE-genes	-0.0281727011513277	0.962746668837675	0.179265034395961	0.816132005492371
Phatr3_EG00683	TE-genes	-0.0904154007505912	0.962722388070795	0.601570901605039	0.802147100504996
Phatr3_J32071	GENE	0.0269924	0.962653	0.285499	0.674585
Phatr3_J49647	GENE	0.019545	0.962652	0.64215	0.0916687
Phatr3_EG01396	GENE	-0.0226653	0.962652	-1.32575	0.00115273
Phatr3_J34521	GENE	-0.0376357	0.962465	0.524866	0.554357
Phatr3_J36899	TE-genes	-0.0720638786964598	0.962274840706032	0.0586275674720471	0.979065693685109
Phatr3_J36600	GENE	0.0223079	0.961835	0.0050859	0.994651
Phatr3_J33498	TE-genes	0.0220831070246972	0.961834543674159	-0.493600253801225	0.288012242856853
Phatr3_EG01316	GENE	0.0178962	0.96176	-0.45121	0.218093
Phatr3_J48485	GENE	-0.0179143	0.96176	0.52654	0.131847
Phatr3_J43311	GENE	0.0214609	0.961716	0.266867	0.599333
Phatr3_J41645	TE-genes	0.0164829750375075	0.961716105943169	0.0174516583461279	0.972144986649128
Phatr3_J8518	GENE	-0.0305867	0.961716	-0.0543911	0.95396
Phatr3_J49163	GENE	0.0197412	0.961261	-0.431018	0.300705
Phatr3_J37886	TE-genes	-0.0209668562426552	0.961260865648602	-0.686929924854156	0.0883356887471702
Phatr3_J13675	GENE	-0.0551525	0.961261	0.955016	0.417625
Phatr3_J42732	GENE	-0.0275683	0.960918	-0.677784	0.231478
Phatr3_J50619	TE-genes	-0.0204725797850669	0.960610723416212	-0.0636872236792053	0.910642952302536
Phatr3_J50825	GENE	0.0229344	0.959722	0.0595462	0.926821
Phatr3_J50416	GENE	-0.0273871	0.959272	-0.110842	0.879236
Phatr3_EG00099	GENE	0.0262116	0.958933	-0.377061	0.513595
Phatr3_J37898	GENE	-0.0751625	0.958933	0.783003	0.642339
Phatr3_J48898	TE-genes	-0.0508265954510366	0.957640405444073	-0.627635180186775	0.582906602384054
Phatr3_EG01488	GENE	0.0322219	0.956452	-0.145325	0.854672
Phatr3_J38140	GENE	-0.175652	0.956014	-0.74174	0.870545
Phatr3_J48379	GENE	-0.0812883	0.955706	-2.02867	0.156974
Phatr3_J14002	GENE	-0.0203874	0.955564	-0.313523	0.438933
Phatr3_EG02249	GENE	-0.0193031	0.955382	-0.466018	0.172901
Phatr3_Jdraft1280	TE-genes	-0.175580782932645	0.955058633191111	0.61092366170307	0.885870812420238
Phatr3_J16932	GENE	0.0246723	0.955041	-0.573858	0.191559
Phatr3_J45795	GENE	0.020633	0.954981	-0.629436	0.061365
Phatr3_J45940	TE-genes	0.0223251442978585	0.954733801931695	-0.0874988968404668	0.870544812259131
Phatr3_J44023	TE-genes	-0.0213162312687686	0.954733801931695	-0.64154870675916	0.0646038361991542
Phatr3_J48672	GENE	-0.0429193	0.954734	1.83504	0.00245375
Phatr3_J36077	GENE	-0.0501088	0.954734	0.82738	0.372537
Phatr3_EG00114	GENE	0.0479864	0.954581	0.11825	0.923125
Phatr3_J11795	GENE	0.0276122	0.954554	0.503372	0.316939
Phatr3_EG00678	TE-genes	0.181519484507018	0.954376397609368	-3.99705191436426	0.302813490667243
Phatr3_J13386	GENE	0.0649505	0.953916	0.555818	0.681011
Phatr3_J16065	GENE	-0.0194067	0.953711	0.338531	0.334025
Phatr3_J49976	GENE	0.0894076	0.953107	0.878537	0.619655
Phatr3_EG01109	GENE	0.156376	0.952943	0.586206	0.870238
Phatr3_J13895	GENE	0.0205812	0.952943	0.0927339	0.839633
Phatr3_EG01704	GENE	-0.0269939	0.952943	0.278935	0.603216
Phatr3_J16940	GENE	-0.10301	0.952943	-1.85689	0.366637
Phatr3_J45373	GENE	-0.019714	0.952723	-0.0462954	0.923052
Phatr3_J38120	GENE	-0.176604	0.952723	0.271456	0.951213
Phatr3_J45153	GENE	0.0232332	0.952635	0.0396915	0.946149
Phatr3_J39347	GENE	0.0284343	0.952522	-0.580181	0.239507
Phatr3_J15338	GENE	-0.0309081	0.952019	-0.409031	0.484268
Phatr3_J44930	GENE	-0.0220748	0.951977	-0.0615599	0.903712
Phatr3_J45752	TE-genes	0.0247464652366139	0.951878731607085	-0.900515636539389	0.0146979768769272
Phatr3_J38724	TE-genes	0.0229962975270868	0.951820886369662	-0.111470881215416	0.822419159575301
Phatr3_EG01512	TE-genes	-0.0211499726433526	0.951766239022188	-0.239151719227108	0.548376222563909
Phatr3_J20740	GENE	-0.0435943	0.95066	1.58601	0.00640395
Phatr3_J29016	TE-genes	0.023821431596289	0.950510771522179	0.133342654841839	0.78557059659912
Phatr3_J16511	GENE	-0.0260852	0.950511	0.290162	0.546138
Phatr3_J42608	GENE	-0.033034	0.950511	-0.103482	0.887938
Phatr3_J34050	GENE	0.0428672	0.950495	0.782064	0.25901
Phatr3_Jdraft1647	TE-genes	0.0631790802678622	0.950190716751312	0.23087023824653	0.867446408458738
Phatr3_J39877	TE-genes	0.0249770607672537	0.950190716751312	-0.429839506870128	0.307353464464268
Phatr3_J47164	GENE	0.0213363	0.950191	-0.128901	0.765954
Phatr3_EG02193	GENE	0.11383	0.949954	-0.345837	0.892735
Phatr3_J47165	GENE	-0.0275179	0.949888	-0.215166	0.687294
Phatr3_J39601	GENE	0.106388	0.949857	0.242979	0.920675
Phatr3_J15884	GENE	-0.0393253	0.949857	0.398708	0.580362
Phatr3_J33765	GENE	-0.0215762	0.949156	-1.39777	1.20002e-07
Phatr3_J49801	GENE	-0.0260564	0.949156	0.153059	0.766237
Phatr3_J41358	GENE	-0.159233	0.949156	-0.482066	0.891033
Phatr3_J16840	GENE	0.0305824	0.948738	-0.15266	0.804777
Phatr3_J9701	GENE	0.0510923	0.948172	0.374039	0.696951
Phatr3_J37459	GENE	0.0311178	0.948172	-0.370218	0.49976
Phatr3_J50741	GENE	-0.0288851	0.948172	-0.407617	0.405866
Phatr3_EG01358	GENE	-0.225668	0.948172	-0.177834	0.972844
Phatr3_J15848	GENE	0.0296	0.947543	-0.582041	0.203254
Phatr3_J38008	GENE	0.33388	0.94695	0.735758	0.918928
Phatr3_J49488	GENE	0.0350873	0.946906	-0.727696	0.176144
Phatr3_J44437	GENE	0.024153	0.94681	0.371365	0.329599
Phatr3_EG01860	GENE	-0.141742	0.946516	1.19267	0.621171
Phatr3_EG01143	TE-genes	0.160363650317101	0.946477269442444	0.771617404688269	0.799812611023111
Phatr3_J39244	TE-genes	0.123027331527656	0.946477269442444	1.54712957507299	0.422066733063243
Phatr3_EG00727	TE-genes	0.121383065661158	0.946477269442444	-1.15686913775927	0.612245544657302
Phatr3_EG01521	GENE	0.114377	0.946477	0.444627	0.843241
Phatr3_J19762	GENE	-0.0239215	0.946477	0.51357	0.130902
Phatr3_J46990	GENE	-0.025327	0.946477	-0.0761244	0.884524
Phatr3_J45710	GENE	-0.0279438	0.946477	-0.279676	0.564459
Phatr3_EG00219	GENE	-0.0408527	0.946477	-0.184598	0.816702
Phatr3_EG01151	GENE	-0.178569	0.946477	1.42158	0.63675
Phatr3_EG00917	TE-genes	-0.174947190431063	0.946455513229951	-1.54873030085853	0.651807931726075
Phatr3_J22525	GENE	-0.0227042	0.946116	-0.0493765	0.918063
Phatr3_J48575	GENE	0.0247962	0.946073	0.116413	0.802696
Phatr3_J37952	GENE	0.0424113	0.946017	0.611806	0.348835
Phatr3_EG01533	GENE	0.0284473	0.946017	-0.0227075	0.971822
Phatr3_J43416	GENE	-0.0268118	0.946017	-0.26841	0.555198
Phatr3_J49071	GENE	0.0345306	0.945789	1.11121	0.00960876
Phatr3_J38966	TE-genes	-0.154587004566942	0.945575515866467	-1.28033943112047	0.654778005119486
Phatr3_J55097	GENE	0.034949	0.945476	-0.610628	0.230409
Phatr3_EG02029	GENE	-0.0360348	0.944909	-0.186299	0.779889
Phatr3_J39151	GENE	-0.0395488	0.944909	0.31911	0.63701
Phatr3_J52685	GENE	-0.0675668	0.944909	-1.47844	0.108747
Phatr3_J35573	GENE	0.0246118	0.944716	-0.537844	0.10788
Phatr3_J49443	GENE	-0.0269922	0.944585	0.212159	0.644273
Phatr3_J49129	TE-genes	0.0703406175074229	0.944487171713265	-3.29620239454883	0.00403846100361466
Phatr3_J49351	GENE	0.0625219	0.944487	0.154204	0.901222
Phatr3_J46292	GENE	0.0376114	0.944487	-0.140086	0.844784
Phatr3_J52661	GENE	0.0302409	0.944487	-0.637036	0.134497
Phatr3_J9020	GENE	0.0511726	0.944249	-0.0212825	0.984099
Phatr3_EG01535	GENE	-0.044824	0.943711	-0.28978	0.715256
Phatr3_J31442	GENE	-0.0306201	0.943527	-0.304867	0.534821
Phatr3_J19568	GENE	0.0741887	0.943481	2.22821	0.00841232
Phatr3_EG00576	GENE	0.338694	0.94313	0.772187	0.905801
Phatr3_EG01408	GENE	0.338502	0.94313	0.802404	0.901408
Phatr3_J34241	GENE	0.0597778	0.94313	0.000507195	0.999956
Phatr3_J46309	GENE	-0.17265	0.94313	0.940187	0.751052
Phatr3_J48784	TE-genes	-0.0381665239822218	0.943065636208572	-0.857398094368684	0.0954787233474106
Phatr3_J46929	GENE	-0.223573	0.942303	-0.195646	0.967928
Phatr3_J33110	GENE	0.0769671	0.942196	-0.421997	0.758922
Phatr3_J32434	GENE	0.0250218	0.941991	-0.0594998	0.899323
Phatr3_Jdraft590	TE-genes	-0.0654816647579736	0.941925659160057	-1.31663258822666	0.157652854467527
Phatr3_J47397	GENE	-0.0693093	0.940872	0.488041	0.659316
Phatr3_EG00253	GENE	-0.0231399	0.9406	-0.404937	0.185344
Phatr3_J43168	GENE	-0.0926122	0.9406	-0.530317	0.742688
Phatr3_J48490	GENE	-0.0432547	0.940218	-0.367491	0.592549
Phatr3_EG01583	GENE	-0.169866	0.940218	0.636662	0.825276
Phatr3_J34011	GENE	-0.22233	0.940218	0.21132	0.962742
Phatr3_J48084	TE-genes	0.0219586506391153	0.939981159884334	-0.110338720097636	0.762560529825467
Phatr3_J11281	GENE	-0.0294081	0.939981	0.128591	0.79596
Phatr3_EG02053	TE-genes	0.341865903236097	0.939688673377564	1.32858805697057	0.816132005492371
Phatr3_EG00897	GENE	0.341866	0.939689	1.32859	0.816132
Phatr3_J47141	GENE	-0.0288754	0.939317	-0.495515	0.18661
Phatr3_EG00997	GENE	0.342587	0.939293	0.776434	0.899141
Phatr3_EG01580	GENE	0.342587	0.939293	0.776434	0.899141
Phatr3_EG00306	GENE	0.137156	0.939293	1.27096	0.519446
Phatr3_EG00754	GENE	0.122024	0.939293	-0.772413	0.710847
Phatr3_Jdraft1526	GENE	0.0396526	0.939293	-0.807573	0.107634
Phatr3_J17523	GENE	0.037869	0.939293	0.12251	0.852801
Phatr3_J45392	GENE	0.0336041	0.939293	-0.157395	0.775849
Phatr3_EG01614	GENE	-0.0276537	0.939293	-0.827011	0.00752147
Phatr3_EG01819	GENE	-0.029385	0.939293	-0.624789	0.0845181
Phatr3_EG01055	GENE	-0.0376832	0.939293	-0.304631	0.598994
Phatr3_J41522	GENE	0.0326899	0.939124	-0.269866	0.582907
Phatr3_J2208	GENE	0.0277527	0.939124	0.564333	0.0930141
Phatr3_J47407	GENE	-0.0297501	0.938807	0.506387	0.176371
Phatr3_EG00948	TE-genes	0.343852839294733	0.938512155068675	2.06493406276528	0.68719267761506
Phatr3_J2087	TE-genes	0.128852951294279	0.938450704007095	-0.285262495204937	0.903924488435963
Phatr3_J44199	GENE	0.0305874	0.938066	-0.1338	0.788167
Phatr3_J48434	GENE	-0.0282942	0.938027	-0.470221	0.189304
Phatr3_J49686	GENE	-0.0255881	0.937991	0.386283	0.236475
Phatr3_EG02091	GENE	-0.166885	0.937982	1.27611	0.589782
Phatr3_J38934	GENE	0.230546	0.937927	-2.14991	0.599538
Phatr3_J36906	GENE	0.0301371	0.937927	-0.376979	0.356445
Phatr3_J45297	TE-genes	-0.0244764977053481	0.937727397184209	0.190687902508488	0.595888916092359
Phatr3_EG00973	GENE	-0.155496	0.936787	-0.167309	0.955426
Phatr3_EG00454	GENE	-0.0501765	0.936394	0.17857	0.825821
Phatr3_J45862	GENE	0.03075	0.93638	0.0503548	0.927297
Phatr3_EG00174	GENE	-0.0359743	0.93638	-0.328744	0.521336
Phatr3_EG01466	GENE	-0.0968135	0.93638	0.135011	0.939696
Phatr3_J46508	GENE	-0.135805	0.93638	-0.945354	0.653366
Phatr3_EG00882	GENE	0.346333	0.936205	1.76353	0.73291
Phatr3_J54088	GENE	0.0326195	0.936205	-0.481051	0.23414
Phatr3_J29014	GENE	0.0242517	0.936205	-0.122666	0.744484
Phatr3_J33756	GENE	-0.0357501	0.936205	-0.734837	0.081995
Phatr3_J35090	GENE	-0.0420008	0.936205	-0.0868421	0.905292
Phatr3_J37572	GENE	0.0378711	0.93481	-0.0454794	0.948385
Phatr3_J47803	GENE	0.0286758	0.934433	0.269017	0.486435
Phatr3_J41476	GENE	-0.0378389	0.934433	0.245754	0.651941
Phatr3_J40634	TE-genes	-0.219191405653676	0.934255975478971	1.37408149407136	0.646033216662466
Phatr3_EG00569	TE-genes	0.192768680815618	0.933680953732992	1.81554264802031	0.459030400526876
Phatr3_EG00785	TE-genes	0.127043742016984	0.933680953732992	0.787644130009188	0.660881809272755
Phatr3_J14998	GENE	0.0413023	0.933681	0.302883	0.599333
Phatr3_J40841	TE-genes	-0.0556946489178415	0.933680953732992	-0.720859189393847	0.317607464787383
Phatr3_EG02283	GENE	0.0438656	0.933383	0.822103	0.091958
Phatr3_EG01101	TE-genes	0.217453187381695	0.933330016246647	-2.5100306045487	0.490419416280453
Phatr3_J49026	GENE	0.0414879	0.933111	-0.520595	0.306943
Phatr3_J44269	GENE	-0.0944412	0.933028	0.0446293	0.978938
Phatr3_J42612	GENE	-0.0303291	0.932966	-0.167533	0.701617
Phatr3_EG02321	GENE	0.03044	0.932708	0.363565	0.33264
Phatr3_J26649	GENE	0.0327772	0.932621	0.348628	0.401219
Phatr3_EG01560	GENE	-0.272718	0.932621	-0.244628	0.960703
Phatr3_EG01148	GENE	-0.0501067	0.932298	0.050644	0.954896
Phatr3_EG01784	TE-genes	0.4110933883771	0.93204083665347	0.814327329407845	0.901993036574396
Phatr3_J54826	TE-genes	0.0413798383369244	0.93204083665347	0.462604100493427	0.366096143727657
Phatr3_EG01194	GENE	0.410996	0.931614	0.875062	0.892674
Phatr3_J21073	GENE	0.0331084	0.931381	0.00938322	0.986298
Phatr3_J49814	TE-genes	-0.0511650836542809	0.930966962653408	0.247071498725749	0.737013840840616
Phatr3_EG00384	GENE	0.0797094	0.930803	1.19976	0.169876
Phatr3_J8917	GENE	0.0306437	0.930803	-0.19986	0.63299
Phatr3_J33511	GENE	-0.0392234	0.930803	-1.03249	0.0109667
Phatr3_J49994	TE-genes	0.0563860332081842	0.930753873234005	-1.1389296303098	0.0721180716046894
Phatr3_J20188	GENE	0.0324908	0.930454	0.474962	0.193373
Phatr3_J43224	GENE	-0.0259252	0.930454	-0.210579	0.52911
Phatr3_J14762	GENE	-0.0490745	0.930454	1.02683	0.0366049
Phatr3_J46170	GENE	-0.12888	0.930454	0.517138	0.778467
Phatr3_J45638	GENE	0.0477555	0.930384	-0.397306	0.521579
Phatr3_Jdraft1769	TE-genes	0.0335915377186457	0.930384364563052	-0.785047801273765	0.0224717120531197
Phatr3_J44243	GENE	0.0746329	0.930118	-0.204085	0.860399
Phatr3_J13261	GENE	0.193483	0.929844	1.84038	0.418465
Phatr3_J52325	GENE	-0.0328395	0.929756	-0.157633	0.732894
Phatr3_J50559	GENE	-0.0448515	0.929756	0.0474941	0.950424
Phatr3_J12921	GENE	0.0726487	0.92967	1.50935	0.0333761
Phatr3_J43288	GENE	-0.0512143	0.92967	0.699839	0.217459
Phatr3_EG00505	TE-genes	0.352326315235	0.929367407834542	2.37157530510767	0.58338854415731
Phatr3_J5424	GENE	-0.0532511	0.929194	0.604085	0.328421
Phatr3_EG00033	GENE	-0.0392306	0.929086	-0.631325	0.137303
Phatr3_EG00259	GENE	0.064666	0.928747	0.461943	0.577672
Phatr3_J17794	GENE	0.0366404	0.928747	0.262116	0.577712
Phatr3_J45564	GENE	-0.0705184	0.928446	0.020179	0.985542
Phatr3_J30140	GENE	-0.0307826	0.92844	-0.196619	0.626363
Phatr3_J37509	GENE	0.0407928	0.928364	0.548272	0.220498
Phatr3_EG01579	GENE	-0.267987	0.928364	0.751062	0.842982
Phatr3_EG00518	TE-genes	0.227227982642	0.928336759963286	1.32181337986331	0.650393917401272
Phatr3_J7026	GENE	0.0354183	0.928337	-0.779024	0.0255806
Phatr3_J42373	GENE	0.0556046	0.928284	0.261343	0.732894
Phatr3_J48417	TE-genes	-0.0612686508678572	0.92824585279581	0.593246784861067	0.412830383080322
Phatr3_EG01995	TE-genes	-0.0817307655042106	0.92783258011254	-0.51623185289861	0.637629212707603
Phatr3_J46569	GENE	0.218792	0.927475	-0.940143	0.773136
Phatr3_EG00987	TE-genes	0.0642976132474078	0.927474560025319	-0.942921749498088	0.191413559454915
Phatr3_EG01070	TE-genes	0.143845114492834	0.927335446167717	1.19303798057036	0.482756995916546
Phatr3_J47242	TE-genes	0.0593325083972399	0.927335446167717	0.495508579941836	0.490419416280453
Phatr3_EG00681	GENE	-0.0366596	0.927335	-0.175508	0.72281
Phatr3_J16168	TE-genes	-0.026915021225166	0.926918298460043	-0.23896754231	0.453351756520555
Phatr3_J13221	GENE	-0.036089	0.926903	-0.484111	0.215944
Phatr3_EG02163	TE-genes	0.160713379445671	0.926296282936883	-0.938087826310607	0.670604620282695
Phatr3_J42907	GENE	0.0446522	0.926296	-0.19264	0.753021
Phatr3_J39772	GENE	-0.0416982	0.926276	-0.00515207	0.994321
Phatr3_J11198	GENE	-0.0441585	0.926188	-0.329953	0.538778
Phatr3_J45164	TE-genes	0.033526572671677	0.925276773942039	0.379030231935661	0.302071975664028
Phatr3_J5060	TE-genes	-0.0436983013740236	0.925062994971162	-1.31201495344001	0.00102371124570942
Phatr3_J49101	GENE	0.0397922	0.924656	-0.317543	0.505396
Phatr3_J18319	GENE	-0.0359372	0.924656	1.29218	1.07124e-05
Phatr3_J48093	GENE	-0.0487902	0.924656	-0.131362	0.848175
Phatr3_EG01392	GENE	0.17436	0.924544	-0.0525916	0.984486
Phatr3_EG00142	GENE	0.408818	0.924141	1.43794	0.786314
Phatr3_J37111	GENE	0.357098	0.924059	3.08541	0.411804
Phatr3_J50003	GENE	-0.271795	0.923886	-0.846667	0.824828
Phatr3_J49214	GENE	0.0488889	0.923885	-0.846557	0.0850965
Phatr3_J40338	GENE	0.0499641	0.923568	0.598354	0.251711
Phatr3_J17846	GENE	-0.0357295	0.923348	0.383762	0.318098
Phatr3_J40592	TE-genes	0.35799836325727	0.92334315755158	2.59459229320287	0.504695232929338
Phatr3_J2527	GENE	-0.0392847	0.923164	0.00390171	0.995165
Phatr3_J37127	GENE	0.102743	0.923124	1.57981	0.105961
Phatr3_EG00376	TE-genes	0.219828712854757	0.9223167179763	0.0685430746066393	0.983562647272608
Phatr3_J10862	GENE	0.0339171	0.922317	0.157094	0.71259
Phatr3_EG01318	GENE	-0.042446	0.922317	-0.52438	0.236619
Phatr3_J47217	GENE	-0.104306	0.922317	-0.362332	0.794712
Phatr3_EG01510	GENE	0.408588	0.922287	2.14406	0.651683
Phatr3_EG01483	TE-genes	0.0403932792775793	0.922007859639005	-0.44871188685353	0.297869024385694
Phatr3_J6940	GENE	0.0365207	0.922008	0.115364	0.808776
Phatr3_J14191	GENE	0.0386367	0.921945	0.0562255	0.920627
Phatr3_EG02351	GENE	0.0305327	0.921945	-0.346335	0.275651
Phatr3_J52108	GENE	-0.0330525	0.921945	-0.192198	0.627978
Phatr3_J14442	GENE	-0.0359816	0.921945	0.0144287	0.978938
Phatr3_J45830	GENE	-0.0400947	0.921567	-0.047987	0.93564
Phatr3_EG01825	GENE	-0.0652083	0.921387	-0.361843	0.650694
Phatr3_EG01264	TE-genes	0.408228752650294	0.921331271697177	2.17036364697342	0.641814571102591
Phatr3_EG01037	GENE	0.0423905	0.921163	0.624304	0.121768
Phatr3_EG00789	GENE	-0.258236	0.921163	2.3344	0.36068
Phatr3_J42808	GENE	0.0566611	0.920406	0.456806	0.463075
Phatr3_J12762	GENE	0.0416516	0.920047	0.638792	0.0996965
Phatr3_EG01594	GENE	-0.0457958	0.920047	-0.147637	0.800984
Phatr3_Jdraft1633	TE-genes	0.110247833909827	0.919933880826765	0.82174152035733	0.500123773503528
Phatr3_J43495	GENE	0.036797	0.919934	0.268698	0.51191
Phatr3_J46605	GENE	0.0521769	0.919856	0.0350467	0.965271
Phatr3_J34340	GENE	0.0882299	0.919821	-0.334912	0.766306
Phatr3_J10293	GENE	0.0395131	0.91895	-0.0948493	0.854714
Phatr3_J49690	GENE	-0.078531	0.918632	0.491361	0.576767
Phatr3_J46608	GENE	0.0325882	0.918599	0.149342	0.700501
Phatr3_J45083	GENE	-0.0418974	0.918553	0.847486	0.0167448
Phatr3_J40043	GENE	0.144554	0.91855	-0.12557	0.953743
Phatr3_EG00770	GENE	-0.0916801	0.91855	0.265255	0.818011
Phatr3_J44830	GENE	0.0568091	0.918198	-0.387297	0.544045
Phatr3_J45947	GENE	0.0400257	0.918187	0.581347	0.113661
Phatr3_EG00288	GENE	-0.103525	0.917942	-0.661905	0.581998
Phatr3_J47926	GENE	0.0483828	0.917478	0.173101	0.767816
Phatr3_EG01762	GENE	0.466209	0.917449	-2.54288	0.659316
Phatr3_EG02329	TE-genes	0.362985547598415	0.917449307155252	3.11887680378055	0.359250629247143
Phatr3_J8154	GENE	-0.0398502	0.917449	-0.335039	0.422657
Phatr3_J16540	GENE	-0.0726584	0.91634	0.34353	0.678773
Phatr3_J15031	GENE	-0.0426661	0.915945	-0.0998629	0.853346
Phatr3_J46371	GENE	0.119874	0.915576	1.20028	0.292935
Phatr3_J45451	GENE	0.103583	0.915576	-0.541547	0.655068
Phatr3_J40199	GENE	0.0974823	0.915576	0.58207	0.582907
Phatr3_J47944	GENE	-0.04139	0.915576	-0.666174	0.0675617
Phatr3_J43143	GENE	-0.0391123	0.9155	-0.0826164	0.868579
Phatr3_J13835	TE-genes	0.0553866531687032	0.915494048806337	0.130157323970322	0.850451604641905
Phatr3_J29309	GENE	0.0328939	0.915494	-0.242393	0.481271
Phatr3_J13706	GENE	-0.0459032	0.915494	0.169013	0.756553
Phatr3_J43386	GENE	0.164254	0.915155	0.838717	0.642535
Phatr3_J35518	GENE	-0.153206	0.915155	-0.794814	0.653157
Phatr3_J11401	TE-genes	-0.0466938083919454	0.915111716710639	0.418700604497381	0.364441247680677
Phatr3_J545	GENE	-0.0552415	0.915027	0.493512	0.36602
Phatr3_J39573	GENE	0.247212	0.915018	0.114754	0.973934
Phatr3_J36021	GENE	-0.100988	0.914913	0.570685	0.599538
Phatr3_J45289	GENE	0.0374747	0.914884	0.349753	0.338307
Phatr3_J32118	TE-genes	-0.293195038100307	0.914884150456803	-0.181098114233968	0.966790837652638
Phatr3_J34528	GENE	0.0513072	0.913899	-0.272859	0.632308
Phatr3_EG00348	GENE	0.316882	0.913543	0.165622	0.971137
Phatr3_EG01377	GENE	0.133671	0.913543	1.55558	0.184315
Phatr3_J30365	GENE	0.0870482	0.913543	1.36847	0.0567313
Phatr3_J49507	GENE	0.0850627	0.913543	1.05713	0.156002
Phatr3_J47695	TE-genes	0.0448365531735068	0.913543011062747	-1.1877333546561	0.000646443054214557
Phatr3_J45644	TE-genes	-0.0449528169364476	0.913543011062747	0.221463273803972	0.651514045935867
Phatr3_EG01572	GENE	-0.208157	0.913543	0.523873	0.831413
Phatr3_J14084	GENE	0.0563164	0.913536	-0.773665	0.126344
Phatr3_EG00711	TE-genes	0.0725827232792003	0.913422387624356	-0.970081689679597	0.154726478622454
Phatr3_J36973	GENE	-0.525572	0.913418	-3.11919	0.599333
Phatr3_EG00561	GENE	0.0416473	0.91272	0.173563	0.708017
Phatr3_J47043	TE-genes	-0.107886883460586	0.912719919057543	0.614751859427933	0.582906602384054
Phatr3_J45834	GENE	0.0833635	0.912541	0.750786	0.33894
Phatr3_J38671	GENE	0.0425013	0.912541	-0.0693669	0.895567
Phatr3_J44302	GENE	-0.0406182	0.9124	-0.133912	0.771921
Phatr3_J43435	GENE	0.132446	0.912207	0.257206	0.874813
Phatr3_J45636	GENE	-0.0456908	0.912118	-0.870979	0.0191017
Phatr3_J28694	GENE	-0.0534033	0.912034	0.640352	0.170946
Phatr3_J7784	GENE	0.0936974	0.911426	0.101122	0.935427
Phatr3_EG01025	GENE	-0.0459428	0.911141	-0.57134	0.157908
Phatr3_J43460	GENE	-0.0524924	0.911141	-0.436364	0.385762
Phatr3_EG01963	GENE	0.0405672	0.910848	0.346666	0.364148
Phatr3_J55004	GENE	-0.0567849	0.910848	0.343887	0.548882
Phatr3_J41875	GENE	-0.047379	0.910778	0.192109	0.709595
Phatr3_J42880	GENE	0.0536976	0.91067	0.235055	0.682648
Phatr3_J9411	GENE	0.0486366	0.91067	0.0393178	0.951213
Phatr3_J52135	GENE	0.0652092	0.910486	-0.140646	0.856753
Phatr3_J31942	GENE	-0.0898986	0.910486	0.302164	0.761918
Phatr3_Jdraft79	GENE	-0.156934	0.91014	2.07008	0.113283
Phatr3_EG00228	TE-genes	-0.613451119888327	0.910139862523138	3.56361920171927	0.533362251291104
Phatr3_J1129	GENE	-0.0611807	0.909927	0.349645	0.571324
Phatr3_J49984	GENE	-0.173333	0.909927	-1.99101	0.257598
Phatr3_J8686	GENE	0.0415029	0.909782	0.271296	0.505077
Phatr3_EG00560	GENE	-0.0408378	0.909675	-0.209002	0.61856
Phatr3_J31980	GENE	0.236907	0.909669	0.0224643	0.994728
Phatr3_J46793	GENE	0.0478062	0.909358	-0.269095	0.582557
Phatr3_EG00762	TE-genes	-0.613450830142103	0.909357912783816	3.6064196608676	0.52133618221388
Phatr3_J49320	GENE	-0.0414923	0.909309	0.0439481	0.934216
Phatr3_EG01244	TE-genes	-0.613450342307515	0.908613528568886	3.59227328437525	0.519613435165666
Phatr3_EG00638	GENE	0.332836	0.908347	2.3293	0.435462
Phatr3_J47591	GENE	0.0477882	0.908281	-0.453649	0.293685
Phatr3_J14064	GENE	0.0441627	0.908281	-0.114151	0.817088
Phatr3_EG01593	GENE	0.246426	0.908104	0.826405	0.755479
Phatr3_J39557	GENE	0.141518	0.908056	0.277191	0.867575
Phatr3_J39885	GENE	-0.219485	0.908045	1.46744	0.457667
Phatr3_J39807	GENE	0.0650698	0.90732	0.81723	0.120718
Phatr3_J47628	GENE	-0.0500173	0.907168	-0.68701	0.0915843
Phatr3_J39710	GENE	0.191573	0.906723	0.861391	0.653366
Phatr3_J47154	GENE	0.0571112	0.906649	0.2795	0.627282
Phatr3_EG02259	GENE	0.0441735	0.906602	-0.0863348	0.864731
Phatr3_J16560	GENE	0.0512266	0.906269	-0.617264	0.148596
Phatr3_J39455	GENE	-0.105666	0.906229	-0.839262	0.406547
Phatr3_EG01338	TE-genes	0.171347308256481	0.906218832717408	0.309211540463449	0.876121345746683
Phatr3_J50129	GENE	0.0426127	0.906219	0.366467	0.329696
Phatr3_J47843	GENE	0.0394294	0.906219	-0.115275	0.785576
Phatr3_J49482	GENE	-0.0379121	0.906219	0.355698	0.274971
Phatr3_J49190	GENE	-0.073754	0.906219	0.398873	0.578764
Phatr3_J11943	TE-genes	-0.192190842692905	0.906218832717408	1.12196712031561	0.525336570332949
Phatr3_J49956	GENE	0.0965875	0.906017	1.02736	0.192673
Phatr3_EG00820	GENE	-0.0600051	0.905477	-0.791353	0.106456
Phatr3_EG00728	GENE	0.361575	0.904914	-0.231723	0.961322
Phatr3_J31535	TE-genes	0.458414724168971	0.904849557193819	-0.0802920690788539	0.988427501080853
Phatr3_J25619	GENE	-0.0402553	0.90485	-0.126996	0.762675
Phatr3_EG01093	TE-genes	-0.589190953094127	0.904849557193819	1.41864288584842	0.8089902210198
Phatr3_EG01884	GENE	-0.613449	0.90485	3.82421	0.462682
Phatr3_J37596	TE-genes	0.0847968069529608	0.904502537951917	0.750867947165117	0.296955171171176
Phatr3_J16286	GENE	-0.175307	0.904503	0.0326944	0.987542
Phatr3_J25876	GENE	-0.0430606	0.904002	0.258158	0.518475
Phatr3_EG01497	GENE	0.0811059	0.903929	0.600998	0.40192
Phatr3_J34505	GENE	0.0419995	0.903929	0.342521	0.346743
Phatr3_J47484	GENE	0.0561986	0.90383	1.36309	0.000224767
Phatr3_J49172	GENE	-0.0461293	0.903584	0.175288	0.705362
Phatr3_EG00373	GENE	-0.046106	0.903228	-0.52486	0.15051
Phatr3_J37595	TE-genes	-0.081523881133879	0.903228485460158	-0.428740983604557	0.586480218342452
Phatr3_EG01956	GENE	-0.0928024	0.902355	0.65656	0.418586
Phatr3_J45277	GENE	0.0412462	0.902096	0.279468	0.444961
Phatr3_J51277	TE-genes	-0.0457457782954441	0.902073159097369	-0.541452953704594	0.133189134596023
Phatr3_J35895	GENE	-0.0496275	0.902073	-0.185922	0.707598
Phatr3_J43529	GENE	-0.051124	0.902073	0.557902	0.165485
Phatr3_EG01085	GENE	-0.0763991	0.901914	-0.0511873	0.956689
Phatr3_J44241	GENE	-0.0701169	0.901516	-0.571798	0.350081
Phatr3_EG02303	GENE	0.0479751	0.901395	-0.0240186	0.968271
Phatr3_J43850	GENE	-0.0468287	0.901395	0.568986	0.109313
Phatr3_J47336	GENE	0.0539804	0.900739	-0.557594	0.199674
Phatr3_J54760	GENE	-0.245483	0.900739	-1.5966	0.508364
Phatr3_J30446	GENE	0.0520485	0.900591	0.528165	0.197474
Phatr3_J1800	TE-genes	-0.613448275947902	0.900332639277764	4.04484875338282	0.400268591696409
Phatr3_J50377	GENE	0.040345	0.899801	0.142279	0.718219
Phatr3_J38965	GENE	-0.0495006	0.89979	-0.153421	0.758678
Phatr3_J41231	GENE	0.0809966	0.899769	-0.164872	0.84949
Phatr3_J55141	GENE	0.0558419	0.899557	-0.00612019	0.992603
Phatr3_J47845	GENE	-0.038925	0.899557	-0.264488	0.430745
Phatr3_J47543	GENE	-0.0582357	0.899557	-0.313329	0.55619
Phatr3_J39571	GENE	-0.129771	0.899357	0.00205191	0.999338
Phatr3_J22411	GENE	-0.0398314	0.899301	0.0248891	0.958369
Phatr3_J10102	GENE	0.0527534	0.899132	-0.471768	0.26773
Phatr3_J43645	GENE	0.050088	0.899132	-0.564658	0.144926
Phatr3_J9388	TE-genes	-0.0460276163594881	0.89913233158602	-0.325960090710541	0.409072823745787
Phatr3_J16571	GENE	-0.0404484	0.898869	-0.0952379	0.816435
Phatr3_J49579	GENE	0.140198	0.898292	1.27856	0.232918
Phatr3_EG00499	TE-genes	-0.613447339328794	0.898130170991335	4.08579746236136	0.37846838980623
Phatr3_EG01403	GENE	-0.0662002	0.89762	0.0382757	0.961187
Phatr3_J43174	GENE	0.0463744	0.897374	-0.449328	0.209846
Phatr3_J12459	GENE	-0.135651	0.897374	-1.16537	0.310646
Phatr3_EG00216	GENE	-0.664257	0.89721	1.38736	0.82434
Phatr3_J44270	GENE	0.0524986	0.896613	-0.425805	0.315094
Phatr3_EG01757	GENE	0.0693471	0.896392	0.309021	0.623633
Phatr3_J33664	GENE	-0.0501083	0.895733	-0.906275	0.00551638
Phatr3_J45981	GENE	0.0588643	0.895073	-0.312638	0.544703
Phatr3_EG02335	GENE	0.0494199	0.894691	0.174005	0.704594
Phatr3_EG01454	TE-genes	-0.591259139183429	0.894446767132167	2.18442843116459	0.650180015949443
Phatr3_J22956	GENE	0.0487953	0.894435	-0.227874	0.595457
Phatr3_J37967	GENE	0.0593744	0.894131	-0.260526	0.625894
Phatr3_EG00135	TE-genes	0.150523802184357	0.894049809310173	-1.3469052381933	0.295923592722561
Phatr3_J45215	GENE	-0.0544707	0.89405	0.499991	0.220691
Phatr3_J15016	GENE	0.140444	0.894031	0.885981	0.437065
Phatr3_J43746	GENE	-0.0530952	0.894031	-0.779648	0.0281778
Phatr3_J34876	GENE	-0.0541466	0.894031	0.523387	0.191414
Phatr3_J41349	GENE	-0.0665193	0.894031	0.22849	0.710372
Phatr3_J16798	GENE	0.0399259	0.893981	-0.172059	0.627767
Phatr3_EG01923	GENE	0.0581027	0.893846	0.806866	0.0380811
Phatr3_J44737	GENE	-0.310398	0.892722	0.848069	0.763606
Phatr3_Jdraft1572	GENE	-0.0613492	0.892384	0.586149	0.190145
Phatr3_J47060	GENE	0.0695858	0.892339	-0.887327	0.0758459
Phatr3_J15229	GENE	0.0513039	0.892179	0.0152906	0.978436
Phatr3_J46635	TE-genes	-0.0514279832752741	0.892162965729973	-0.571629480102892	0.120845810794003
Phatr3_J36180	GENE	-0.0542835	0.891872	0.297698	0.508717
Phatr3_J43802	GENE	0.0574051	0.891842	-0.163092	0.761925
Phatr3_J17166	GENE	-0.0536289	0.891543	0.0146921	0.98025
Phatr3_J42361	GENE	0.0446155	0.891145	0.0639214	0.887486
Phatr3_J47259	GENE	-0.105253	0.891083	0.916497	0.228631
Phatr3_J39425	GENE	-0.541299	0.891083	0.860019	0.868579
Phatr3_J47827	GENE	0.0627933	0.889923	-0.296197	0.582907
Phatr3_J39443	GENE	0.102557	0.889865	0.426571	0.629662
Phatr3_J36423	TE-genes	0.0751872387565916	0.889864510317219	-0.0525613784451428	0.950153368108802
Phatr3_J46884	GENE	-0.0841767	0.889865	1.60807	0.000974644
Phatr3_EG00118	GENE	-0.615016	0.889865	-1.16378	0.851964
Phatr3_Jdraft1000	GENE	-0.615016	0.889865	-1.16378	0.851964
Phatr3_EG00848	GENE	-0.615781	0.889848	-1.16378	0.851964
Phatr3_EG02318	TE-genes	0.142072647296792	0.889685675613188	1.61251734068996	0.0938840248039977
Phatr3_EG01775	GENE	0.109983	0.889686	2.17849	0.000391348
Phatr3_J10723	GENE	0.0577466	0.889686	-0.948131	0.0115228
Phatr3_J50339	GENE	-0.0508637	0.889686	0.010845	0.983749
Phatr3_J48395	GENE	-0.0561927	0.889686	-0.0206098	0.972844
Phatr3_J35217	TE-genes	-0.0725869472087358	0.889685675613188	-0.791496144945553	0.130218071606251
Phatr3_EG00350	GENE	-0.592662	0.889686	2.43754	0.582484
Phatr3_EG01241	TE-genes	-0.613445216119814	0.889685675613188	4.42922711705471	0.272028808086078
Phatr3_J49786	TE-genes	0.386475784810536	0.889646434743671	2.2948564243113	0.425865455124179
Phatr3_EG01404	GENE	0.268967	0.889646	2.04044	0.28498
Phatr3_J54974	GENE	0.0592554	0.889646	-0.0309476	0.962201
Phatr3_J30770	GENE	-0.0563024	0.889646	0.0521053	0.930065
Phatr3_J23639	GENE	-0.0855551	0.889646	0.331462	0.651514
Phatr3_J45690	GENE	-0.175763	0.889646	0.624234	0.678178
Phatr3_J46546	GENE	-0.0485864	0.889101	-0.341371	0.359251
Phatr3_J51291	GENE	-0.0465782	0.889001	-0.22834	0.548556
Phatr3_J35490	TE-genes	-0.171554494059143	0.888902676085609	1.15817991804756	0.356837171572983
Phatr3_J47763	GENE	-0.0618684	0.888881	-0.105189	0.861165
Phatr3_J38769	GENE	0.0805793	0.887363	0.480879	0.4417
Phatr3_EG01910	GENE	0.0635915	0.887363	0.026622	0.970152
Phatr3_J43366	GENE	0.0756466	0.887047	0.731117	0.156442
Phatr3_J48104	GENE	-0.337509	0.886447	0.331193	0.92149
Phatr3_EG00611	GENE	0.307584	0.886357	-0.123999	0.971335
Phatr3_J32195	GENE	-0.0666056	0.886357	0.226857	0.688213
Phatr3_EG00879	GENE	-0.0545465	0.886348	-0.748087	0.0304071
Phatr3_EG00899	GENE	0.384837	0.88592	-0.153553	0.971382
Phatr3_J45094	GENE	0.117053	0.88592	0.552195	0.555198
Phatr3_J35858	GENE	0.0513035	0.88592	0.371315	0.322506
Phatr3_J43638	GENE	-0.0594291	0.885836	-0.225226	0.652907
Phatr3_J43570	GENE	0.0974489	0.885291	-0.887157	0.202364
Phatr3_J43109	GENE	-0.0565869	0.885092	-0.469994	0.23829
Phatr3_Jdraft1387	GENE	0.10739	0.884667	0.318333	0.733076
Phatr3_J31109	GENE	0.0634981	0.884667	0.237866	0.650394
Phatr3_J8658	GENE	0.0483985	0.884667	-0.147339	0.725606
Phatr3_J54971	GENE	0.0443733	0.884667	0.281287	0.395537
Phatr3_J6914	GENE	0.0654686	0.884593	-0.384836	0.445457
Phatr3_J46002	GENE	-0.0500747	0.88376	0.446581	0.187507
Phatr3_EG00282	TE-genes	-0.052700129662981	0.883760169564292	-0.476030849208373	0.186576845331038
Phatr3_J43971	GENE	-0.289712	0.883063	-2.58612	0.193721
Phatr3_J44969	GENE	-0.055463	0.88287	-0.243484	0.582415
Phatr3_J50221	TE-genes	0.129760030542888	0.882702481501903	-0.79673804892911	0.433032594793974
Phatr3_J51073	GENE	0.0500095	0.882595	0.141029	0.741651
Phatr3_EG01395	GENE	-0.65241	0.882571	2.12353	0.657343
Phatr3_J46392	TE-genes	-0.082968279240577	0.88228897652035	-0.25864588441064	0.71326450999785
Phatr3_J47103	GENE	0.0682568	0.882244	-0.61643	0.175667
Phatr3_J43757	GENE	0.12125	0.881419	-0.587928	0.547848
Phatr3_J46233	TE-genes	-0.0980122603055465	0.881418930456886	-0.444202073757556	0.568561676662432
Phatr3_J2936	GENE	-0.0494907	0.88108	-0.291919	0.421582
Phatr3_J32572	GENE	-0.0963798	0.88108	0.274411	0.735608
Phatr3_EG00795	GENE	0.18346	0.880577	1.00624	0.450166
Phatr3_J3281	GENE	0.069817	0.880577	-0.68616	0.142501
Phatr3_J26813	GENE	0.0691353	0.880577	1.4752	4.33862e-05
Phatr3_J41091	GENE	-0.0912012	0.880577	0.0344291	0.971137
Phatr3_J47161	TE-genes	-0.0897755596602609	0.88010067473782	-0.162561826706885	0.838090839392273
Phatr3_J12586	GENE	-0.113688	0.880101	0.833447	0.276295
Phatr3_J49316	GENE	0.0624871	0.879831	-0.412483	0.353743
Phatr3_J29097	TE-genes	-0.0515129267283615	0.879830804137633	0.298202463742452	0.424822681236019
Phatr3_J43579	GENE	-0.259984	0.879831	1.75998	0.29679
Phatr3_J48391	GENE	0.0963291	0.879611	0.505165	0.47975
Phatr3_J50006	GENE	0.0912373	0.879608	1.24768	0.0165938
Phatr3_EG01547	GENE	0.829097	0.879548	3.29809	0.582907
Phatr3_J47085	GENE	-0.0677973	0.87942	0.242369	0.651572
Phatr3_EG01107	GENE	0.367368	0.87934	1.53824	0.57448
Phatr3_J43863	GENE	-0.0621525	0.878881	-0.445181	0.301836
Phatr3_J46478	GENE	0.0743632	0.878686	-0.381586	0.494894
Phatr3_J50253	GENE	0.0603243	0.878635	-0.211589	0.659316
Phatr3_J49738	GENE	0.0599554	0.878635	0.141673	0.778178
Phatr3_J49165	GENE	-0.0514918	0.878538	0.226464	0.560674
Phatr3_J16803	GENE	0.218493	0.878526	1.14462	0.465017
Phatr3_J10768	GENE	0.120132	0.878481	0.840577	0.299956
Phatr3_J43510	GENE	0.0586942	0.878481	0.0139058	0.980628
Phatr3_J47353	GENE	0.0943526	0.878439	0.0743012	0.93564
Phatr3_J33111	GENE	0.259636	0.877938	0.949491	0.634846
Phatr3_EG02257	GENE	0.0920086	0.877588	1.34063	0.0083845
Phatr3_J45910	GENE	-0.0605357	0.877257	-0.521573	0.185388
Phatr3_EG01927	GENE	-0.614652	0.877191	-0.181191	0.97598
Phatr3_EG01452	GENE	0.241408	0.877063	0.152269	0.950163
Phatr3_J26190	GENE	0.0646894	0.876808	0.0509859	0.93533
Phatr3_EG00584	GENE	0.406771	0.876758	0.840505	0.803105
Phatr3_J38294	GENE	0.0714054	0.876658	-0.522925	0.273681
Phatr3_EG01293	GENE	0.40684	0.876511	1.60344	0.592208
Phatr3_J32316	TE-genes	-0.0598090955677572	0.876332006043494	0.175305032731397	0.712705536855714
Phatr3_J44134	TE-genes	0.406533644673584	0.87624112676203	0.84038907742757	0.802226190980985
Phatr3_J32251	GENE	-0.0960343	0.876032	0.262027	0.735537
Phatr3_J48040	GENE	0.099359	0.875861	0.610742	0.368454
Phatr3_EG02055	TE-genes	0.0663475649498857	0.875720536022544	-0.294691325827204	0.548550068242805
Phatr3_EG01198	GENE	-0.103886	0.87562	1.08981	0.0763921
Phatr3_J41559	GENE	-0.0537504	0.875609	-0.697921	0.0228216
Phatr3_J37058	GENE	-0.113219	0.875609	-1.55229	0.0262055
Phatr3_J48041	GENE	0.113064	0.87547	-0.689528	0.395733
Phatr3_J8657	GENE	-0.0571805	0.87547	-0.425886	0.257712
Phatr3_J50004	GENE	-0.365496	0.87547	0.498305	0.873057
Phatr3_J29196	GENE	0.0709512	0.875453	-0.129718	0.82863
Phatr3_J5099	GENE	-0.0540077	0.875453	-0.257718	0.508091
Phatr3_J5467	GENE	-0.365733	0.875453	0.498305	0.873057
Phatr3_J46726	GENE	-0.0566333	0.875447	-0.0131507	0.980534
Phatr3_Jdraft358	GENE	0.0892655	0.875167	0.152113	0.839891
Phatr3_EG00966	GENE	0.07033	0.874973	-0.00520864	0.994321
Phatr3_J48171	GENE	-0.0634835	0.874973	0.582966	0.132171
Phatr3_J8975	GENE	-0.0776553	0.874973	0.0990287	0.885685
Phatr3_EG01444	TE-genes	0.829103197729173	0.874803962165383	3.54928137059856	0.523157259478024
Phatr3_J2097	TE-genes	-0.0661519573500648	0.874803962165383	0.340717321544802	0.463703626687232
Phatr3_J34124	GENE	-0.168752	0.874804	0.141465	0.927814
Phatr3_EG01424	GENE	0.0644692	0.874558	-0.389054	0.371726
Phatr3_J44348	GENE	0.0621484	0.874558	0.542757	0.156254
Phatr3_J50742	GENE	-0.0467881	0.874558	-0.252864	0.43558
Phatr3_EG00231	TE-genes	-0.10995828232506	0.874435017294707	1.14909345158832	0.0685572864643648
Phatr3_EG00438	GENE	0.117512	0.874414	-0.039968	0.972082
Phatr3_J45062	GENE	0.151241	0.874368	0.310446	0.801453
Phatr3_J45589	GENE	0.0597628	0.874368	-0.68554	0.04578
Phatr3_J47300	GENE	0.115438	0.874314	0.650471	0.408681
Phatr3_J50167	GENE	0.0787871	0.874314	-0.0326697	0.967019
Phatr3_J34775	GENE	0.0718418	0.874295	0.495771	0.287477
Phatr3_J39429	GENE	0.385475	0.874286	0.423359	0.901051
Phatr3_J52678	GENE	-0.109247	0.873987	0.290605	0.735537
Phatr3_J43865	GENE	-0.0716279	0.873863	-0.12336	0.835756
Phatr3_J48186	GENE	-0.0819666	0.873455	0.333699	0.574086
Phatr3_EG00962	TE-genes	0.277192602380588	0.873117209435404	0.12631064424194	0.962757242212615
Phatr3_J36444	GENE	-0.350265	0.872953	-1.73601	0.515263
Phatr3_J9625	GENE	0.0894358	0.872876	-0.418589	0.516282
Phatr3_J49562	GENE	-0.0550656	0.872876	-0.696846	0.0225753
Phatr3_J16357	GENE	0.0990462	0.872829	0.403551	0.571344
Phatr3_EG00440	TE-genes	0.829472461340736	0.872523850870742	3.24587010646228	0.556174966288961
Phatr3_J47169	GENE	-0.0682072	0.872514	-0.206275	0.691357
Phatr3_EG00338	GENE	-0.0711536	0.872462	-0.164021	0.771661
Phatr3_J47942	GENE	-0.0716076	0.872462	0.250794	0.635299
Phatr3_J47754	GENE	0.221851	0.872367	0.60949	0.72098
Phatr3_EG02010	GENE	0.067098	0.872367	-0.60105	0.140916
Phatr3_EG01646	GENE	0.82911	0.871989	3.28037	0.548376
Phatr3_J20308	GENE	0.0561939	0.871541	-0.00567161	0.991192
Phatr3_EG01167	GENE	0.82947	0.871369	3.26321	0.548556
Phatr3_EG01357	GENE	0.829111	0.871369	3.26321	0.548556
Phatr3_EG00227	GENE	-0.187725	0.871369	1.06089	0.37943
Phatr3_J44376	GENE	-0.0698775	0.871352	-1.46905	1.45655e-05
Phatr3_J15747	GENE	0.0583438	0.871319	-0.393277	0.295691
Phatr3_J44180	GENE	0.194146	0.871039	0.934043	0.478662
Phatr3_J38777	TE-genes	0.14053667292892	0.871038721310927	1.01465765125537	0.235633813373224
Phatr3_J9828	GENE	0.112961	0.871039	-0.864451	0.239693
Phatr3_EG01398	GENE	-0.091432	0.871039	1.00516	0.0435421
Phatr3_EG00311	GENE	0.192886	0.870686	0.472365	0.751882
Phatr3_J49992	TE-genes	-0.106441385896625	0.870579768057744	0.237155749814975	0.77386214865091
Phatr3_J43933	GENE	-0.0706872	0.870181	-0.282577	0.577672
Phatr3_J29633	GENE	-0.0627	0.87007	0.0561017	0.91872
Phatr3_J45693	GENE	0.0814055	0.8697	-0.278096	0.641517
Phatr3_J49265	GENE	-0.0509229	0.86969	-0.823975	0.00136568
Phatr3_J31881	TE-genes	-0.699475154100174	0.869689723151953	-3.29366623568775	0.525963182373511
Phatr3_J51819	TE-genes	-0.0851687956178618	0.869211795953171	0.543840825844778	0.308356546677206
Phatr3_J48797	GENE	0.0731246	0.868654	-0.112771	0.849137
Phatr3_J46067	GENE	0.329417	0.868619	0.668528	0.791805
Phatr3_EG01953	GENE	0.0795073	0.868522	0.0384572	0.958369
Phatr3_J46710	GENE	0.0616237	0.86846	-0.0289038	0.959101
Phatr3_J48135	GENE	0.0809576	0.86837	-0.514025	0.321896
Phatr3_J26422	TE-genes	-0.0640659773934511	0.868026282138057	0.460276175343025	0.233024935685899
Phatr3_J46842	TE-genes	0.0597105363537353	0.867852707752599	-1.77416711018298	2.59149372298831E-11
Phatr3_J19211	GENE	-0.092923	0.867853	-0.434326	0.494951
Phatr3_J41327	TE-genes	-0.0752658554030481	0.867805553156189	-0.090764750381804	0.885287121428504
Phatr3_J38100	TE-genes	-0.614307058354238	0.867772774180392	0.834800960422795	0.859802601094893
Phatr3_EG00803	GENE	-0.614968	0.867641	0.834801	0.859803
Phatr3_J9319	GENE	0.0710802	0.86726	0.309981	0.518698
Phatr3_J35181	TE-genes	-0.613441319088847	0.867260066842205	5.65050712586074	0.0370270093945451
Phatr3_EG00411	GENE	0.292288	0.867253	0.413866	0.861341
Phatr3_J43667	GENE	0.134197	0.867253	1.6336	0.0179658
Phatr3_J38866	GENE	-0.368863	0.867253	0.573684	0.83956
Phatr3_J36476	GENE	0.0617636	0.866497	-0.395007	0.30726
Phatr3_J49779	GENE	0.0616264	0.866497	0.265503	0.521235
Phatr3_J43763	GENE	0.0601357	0.866235	-0.136029	0.762675
Phatr3_EG01465	GENE	0.39977	0.866082	-0.501387	0.884939
Phatr3_J5702	GENE	0.0815583	0.866082	-0.47921	0.360371
Phatr3_J43838	TE-genes	0.0684270254069472	0.866082029231536	0.552718438433504	0.161265140596636
Phatr3_J15844	GENE	0.0507453	0.866082	0.0898095	0.817299
Phatr3_J48192	GENE	-0.0774687	0.866082	-0.604341	0.180941
Phatr3_J48679	GENE	-0.154609	0.866082	0.0370372	0.978436
Phatr3_J44885	GENE	0.0702958	0.866034	-0.253277	0.608953
Phatr3_J42428	GENE	0.104436	0.86554	0.820082	0.16991
Phatr3_J36095	GENE	-0.0884839	0.86554	-0.572444	0.298565
Phatr3_Jdraft1764	TE-genes	-0.0672332836951245	0.865107647835589	-0.022644836078503	0.970736740675384
Phatr3_EG00832	TE-genes	0.829117711685099	0.864928751160346	3.60583737404271	0.46698265948191
Phatr3_J47199	GENE	0.0645134	0.864828	-0.607877	0.0923044
Phatr3_J22909	GENE	0.0801816	0.864675	0.48878	0.318577
Phatr3_J44097	GENE	-0.0643221	0.864531	-0.329901	0.421038
Phatr3_J42656	GENE	0.0727765	0.864392	-0.666264	0.103069
Phatr3_J36221	TE-genes	-0.0639414613870086	0.864288841974674	0.300289302097124	0.468116026289417
Phatr3_EG00602	TE-genes	0.829451409067755	0.864147979723294	3.57821770369681	0.467985296604665
Phatr3_Jdraft1638	GENE	-0.0702326	0.864148	-0.15335	0.767636
Phatr3_J43641	GENE	-0.0883026	0.864148	-1.17972	0.00845741
Phatr3_J39045	GENE	-0.411277	0.864148	-1.41617	0.646007
Phatr3_J48364	GENE	0.0789701	0.864028	-0.221432	0.697681
Phatr3_EG00666	GENE	0.115841	0.864023	0.00758213	0.994669
Phatr3_J48658	GENE	0.0720238	0.864023	-0.914887	0.0122474
Phatr3_J46979	GENE	0.0883509	0.863682	-0.228995	0.72538
Phatr3_J32847	GENE	0.0639347	0.86364	-0.383656	0.323598
Phatr3_J44758	GENE	0.0620376	0.863347	0.0192923	0.971884
Phatr3_J37891	GENE	0.327455	0.863179	-1.32614	0.588237
Phatr3_J54699	GENE	-0.061132	0.863179	-0.352844	0.346884
Phatr3_J4344	GENE	0.137955	0.863077	1.1406	0.131412
Phatr3_J29223	GENE	-0.059652	0.863077	-0.350467	0.334167
Phatr3_J54411	TE-genes	-0.0773149111011741	0.862280477382512	-0.966139207171526	0.014622937305886
Phatr3_J45630	GENE	0.0690975	0.862262	-0.250382	0.590008
Phatr3_J48017	GENE	0.0682992	0.861754	0.0541248	0.923856
Phatr3_J30908	GENE	0.0716293	0.861712	-0.447348	0.297633
Phatr3_J39046	GENE	-0.0737519	0.861712	-0.559738	0.182705
Phatr3_J42624	GENE	0.0572757	0.861567	-0.259445	0.47996
Phatr3_J49851	GENE	0.445921	0.861493	1.74531	0.535594
Phatr3_J48411	GENE	-0.0720073	0.861477	0.393643	0.368335
Phatr3_J6915	GENE	0.0765802	0.861246	-0.513876	0.258759
Phatr3_J36105	GENE	-0.686629	0.860926	0.714799	0.890873
Phatr3_J35688	GENE	0.283444	0.860479	0.285096	0.899141
Phatr3_EG01372	GENE	0.829123	0.860026	3.82476	0.409788
Phatr3_J46306	GENE	-0.0771824	0.859728	-0.453156	0.322881
Phatr3_J43981	GENE	-0.0803165	0.859714	-0.357407	0.48966
Phatr3_J43287	GENE	-0.0846284	0.859714	-0.051551	0.942492
Phatr3_EG02038	GENE	0.0689212	0.859626	-0.313473	0.476872
Phatr3_J45182	GENE	-0.0715488	0.859626	0.187842	0.705325
Phatr3_J34433	GENE	-0.189953	0.859018	-3.06603	0.00611378
Phatr3_J45776	GENE	0.0630906	0.858943	-0.43195	0.226826
Phatr3_EG01854	GENE	-0.41159	0.858943	-1.97792	0.507308
Phatr3_EG02267	GENE	0.0539819	0.858182	-0.149611	0.682047
Phatr3_EG00043	TE-genes	0.829436413011631	0.857727753460471	3.83657324021568	0.397482388327964
Phatr3_J34125	GENE	0.0798592	0.857728	-0.521241	0.262806
Phatr3_J36259	GENE	0.130334	0.857725	-0.254719	0.788167
Phatr3_J40919	GENE	0.0801097	0.857487	-0.887217	0.0278967
Phatr3_EG00992	TE-genes	-0.684702299254491	0.857216595112337	0.74887380063994	0.882468033938328
Phatr3_EG01741	GENE	0.0846324	0.85638	0.100907	0.875375
Phatr3_J12989	TE-genes	0.0716188626259629	0.856379745683812	0.987656513206187	0.00286967554182306
Phatr3_J49028	GENE	-0.0697581	0.856206	-0.200329	0.666246
Phatr3_J54588	GENE	0.0696678	0.856173	-0.281977	0.521868
Phatr3_J39266	GENE	0.297044	0.856058	-0.350063	0.88268
Phatr3_Jdraft1274	GENE	0.252138	0.856031	-0.999529	0.564756
Phatr3_EG01147	TE-genes	0.36065625128371	0.855711235582411	2.36568265670085	0.208044997842132
Phatr3_J36743	GENE	-0.151262	0.855529	1.07624	0.17571
Phatr3_J15639	GENE	0.193344	0.855436	1.05276	0.340621
Phatr3_J33568	TE-genes	0.0904336014824367	0.855316576391611	0.163708614368511	0.798925172096802
Phatr3_J50191	GENE	-0.0684509	0.855317	0.0210109	0.971137
Phatr3_EG00687	TE-genes	0.917807604067336	0.855060227967535	-0.243856808583891	0.975604484849627
Phatr3_J48794	GENE	-0.088415	0.854426	-0.13627	0.831065
Phatr3_EG01451	GENE	-0.206126	0.854419	0.482156	0.729121
Phatr3_EG01170	GENE	0.0803335	0.854331	-0.645717	0.135585
Phatr3_J41356	GENE	-0.238581	0.854331	0.376002	0.823275
Phatr3_J32528	GENE	-0.641347	0.854331	-0.792164	0.871213
Phatr3_J33450	GENE	-0.06627	0.854198	-0.573582	0.0930305
Phatr3_J45937	TE-genes	0.0825172159140404	0.853136566268144	0.024497758025309	0.971822269324702
Phatr3_EG00324	GENE	0.554912	0.852641	-3.62444	0.339488
Phatr3_J232	GENE	-0.0564098	0.852299	-0.337285	0.280286
Phatr3_EG00479	GENE	0.108507	0.852279	-0.404153	0.557191
Phatr3_EG01296	GENE	-0.0636283	0.852279	0.325601	0.374736
Phatr3_J47614	TE-genes	0.0804488965540866	0.852095150666954	-0.632824730493729	0.142080791403436
Phatr3_J37492	GENE	0.0794135	0.852095	-0.0609094	0.92148
Phatr3_EG00563	GENE	0.0721998	0.852095	-0.671099	0.0626471
Phatr3_J45717	GENE	-0.0661767	0.852095	-0.0583898	0.906437
Phatr3_EG00414	GENE	-0.411555	0.852095	-0.640255	0.829919
Phatr3_J33184	TE-genes	-0.614069189075828	0.852095150666954	1.39424926872713	0.712590350844403
Phatr3_J50280	GENE	0.0833872	0.851596	0.714579	0.0868645
Phatr3_J14715	GENE	-0.0754293	0.851596	0.31009	0.494084
Phatr3_J46928	TE-genes	0.104049818667892	0.851281335940697	-0.277398057599612	0.685387857197762
Phatr3_J49327	GENE	-0.0815882	0.851281	0.815148	0.0361199
Phatr3_EG02356	TE-genes	-0.282692379874483	0.851281335940697	-2.08670090162919	0.160249967727796
Phatr3_J40895	GENE	0.363541	0.851188	0.792546	0.745874
Phatr3_J49487	GENE	0.101281	0.850619	0.157915	0.824101
Phatr3_EG02246	TE-genes	-0.0649210417597313	0.850619199435283	0.0789108650285422	0.866904857998184
Phatr3_EG00750	GENE	0.539132	0.850582	0.151479	0.972646
Phatr3_J47555	GENE	0.0924624	0.85057	0.27403	0.642319
Phatr3_J34905	TE-genes	-0.155438411071868	0.8505268031703	-0.236772577948551	0.828757325903094
Phatr3_J16595	GENE	-0.613706	0.850527	1.8117	0.606819
Phatr3_J46970	GENE	0.0807871	0.850142	-0.420361	0.362513
Phatr3_J40467	GENE	0.0750691	0.850027	0.588413	0.121257
Phatr3_J45623	GENE	-0.0676367	0.850027	0.363699	0.334543
Phatr3_EG00115	TE-genes	-0.102762488751759	0.850026571349164	0.395000602321441	0.521266707856997
Phatr3_J14843	TE-genes	-0.0717865061077277	0.849923255696918	-0.740620098226905	0.0296665104354701
Phatr3_J34440	GENE	-0.540188	0.849643	0.72378	0.842982
Phatr3_J45381	GENE	0.0751761	0.849605	0.269011	0.555648
Phatr3_J44833	GENE	0.102776	0.849516	0.898047	0.0708017
Phatr3_J43791	GENE	0.0888922	0.849399	0.774815	0.0728724
Phatr3_J54586	TE-genes	0.0655838621500678	0.849399375712603	-0.365191701983082	0.316662924836192
Phatr3_J13520	GENE	-0.0782872	0.849359	-0.305118	0.518053
Phatr3_EG01968	GENE	-0.0822238	0.84909	0.0594878	0.924593
Phatr3_J45955	TE-genes	0.0921413977850421	0.848980048798267	-0.66894461176831	0.171691402922939
Phatr3_J18049	TE-genes	-0.0669891734414284	0.848980048798267	0.491209090229193	0.150817495883973
Phatr3_EG01612	TE-genes	-0.65729389154599	0.848980048798267	-2.20961487825264	0.633366297517632
Phatr3_EG01050	GENE	0.829413	0.848329	4.24567	0.285917
Phatr3_J32692	GENE	0.0882619	0.848087	0.154385	0.793403
Phatr3_J48028	GENE	0.0962554	0.84807	-0.254132	0.682648
Phatr3_J30670	GENE	-0.0833749	0.847781	0.545008	0.207147
Phatr3_J16719	GENE	-0.134319	0.847781	-0.426804	0.614999
Phatr3_EG01504	GENE	-0.361964	0.847781	-1.32631	0.565654
Phatr3_J27077	GENE	0.325283	0.847612	1.01189	0.608539
Phatr3_J34985	GENE	0.115475	0.846678	0.288926	0.692976
Phatr3_J33535	GENE	0.0717163	0.846678	-0.221015	0.618422
Phatr3_J9731	GENE	0.0663987	0.846678	-0.160212	0.707598
Phatr3_J47015	GENE	-0.0738561	0.846678	-0.805012	0.0168208
Phatr3_EG01152	TE-genes	0.583699391653719	0.846675922130182	-1.79715343569543	0.678732391510357
Phatr3_J35799	GENE	-0.24401	0.846676	-0.343777	0.839712
Phatr3_J38589	GENE	-0.178409	0.846499	0.225742	0.854672
Phatr3_EG02116	GENE	-0.193145	0.846499	-1.31986	0.215047
Phatr3_EG02235	GENE	-0.0627492	0.846264	-0.402991	0.21484
Phatr3_J39419	GENE	0.261174	0.846111	0.956123	0.528178
Phatr3_EG00774	TE-genes	0.920968720269085	0.846068346639446	0.739409936405997	0.91384648040636
Phatr3_EG00218	TE-genes	0.145749515057714	0.846068346639446	0.114264223152648	0.916060014242376
Phatr3_J10925	GENE	-0.124761	0.846068	-0.282937	0.72801
Phatr3_EG01475	GENE	0.188059	0.846029	1.34477	0.147361
Phatr3_J45479	GENE	0.0723331	0.846029	-0.132804	0.779754
Phatr3_J35344	GENE	-0.692549	0.846029	-0.229143	0.96738
Phatr3_EG01021	GENE	0.307932	0.845797	1.70767	0.277809
Phatr3_J9649	GENE	-0.0855059	0.845797	0.047943	0.941608
Phatr3_J47255	GENE	0.101659	0.845671	0.222536	0.735537
Phatr3_J49858	GENE	0.921299	0.845653	0.801098	0.904229
Phatr3_J36397	GENE	0.0675432	0.845253	-0.66319	0.0354655
Phatr3_J47760	GENE	-0.0702326	0.845233	-0.0681186	0.891033
Phatr3_EG01557	GENE	0.78307	0.84517	-0.13353	0.98238
Phatr3_J33969	GENE	-0.0792193	0.844582	-0.655634	0.0893778
Phatr3_EG01657	GENE	-0.384989	0.844582	2.33279	0.191414
Phatr3_J12221	GENE	-0.0691383	0.844278	-0.189122	0.653965
Phatr3_J45334	GENE	-0.0785579	0.844278	0.683797	0.0612197
Phatr3_J34794	GENE	0.0646823	0.844243	1.38345	2.53654e-08
Phatr3_J14639	GENE	-0.170873	0.844019	0.23523	0.836419
Phatr3_J49787	TE-genes	-0.166040216464596	0.843807519000923	-0.667395088166709	0.496662642305723
Phatr3_EG00322	GENE	0.0809978	0.843542	1.21722	0.000205134
Phatr3_EG01168	GENE	0.922451	0.84337	-0.238177	0.974454
Phatr3_J37520	TE-genes	0.120265299809483	0.843081062939032	-0.213326932558131	0.788166872867206
Phatr3_J37687	GENE	-0.130695	0.842735	0.394632	0.60912
Phatr3_J2738	GENE	-0.183091	0.842735	0.606246	0.563269
Phatr3_J44333	GENE	-0.177894	0.842592	0.182157	0.883362
Phatr3_EG01304	GENE	0.0846713	0.842585	0.878454	0.0190776
Phatr3_J49578	GENE	0.104422	0.842468	1.271	0.00362829
Phatr3_EG01724	TE-genes	0.113916566880885	0.841887077908978	0.304760965854565	0.657855822618629
Phatr3_J9308	GENE	-0.577414	0.841717	-0.54998	0.891567
Phatr3_J46895	GENE	-0.0789895	0.841569	-1.1634	0.000368435
Phatr3_EG01154	GENE	0.228534	0.84128	-0.163053	0.923687
Phatr3_EG01073	GENE	-0.675986	0.840756	1.76605	0.632943
Phatr3_EG00246	TE-genes	0.0924520242010408	0.840674011340268	-0.943858714349194	0.0254543497296398
Phatr3_J47176	TE-genes	0.0752917379322073	0.840510757183768	-0.414474821019974	0.290737691831108
Phatr3_EG00386	TE-genes	-0.543332387378431	0.840510757183768	0.890587681517548	0.788166872867206
Phatr3_J33153	TE-genes	-0.638769127023649	0.840425760781587	-0.195948687984541	0.968566307205079
Phatr3_J39687	GENE	-0.0935248	0.8403	0.72114	0.0991226
Phatr3_J20124	GENE	0.0672608	0.839576	-0.165279	0.683814
Phatr3_J16592	GENE	-0.105346	0.839475	-0.340338	0.579743
Phatr3_J47701	GENE	-0.0833599	0.83934	-1.22791	0.000226066
Phatr3_J47516	GENE	0.0877952	0.839077	-0.223863	0.67287
Phatr3_J19937	GENE	0.0853379	0.839077	-0.282011	0.566473
Phatr3_J14427	GENE	-0.0788959	0.839077	0.281461	0.52424
Phatr3_EG00928	TE-genes	-0.106580920243103	0.839077165073599	-0.775035036828805	0.139233786954768
Phatr3_J48196	TE-genes	0.0830220667217628	0.838895934873668	-0.0604619359087604	0.919036123582622
Phatr3_EG00038	GENE	-0.0704384	0.838896	-1.04764	0.000219113
Phatr3_J37403	GENE	-0.392806	0.838896	1.40962	0.495343
Phatr3_EG01163	GENE	0.32249	0.838657	-0.117255	0.962742
Phatr3_J45402	GENE	-0.0708144	0.838231	-0.354647	0.336467
Phatr3_Jdraft1806	GENE	-0.313453	0.83818	-0.147462	0.950266
Phatr3_J43856	GENE	0.0691387	0.838027	-0.60273	0.0515143
Phatr3_J50370	GENE	0.0942213	0.837669	0.15725	0.789315
Phatr3_EG00990	GENE	0.781415	0.837613	-1.09205	0.84617
Phatr3_J35336	GENE	0.0941833	0.837613	-0.250635	0.652764
Phatr3_J46201	GENE	0.0953221	0.837476	-1.12433	0.00602828
Phatr3_EG01308	GENE	-0.426037	0.837006	0.0307791	0.992018
Phatr3_J46330	TE-genes	-0.17806847673324	0.836968029184835	0.296165981528892	0.788166872867206
Phatr3_J7544	GENE	0.09006	0.836835	0.0173664	0.979066
Phatr3_J44201	GENE	0.0684487	0.836826	0.176008	0.65906
Phatr3_J50209	TE-genes	0.171682165125473	0.836801868515026	-0.448983886843337	0.668059038972892
Phatr3_J30461	GENE	0.0643606	0.836802	-0.00288599	0.995482
Phatr3_J47859	GENE	-0.0993942	0.836762	0.316898	0.570002
Phatr3_EG01661	GENE	-0.195028	0.836762	-1.08286	0.294056
Phatr3_J15952	GENE	0.0762678	0.836751	0.0607959	0.906437
Phatr3_J45726	GENE	0.0875891	0.836689	-0.615319	0.147054
Phatr3_J50159	GENE	-0.078346	0.836689	-0.186645	0.685388
Phatr3_J45256	TE-genes	-0.129237930746652	0.836688796168699	0.0591067591224593	0.95049252301809
Phatr3_EG01864	GENE	-0.638375	0.836689	0.196036	0.96738
Phatr3_EG00310	GENE	-0.638338	0.836587	0.225157	0.961322
Phatr3_J32294	GENE	0.0985489	0.836519	0.606922	0.199606
Phatr3_J36969	GENE	-0.101155	0.836519	0.399393	0.461635
Phatr3_EG00292	TE-genes	0.707286849776218	0.836296616735467	-0.155321517136788	0.976838930233046
Phatr3_J2819	GENE	-0.0702628	0.836111	0.268413	0.479567
Phatr3_EG01039	GENE	-0.0763024	0.836072	-0.323875	0.422657
Phatr3_J31900	GENE	0.0987765	0.836071	0.254769	0.657278
Phatr3_EG00449	GENE	0.780474	0.836063	-1.09317	0.843842
Phatr3_EG01018	GENE	0.13414	0.835834	-0.248962	0.76538
Phatr3_J48173	GENE	0.0883786	0.835834	0.0502101	0.936265
Phatr3_J39052	GENE	0.0898797	0.835599	0.31868	0.515102
Phatr3_J50503	GENE	0.0671228	0.835599	-0.765726	0.00590876
Phatr3_J34924	GENE	0.0909312	0.83502	-0.888518	0.0258316
Phatr3_J43154	GENE	0.0964483	0.834873	-0.150074	0.80228
Phatr3_EG00810	GENE	-0.0807497	0.834873	-0.147684	0.762561
Phatr3_J47324	GENE	0.707172	0.834519	0.432791	0.932282
Phatr3_J41504	TE-genes	0.0711868061624873	0.834518861251089	-0.558983044762114	0.0793116713401145
Phatr3_EG00278	TE-genes	-0.215636992996777	0.834518861251089	0.179386917655434	0.899779510371225
Phatr3_J50629	TE-genes	0.0831810210763097	0.833841643406245	-0.0213925744212181	0.972082296889409
Phatr3_J49957	TE-genes	-0.075462774761305	0.833663769836151	0.568589484736571	0.0922195594821447
Phatr3_J10532	GENE	0.074994	0.83325	-0.406333	0.272356
Phatr3_J44502	TE-genes	0.115488117479455	0.83317465173971	-0.979763224561488	0.0561658853623433
Phatr3_J43824	TE-genes	0.0953155591786622	0.833080066431858	-1.20960055182842	0.00206715299815082
Phatr3_EG01035	GENE	0.996041	0.832864	-0.164654	0.982157
Phatr3_J44208	GENE	0.0866823	0.832353	-1.32842	0.000109155
Phatr3_EG00886	GENE	-0.653948	0.832353	-0.644799	0.88268
Phatr3_EG01275	TE-genes	0.0898479507726432	0.83193587593332	-0.17065229643935	0.749866219807121
Phatr3_J37855	GENE	0.0964068	0.831846	-0.0958127	0.88008
Phatr3_J48305	GENE	-0.0762555	0.831806	-0.136459	0.76538
Phatr3_EG02135	GENE	-0.0780521	0.831599	-0.144416	0.75747
Phatr3_J35989	GENE	-0.120328	0.831521	0.0321191	0.971039
Phatr3_J48731	GENE	0.098963	0.831458	-0.0872431	0.892735
Phatr3_J46347	GENE	-0.0875024	0.831433	0.0598306	0.919445
Phatr3_J44989	GENE	0.143495	0.831372	0.498553	0.514049
Phatr3_J49630	GENE	-0.0829986	0.83057	-0.0127402	0.982157
Phatr3_J48673	GENE	0.167335	0.830479	0.430288	0.647347
Phatr3_J981	GENE	0.0978904	0.83019	-0.229683	0.683375
Phatr3_J37201	TE-genes	-0.147845386471332	0.830109045870357	0.123610403606623	0.896676420154466
Phatr3_J36139	GENE	-0.0708486	0.830057	-0.347164	0.319019
Phatr3_J8835	GENE	0.0785216	0.829856	0.102043	0.832617
Phatr3_J44552	GENE	-0.102482	0.828401	-0.667253	0.161499
Phatr3_J43188	GENE	-0.445033	0.828379	-0.385939	0.893167
Phatr3_J46402	TE-genes	0.114686022574208	0.828326929591393	0.485492179867164	0.398618032238974
Phatr3_J36547	TE-genes	-0.346360423839004	0.828120330117268	1.52637499769096	0.341184490290497
Phatr3_EG00377	GENE	0.554823	0.827128	-0.194402	0.962201
Phatr3_J48371	GENE	0.0801393	0.827002	0.377345	0.331335
Phatr3_J36103	GENE	-0.126528	0.826778	0.710837	0.218751
Phatr3_EG02238	GENE	-0.118645	0.826502	-1.09337	0.0323978
Phatr3_J47828	GENE	0.0908782	0.826262	-0.112174	0.837923
Phatr3_EG02200	GENE	0.829357	0.824501	5.17247	0.0813909
Phatr3_J38679	GENE	0.110004	0.824345	0.135521	0.837923
Phatr3_J39978	GENE	-0.193443	0.824225	-0.127679	0.920675
Phatr3_J25417	TE-genes	-0.0737255246566456	0.824157692746931	0.302559575377928	0.40586641001276
Phatr3_J26750	GENE	0.0770794	0.823887	0.20503	0.620713
Phatr3_EG00040	GENE	-0.125942	0.823165	-0.134168	0.863683
Phatr3_J36955	GENE	-0.135245	0.823156	-0.0117442	0.989292
Phatr3_J32094	GENE	-0.0712005	0.822699	-0.0848505	0.84188
Phatr3_J48086	GENE	-0.072669	0.822206	0.230351	0.5377
Phatr3_EG00183	TE-genes	-0.126415991459563	0.822186182809132	-0.437090358929851	0.506722383599811
Phatr3_J43363	GENE	-0.108937	0.821995	0.100072	0.88268
Phatr3_EG02044	GENE	-0.124517	0.821973	0.201839	0.777647
Phatr3_J44529	GENE	-0.0849304	0.821563	0.529694	0.153419
Phatr3_J45319	GENE	0.0781389	0.821324	0.169873	0.691077
Phatr3_EG00996	GENE	0.651754	0.821054	1.56665	0.648503
Phatr3_J44200	GENE	-0.0686018	0.821054	-0.538904	0.055751
Phatr3_J32645	GENE	0.104168	0.820722	-0.302234	0.583389
Phatr3_J9538	GENE	-0.0666799	0.820722	0.0693523	0.863607
Phatr3_EG02039	TE-genes	0.994983754032474	0.820542633550584	0.873321584238331	0.889401696950765
Phatr3_EG00535	GENE	0.994984	0.820543	0.873322	0.889402
Phatr3_EG01082	GENE	0.894691	0.820543	-2.69966	0.605015
Phatr3_J47881	GENE	-0.114017	0.820543	0.320561	0.589284
Phatr3_J41350	GENE	0.402627	0.820355	-0.163494	0.953743
Phatr3_J44263	TE-genes	0.220873932459316	0.820354649168256	-1.07125476946521	0.292935349199989
Phatr3_J37916	GENE	0.080935	0.820355	-0.767679	0.0175759
Phatr3_EG00766	GENE	-0.128027	0.820355	0.0122188	0.988401
Phatr3_J46447	TE-genes	-0.098564196622949	0.8198560105834	-0.365676438204028	0.455451894004185
Phatr3_EG00361	TE-genes	-0.652729193090697	0.8198560105834	-0.625053400601029	0.877664317431332
Phatr3_J42594	GENE	-0.128517	0.81967	-0.23155	0.752476
Phatr3_J43056	GENE	-0.078659	0.819336	-0.385494	0.287916
Phatr3_J14983	GENE	-0.148113	0.819294	-1.11334	0.0823898
Phatr3_J48560	GENE	0.311996	0.819045	1.57982	0.246029
Phatr3_J43469	GENE	-0.0875646	0.819045	-0.956557	0.00417514
Phatr3_J49937	GENE	-0.269932	0.819045	-1.4721	0.239068
Phatr3_J50338	GENE	0.108504	0.818567	0.887062	0.0391105
Phatr3_J39335	GENE	0.100409	0.818117	0.0191042	0.976858
Phatr3_J42953	GENE	-0.119787	0.818117	0.614638	0.247117
Phatr3_J14857	GENE	0.202972	0.818109	0.414389	0.708067
Phatr3_EG00700	GENE	0.148975	0.818023	-0.365226	0.651813
Phatr3_J48603	GENE	0.170877	0.81735	0.489793	0.57448
Phatr3_J48773	GENE	0.107269	0.81735	-0.555127	0.255286
Phatr3_J44412	GENE	-0.0779712	0.81735	-0.211656	0.598103
Phatr3_EG02003	GENE	-0.599866	0.81735	-0.894973	0.799276
Phatr3_J16120	GENE	-0.116129	0.81703	-0.0343062	0.965899
Phatr3_J35839	GENE	0.107763	0.816587	0.778481	0.0744924
Phatr3_J17885	GENE	0.0785705	0.816468	-0.0408732	0.93564
Phatr3_J42018	GENE	-0.0829695	0.816468	0.0398183	0.941074
Phatr3_J48695	GENE	0.103593	0.816329	-0.641671	0.151442
Phatr3_J10830	GENE	0.116936	0.81625	0.990577	0.0283107
Phatr3_J8596	TE-genes	-0.0920038695738799	0.815997202590199	-0.141035237746452	0.782113610197614
Phatr3_J43705	GENE	0.132076	0.81531	0.0693841	0.935427
Phatr3_J47562	GENE	0.103464	0.814964	-0.888125	0.0337697
Phatr3_J35909	GENE	-0.183609	0.814891	-0.222784	0.833425
Phatr3_J49602	GENE	0.114284	0.814357	0.496391	0.341585
Phatr3_J42658	GENE	-0.0861854	0.814254	-0.712423	0.0365636
Phatr3_J26057	GENE	-0.128457	0.814142	-0.523629	0.395537
Phatr3_J50589	TE-genes	0.0717410364455189	0.813367688556312	-0.487997595451983	0.0957123790039758
Phatr3_J10872	GENE	0.183243	0.81317	0.632837	0.47025
Phatr3_J20893	GENE	-0.0922457	0.81266	-0.494073	0.220122
Phatr3_J14990	GENE	0.0712837	0.812525	-0.0577931	0.891567
Phatr3_J45794	GENE	-0.0972615	0.812525	-0.58607	0.150861
Phatr3_EG00621	GENE	-0.454721	0.812104	-0.749428	0.768936
Phatr3_J38937	GENE	0.324108	0.81199	0.625332	0.717389
Phatr3_J29812	GENE	-0.0812258	0.811549	-0.251587	0.525337
Phatr3_J4821	GENE	0.0966377	0.810256	0.168551	0.745874
Phatr3_J47205	GENE	0.656067	0.810177	2.24235	0.450182
Phatr3_EG01700	TE-genes	0.993950127800765	0.809813669686661	0.842947188678309	0.887485597622443
Phatr3_J34307	GENE	0.329888	0.809792	-0.0878652	0.969033
Phatr3_J49701	GENE	0.187436	0.809792	0.0775521	0.95009
Phatr3_J42756	GENE	-0.0797598	0.809792	-0.456593	0.172252
Phatr3_J45993	TE-genes	-0.221639295590788	0.809791516302188	1.6980210432506	0.0361527979622127
Phatr3_J48025	GENE	-0.0768371	0.809744	-0.0272062	0.956063
Phatr3_J15068	GENE	-0.102885	0.809744	0.112159	0.84617
Phatr3_J35855	TE-genes	0.77236418180751	0.80971022115596	1.46893719646254	0.713861717915788
Phatr3_J38299	GENE	0.0728004	0.809429	-0.158644	0.669768
Phatr3_J33189	GENE	-0.109771	0.809383	0.296014	0.582907
Phatr3_EG00724	GENE	0.226893	0.809331	1.07856	0.264415
Phatr3_J43542	GENE	0.083055	0.808501	-0.39782	0.267208
Phatr3_EG02144	GENE	0.588609	0.808068	1.8222	0.503166
Phatr3_J9664	GENE	0.173571	0.808068	-0.828669	0.296711
Phatr3_J44111	GENE	0.086024	0.808068	-0.201167	0.644292
Phatr3_J8950	GENE	-0.0731855	0.808068	-0.500297	0.081995
Phatr3_J51811	GENE	-0.108458	0.808068	0.913096	0.0235942
Phatr3_J45927	GENE	0.0852791	0.807769	-0.394818	0.288254
Phatr3_EG00659	GENE	0.322095	0.805804	-0.108982	0.958924
Phatr3_J37543	GENE	0.196111	0.805804	0.309009	0.766958
Phatr3_J13428	TE-genes	0.113466720264248	0.805804083067849	-0.0598682812506538	0.932277410591801
Phatr3_EG02396	GENE	-0.0796602	0.805804	-0.447176	0.173898
Phatr3_J40172	GENE	-0.100109	0.805804	0.407467	0.356837
Phatr3_EG02192	GENE	-0.10007	0.805521	-0.374676	0.406749
Phatr3_J5608	GENE	-0.0774267	0.8054	0.752312	0.00616273
Phatr3_J19122	GENE	-0.0863631	0.805228	-0.677397	0.038414
Phatr3_J45516	GENE	-0.0744071	0.804928	-0.549377	0.0518491
Phatr3_J45008	GENE	-0.0839752	0.804865	0.221611	0.583823
Phatr3_J25752	GENE	0.0761807	0.804584	-0.253175	0.471075
Phatr3_J39080	GENE	-0.0839719	0.804302	-0.391427	0.275191
Phatr3_J28841	GENE	-0.113672	0.804212	0.672765	0.134497
Phatr3_J28652	GENE	-0.086272	0.804079	-0.0137373	0.979563
Phatr3_J43336	GENE	0.120275	0.804011	-0.0733216	0.919301
Phatr3_EG01117	GENE	0.555854	0.803987	0.827014	0.777647
Phatr3_J16014	GENE	0.0837226	0.803925	-0.64351	0.0402262
Phatr3_EG00334	GENE	-0.0958108	0.803925	-0.882884	0.0112448
Phatr3_EG01665	TE-genes	-0.100339037551331	0.803585362127947	-0.478521744083047	0.256558756193956
Phatr3_EG01149	GENE	0.0934617	0.803406	-0.207363	0.65514
Phatr3_EG00450	GENE	1.32709	0.803163	-1.68244	0.822419
Phatr3_J47463	TE-genes	-0.0873664589561722	0.80316342663334	-0.200174132689757	0.642908580427908
Phatr3_J40189	GENE	-0.629861	0.803127	-0.179179	0.964204
Phatr3_J49070	GENE	0.0992977	0.802983	-0.0473127	0.937837
Phatr3_J50128	GENE	-0.0831447	0.802961	-0.458488	0.17571
Phatr3_J49993	TE-genes	0.0920980055917227	0.802900840794785	-0.820458795305367	0.013831709385381
Phatr3_J38402	GENE	0.275042	0.802667	-0.790051	0.568084
Phatr3_Jdraft1748	GENE	0.0945692	0.802667	-0.892984	0.00780216
Phatr3_EG00293	TE-genes	-0.132702925222757	0.802666656165185	-0.974419625720064	0.0630218709781755
Phatr3_J43785	TE-genes	0.122031359460311	0.802368894726588	-0.297598759546661	0.620512108778223
Phatr3_J44790	GENE	0.0954802	0.802369	-0.174324	0.723717
Phatr3_J8976	GENE	0.0826555	0.802369	0.741428	0.0113558
Phatr3_J43490	GENE	-0.0974995	0.801704	-0.608601	0.10969
Phatr3_J12807	GENE	0.097947	0.801579	0.22284	0.640418
Phatr3_J42776	GENE	0.0906528	0.801579	-0.128178	0.785788
Phatr3_J49568	GENE	-0.116287	0.801544	0.197154	0.740913
Phatr3_J44582	GENE	0.137534	0.801483	1.06133	0.0322542
Phatr3_J41676	GENE	0.127313	0.801483	0.0725317	0.923083
Phatr3_J17332	GENE	-0.0845006	0.801483	0.0999312	0.824087
Phatr3_J40200	GENE	-0.170089	0.801455	1.8767	0.000460423
Phatr3_J43576	GENE	0.0889512	0.801276	-0.133919	0.771406
Phatr3_J36582	GENE	0.196395	0.800823	-0.457521	0.641815
Phatr3_J40315	GENE	-0.0858305	0.800823	0.16101	0.707598
Phatr3_EG01556	GENE	0.992894	0.800388	1.43694	0.777953
Phatr3_J48109	GENE	-0.0819474	0.800388	-0.448355	0.172146
Phatr3_EG00668	GENE	-0.236239	0.800164	1.16748	0.204123
Phatr3_J27246	GENE	0.185479	0.8001	0.299501	0.753865
Phatr3_J9348	GENE	0.162481	0.8001	1.4399	0.00961613
Phatr3_J44262	GENE	0.708218	0.80003	1.61428	0.629041
Phatr3_J47766	TE-genes	0.123518509126244	0.800030438732969	0.745123819057925	0.115342708491503
Phatr3_Jdraft1639	GENE	0.0786289	0.80003	-0.381408	0.235711
Phatr3_J48947	GENE	0.106872	0.799832	0.194815	0.716919
Phatr3_J49599	GENE	0.0824286	0.799832	0.102143	0.812732
Phatr3_J34085	GENE	-0.176235	0.799715	-1.43057	0.0361199
Phatr3_J33266	TE-genes	-0.137629896574477	0.799553107516392	0.517123947162751	0.380445123449379
Phatr3_J13417	GENE	-0.0851553	0.79879	-0.464013	0.171033
Phatr3_J28743	GENE	-0.0874602	0.79879	-0.198011	0.638013
Phatr3_J47243	GENE	-0.108978	0.79879	-0.244645	0.642909
Phatr3_J47708	TE-genes	0.124926459169306	0.79845046150175	0.322905369234904	0.579743324496446
Phatr3_J43021	GENE	0.113998	0.79834	-0.477209	0.328687
Phatr3_J46509	TE-genes	0.110410944855797	0.797828039615801	0.052827459240782	0.935640131298098
Phatr3_EG01627	GENE	-0.107893	0.797508	-0.554677	0.201559
Phatr3_J24120	GENE	-0.095844	0.797147	-0.742958	0.030169
Phatr3_J39218	GENE	-0.468365	0.797147	-1.61962	0.481271
Phatr3_J45476	GENE	-0.102754	0.797125	0.405351	0.347743
Phatr3_J47078	GENE	-0.161286	0.797125	-0.986233	0.121998
Phatr3_J50304	GENE	0.118791	0.797114	-1.51245	0.000143918
Phatr3_J33814	GENE	-0.311739	0.797114	0.892284	0.513355
Phatr3_J48354	TE-genes	-0.105208586668452	0.797031749113285	0.0395125357954931	0.950423533194607
Phatr3_J39993	GENE	0.116327	0.79701	-0.389514	0.451111
Phatr3_J36569	GENE	0.401189	0.795974	1.22893	0.483417
Phatr3_J39127	GENE	-0.103609	0.795452	-0.776705	0.0410268
Phatr3_J49233	GENE	0.12336	0.795175	0.0174387	0.980902
Phatr3_J43339	GENE	0.106628	0.795116	-0.0578314	0.92521
Phatr3_J39217	GENE	0.555998	0.794745	1.14783	0.65955
Phatr3_EG02016	GENE	0.628011	0.794717	1.26206	0.669692
Phatr3_J45961	GENE	0.255525	0.794717	0.524309	0.666356
Phatr3_J44888	GENE	-0.112	0.794717	-0.0192967	0.976607
Phatr3_EG01087	TE-genes	-1.17116954223495	0.794717016026412	-3.18065645905415	0.570355683920786
Phatr3_EG01499	GENE	0.14984	0.794708	-0.176327	0.822885
Phatr3_EG02409	GENE	0.0905143	0.794708	-0.002999	0.995788
Phatr3_J16445	TE-genes	-0.110793934880786	0.794557245306404	-0.0399293131585413	0.951508458945614
Phatr3_J37341	GENE	-0.079449	0.794219	0.17853	0.629857
Phatr3_EG01094	GENE	-0.415976	0.79408	-2.20426	0.221587
Phatr3_EG01693	GENE	-0.221096	0.794027	0.480371	0.639182
Phatr3_J32893	TE-genes	0.879082765383081	0.793940323620574	-3.12989695475913	0.481270890219192
Phatr3_J43382	GENE	-0.0865405	0.793877	-0.377814	0.282634
Phatr3_EG01776	TE-genes	1.41401128008376	0.79373298009812	-1.59552767445026	0.8349883610766
Phatr3_EG00981	GENE	0.472815	0.793733	0.00448713	0.999092
Phatr3_J41071	GENE	-0.180631	0.793733	-0.380672	0.659227
Phatr3_EG01386	GENE	0.992292	0.793234	1.85671	0.688011
Phatr3_J3334	GENE	0.182338	0.792764	0.574082	0.467762
Phatr3_J5720	GENE	-0.104256	0.792634	0.52287	0.19225
Phatr3_EG00876	GENE	0.087094	0.792456	-0.660637	0.0318579
Phatr3_EG00484	GENE	-0.325643	0.792456	0.360238	0.827084
Phatr3_J45610	GENE	-0.0806246	0.79227	-0.168987	0.651884
Phatr3_Jdraft1374	GENE	-0.27723	0.79227	0.888903	0.439551
Phatr3_J46977	TE-genes	-0.671471839580157	0.791948243719281	2.09106771604461	0.417893098898453
Phatr3_J45607	GENE	0.490706	0.791947	-1.1738	0.642555
Phatr3_EG00894	GENE	-0.405301	0.791947	1.01362	0.561643
Phatr3_J49802	GENE	-0.0973382	0.791886	-0.65805	0.062556
Phatr3_J38705	TE-genes	0.172330822171332	0.791353554543844	0.0614522491057581	0.951717067390329
Phatr3_J44429	GENE	0.104036	0.791185	0.367294	0.399791
Phatr3_EG00319	GENE	0.298591	0.790748	0.326734	0.82999
Phatr3_J46434	GENE	-0.082432	0.790528	-0.0928619	0.822972
Phatr3_J34751	GENE	0.119971	0.790405	0.346003	0.508259
Phatr3_J49381	TE-genes	0.475464663391083	0.790004906931858	0.335647248214798	0.895567031863697
Phatr3_EG00123	GENE	0.0919745	0.788712	-1.09386	0.000120534
Phatr3_EG00859	GENE	-0.215682	0.788531	-0.481951	0.632839
Phatr3_EG02412	GENE	0.087742	0.788471	-0.134324	0.753021
Phatr3_J33726	GENE	0.0975606	0.788423	-0.600728	0.0899271
Phatr3_EG01723	GENE	0.14094	0.788391	-0.67094	0.226826
Phatr3_J20948	GENE	-0.0924529	0.788391	0.332947	0.37943
Phatr3_J35616	GENE	-0.0945239	0.788391	-0.591185	0.0846196
Phatr3_EG02304	GENE	-0.109693	0.788365	-1.11484	0.00204355
Phatr3_EG01621	GENE	0.511482	0.787831	1.18876	0.599565
Phatr3_J34199	TE-genes	0.500973886824321	0.786299333125014	0.829518462775225	0.728009728932447
Phatr3_J10319	GENE	-0.088704	0.786299	-0.0376087	0.940105
Phatr3_J45561	GENE	-0.0950504	0.786299	-0.340706	0.380113
Phatr3_EG00545	TE-genes	0.358545652493075	0.786298343520129	-1.26548625248734	0.440225985534059
Phatr3_J44646	GENE	-0.107123	0.784999	-0.421086	0.326764
Phatr3_J47446	GENE	0.365819	0.784713	0.965346	0.537655
Phatr3_J40044	GENE	0.303156	0.784713	1.25423	0.277852
Phatr3_J44592	GENE	-0.13829	0.784713	-0.517694	0.364387
Phatr3_J40861	GENE	0.455668	0.7844	-2.04349	0.347861
Phatr3_J48178	GENE	0.120375	0.784036	-0.465806	0.338876
Phatr3_J14646	GENE	-0.0882887	0.783909	-0.39401	0.239593
Phatr3_J41701	TE-genes	-0.102684061171208	0.783700875511506	-0.114141778965612	0.821612134010664
Phatr3_EG01020	GENE	1.33245	0.783626	-1.67686	0.807022
Phatr3_J36976	GENE	-0.0894866	0.783626	-0.0959554	0.827012
Phatr3_J4025	GENE	-0.251332	0.783626	1.16604	0.197494
Phatr3_EG02126	GENE	0.129005	0.783024	-0.737411	0.124203
Phatr3_J35669	GENE	-0.102778	0.783024	0.277071	0.525852
Phatr3_J31147	GENE	-0.121802	0.78282	0.102479	0.869166
Phatr3_Jdraft1556	TE-genes	0.365409384065918	0.78281918088936	0.451189761233354	0.799210419550908
Phatr3_J41243	GENE	0.146836	0.782819	0.183225	0.79596
Phatr3_J32916	GENE	0.103787	0.782819	-0.0549878	0.9226
Phatr3_J25521	GENE	-0.104288	0.782819	-0.0374154	0.950153
Phatr3_J31436	GENE	-0.112007	0.782704	0.00312004	0.996502
Phatr3_J45770	GENE	0.45607	0.782681	0.972698	0.62966
Phatr3_EG01379	GENE	0.139409	0.782681	1.16706	0.00832687
Phatr3_J43954	GENE	-0.0935113	0.782681	-0.408088	0.251255
Phatr3_J45441	GENE	0.241309	0.781552	2.01859	0.0063296
Phatr3_J11894	GENE	0.168204	0.780571	1.40187	0.00755207
Phatr3_EG01110	TE-genes	-1.23014023489128	0.78057086773498	-3.23884142524152	0.555922534861081
Phatr3_J26346	GENE	0.0996974	0.780002	-0.886887	0.00557547
Phatr3_J26853	GENE	-0.266614	0.780002	2.21031	0.00530291
Phatr3_J31772	GENE	-0.108146	0.779853	-1.04762	0.00257414
Phatr3_J40774	GENE	0.20144	0.779363	0.935963	0.200772
Phatr3_J48567	GENE	-0.101133	0.779363	-0.255677	0.551803
Phatr3_J50401	GENE	0.369004	0.779139	1.29867	0.361467
Phatr3_J45495	GENE	-0.0853988	0.779139	0.222984	0.533818
Phatr3_Jdraft870	TE-genes	-0.106067049006957	0.779139462533548	0.187637081104148	0.693263078365245
Phatr3_J45120	GENE	-0.112432	0.779139	0.155038	0.76717
Phatr3_J45782	GENE	0.0856937	0.779038	-0.250538	0.477001
Phatr3_EG01159	GENE	-0.108515	0.779038	-0.431427	0.306425
Phatr3_J33901	GENE	0.428488	0.778868	0.7292	0.707598
Phatr3_EG01487	GENE	0.119323	0.778868	-0.20311	0.712467
Phatr3_J55112	GENE	0.103136	0.778868	-0.279487	0.515633
Phatr3_J48988	GENE	-0.137643	0.778868	0.196877	0.758812
Phatr3_J36133	GENE	-0.220123	0.778868	0.709758	0.41303
Phatr3_J46291	GENE	0.141155	0.778816	0.581112	0.274038
Phatr3_J35734	GENE	0.113943	0.778816	-0.0531944	0.931712
Phatr3_J46687	GENE	0.0945688	0.778816	-0.0714588	0.88268
Phatr3_J35099	GENE	-0.109433	0.778816	0.409109	0.332311
Phatr3_J46573	GENE	-0.306035	0.778703	1.12528	0.320472
Phatr3_EG00588	GENE	-0.161022	0.778539	-0.230619	0.760659
Phatr3_J39523	GENE	0.130744	0.778536	-0.445828	0.40192
Phatr3_J35954	GENE	-0.391683	0.778489	0.687416	0.684356
Phatr3_EG01500	GENE	-0.100311	0.778399	-0.629669	0.0675617
Phatr3_EG00656	GENE	0.428402	0.777898	0.371073	0.863028
Phatr3_EG00283	GENE	-0.109461	0.777888	-1.03983	0.00251098
Phatr3_EG01914	GENE	0.24768	0.777608	0.185413	0.884247
Phatr3_J48338	GENE	-0.21581	0.777608	1.18985	0.097677
Phatr3_J47263	GENE	-0.135751	0.777303	-0.0281921	0.970857
Phatr3_J11352	GENE	-0.0873696	0.776991	-0.118763	0.76766
Phatr3_J47277	GENE	-0.0994903	0.776881	-0.0720014	0.88615
Phatr3_EG00401	GENE	0.510328	0.776803	2.90266	0.0746448
Phatr3_EG01868	GENE	-0.445413	0.776718	-2.18194	0.249873
Phatr3_J9258	GENE	-0.108656	0.776677	0.500344	0.201325
Phatr3_EG00390	TE-genes	0.305182309129482	0.776502235267113	-0.577710827026823	0.682229075603137
Phatr3_J31811	GENE	-0.101246	0.776456	-0.0441502	0.935427
Phatr3_J39357	GENE	0.105043	0.77643	-0.872251	0.00948561
Phatr3_J45385	TE-genes	0.0962588696687006	0.776376520687416	0.497883092238463	0.140617267619232
Phatr3_J44401	GENE	-0.263756	0.776261	-0.879823	0.418446
Phatr3_J39288	GENE	0.180717	0.775752	-0.988957	0.138369
Phatr3_EG00845	GENE	0.105827	0.775752	0.982634	0.00201238
Phatr3_J48813	TE-genes	-0.115020798069201	0.775752394205058	0.0192637832139274	0.975549221958073
Phatr3_Jdraft1695	GENE	0.0925236	0.775626	-0.108168	0.801941
Phatr3_J37521	GENE	-0.106398	0.775626	-0.30133	0.486433
Phatr3_J13402	GENE	0.418203	0.775134	0.770803	0.67255
Phatr3_J13587	TE-genes	0.102830164135314	0.774738625407698	-1.11154232393248	0.000197928225884025
Phatr3_EG00976	GENE	0.522298	0.774611	-0.106179	0.971807
Phatr3_J46562	TE-genes	-0.0943773946726659	0.774377491182238	-0.624179474659989	0.0449526584176448
Phatr3_J45749	TE-genes	0.126538659416592	0.774125612894815	-0.0124336664771289	0.985127261899648
Phatr3_EG01877	TE-genes	0.90658212695343	0.774013128184915	1.31825505451112	0.748266924136696
Phatr3_J32604	GENE	0.134787	0.77401	0.452771	0.384775
Phatr3_J47168	GENE	0.142769	0.773983	-0.258122	0.682933
Phatr3_EG01794	GENE	-0.13042	0.773983	-0.718081	0.114097
Phatr3_J37689	GENE	0.18136	0.773971	-0.398931	0.613453
Phatr3_J55229	TE-genes	-0.104343594242264	0.773741996670846	-0.956979880915646	0.00291274154578163
Phatr3_J45721	GENE	0.823756	0.77368	-1.73207	0.685703
Phatr3_EG01812	GENE	0.123298	0.77368	-0.286671	0.582484
Phatr3_J43207	GENE	-0.111727	0.77368	-0.220691	0.644448
Phatr3_J47425	GENE	-0.0912553	0.773671	-0.626668	0.0335578
Phatr3_J12731	GENE	-0.109868	0.773593	-0.176312	0.719314
Phatr3_EG00735	GENE	-0.140055	0.773405	1.18161	0.00477721
Phatr3_J53933	GENE	-0.163643	0.773405	0.336293	0.627767
Phatr3_Jdraft1567	GENE	-0.185006	0.773119	-0.48284	0.533097
Phatr3_EG00189	TE-genes	0.607905248426138	0.773107891805106	0.442251472126339	0.885335134348782
Phatr3_J11994	TE-genes	0.119258392157238	0.773107891805106	-0.581057282445138	0.178209634292111
Phatr3_J31898	TE-genes	0.737468117255027	0.772979915921181	0.991730671199127	0.766327481603754
Phatr3_J47084	GENE	0.146431	0.77298	-0.843252	0.0991226
Phatr3_J44417	GENE	-0.108651	0.77298	-0.253823	0.57448
Phatr3_J41082	TE-genes	-0.492018669726991	0.772979915921181	-0.0608129354995738	0.981241830868238
Phatr3_EG00674	GENE	0.490063	0.772702	0.298286	0.904229
Phatr3_EG02274	GENE	-0.0944814	0.772244	-0.374943	0.279063
Phatr3_EG01628	TE-genes	0.709034999895711	0.772218684280249	2.80865339598853	0.24755269813122
Phatr3_J47328	TE-genes	0.101483346692643	0.7720896699084	-0.527878255540894	0.135280230268029
Phatr3_EG00648	GENE	-0.298649	0.771813	0.896005	0.427408
Phatr3_J47359	GENE	-0.596076	0.771615	-0.184088	0.95396
Phatr3_J35042	GENE	-0.608493	0.771514	-1.3065	0.627564
Phatr3_J14457	GENE	-0.0942742	0.771299	0.0626232	0.891567
Phatr3_J51230	TE-genes	-0.0951641940016536	0.771228120558468	-0.450918251048561	0.173085492088968
Phatr3_EG01496	GENE	0.0891844	0.771138	0.601226	0.0335735
Phatr3_J45504	GENE	0.168088	0.771114	-0.444655	0.520834
Phatr3_J48489	GENE	0.100328	0.771114	0.0559001	0.9113
Phatr3_J49041	TE-genes	0.122577753823856	0.771062005643591	-0.646208794589418	0.132683237325596
Phatr3_J33651	GENE	-0.102626	0.770544	-1.21824	2.25522e-05
Phatr3_J14767	GENE	0.128834	0.770501	-0.186863	0.748222
Phatr3_J43494	GENE	0.200411	0.77021	-1.25018	0.065381
Phatr3_J17401	GENE	0.103154	0.77021	0.628342	0.0597264
Phatr3_J45027	GENE	-0.0991483	0.77021	-0.686476	0.0286553
Phatr3_J52173	GENE	-0.196029	0.77021	0.338466	0.684368
Phatr3_J31662	GENE	0.231306	0.770199	-0.0039322	0.997658
Phatr3_J47106	TE-genes	-0.565003790791567	0.769961039623577	1.05347304399274	0.641422967783363
Phatr3_J10350	TE-genes	0.124277857031338	0.769501443377321	-0.89793558128453	0.026247293266717
Phatr3_J33360	GENE	0.0997526	0.769093	-0.251296	0.533195
Phatr3_J4708	GENE	0.141729	0.769061	-0.133791	0.839704
Phatr3_J43106	GENE	-0.0941647	0.76843	-0.461877	0.152538
Phatr3_EG01314	TE-genes	0.0968777519024107	0.767924909449148	0.0656413913691917	0.889401696950765
Phatr3_EG02080	TE-genes	0.544264849828142	0.767853062581179	1.27355821524713	0.555337855601135
Phatr3_J32984	GENE	0.970417	0.76782	-1.18857	0.813909
Phatr3_EG01924	GENE	0.371687	0.767571	0.764028	0.618365
Phatr3_J40535	GENE	0.172308	0.767393	-0.624971	0.342543
Phatr3_J20066	GENE	-0.0963073	0.767393	0.195567	0.622594
Phatr3_J43430	TE-genes	0.130968727879176	0.767112936407064	-0.520488585804318	0.278734953518656
Phatr3_J47120	TE-genes	0.148709089824645	0.766487390983209	0.0365027816548628	0.963982083597935
Phatr3_EG00519	TE-genes	-1.17313709213798	0.766487390983209	-1.7228700537436	0.753020880403963
Phatr3_J18893	GENE	-0.111891	0.766073	-0.451277	0.254321
Phatr3_Jdraft1777	GENE	0.31667	0.765808	-0.128756	0.938632
Phatr3_J9283	GENE	0.170999	0.765546	0.753912	0.197883
Phatr3_J49020	GENE	-0.137365	0.765117	1.13964	0.00396818
Phatr3_J36927	GENE	-0.133949	0.765022	0.440736	0.371984
Phatr3_EG00684	GENE	-0.10115	0.764685	-0.266396	0.499943
Phatr3_Jdraft1398	GENE	0.607541	0.764055	-1.188	0.676414
Phatr3_J12241	GENE	0.121533	0.763853	0.0702605	0.904538
Phatr3_J36830	GENE	0.108683	0.763445	-0.842467	0.0104053
Phatr3_J44203	GENE	-0.130724	0.762996	-0.587378	0.194313
Phatr3_J39167	GENE	0.431128	0.762802	0.420254	0.830194
Phatr3_J36358	GENE	-0.158249	0.76249	0.00923301	0.990839
Phatr3_J7114	GENE	0.108316	0.761762	-0.502794	0.170946
Phatr3_J46821	TE-genes	-0.578726747607026	0.760932814568018	-1.27734355719699	0.602542532367306
Phatr3_EG00793	GENE	-1.1188	0.760477	-0.110465	0.983678
Phatr3_EG00308	GENE	0.171704	0.760329	-0.430863	0.522764
Phatr3_J45436	GENE	0.0992286	0.760286	-0.722329	0.0154685
Phatr3_EG00436	GENE	1.41115	0.760135	-0.135491	0.985391
Phatr3_J14783	GENE	0.11861	0.760054	0.348395	0.429541
Phatr3_J15417	GENE	-0.138607	0.760054	-0.623675	0.181749
Phatr3_J10029	GENE	-0.172575	0.75979	0.058291	0.948004
Phatr3_J47291	GENE	-0.184307	0.75979	-0.0120119	0.989292
Phatr3_J45911	GENE	0.198324	0.759063	-0.79933	0.262571
Phatr3_J45254	GENE	0.202792	0.758708	0.257915	0.76717
Phatr3_J17048	GENE	-0.127774	0.758413	-0.869126	0.0245379
Phatr3_J50187	TE-genes	-0.526164795165202	0.75841309396162	-0.341029677397708	0.89094053629059
Phatr3_J41063	GENE	-0.23582	0.757969	-0.141362	0.8985
Phatr3_EG00103	GENE	0.391437	0.757684	1.56928	0.223199
Phatr3_J51412	TE-genes	0.235531032013129	0.757273693996842	1.3151962397218	0.0669813267263984
Phatr3_J11373	GENE	-0.115546	0.757274	0.0275701	0.963155
Phatr3_J36420	GENE	-0.124823	0.757274	0.645915	0.102375
Phatr3_J47913	GENE	-0.11557	0.757233	-0.22463	0.629003
Phatr3_J34923	GENE	-0.152035	0.757159	0.0485385	0.950362
Phatr3_J49741	GENE	0.116637	0.756794	-0.00460154	0.994321
Phatr3_J39968	GENE	-0.163986	0.756794	-0.491356	0.420016
Phatr3_J43680	GENE	-0.101313	0.756315	-0.53507	0.0968753
Phatr3_Jdraft1655	GENE	-0.119347	0.755813	0.772496	0.0289203
Phatr3_EG00971	TE-genes	0.9707488194021	0.755748464565042	0.376419812868397	0.939815839042204
Phatr3_Jdraft1443	GENE	0.380909	0.755748	-1.53635	0.296711
Phatr3_J46782	GENE	0.330157	0.755705	0.338015	0.815715
Phatr3_J30145	GENE	-0.0994856	0.755092	0.501032	0.112623
Phatr3_J39081	GENE	0.226483	0.755035	-0.762932	0.371371
Phatr3_J16021	TE-genes	0.134014104821613	0.754515560996561	-0.130607588158393	0.824577036360191
Phatr3_J43827	GENE	0.122578	0.754447	0.0945945	0.865488
Phatr3_J7359	GENE	-0.121017	0.754447	0.349027	0.42732
Phatr3_EG01485	GENE	0.822408	0.754427	-0.150332	0.972498
Phatr3_J50268	GENE	-0.161622	0.754108	0.872787	0.0763483
Phatr3_J54139	GENE	0.117388	0.753945	0.107073	0.834988
Phatr3_J28359	GENE	0.0960863	0.753806	0.402753	0.203723
Phatr3_J43480	GENE	0.175575	0.753432	0.315045	0.652999
Phatr3_J42649	GENE	-0.11087	0.753398	-0.0118748	0.982287
Phatr3_J34975	TE-genes	0.152237430276403	0.753289671252923	0.857940074555404	0.0629163822001558
Phatr3_J48278	TE-genes	0.107170280529519	0.753289671252923	-0.451761665974743	0.204123045822993
Phatr3_J43280	TE-genes	-0.118532223860122	0.753289671252923	0.109437097228843	0.831506141407691
Phatr3_Jdraft1182	TE-genes	-0.121005231610324	0.753289671252923	-1.32034388657622	0.0000766265907326702
Phatr3_J45032	GENE	0.109789	0.753281	-1.04368	0.000536268
Phatr3_J55031	GENE	0.295148	0.753127	0.70663	0.52335
Phatr3_J13158	GENE	-0.145	0.752815	-0.629768	0.196123
Phatr3_J37615	GENE	-0.102045	0.752562	-0.296953	0.421582
Phatr3_J43121	GENE	0.16665	0.751691	-1.43511	0.00343253
Phatr3_J41856	GENE	0.0997265	0.751512	-0.511268	0.0991126
Phatr3_EG01745	GENE	0.213274	0.75132	-0.28391	0.75699
Phatr3_EG01042	TE-genes	-0.413662940443402	0.750829359688255	-1.18638703377603	0.459114855103548
Phatr3_J34587	TE-genes	1.34139547660568	0.750727476948227	-0.20809025807686	0.976466242897312
Phatr3_EG02365	GENE	0.177684	0.750602	1.31645	0.00766231
Phatr3_J12456	TE-genes	0.536746727430933	0.750571095769643	3.20118181349121	0.0291293601220805
Phatr3_EG02086	TE-genes	0.400491297638947	0.750383675882025	1.13214040149729	0.424343100912284
Phatr3_J49310	GENE	0.270892	0.75023	2.12059	0.00405547
Phatr3_J18398	GENE	0.10739	0.74934	0.333955	0.373355
Phatr3_J45079	GENE	0.166524	0.749305	1.66083	0.000101902
Phatr3_J25379	GENE	0.0983804	0.749084	0.294078	0.396047
Phatr3_EG00419	GENE	-0.645942	0.749068	0.290191	0.922019
Phatr3_J46470	GENE	-0.0993183	0.748954	-0.49792	0.10606
Phatr3_J32938	GENE	0.361353	0.748456	1.29356	0.276308
Phatr3_EG01506	TE-genes	0.986884533854798	0.748055839298961	3.82695498564313	0.201039454502905
Phatr3_J34485	GENE	-0.224742	0.747844	0.240286	0.796703
Phatr3_J48059	GENE	0.199729	0.747654	0.171332	0.842982
Phatr3_J40647	GENE	0.148672	0.747599	-0.682147	0.159627
Phatr3_EG00760	GENE	-0.119491	0.74731	0.0189893	0.973966
Phatr3_J38018	GENE	-0.12548	0.746586	-0.302625	0.515066
Phatr3_J45706	GENE	0.130778	0.746491	-0.443169	0.325378
Phatr3_J38892	GENE	0.376848	0.746212	1.3317	0.278114
Phatr3_J50257	TE-genes	-0.0971365046313606	0.746212103370767	0.0936677606686868	0.818098033814492
Phatr3_J14917	GENE	-0.362614	0.746212	1.43389	0.193871
Phatr3_J14988	GENE	-0.225031	0.746048	-0.0858964	0.936323
Phatr3_J34822	GENE	0.17666	0.745932	-0.345162	0.614999
Phatr3_J44738	GENE	-0.103291	0.745882	-0.0682114	0.88268
Phatr3_J47185	TE-genes	0.17789286535051	0.745757224888259	0.565058265154283	0.352233946828407
Phatr3_J45346	GENE	0.119024	0.745642	0.0344833	0.952022
Phatr3_J46971	GENE	0.551354	0.745422	0.038859	0.988401
Phatr3_J47110	GENE	0.11588	0.74535	-0.562379	0.120654
Phatr3_EG00534	GENE	0.140114	0.74533	-0.662094	0.142501
Phatr3_J45552	GENE	0.913996	0.74516	1.58365	0.6497
Phatr3_EG00864	TE-genes	0.661990093456155	0.74515988741276	0.314006140661834	0.920675269860926
Phatr3_J14138	GENE	0.153318	0.74516	0.59439	0.229109
Phatr3_J12810	TE-genes	0.150630994665282	0.74515988741276	0.0690223676921786	0.92164411302956
Phatr3_J48517	GENE	-0.101525	0.744847	-0.0695742	0.875746
Phatr3_J49626	GENE	-0.1186	0.744847	0.187674	0.683818
Phatr3_J8760	GENE	-0.12069	0.744847	0.335634	0.427408
Phatr3_J46353	GENE	-0.15519	0.744847	0.511136	0.327112
Phatr3_J22609	GENE	0.100002	0.744814	0.0728579	0.867881
Phatr3_J43671	GENE	-0.109257	0.744814	-0.191405	0.648352
Phatr3_J44047	GENE	-0.314562	0.744725	2.36748	0.00378841
Phatr3_J41493	TE-genes	0.775918199973337	0.744508491444787	0.0553238758843142	0.988337668482615
Phatr3_J41545	GENE	0.174982	0.74444	-0.4307	0.506883
Phatr3_J36566	GENE	0.152519	0.74444	0.672746	0.156632
Phatr3_J50627	TE-genes	0.139544749094505	0.744440093861946	-0.391368062472295	0.429429001810408
Phatr3_J46293	GENE	-0.095894	0.74444	-0.0578055	0.891567
Phatr3_J47109	TE-genes	-0.579565835191883	0.744440093861946	-0.591630074799976	0.808751285634629
Phatr3_EG02307	GENE	0.0981747	0.74443	-0.259905	0.455128
Phatr3_J11916	GENE	-0.136499	0.74443	-0.175763	0.75279
Phatr3_J44450	GENE	-0.114286	0.744049	-0.14712	0.751052
Phatr3_J49072	GENE	-0.103163	0.743921	0.160463	0.687193
Phatr3_EG01840	GENE	-0.139858	0.743921	-0.579891	0.200491
Phatr3_J47186	TE-genes	-0.107571810625706	0.743563722965429	-0.386902559267652	0.274384987597184
Phatr3_J49422	GENE	0.11678	0.74345	-0.220677	0.619748
Phatr3_J54987	GENE	0.636309	0.743078	0.658248	0.802482
Phatr3_EG01008	GENE	-0.40109	0.742548	1.64704	0.165661
Phatr3_J4227	GENE	-0.121061	0.742342	-0.0584787	0.9149
Phatr3_J14805	TE-genes	0.128657345245212	0.74142137939735	0.0927609822309015	0.868134455494557
Phatr3_J47583	GENE	0.132512	0.74102	-0.134244	0.80595
Phatr3_EG00221	GENE	1.41059	0.740893	-0.165159	0.981447
Phatr3_J42663	GENE	0.107437	0.740893	-0.515836	0.112725
Phatr3_J13028	GENE	0.521521	0.740843	1.39564	0.432974
Phatr3_Jdraft977	TE-genes	-0.159299220460541	0.740489999639375	0.518118052036077	0.324109706036682
Phatr3_J46668	GENE	0.175571	0.740094	0.15295	0.835531
Phatr3_J31440	GENE	0.107993	0.740094	0.302432	0.415495
Phatr3_J36828	GENE	-0.126019	0.740026	-0.603901	0.115343
Phatr3_J50062	GENE	0.518046	0.739546	-0.345737	0.88268
Phatr3_J55102	GENE	0.125771	0.739546	-0.421245	0.31744
Phatr3_J39554	GENE	-0.461049	0.739546	-2.12333	0.180607
Phatr3_EG00541	GENE	0.678896	0.739321	1.58883	0.501708
Phatr3_J45420	GENE	0.144847	0.739321	-0.179488	0.75747
Phatr3_J12740	GENE	0.117238	0.739321	-0.425511	0.25797
Phatr3_J45485	GENE	-0.145896	0.739321	-1.62629	1.32239e-05
Phatr3_J23865	GENE	0.161857	0.739237	-0.165102	0.802638
Phatr3_EG01283	TE-genes	-0.123553375830427	0.739236644862571	-0.411032851082876	0.313787799978014
Phatr3_J31539	TE-genes	0.1794543493281	0.739121376303022	-0.421124203373594	0.518803391737729
Phatr3_EG00696	GENE	-0.207552	0.738528	-1.05874	0.100235
Phatr3_EG00930	GENE	-0.177972	0.738468	-0.915165	0.088968
Phatr3_J8543	GENE	0.538982	0.738237	0.622903	0.773274
Phatr3_Jdraft465	TE-genes	0.302876071833142	0.737961418980643	-1.00672073887918	0.350081054190143
Phatr3_Jdraft1624	TE-genes	0.129691380227369	0.737840332541838	0.0338357985267184	0.956591594104333
Phatr3_J42708	GENE	-0.133958	0.73784	0.149151	0.778999
Phatr3_J39232	GENE	-0.260672	0.73784	-0.282805	0.788167
Phatr3_J41316	GENE	-0.314923	0.73784	-1.1674	0.239519
Phatr3_EG00455	GENE	1.40968	0.73741	1.39674	0.807044
Phatr3_J31963	GENE	0.138729	0.737378	-0.182599	0.739797
Phatr3_J16334	GENE	-0.112812	0.736811	0.331022	0.378701
Phatr3_J48060	GENE	-0.126183	0.736731	-0.246083	0.595537
Phatr3_EG00613	GENE	0.47516	0.736505	-0.299896	0.888509
Phatr3_J34014	GENE	-0.119768	0.736046	-0.211864	0.63478
Phatr3_J34672	GENE	0.355715	0.735775	0.588072	0.658432
Phatr3_J44226	GENE	0.123044	0.73517	-0.880394	0.0089034
Phatr3_J34538	GENE	-0.130327	0.735129	0.401614	0.345189
Phatr3_J30667	GENE	0.193656	0.73503	-0.430712	0.543381
Phatr3_J7959	GENE	0.46364	0.734641	-0.433206	0.825042
Phatr3_J16859	GENE	0.339111	0.734641	0.176775	0.905339
Phatr3_J43853	GENE	0.174129	0.734641	-0.1252	0.8658
Phatr3_J48761	GENE	0.166362	0.734641	-0.346637	0.56569
Phatr3_EG00983	GENE	-0.851378	0.734641	-0.412097	0.9113
Phatr3_J46136	GENE	0.115766	0.734367	-0.155116	0.72941
Phatr3_EG01136	GENE	0.128343	0.734175	0.658168	0.0726263
Phatr3_J49988	GENE	-0.158663	0.73393	-0.296406	0.611533
Phatr3_EG00385	GENE	-1.52298	0.73393	-3.53167	0.527667
Phatr3_J43994	GENE	-0.118757	0.733883	-0.679736	0.043315
Phatr3_J44265	GENE	0.232114	0.733841	-0.322744	0.723717
Phatr3_EG02405	GENE	-0.106587	0.733841	-0.0555151	0.903093
Phatr3_EG01009	TE-genes	-1.03075664464712	0.733841087468043	-0.60586870918379	0.89062268782442
Phatr3_J49658	GENE	0.26319	0.733664	1.62626	0.0193336
Phatr3_J49149	GENE	-0.123425	0.733539	-0.472599	0.218562
Phatr3_J45287	GENE	-0.120039	0.73344	0.292898	0.476872
Phatr3_J45376	GENE	-0.124071	0.73344	-0.133556	0.783123
Phatr3_J16343	TE-genes	0.234317169756056	0.733361874169178	0.741738019955858	0.325230249426102
Phatr3_J45123	GENE	-0.136619	0.733362	0.248371	0.615717
Phatr3_J13053	TE-genes	-0.174496242821182	0.733361874169178	0.763466617925822	0.139106245328102
Phatr3_J13741	TE-genes	0.137275815694906	0.733333714665939	-0.735837532307158	0.0633468477515951
Phatr3_EG00222	GENE	-0.986157	0.733258	-2.55966	0.521868
Phatr3_J40300	GENE	-0.14778	0.733066	-0.152861	0.792959
Phatr3_J31469	GENE	-0.321585	0.732463	0.750755	0.486521
Phatr3_EG01847	GENE	0.152849	0.732289	-0.0712922	0.91606
Phatr3_J37949	GENE	-0.143025	0.732061	-0.119274	0.836332
Phatr3_EG01006	GENE	0.221457	0.731393	0.824001	0.220691
Phatr3_J42946	GENE	0.168919	0.731393	-0.144705	0.833089
Phatr3_J45524	GENE	-0.128303	0.731277	-0.232221	0.617228
Phatr3_J8663	GENE	-0.114034	0.731176	-0.394882	0.270858
Phatr3_J46779	GENE	-0.134679	0.731176	-0.0748429	0.893985
Phatr3_J44168	TE-genes	-0.131429502902073	0.731090665644954	0.393095645058195	0.353107021844667
Phatr3_EG01908	GENE	0.155899	0.731086	-0.414115	0.423562
Phatr3_J33874	GENE	-0.15781	0.731086	-0.199156	0.745145
Phatr3_J47492	GENE	-0.110497	0.730543	0.222789	0.564746
Phatr3_J44426	GENE	-0.25282	0.730543	0.279535	0.773274
Phatr3_J34196	GENE	-0.255396	0.730342	-0.0599353	0.96
Phatr3_J35739	GENE	0.162539	0.730316	-0.729179	0.143025
Phatr3_J13664	TE-genes	0.229166504568156	0.729936751697536	0.844541165683971	0.222527771685365
Phatr3_J9400	GENE	0.118732	0.729937	-0.153333	0.735052
Phatr3_J49418	GENE	-0.115521	0.729937	-0.346196	0.355454
Phatr3_J4937	GENE	0.134359	0.729488	0.325643	0.472221
Phatr3_EG02343	GENE	-0.197874	0.729113	0.0816559	0.925074
Phatr3_J44434	GENE	-0.157862	0.728846	-1.22544	0.00301378
Phatr3_J47418	GENE	-0.183353	0.728642	-0.499729	0.416748
Phatr3_J31649	TE-genes	-0.136024854678185	0.728577094928507	-0.357859594524278	0.429192912347332
Phatr3_J23924	GENE	0.104159	0.728435	0.143583	0.711114
Phatr3_J44774	GENE	1.34694	0.728216	1.39648	0.789315
Phatr3_J33773	GENE	-0.275743	0.728096	-0.414189	0.687193
Phatr3_EG01503	GENE	0.539334	0.728061	0.753606	0.705982
Phatr3_J48699	GENE	0.117201	0.727829	0.365245	0.323353
Phatr3_EG01940	GENE	-0.109368	0.727303	-0.191449	0.623479
Phatr3_J49372	GENE	0.269388	0.72723	-0.349466	0.741603
Phatr3_EG00839	GENE	0.122666	0.727209	-0.173686	0.701304
Phatr3_J19324	GENE	-0.112829	0.727081	-0.215342	0.587055
Phatr3_EG02207	GENE	-0.111405	0.727026	-0.437166	0.186516
Phatr3_J43044	GENE	0.113644	0.726806	-0.0516981	0.915426
Phatr3_J44671	GENE	-0.110291	0.726806	-0.501471	0.114097
Phatr3_J51005	GENE	-0.149458	0.726806	-0.289664	0.582415
Phatr3_J48479	GENE	-0.124931	0.726607	-0.016812	0.976265
Phatr3_J44586	GENE	-0.111009	0.726527	-0.26138	0.484457
Phatr3_J46947	TE-genes	-0.157980243312921	0.726527102486215	-0.134673910140766	0.828901297838208
Phatr3_J15442	GENE	0.242365	0.726358	0.486602	0.562173
Phatr3_J32906	GENE	0.635458	0.725541	-0.0110986	0.997341
Phatr3_J18064	GENE	-0.104416	0.724457	0.0255898	0.956689
Phatr3_EG00636	GENE	-0.174418	0.724457	-0.872345	0.0828356
Phatr3_J40779	GENE	0.171934	0.724412	-0.258927	0.681089
Phatr3_EG02316	GENE	-0.108115	0.724083	-0.18934	0.619209
Phatr3_EG00926	TE-genes	-0.13494301521914	0.723973620605906	-0.466197170316289	0.259715184390729
Phatr3_J44521	GENE	-0.128814	0.723621	-0.218715	0.632308
Phatr3_J18345	GENE	-0.14867	0.72362	-0.148074	0.794271
Phatr3_J47987	GENE	0.248103	0.723292	0.0763361	0.946149
Phatr3_J15777	GENE	0.181667	0.723229	0.236008	0.728026
Phatr3_J48974	GENE	-0.32945	0.723103	-0.354602	0.778286
Phatr3_J43320	GENE	0.416251	0.722918	1.06989	0.422451
Phatr3_J40510	GENE	0.905561	0.722896	0.169483	0.969098
Phatr3_J50469	GENE	-0.10522	0.722602	-0.442611	0.142501
Phatr3_J35974	GENE	0.132289	0.72245	0.274788	0.53911
Phatr3_J42668	GENE	0.11437	0.722432	-0.735756	0.0142737
Phatr3_J11956	GENE	-0.103566	0.722432	-0.241163	0.482373
Phatr3_J36398	GENE	0.313744	0.722342	1.15818	0.203057
Phatr3_J43693	GENE	-0.11563	0.722342	-0.461715	0.171787
Phatr3_J32849	TE-genes	-0.14437779029204	0.722341781349888	0.62861316080656	0.120540171473059
Phatr3_J46703	GENE	-0.144372	0.722126	-0.994531	0.00680098
Phatr3_J42151	GENE	0.269453	0.722073	0.972127	0.217102
Phatr3_J45353	GENE	0.168412	0.721232	-0.541855	0.310351
Phatr3_EG02403	TE-genes	0.110639286911273	0.72123152590546	-0.224520423226369	0.548882085476577
Phatr3_J49309	GENE	-0.149033	0.720811	0.489637	0.275315
Phatr3_J15180	GENE	-0.110181	0.720762	-0.21463	0.565508
Phatr3_J40378	GENE	0.132971	0.720553	0.144424	0.771274
Phatr3_J45492	GENE	-0.137582	0.720553	-0.0931564	0.865927
Phatr3_EG01952	GENE	0.811977	0.720154	0.572146	0.861341
Phatr3_Jdraft251	GENE	0.227899	0.719897	-0.207166	0.815091
Phatr3_J46390	GENE	0.129701	0.71941	-0.758832	0.0266368
Phatr3_J45340	GENE	0.116849	0.719179	0.347726	0.334496
Phatr3_J37545	GENE	0.166215	0.719042	0.144678	0.821056
Phatr3_J41265	GENE	0.149445	0.718725	-0.336096	0.501852
Phatr3_J3527	GENE	0.159649	0.718216	-0.0247989	0.972091
Phatr3_J25714	TE-genes	0.148088613433814	0.717903344773677	0.147761474111073	0.788166872867206
Phatr3_J44896	TE-genes	-0.119000075451371	0.717903344773677	-0.661968832672462	0.0347962325564912
Phatr3_J39996	GENE	-1.22541	0.717903	0.497386	0.91872
Phatr3_J34493	GENE	0.1082	0.717757	0.040193	0.930299
Phatr3_J44117	TE-genes	-0.281360539613769	0.717756688073574	-0.250064206842909	0.816493355874982
Phatr3_EG00739	GENE	-0.448273	0.717408	-0.2861	0.873182
Phatr3_J6725	GENE	0.192653	0.717337	0.647708	0.255025
Phatr3_J44005	GENE	0.120011	0.717337	-0.185532	0.658809
Phatr3_J6580	GENE	0.194637	0.716582	0.492396	0.424823
Phatr3_EG01837	GENE	-0.386085	0.716535	0.427923	0.758853
Phatr3_EG00430	GENE	0.478991	0.716274	0.907943	0.571324
Phatr3_Jdraft1155	GENE	0.993194	0.716205	-0.720168	0.866905
Phatr3_J9267	GENE	-0.120153	0.716205	0.112658	0.801453
Phatr3_J48159	GENE	0.14124	0.715869	-0.424088	0.330136
Phatr3_EG00677	GENE	-0.15822	0.715869	-0.337364	0.520852
Phatr3_EG01348	TE-genes	0.536515091788178	0.715681100366887	0.0958090112670039	0.969619555236299
Phatr3_J22404	GENE	-0.124649	0.715635	0.224333	0.593825
Phatr3_J779	GENE	-0.139367	0.715635	-0.206007	0.672584
Phatr3_EG01996	TE-genes	-0.153616752884081	0.715635071201499	-0.495031479382744	0.281214737797368
Phatr3_J9927	TE-genes	0.122631149970028	0.715542422658404	-0.449538800812383	0.207578485400461
Phatr3_J15214	GENE	-0.140993	0.714662	-0.0235278	0.970444
Phatr3_J49358	GENE	-0.203062	0.714662	-0.497375	0.447979
Phatr3_J43878	TE-genes	-0.146031975493554	0.714207858616686	-1.38479919632294	0.0000352443616223097
Phatr3_J49903	GENE	0.135753	0.713917	0.361262	0.391411
Phatr3_J51169	GENE	-0.122278	0.713917	-0.110294	0.807937
Phatr3_Jdraft1317	GENE	-0.138884	0.713913	0.0680799	0.902407
Phatr3_J11131	GENE	0.227492	0.713657	0.80346	0.216024
Phatr3_J45146	GENE	-0.122449	0.713657	0.19903	0.634023
Phatr3_J43069	GENE	0.151925	0.713618	0.465141	0.305936
Phatr3_J45443	GENE	-0.132968	0.712419	-0.555678	0.130275
Phatr3_J11733	GENE	0.149324	0.711744	-0.066927	0.9113
Phatr3_J43410	TE-genes	-0.234492145333238	0.711743605601094	0.0364395975201042	0.971822269324702
Phatr3_J43646	GENE	-0.125793	0.711568	-0.286828	0.478481
Phatr3_J34422	TE-genes	0.13728197051196	0.711144354536094	-0.360839548116753	0.398241500028211
Phatr3_EG01484	TE-genes	1.35107392834507	0.710870323021188	1.3602325957105	0.783567993262111
Phatr3_J42424	GENE	-0.13199	0.71087	-0.059332	0.911236
Phatr3_J54119	GENE	-0.146713	0.71087	0.287319	0.547106
Phatr3_J39908	GENE	-0.29028	0.71087	-0.157001	0.891494
Phatr3_J21039	GENE	-0.147407	0.710805	0.0784004	0.891567
Phatr3_EG00647	GENE	1.65814	0.710659	-1.67314	0.796816
Phatr3_Jdraft1504	TE-genes	0.466383237604494	0.710615363154824	1.54497448324908	0.237848809702112
Phatr3_J9161	GENE	-0.235513	0.709543	-0.175071	0.844784
Phatr3_EG00860	TE-genes	0.82741226211036	0.709360306515132	-1.52730279858626	0.636569027685399
Phatr3_J49758	GENE	0.777929	0.70936	0.503568	0.869401
Phatr3_J45952	GENE	0.142139	0.70936	0.123128	0.813975
Phatr3_J21882	GENE	-0.115621	0.70936	0.0430189	0.928227
Phatr3_J42721	GENE	-0.116516	0.70936	0.0746843	0.868335
Phatr3_J43961	GENE	-0.138842	0.709037	-0.0557698	0.921163
Phatr3_J10209	GENE	-0.107655	0.708563	-0.0327701	0.942355
Phatr3_J12346	GENE	-0.132695	0.708201	0.556713	0.119009
Phatr3_J20833	GENE	0.123287	0.708146	0.0652615	0.891567
Phatr3_J40492	GENE	0.60037	0.708094	0.589258	0.788167
Phatr3_EG00645	GENE	-0.167827	0.708094	-0.623961	0.18095
Phatr3_J41130	GENE	-0.205583	0.708094	-1.441	0.00408355
Phatr3_EG01433	GENE	0.188138	0.707958	0.745515	0.145091
Phatr3_EG00523	GENE	0.159509	0.707958	0.3447	0.496245
Phatr3_J21239	TE-genes	0.115908034077801	0.707958174394376	0.11443847716469	0.782770272304692
Phatr3_J47008	GENE	-0.164256	0.707958	0.0926287	0.885195
Phatr3_J48781	GENE	-0.470687	0.707958	-0.240486	0.895487
Phatr3_J31556	GENE	0.139903	0.707894	0.137078	0.785983
Phatr3_J49613	GENE	-0.169386	0.707894	0.0860593	0.895476
Phatr3_J42302	GENE	0.389575	0.707804	1.5433	0.135771
Phatr3_J44438	GENE	0.209374	0.707622	0.0694827	0.936514
Phatr3_J47903	GENE	-0.11888	0.70757	-0.278325	0.451042
Phatr3_EG01842	GENE	0.155331	0.707223	-0.0574374	0.929403
Phatr3_J4286	GENE	-0.137426	0.706882	-0.342647	0.417217
Phatr3_EG00592	TE-genes	-0.597413035290956	0.706813623086128	-0.864073770486305	0.681091675289644
Phatr3_EG00914	GENE	-0.16545	0.70587	-1.35656	0.000652606
Phatr3_EG00829	GENE	0.475241	0.705844	0.849586	0.582907
Phatr3_J49621	GENE	0.294815	0.705844	0.521424	0.589782
Phatr3_EG00399	GENE	0.136114	0.705844	0.215746	0.634846
Phatr3_Jdraft626	TE-genes	-0.140907538162392	0.705844271563535	-0.376612810252523	0.378819504065629
Phatr3_J54169	GENE	0.142721	0.705792	0.16553	0.743359
Phatr3_J9903	GENE	0.137044	0.705669	-0.533049	0.162356
Phatr3_J13383	GENE	0.213969	0.705466	-0.3894	0.586074
Phatr3_J51422	GENE	-0.123316	0.705449	-0.103101	0.818098
Phatr3_EG01381	GENE	0.251342	0.7052	0.778397	0.277852
Phatr3_EG00204	GENE	-1.1066	0.704865	-0.257818	0.955323
Phatr3_EG00366	GENE	0.162561	0.70446	-0.575734	0.213836
Phatr3_J47678	GENE	-0.436121	0.70446	-0.0693328	0.970781
Phatr3_J38289	GENE	0.143882	0.704194	-0.185379	0.708017
Phatr3_J36060	GENE	-0.578224	0.703989	0.801093	0.667265
Phatr3_J49461	GENE	-0.135768	0.703537	-0.48154	0.198551
Phatr3_J44012	GENE	-0.124934	0.703486	-0.626864	0.0481931
Phatr3_J44015	TE-genes	-0.136002854393421	0.703109414536182	-0.491548440067961	0.186658922629952
Phatr3_J39457	GENE	0.30294	0.702872	-0.966093	0.297113
Phatr3_J40933	GENE	-0.110483	0.702823	0.0568033	0.892114
Phatr3_J42247	GENE	-0.146919	0.702761	-0.757745	0.0437888
Phatr3_J45284	GENE	0.136473	0.702276	0.259894	0.547891
Phatr3_J48170	GENE	0.146484	0.701923	0.129147	0.805645
Phatr3_J36988	TE-genes	1.82961976311383	0.701873659388805	2.83691725956764	0.631639763035252
Phatr3_J49181	GENE	0.141637	0.701874	-1.08946	0.00118297
Phatr3_J43466	GENE	0.712231	0.701867	-0.827323	0.755543
Phatr3_J35923	TE-genes	0.735543381103259	0.701799509705171	1.84347703942827	0.388374473784016
Phatr3_J34526	GENE	0.213518	0.7018	0.976072	0.0712492
Phatr3_J42527	TE-genes	-0.140941503614058	0.701799509705171	-1.10808758752067	0.000773721613311257
Phatr3_EG02301	GENE	0.117967	0.701647	-0.165038	0.674935
Phatr3_J36289	GENE	1.26197	0.701606	-1.09873	0.833425
Phatr3_J47404	GENE	0.189516	0.701606	0.0677656	0.930065
Phatr3_J32132	GENE	0.14684	0.701606	-0.107308	0.842982
Phatr3_Jdraft1686	GENE	0.150175	0.701423	0.98991	0.0049172
Phatr3_EG00369	GENE	-0.157909	0.701319	-0.116246	0.839704
Phatr3_J48455	TE-genes	-0.13058501528788	0.701112415786894	-0.767758586516369	0.0167325196724725
Phatr3_EG01878	GENE	1.40768	0.701109	1.41641	0.775849
Phatr3_J47224	GENE	-0.157671	0.701006	-0.990023	0.0106392
Phatr3_J44281	GENE	-0.171118	0.701006	0.37459	0.475414
Phatr3_EG00200	GENE	-0.546927	0.700824	-0.821056	0.65906
Phatr3_J46600	GENE	0.134604	0.700693	-0.127361	0.789315
Phatr3_J48439	GENE	-0.134739	0.700405	-0.58846	0.0925235
Phatr3_J48153	GENE	-0.143664	0.699696	-0.373097	0.381225
Phatr3_J47965	GENE	-0.233458	0.699201	0.798983	0.201026
Phatr3_J11785	GENE	0.124229	0.699019	-0.236941	0.544586
Phatr3_J44858	GENE	0.247821	0.698833	1.42392	0.0141743
Phatr3_J48246	GENE	0.152031	0.698833	1.41176	1.08959e-05
Phatr3_EG00705	GENE	-1.61526	0.698525	0.435035	0.942457
Phatr3_Jdraft1467	GENE	0.971722	0.698492	2.30065	0.413923
Phatr3_J47739	GENE	-0.140531	0.698492	-0.285603	0.512378
Phatr3_J10310	GENE	1.13192	0.69805	0.352356	0.941092
Phatr3_J17304	GENE	-0.1345	0.69805	0.20919	0.631548
Phatr3_J23053	TE-genes	-0.14534803179767	0.69805005773398	-0.29184019106937	0.519445552386562
Phatr3_EG00609	GENE	0.120243	0.697986	-0.268296	0.462527
Phatr3_J46577	GENE	-0.374033	0.697665	0.588578	0.625569
Phatr3_J10524	GENE	0.131807	0.697572	0.28977	0.468188
Phatr3_J44515	TE-genes	0.124829675938471	0.697558983766309	-0.179631135056758	0.661094464458946
Phatr3_J46555	GENE	-0.132862	0.697559	-0.0292771	0.957384
Phatr3_J33484	GENE	0.137082	0.697108	-0.524689	0.152786
Phatr3_J31160	GENE	-0.122298	0.697108	-0.105551	0.804777
Phatr3_J44878	GENE	-0.126458	0.697108	-0.45841	0.177959
Phatr3_J42458	GENE	0.196777	0.697002	1.74761	2.27369e-05
Phatr3_J37006	TE-genes	-1.61491367546146	0.697001920444671	-0.181290690146635	0.976466242897312
Phatr3_J39832	TE-genes	-1.61523327578448	0.697001920444671	-0.181290759120037	0.976466242897312
Phatr3_J49725	GENE	-0.148718	0.696942	0.00655722	0.991192
Phatr3_J36080	GENE	-0.334733	0.696942	0.445572	0.68229
Phatr3_EG01831	GENE	0.382316	0.696877	-0.0223289	0.988428
Phatr3_J10571	GENE	0.180114	0.696838	0.490384	0.341668
Phatr3_J45656	GENE	0.148943	0.696838	-0.460196	0.26551
Phatr3_J43162	GENE	-0.139862	0.696838	0.215215	0.63299
Phatr3_J45986	GENE	-0.132409	0.696573	-0.404235	0.275651
Phatr3_J12355	GENE	0.164694	0.696495	0.750747	0.0680827
Phatr3_J46580	GENE	-0.922251	0.696482	0.526803	0.870545
Phatr3_J6586	GENE	-0.13161	0.696281	-0.231689	0.577672
Phatr3_J43419	GENE	0.15433	0.695465	0.697163	0.0704724
Phatr3_J50168	GENE	-0.175368	0.694857	0.67641	0.13669
Phatr3_EG00782	GENE	0.145155	0.694591	-0.633966	0.0879027
Phatr3_J31822	TE-genes	-0.282855602555338	0.693705970081671	-0.288110336480936	0.764821492461385
Phatr3_J7666	GENE	0.185583	0.693638	0.161677	0.80228
Phatr3_J49640	GENE	0.125353	0.693638	0.963186	0.00041193
Phatr3_EG02198	GENE	-0.310371	0.693638	-0.767506	0.415389
Phatr3_J43886	GENE	-0.162002	0.693467	-0.763478	0.0617163
Phatr3_J44246	TE-genes	-0.138486148307732	0.692871196373169	-0.865565601195077	0.00726113772308509
Phatr3_EG00792	GENE	-0.45236	0.692599	1.70389	0.116246
Phatr3_J38049	GENE	-0.162416	0.692541	0.571932	0.179747
Phatr3_J50015	GENE	0.708486	0.692318	2.57933	0.142804
Phatr3_J48544	TE-genes	-0.276636685211707	0.692318324679266	1.37770650112266	0.030121274604256
Phatr3_J45335	GENE	0.150596	0.692129	0.288266	0.529039
Phatr3_J49605	GENE	0.699337	0.692057	-1.73503	0.476872
Phatr3_J6433	GENE	-0.142824	0.692057	-0.251467	0.569215
Phatr3_J43132	GENE	0.137578	0.69199	0.0829538	0.869166
Phatr3_J45399	GENE	0.185835	0.691963	0.727859	0.125952
Phatr3_J5762	GENE	-0.158697	0.691562	-0.55851	0.185005
Phatr3_J14401	GENE	0.118325	0.691538	0.350699	0.278735
Phatr3_J48117	GENE	-0.124996	0.691494	0.032768	0.94848
Phatr3_J48410	GENE	0.336595	0.691408	1.20841	0.162646
Phatr3_J41214	GENE	0.147306	0.69122	0.0309667	0.958924
Phatr3_J45482	GENE	0.149348	0.690664	-0.340617	0.442049
Phatr3_J43900	GENE	-0.127303	0.690577	0.0790738	0.863028
Phatr3_J46468	GENE	-0.129808	0.690577	0.154908	0.717389
Phatr3_J54619	GENE	-0.167123	0.690577	-0.286065	0.580728
Phatr3_Jdraft116	GENE	0.125021	0.690495	-0.15613	0.704114
Phatr3_J13534	GENE	-0.270729	0.690495	0.811256	0.257771
Phatr3_J13119	TE-genes	-0.321408211917251	0.690495307860293	0.286762495371136	0.79039791096695
Phatr3_J7173	GENE	0.201213	0.689986	1.10597	0.0168843
Phatr3_J48388	GENE	0.185715	0.689974	-0.831202	0.0840085
Phatr3_J44388	GENE	-0.140798	0.689669	-1.48536	2.48396e-07
Phatr3_J51761	TE-genes	-0.152586433081738	0.689669343077682	0.123020565282395	0.814564902520922
Phatr3_J44776	GENE	0.147368	0.689413	0.0964076	0.853705
Phatr3_J41234	GENE	0.686417	0.689327	2.75164	0.0904466
Phatr3_EG01292	TE-genes	1.02126870178592	0.68927391260302	2.32087954802368	0.419745107734833
Phatr3_J44462	GENE	0.13353	0.68926	-0.26403	0.511954
Phatr3_J22568	GENE	0.155837	0.689065	0.258892	0.591878
Phatr3_J49480	GENE	0.149463	0.688978	0.51525	0.186629
Phatr3_EG00299	GENE	-0.127774	0.688878	0.448561	0.175595
Phatr3_EG00623	GENE	0.755497	0.688239	0.634635	0.807875
Phatr3_J49728	GENE	-0.143873	0.688239	-0.00916005	0.986515
Phatr3_J23598	GENE	-0.18365	0.688239	0.0749351	0.913213
Phatr3_J35009	GENE	-0.359921	0.688239	-0.338002	0.78277
Phatr3_EG01552	GENE	-0.146711	0.687781	-0.183844	0.700374
Phatr3_J40753	GENE	-0.152143	0.687781	-1.50045	3.18051e-06
Phatr3_J38974	TE-genes	-0.159975552195902	0.687781418826123	-0.331761818945804	0.488770333690541
Phatr3_J36269	GENE	-0.808017	0.687781	0.303565	0.918739
Phatr3_EG00932	GENE	-0.19365	0.687427	0.255931	0.677012
Phatr3_J5236	GENE	-0.186391	0.687373	0.274003	0.63855
Phatr3_J49350	GENE	-0.152318	0.687208	-0.236086	0.620135
Phatr3_J36840	GENE	-0.177801	0.687208	-0.165415	0.780384
Phatr3_J14712	GENE	0.135298	0.687091	-0.242452	0.553784
Phatr3_EG01883	GENE	0.140575	0.68665	-0.0276558	0.961226
Phatr3_J37198	GENE	0.390112	0.686573	0.680576	0.565352
Phatr3_J32038	GENE	0.160518	0.685919	-0.775861	0.0486224
Phatr3_J12535	GENE	0.155679	0.685802	-0.405108	0.356388
Phatr3_J41746	GENE	0.178944	0.685696	0.362847	0.490446
Phatr3_EG01262	TE-genes	0.67281421248918	0.685605144273797	0.714284871465274	0.750596728225075
Phatr3_J34138	GENE	-0.455084	0.685597	1.15376	0.334496
Phatr3_J42928	GENE	0.142206	0.685536	-0.515863	0.160869
Phatr3_J37109	GENE	-0.169231	0.685536	-0.732652	0.0794128
Phatr3_J35809	GENE	0.177828	0.685389	1.06905	0.00680098
Phatr3_J43434	GENE	0.150238	0.684686	-0.68699	0.061943
Phatr3_EG01090	GENE	-0.16026	0.684686	-0.0536765	0.930129
Phatr3_J50519	TE-genes	-0.448300663773306	0.684685915481813	-0.354133779861727	0.817087774111247
Phatr3_J43472	GENE	0.180185	0.684405	-0.217454	0.712045
Phatr3_J49610	TE-genes	-0.150892373081307	0.684405087349272	0.802476351411603	0.0193963624478577
Phatr3_J41582	TE-genes	1.82922324688197	0.684350350411461	3.29704040842795	0.533096700751323
Phatr3_J36744	GENE	-0.167214	0.68435	-0.232932	0.658459
Phatr3_J35568	GENE	0.88491	0.68407	-1.50746	0.638179
Phatr3_Jdraft1717	GENE	0.132533	0.68407	0.0745808	0.87355
Phatr3_J38786	GENE	-0.134195	0.68407	-0.318739	0.402785
Phatr3_J9706	GENE	0.911025	0.684002	0.878039	0.772901
Phatr3_J36586	GENE	-0.66234	0.684002	-1.39142	0.492817
Phatr3_J49160	TE-genes	-0.14195215989895	0.683529953091066	-0.275318003383484	0.508364252272794
Phatr3_J47367	GENE	-0.12702	0.682987	0.0654256	0.885871
Phatr3_J46708	TE-genes	-0.154648917165292	0.682704867757756	-0.125970671932465	0.808539219727943
Phatr3_J15341	GENE	0.155419	0.682296	-0.980948	0.00589371
Phatr3_EG00263	GENE	-1.615	0.681776	0.414066	0.94133
Phatr3_EG00708	GENE	0.99166	0.68177	0.582837	0.87063
Phatr3_EG00985	GENE	-0.437881	0.68155	0.5862	0.658459
Phatr3_J19835	GENE	-0.183493	0.680763	0.678465	0.132542
Phatr3_J48715	GENE	-1.11606	0.680534	-0.668052	0.863296
Phatr3_J33580	GENE	0.857217	0.680225	-0.924572	0.76538
Phatr3_J45557	GENE	0.123838	0.680225	0.182176	0.631332
Phatr3_J46516	GENE	-0.272884	0.680225	0.832577	0.227534
Phatr3_Jdraft509	GENE	-0.195006	0.679693	0.689435	0.152514
Phatr3_EG01164	GENE	-0.127945	0.679679	0.253592	0.491967
Phatr3_J51921	GENE	-0.135595	0.679332	-0.277426	0.477172
Phatr3_J43259	GENE	0.274991	0.679189	-1.36897	0.0489888
Phatr3_J41210	GENE	0.15831	0.679048	-0.0901574	0.87063
Phatr3_J8457	GENE	0.488216	0.678869	2.28839	0.0354721
Phatr3_J30160	GENE	-0.188056	0.678869	0.31513	0.571344
Phatr3_J49308	TE-genes	0.166841556537118	0.678688894318962	-0.0531678589355276	0.932658129107093
Phatr3_J45288	GENE	-0.169207	0.678438	-0.52177	0.230919
Phatr3_EG01749	GENE	0.634137	0.67836	-0.332749	0.888312
Phatr3_J33611	GENE	1.25673	0.678244	0.477662	0.920675
Phatr3_J43065	GENE	0.177521	0.678244	-0.849454	0.0470455
Phatr3_EG00318	GENE	-1.13635	0.678	2.10473	0.454959
Phatr3_J50437	GENE	-0.11693	0.677929	-1.0189	1.58396e-05
Phatr3_J31511	GENE	0.181409	0.67786	-0.249225	0.659316
Phatr3_EG01779	GENE	0.182652	0.677526	-0.285121	0.60854
Phatr3_J16581	GENE	0.134198	0.677266	-0.144209	0.737014
Phatr3_J45678	GENE	-0.133328	0.677169	0.408535	0.230909
Phatr3_EG00768	GENE	0.75274	0.677159	1.28026	0.560137
Phatr3_EG00300	GENE	-1.68839	0.677159	1.10085	0.826276
Phatr3_J35145	GENE	0.876273	0.677115	0.662109	0.824101
Phatr3_EG00787	TE-genes	1.19324045415532	0.677076688684658	1.11120765641978	0.77653202010175
Phatr3_J46242	GENE	0.207231	0.676773	0.370101	0.539874
Phatr3_J12339	GENE	-0.139393	0.675584	-0.611135	0.063524
Phatr3_J47294	TE-genes	0.145281111075628	0.674614111648934	-0.199779704204502	0.653366481392235
Phatr3_J5419	GENE	-0.184555	0.674614	-0.243294	0.66829
Phatr3_J46356	GENE	0.142156	0.674582	-0.33764	0.384775
Phatr3_EG00225	TE-genes	0.147531506186181	0.674329037335715	-0.177198981859783	0.699157955571911
Phatr3_J27240	GENE	-0.138017	0.67396	0.171831	0.683912
Phatr3_J38929	GENE	0.257821	0.67342	0.764004	0.245674
Phatr3_J16032	GENE	-0.150235	0.67342	-0.700373	0.0415547
Phatr3_EG00809	GENE	-0.169154	0.67342	-0.865102	0.0262055
Phatr3_EG01939	GENE	-0.257989	0.67342	-0.0458006	0.963867
Phatr3_J1155	GENE	0.170266	0.673014	-0.26151	0.606876
Phatr3_J28445	GENE	0.164308	0.672948	0.502877	0.226735
Phatr3_J50071	GENE	0.601335	0.672299	1.51532	0.334661
Phatr3_Jdraft1185	GENE	-1.06404	0.672176	0.777173	0.809051
Phatr3_J39681	GENE	0.170649	0.672105	0.49333	0.25902
Phatr3_J18228	GENE	0.136575	0.672105	0.0993185	0.824643
Phatr3_J40651	GENE	0.857247	0.671939	-0.516229	0.870545
Phatr3_J34933	GENE	-0.14038	0.671618	0.798883	0.00807417
Phatr3_J33947	GENE	0.47464	0.671352	1.44334	0.217949
Phatr3_J22367	GENE	-0.126844	0.671352	0.0593855	0.891567
Phatr3_J15138	GENE	-0.147905	0.671352	0.28365	0.495372
Phatr3_J42920	GENE	-0.155882	0.671352	-0.749063	0.035965
Phatr3_J39714	GENE	-0.346018	0.671352	1.69915	0.0185888
Phatr3_J43835	GENE	-0.129074	0.671334	0.290309	0.408953
Phatr3_J23862	GENE	0.190574	0.671328	-0.352143	0.525337
Phatr3_J50392	TE-genes	0.233320666638223	0.671150924554885	0.196827130154554	0.794712161365794
Phatr3_J50034	GENE	0.345812	0.671131	1.93895	0.00737669
Phatr3_J39646	GENE	-0.216727	0.670768	-1.02134	0.0419394
Phatr3_EG00853	GENE	1.66672	0.670538	-0.230385	0.972844
Phatr3_EG01270	TE-genes	0.970643611110337	0.670532762052901	-0.58822415802754	0.870216305299086
Phatr3_J48484	TE-genes	-0.144101054012211	0.670532762052901	0.00260163331997847	0.996503266273817
Phatr3_J35662	GENE	1.01609	0.67047	2.76977	0.268742
Phatr3_J46452	GENE	-0.282097	0.670118	1.32856	0.0277443
Phatr3_J44835	TE-genes	-0.170906526714841	0.669757696876998	-1.17353391587802	0.000922297574912861
Phatr3_EG01559	GENE	1.19335	0.669657	0.396124	0.930623
Phatr3_J42576	GENE	0.593001	0.669657	0.559976	0.767029
Phatr3_J51157	GENE	0.145029	0.669657	-0.461081	0.206579
Phatr3_EG00527	GENE	-0.340571	0.669657	1.59563	0.0259334
Phatr3_J35102	GENE	0.551049	0.66956	2.07742	0.099838
Phatr3_J48308	GENE	0.233755	0.669469	1.59664	0.000699696
Phatr3_J6697	TE-genes	0.199917292519558	0.669469123157875	-0.201955119117723	0.753864613116869
Phatr3_J34303	GENE	-0.209445	0.669145	-0.438228	0.455584
Phatr3_J47023	GENE	-0.12861	0.668951	0.00125329	0.998099
Phatr3_J45002	GENE	-0.141022	0.668232	0.0199105	0.970857
Phatr3_EG00528	TE-genes	0.274697628218265	0.668188304355311	1.32615170209576	0.026247293266717
Phatr3_EG00250	GENE	-1.54837	0.6681	1.70711	0.66752
Phatr3_J33704	GENE	0.952382	0.668037	1.39655	0.616152
Phatr3_EG01542	GENE	0.268265	0.668037	0.113986	0.903622
Phatr3_J37859	GENE	0.199981	0.668037	0.130097	0.844784
Phatr3_J26382	GENE	-0.214796	0.668037	0.426105	0.470417
Phatr3_J46363	GENE	-0.272065	0.668037	0.911396	0.156209
Phatr3_J33675	GENE	0.247429	0.668017	-0.363808	0.629762
Phatr3_J21420	GENE	0.237647	0.668017	0.765583	0.186991
Phatr3_EG00581	GENE	0.206212	0.668017	0.0913261	0.897433
Phatr3_EG00811	GENE	-0.265636	0.667323	0.659104	0.334902
Phatr3_Jdraft1756	TE-genes	-0.161351312821256	0.667249610964248	-0.686559380854456	0.0686285681958542
Phatr3_EG01820	TE-genes	0.615130540052683	0.667191126693236	0.912536726998769	0.612054635941642
Phatr3_J48572	GENE	0.128677	0.667191	-0.24629	0.492776
Phatr3_J47785	GENE	0.381783	0.666963	-2.46976	0.00996484
Phatr3_J47740	GENE	0.169672	0.666727	0.20433	0.687444
Phatr3_J41055	GENE	-0.212062	0.666727	0.559119	0.298267
Phatr3_J34245	GENE	1.2545	0.666726	1.65563	0.654768
Phatr3_J46785	GENE	0.149645	0.66663	-0.00151476	0.998086
Phatr3_J49159	TE-genes	-0.219257182787692	0.666630168878833	0.306049014552123	0.633426647448377
Phatr3_J34698	GENE	-0.998256	0.666509	1.74218	0.480379
Phatr3_Jdraft1425	GENE	-0.145376	0.666445	0.28379	0.478887
Phatr3_J46199	TE-genes	0.175844101388292	0.666193135760656	0.91519718041808	0.0156171718468977
Phatr3_J34441	TE-genes	-0.142989734900889	0.666193135760656	-0.351365865780676	0.348365888524828
Phatr3_EG00486	TE-genes	-0.154909579027341	0.665392999143921	-0.29620575575583	0.488770333690541
Phatr3_J32588	GENE	0.217041	0.665353	-0.394786	0.526693
Phatr3_J47017	GENE	0.290245	0.664869	0.56985	0.475527
Phatr3_J10216	GENE	-0.133196	0.664869	-0.590363	0.0482975
Phatr3_J50022	GENE	-0.196071	0.664869	0.139225	0.82434
Phatr3_J50171	GENE	0.328659	0.664363	0.797551	0.348835
Phatr3_J43487	TE-genes	0.197406722961479	0.664362770387247	-0.371858969469381	0.506958278931205
Phatr3_J48347	GENE	0.133028	0.664363	-0.0256615	0.958924
Phatr3_J43665	GENE	-0.149695	0.664331	0.74391	0.0217356
Phatr3_J45190	GENE	0.305742	0.663951	1.87422	0.0021179
Phatr3_EG00780	GENE	1.40416	0.663212	2.64101	0.482785
Phatr3_J45863	GENE	0.159751	0.663167	0.180852	0.707598
Phatr3_EG01975	TE-genes	0.791193227478146	0.663094933892444	-1.58222484066643	0.519179452447112
Phatr3_J48628	GENE	0.160191	0.663095	-0.354485	0.413923
Phatr3_EG01912	TE-genes	0.727812858705438	0.662854726147759	1.41080197212167	0.472504592088254
Phatr3_J48253	GENE	-0.166372	0.662855	-0.177299	0.729633
Phatr3_EG01523	GENE	-0.197391	0.662651	-0.452058	0.387826
Phatr3_J41277	GENE	0.503384	0.662004	1.11783	0.395855
Phatr3_J48356	GENE	0.757677	0.661855	-0.385428	0.887496
Phatr3_J28689	TE-genes	-0.295500400230224	0.661854684932459	-0.0362678957884707	0.972978024337567
[truncated: 9,544 more rows]
