# Supplementary material for: The model diatom Phaeodactylum tricornutum provides insights into the diversity and function of microeukaryotic DNA methyltransferases
Source: Commun Biol. 2023 Mar 9;6:253. doi: 10.1038/s42003-023-04629-0 (PMC9998398; doi:10.1038/s42003-023-04629-0)
Supplement: Supplementary file 15 — Supplementary Data 12 [file 42003_2023_4629_MOESM15_ESM.xlsx]

## Sheet: Supplementary Data 12
	Category	GO.ID	Term	Annotated	Significant	Expected	p.value
Genes	BP	GO:0051082	unfolded protein binding	26	6	0.53	9.8e-06
	BP	GO:0005515	protein binding	131	10	2.67	0.00027
	BP	GO:0000166	nucleotide binding	730	28	14.89	0.00029
	BP	GO:1901265	nucleoside phosphate binding	730	28	14.89	0.00029
	BP	GO:0036094	small molecule binding	825	30	16.82	0.00042
	BP	GO:0017076	purine nucleotide binding	606	23	12.36	0.00151
	BP	GO:0032553	ribonucleotide binding	621	23	12.66	0.00211
	BP	GO:0097367	carbohydrate derivative binding	629	23	12.83	0.00251
	BP	GO:0016861	intramolecular oxidoreductase activity, ...	14	3	0.29	0.00252
	BP	GO:0035639	purine ribonucleoside triphosphate bindi...	598	22	12.19	0.00298
	BP	GO:0032555	purine ribonucleotide binding	603	22	12.3	0.00332
	BP	GO:0030554	adenyl nucleotide binding	534	20	10.89	0.00396
	BP	GO:0016620	oxidoreductase activity, acting on the a...	17	3	0.35	0.00451
	BP	GO:0016860	intramolecular oxidoreductase activity	18	3	0.37	0.00533
	BP	GO:0051087	chaperone binding	6	2	0.12	0.00584
	BP	GO:0060590	ATPase regulator activity	6	2	0.12	0.00584
	BP	GO:0043168	anion binding	805	26	16.42	0.00706
	BP	GO:0005524	ATP binding	526	19	10.73	0.00758
	BP	GO:0032559	adenyl ribonucleotide binding	531	19	10.83	0.00839
	BP	GO:0050661	NADP binding	22	3	0.45	0.00949
	BP	GO:0016903	oxidoreductase activity, acting on the a...	27	3	0.55	0.01677
	BP	GO:0008144	drug binding	581	19	11.85	0.02108
	BP	GO:0003746	translation elongation factor activity	12	2	0.24	0.02373
	BP	GO:0043167	ion binding	1208	33	24.63	0.02719
	BP	GO:0016776	phosphotransferase activity, phosphate g...	13	2	0.27	0.02768
	BP	GO:1901681	sulfur compound binding	13	2	0.27	0.02768
	BP	GO:0005488	binding	1944	48	39.64	0.03240
	BP	GO:0051287	NAD binding	37	3	0.75	0.03854
	BP	GO:0016651	oxidoreductase activity, acting on NAD(P...	16	2	0.33	0.04094
	BP	GO:0019205	nucleobase-containing compound kinase ac...	17	2	0.35	0.04580
	BP	GO:0030234	enzyme regulator activity	40	3	0.82	0.04695
	Category	GO.ID	Term	Annotated	Significant	Expected	p.value
TE-genes	BP	GO:0015074	DNA integration	34	18	0.31	1.00e-30
	BP	GO:0006259	DNA metabolic process	137	19	1.27	2.6e-20
	BP	GO:0090304	nucleic acid metabolic process	584	20	5.4	1.7e-09
	BP	GO:0006139	nucleobase-containing compound metabolic...	751	21	6.94	1.9e-08
	BP	GO:0006725	cellular aromatic compound metabolic pro...	815	21	7.54	9.2e-08
	BP	GO:0046483	heterocycle metabolic process	821	21	7.59	1.1e-07
	BP	GO:1901360	organic cyclic compound metabolic proces...	840	21	7.77	1.6e-07
	BP	GO:0044260	cellular macromolecule metabolic process	1071	22	9.9	2.2e-06
	BP	GO:0034641	cellular nitrogen compound metabolic pro...	997	21	9.22	4.0e-06
	BP	GO:0043170	macromolecule metabolic process	1395	22	12.9	0.00032
	BP	GO:0044237	cellular metabolic process	1856	25	17.16	0.00061
	BP	GO:0006807	nitrogen compound metabolic process	1734	24	16.03	0.00083
	BP	GO:0071704	organic substance metabolic process	2012	25	18.6	0.00352
	BP	GO:0044238	primary metabolic process	1887	24	17.45	0.00442
	BP	GO:0009987	cellular process	2491	27	23.03	0.01342
	BP	GO:0008152	metabolic process	2234	25	20.66	0.03015
