# Supplementary material for: The model diatom Phaeodactylum tricornutum provides insights into the diversity and function of microeukaryotic DNA methyltransferases
Source: Commun Biol. 2023 Mar 9;6:253. doi: 10.1038/s42003-023-04629-0 (PMC9998398; doi:10.1038/s42003-023-04629-0)
Supplement: Supplementary file 16 — Supplementary Data 13 [file 42003_2023_4629_MOESM16_ESM.xlsx]

## Sheet: Supplementary Data 13
geneID	log2FoldChange M23/WT	log2FoldChange M25/WT	Chromosome	Start	End	Biological Process	PFAM Domains	Functional domains (CLADE, DAMA)
Phatr3_EG00144	2.3701368798771	1.21659252401505	chr_27	278360	279305	NA	NA	PMC2NT (NUC016) domain;
Phatr3_EG00156	6.15103423030707	6.14039351072491	chr_28	222854	223498	NA	NA	Beta/Gamma crystallin;
Phatr3_EG00165	6.09414116177535	6.57004200697171	chr_28	220962	222492	NA	Protein of unknown function (DUF3689)	Protein of unknown function (DUF3689) ;
Phatr3_EG00378	2.84417556010546	1.56727455000295	chr_19	403801	406704	NA	SacI homology domain	SacI homology domain;
Phatr3_EG00522	3.02713333823854	2.33518399204986	chr_17	546586	549861	NA	NA	RecF/RecN/SMC N terminal domain;
Phatr3_EG00606	1.89402960259875	3.54233824120287	chr_15	695221	695995	NA	NA	Floricaula / Leafy protein;
Phatr3_EG00817	4.81899842596013	5.74355647633137	chr_11	253741	254327	NA	NA	Cell division control protein 14, SIN component;
Phatr3_EG00960	2.4340886499996	3.83897649621162	chr_8	66520	67947	NA	NA	NHS-like;
Phatr3_EG01024	5.99540720273485	8.011227706952	chr_7	935233	936288	NA	Reverse transcriptase (RNA-dependent DNA polymerase)	Reverse transcriptase (RNA-dependent DNA polymerase);
Phatr3_EG01054	2.35608481027679	1.03057927036207	chr_7	951853	952071	NA	NA	D-alanyl-D-alanine carboxypeptidase;
Phatr3_EG01064	4.33737491914641	4.62255621487639	chr_7	778208	778762	NA	NA	Cytochrome bd terminal oxidase subunit I;
Phatr3_EG01067	2.86814801349676	1.45315273181955	chr_7	951124	951336	NA	NA	Heat shock protein 9/12;
Phatr3_EG01285	1.27033488292175	1.52195287704698	chr_5	119797	120306	NA	NA	Yeast cortical protein KAR9;
Phatr3_EG01301	1.07132859131654	1.48984310830482	chr_5	118576	119660	NA	NA	ATP synthase delta (OSCP) subunit;
Phatr3_EG01302	7.3209039259261	6.21352986430709	chr_5	650041	650501	NA	NA	Divergent CRAL/TRIO domain;
Phatr3_EG01317	8.6235883436611	7.51344334352596	chr_5	649786	650025	NA	NA	Basic region leucine zipper;
Phatr3_EG01410	1.69603598469951	1.3405574549109	chr_6	856797	858167	protein folding	FKBP-type peptidyl-prolyl cis-trans isomerase;Domain amino terminal to FKBP-type peptidyl-prolyl isomerase	Domain amino terminal to FKBP-type peptidyl-prolyl isomerase;FKBP-type peptidyl-prolyl cis-trans isomerase;
Phatr3_EG01423	1.0825388563901	2.11957576093501	chr_6	395219	395624	NA	NADH-ubiquinone reductase complex 1 MLRQ subunit	NADH-ubiquinone reductase complex 1 MLRQ subunit;
Phatr3_EG01447	1.14564525848423	1.31733601608232	bd_32x35	50325	50945	NA	NA	Uncharacterized protein conserved in bacteria (DUF2225);
Phatr3_EG01508	1.23970393456167	1.34440959717606	chr_2	295232	299429	NA	KH domain	KH domain;KH domain;KH domain;KH domain;KH domain;KH domain;
Phatr3_EG01753	5.22571557107153	6.91649978260915	chr_1	227004	227881	NA	NA	Mitochondrial ribosomal subunit;
Phatr3_EG01799	7.63629794520221	7.22116074666234	chr_1	1637026	1637934	NA	NA	DNA-binding 11 kDa phosphoprotein;
Phatr3_EG01916	1.97572135020788	1.04213298448304	chr_24	66923	68533	NA	NA	Procyclic acidic repetitive protein (PARP);
Phatr3_EG01991	1.44185065621764	1.24896040596365	chr_16	48264	49592	NA	NA	WAP-type (Whey Acidic Protein) 'four-disulfide core';WAP-type (Whey Acidic Protein) 'four-disulfide core';
Phatr3_EG02111	1.09537718040236	1.00183777627984	chr_2	1132080	1133591	NA	Phosphate transport (Pho88)	Phosphate transport (Pho88);
Phatr3_EG02134	2.03262840194217	1.2177235655516	chr_4	310920	312177	NA	Tim44-like domain	Tim44-like domain;
Phatr3_EG02170	4.04801022124825	4.87555789609081	chr_1	468480	470958	metabolic process	Ubiquitin carboxyl-terminal hydrolase	Ubiquitin carboxyl-terminal hydrolase;
Phatr3_EG02185	6.22155320756451	5.80753617116519	chr_1	576959	577446	NA	NA	GTP cyclohydrolase I;
Phatr3_EG02202	7.13127227562042	7.84222578949828	chr_1	574650	576875	NA	NA	Putative WW-binding domain and destruction box ;
Phatr3_EG02276	2.69145454450589	1.17048298711959	chr_14	135446	137602	oxidation-reduction process	Pyridine nucleotide-disulphide oxidoreductase;Thioredoxin;Pyridine nucleotide-disulphide oxidoreductase	Pyridine nucleotide-disulphide oxidoreductase;Thioredoxin;Pyridine nucleotide-disulphide oxidoreductase;NAD(P)-binding Rossmann-like domain;
Phatr3_EG02319	2.66870831236307	2.42930712602829	chr_7	116675	119013	NA	NA	CHASE3 domain;
Phatr3_EG02372	1.1981582867509	1.10611829084544	chr_6	287384	289390	metabolic process	Indole-3-glycerol phosphate synthase;N-(5'phosphoribosyl)anthranilate (PRA) isomerase	Indole-3-glycerol phosphate synthase;N-(5'phosphoribosyl)anthranilate (PRA) isomerase;
Phatr3_J10724	3.35137068911945	2.17636658762587	chr_4	1127065	1127895	metabolic process	Ubiquitin-conjugating enzyme	Prokaryotic E2 family A;
Phatr3_J12140	1.55536070879556	1.84011315391521	chr_7	663228	664692	protein folding	DnaJ domain;DnaJ C terminal domain	DnaJ domain;DnaJ C terminal domain;DnaJ C terminal domain;
Phatr3_J12144	2.40316196040643	2.32356025874022	chr_7	471286	472072	ribosome biogenesis	Ribosomal protein L1NA	Ribosomal protein L10;
Phatr3_J12394	2.49052129757242	3.81107060258305	chr_8	776705	777487	NA	Ribosomal protein S8e	Ribosomal protein S8e;
Phatr3_J12405	5.85251250377322	6.62672517704657	chr_8	828920	829822	transport	Mitochondrial carrier protein	Mitochondrial carrier protein;Mitochondrial carrier protein;
Phatr3_J12420	1.8035174760733	1.44087819777922	chr_8	630722	633089	metabolic process	AMP-binding enzyme	AMP-binding enzyme;
Phatr3_J12572	2.33104722826349	1.42421072479132	chr_9	214052	215071	NA	Der1-like family	Der1-like family;
Phatr3_J12605	1.71363183207775	1.86219672239062	chr_9	139548	143625	DNA repair	Helicase conserved C-terminal domain;GIY-YIG catalytic domain;Type III restriction enzyme, res subunit;UvrC Helix-hairpin-helix N-terminal;Ultra-violet resistance protein B	Helicase conserved C-terminal domain;Ultra-violet resistance protein B;GIY-YIG catalytic domain;Type III restriction enzyme, res subunit;UvrC Helix-hairpin-helix N-terminal;
Phatr3_J12783	1.24650320506811	1.71987725266647	chr_9	153178	154878	cell division	WD domain, G-beta repeat	Vps16, N-terminal region;
Phatr3_J13167	3.07626300455023	2.23428851987088	chr_10	442666	444017	transmembrane transport	UAA transporter family	UAA transporter family;
Phatr3_J13578	2.73801496880067	1.07877192620858	chr_12	325072	327507	NA	Cleft lip and palate transmembrane protein 1 (CLPTM1)	PQ loop repeat ;Cleft lip and palate transmembrane protein 1 (CLPTM1);
Phatr3_J13617	2.07632820303809	1.99897972880442	chr_12	241952	243286	protein phosphorylation	Protein kinase domain	Protein kinase domain;
Phatr3_J14449	1.70820533213289	1.21358973233408	chr_15	383194	384174	proteolysis involved in cellular protein catabolic process	Proteasome subunit	Proteasome subunit;
Phatr3_J14450	2.31686716559338	2.65319593020261	chr_15	232620	233447	NA	Ribosomal protein L3NAp/L7e	Ribosomal protein L30p/L7e;Ribosomal L30 N-terminal domain;
Phatr3_J14472	2.20768126883851	1.10137034044782	chr_15	605005	608290	NA	Ankyrin repeat;Ankyrin repeats (3 copies)	Ankyrin repeat;Ankyrin repeats (many copies);Ankyrin repeats (many copies);Ankyrin repeat;Ankyrin repeats (3 copies);Ankyrin repeats (many copies);Ankyrin repeats (many copies);
Phatr3_J15032	2.14974258618914	2.57607136809869	chr_17	358788	359504	protein folding	GrpE	GrpE;
Phatr3_J15354	1.5016886685019	2.4410801254943	chr_19	418542	424467	RNA processing	S1 RNA binding domain	S1 RNA binding domain;S1 RNA binding domain;Tetratricopeptide repeat;S1 RNA binding domain;S1 RNA binding domain;S1 RNA binding domain;Tetratricopeptide repeat;S1 RNA binding domain;S1 RNA binding domain;
Phatr3_J15393	2.57709712874131	2.1147292127378	chr_19	128731	129405	negative regulation of transcription, DNA-templated	NADPH-dependent FMN reductase	NADPH-dependent FMN reductase;
Phatr3_J16786	2.85271843142724	1.46539402843959	chr_28	254211	256865	protein folding	Hsp90 protein;Histidine kinase-, DNA gyrase B-, and HSP9NA-like ATPase	Hsp90 protein;Histidine kinase-, DNA gyrase B-, and HSP90-like ATPase;
Phatr3_J16911	1.20060524095607	1.53224958342912	chr_29	174647	176419	RNA processing	tRNA (Uracil-5-)-methyltransferase	tRNA (Uracil-5-)-methyltransferase;TRAM domain;PDGF/VEGF domain;
Phatr3_J17335	2.75546310873709	2.80246775577327	chr_1	641244	643112	NA	Aldo/keto reductase family	Aldo/keto reductase family;
Phatr3_J17633	2.85912473846951	1.65461787939842	chr_1	1462333	1464566	protein folding	Hsp70 protein	StbA protein;Protein of unknown function (DUF1090);
Phatr3_J18036	2.72085294373435	2.24204626926294	chr_2	103947	105104	protein folding	DnaJ domain;DnaJ C terminal domain	DnaJ C terminal domain;DnaJ central domain;DnaJ domain;DnaJ C terminal domain;
Phatr3_J18335	2.1950979915936	2.42375749876683	chr_2	1158722	1162459	metabolic process	Insulinase (Peptidase family M16);Peptidase M16 inactive domain	Peptidase M16 inactive domain;Insulinase (Peptidase family M16);Peptidase M16 inactive domain;
Phatr3_J1840	2.2787328855697	3.20280352788672	chr_33	22561	24549	purine nucleobase biosynthetic process	Phosphoribosyl transferase domain;Glutamine amidotransferases class-II	Glutamine amidotransferase domain;Glutamine amidotransferases class-II;Phosphoribosyl transferase domain;
Phatr3_J18793	3.49640870941632	1.67472201776332	chr_3	1331314	1333566	protein folding	Hsp90 protein;Histidine kinase-, DNA gyrase B-, and HSP9NA-like ATPase	Hsp90 protein;Histidine kinase-, DNA gyrase B-, and HSP90-like ATPase;
Phatr3_J19604	1.30138839115175	1.80789721762411	chr_6	227825	230449	mismatch repair	MutS domain V;MutS family domain IV;MutS domain III	MutS domain V;MutS family domain IV;
Phatr3_J20424	3.65959475057004	1.4512914193128	chr_9	103390	106328	transport	Sodium:solute symporter family	Sodium:solute symporter family;
Phatr3_J21275	1.06349641778092	1.73030222635802	chr_12	155431	156630	NA	Alpha/beta hydrolase family	Alpha/beta hydrolase family;
Phatr3_J21519	2.59898068117201	1.09723567941727	chr_13	258678	261517	NA	Hsp7NA protein	Hsp70 protein;
Phatr3_J2182	3.16976073614753	4.20012717574774	chr_2	862340	863938	NA	50S ribosome-binding GTPase;GNL3L/Grn1 putative GTPase	Ferrous iron transport protein B;GNL3L/Grn1 putative GTPase;50S ribosome-binding GTPase;
Phatr3_J22319	1.67123801998966	1.13762740635374	chr_16	702134	704031	protein import into nucleus	Armadillo/beta-catenin-like repeat;Importin beta binding domain	Importin beta binding domain;Kinesin-associated protein (KAP);
Phatr3_J22873	2.04927834352985	1.19643443645245	chr_20	93619	94530	transport	Mitochondrial carrier protein	Mitochondrial carrier protein;Mitochondrial carrier protein;Mitochondrial carrier protein;
Phatr3_J23547	1.93998677954003	2.19715432707089	chr_25	76547	79692	tRNA aminoacylation for protein translation	tRNA synthetase class II core domain (G, H, P, S and T);Anticodon binding domain;Aminoacyl-tRNA editing domain;Prolyl-tRNA synthetase, C-terminal	tRNA synthetase class II core domain (G, H, P, S and T);Anticodon binding domain;Prolyl-tRNA synthetase, C-terminal;Aminoacyl-tRNA editing domain;Glutathione S-transferase, C-terminal domain;
Phatr3_J25127	1.67108048390081	2.3200724814131	chr_1	2526638	2527380	phosphorylation	Nucleoside diphosphate kinase	Nucleoside diphosphate kinase;
Phatr3_J25308	4.87759079476242	2.66337899224907	chr_2	712237	714307	oxidation-reduction process	Glyceraldehyde 3-phosphate dehydrogenase, NAD binding domain;Triosephosphate isomerase;Glyceraldehyde 3-phosphate dehydrogenase, C-terminal domain	Triosephosphate isomerase;Glyceraldehyde 3-phosphate dehydrogenase, NAD binding domain;Glyceraldehyde 3-phosphate dehydrogenase, C-terminal domain;
Phatr3_J25666	2.12922999153286	3.28665912690781	chr_3	466942	469886	NA	WD domain, G-beta repeat;Dip2/Utp12 Family	Vps16, N-terminal region;Dip2/Utp12 Family;Vps16, N-terminal region;
Phatr3_J27821	1.8187811265818	3.123986937592	chr_9	848794	851352	metabolic process	DEAD/DEAH box helicase;Helicase conserved C-terminal domain	Helicase conserved C-terminal domain;GUCT (NUC152) domain;DEAD/DEAH box helicase;
Phatr3_J27877	3.71508681921441	1.77051485269892	chr_10	106211	108498	ammonium transport	Ammonium Transporter Family	Ammonium Transporter Family;
Phatr3_J28568	1.61000917737919	1.25505869060863	chr_12	827225	831237	NA	SNF2 family N-terminal domain;Helicase conserved C-terminal domain;Poly(ADP-ribose) polymerase and DNA-Ligase Zn-finger region;Zinc finger, C3HC4 type (RING finger)	Zinc finger, C3HC4 type (RING finger);Poly(ADP-ribose) polymerase and DNA-Ligase Zn-finger region;Type III restriction enzyme, res subunit;Helicase conserved C-terminal domain;Type III restriction enzyme, res subunit;
Phatr3_J28737	1.02359178079109	1.59616986854712	chr_13	601335	602858	translational elongation	Elongation factor Tu GTP binding domain;Elongation factor Tu C-terminal domain;Elongation factor Tu domain 2	Elongation factor Tu GTP binding domain;Elongation factor Tu C-terminal domain;
Phatr3_J3061	3.64671113493665	3.29959870096464	chr_10	948942	950567	proteolysis	PDZ domain (Also known as DHR or GLGF);Peptidase family S41;Tricorn protease C1 domain	Tricorn protease C1 domain;PDZ domain (Also known as DHR or GLGF);Peptidase family S41;
Phatr3_J31846	3.43489139501154	1.56922700242504	chr_1	1075504	1076583	oxidation-reduction process	NA	Poxvirus C4/C10 protein;
Phatr3_J31968	2.88611490444899	1.39435821083812	chr_1	1366887	1367996	NA	NA	Cyclin;
Phatr3_J32202	1.74037832932553	1.63081954873721	chr_1	1938601	1940579	tRNA aminoacylation for protein translation	tRNA synthetases class II (D, K and N);WHEP-TRS domain;OB-fold nucleic acid binding domain	tRNA synthetases class II (D, K and N) ;WHEP-TRS domain;OB-fold nucleic acid binding domain;
Phatr3_J32237	3.20241795938392	2.11341529697999	chr_1	2015017	2016054	NA	Degradation arginine-rich protein for mis-folding	Degradation arginine-rich protein for mis-folding;
Phatr3_J32531	2.03271335873316	2.84254975574251	chr_2	157588	158145	translational elongation	EF-1 guanine nucleotide exchange domain	Eukaryotic elongation factor 1 beta central acidic region;EF-1 guanine nucleotide exchange domain;
Phatr3_J32747	3.93750931687639	2.40018103277806	chr_2	715026	716234	oxidation-reduction process	Glyceraldehyde 3-phosphate dehydrogenase, NAD binding domain;Glyceraldehyde 3-phosphate dehydrogenase, C-terminal domain	Glyceraldehyde 3-phosphate dehydrogenase, NAD binding domain;Glyceraldehyde 3-phosphate dehydrogenase, C-terminal domain;
Phatr3_J33217	3.20750891857756	3.72861651910107	chr_3	332777	334150	NA	Protein of unknown function (DUF974)	Protein of unknown function (DUF974);TRAPP trafficking subunit Trs65;
Phatr3_J33351	3.56943367708218	5.09218187482885	chr_3	673531	675348	NA	NA	Calcineurin-like phosphoesterase;
Phatr3_J34469	6.59391018522957	5.30217282540349	chr_5	650515	651909	NA	NA	Divergent CRAL/TRIO domain;
Phatr3_J34754	1.15942723571363	1.58273904256558	chr_6	297084	297797	NA	NA	Anti-sigma-28 factor, FlgM;
Phatr3_J35063	1.34051977567865	1.70190411110783	chr_6	988720	989657	NA	LSM domain	LSM domain ;
Phatr3_J35346	4.1928422725465	4.93829343211017	chr_7	699491	700681	NA	NA	Oxygenase domain of the 2OGFeDO superfamily ;
Phatr3_J35424	8.24711906784244	8.05199657250057	chr_7	879951	880886	pseudouridine synthesis	RNA pseudouridylate synthase	RNA pseudouridylate synthase;
Phatr3_J35444	7.27217198291255	9.07978012268321	chr_7	934067	934778	NA	NA	ProSAAS precursor;
Phatr3_J35627	2.05212793389063	1.96803610545649	chr_8	391633	392933	metabolic process	NAD dependent epimerase/dehydratase family	NAD(P)H-binding ;
Phatr3_J35771	3.54393206236292	2.86574550494302	chr_8	716893	717834	NA	NA	EAP30/Vps36 family;
Phatr3_J35810	1.83733428475147	1.80054967504058	chr_8	795704	796414	NA	Tim17/Tim22/Tim23/Pmp24 family	Tim17/Tim22/Tim23/Pmp24 family;
Phatr3_J35819	3.46760725763749	1.37555067841576	chr_8	809718	811294	glutathione metabolic process	Pyridine nucleotide-disulphide oxidoreductase;Pyridine nucleotide-disulphide oxidoreductase, dimerisation domain;Pyridine nucleotide-disulphide oxidoreductase	Pyridine nucleotide-disulphide oxidoreductase, dimerisation domain;Pyridine nucleotide-disulphide oxidoreductase;Pyridine nucleotide-disulphide oxidoreductase;
Phatr3_J36597	2.24446311912204	1.05183468750982	chr_10	857612	860649	NA	ATPase family associated with various cellular activities (AAA);Cell division protein 48 (CDC48), N-terminal domain	ATPase family associated with various cellular activities (AAA);ATPase family associated with various cellular activities (AAA);Vps4 C terminal oligomerisation domain;Torsin;Cell division protein 48 (CDC48), N-terminal domain;Vps4 C terminal oligomerisation domain;Cell division protein 48 (CDC48), domain 2;
Phatr3_J36606	1.78337097148447	2.12429943412147	chr_10	873633	874764	NA	SGF29 tudor-like domain;Inhibitor of growth proteins N-terminal histone-binding	Inhibitor of growth proteins N-terminal histone-binding;SGF29 tudor-like domain;
Phatr3_J36913	1.29156298850338	1.22925149868297	chr_11	645070	646355	oxidation-reduction process	Semialdehyde dehydrogenase, NAD binding domain	Semialdehyde dehydrogenase, dimerisation domain;Semialdehyde dehydrogenase, NAD binding domain;
Phatr3_J37659	4.05099700761833	2.05731795302284	chr_13	631117	631536	NA	NA	Alphavirus E2 glycoprotein;
Phatr3_J37743	2.02796541835696	2.0125573011352	chr_13	850063	850806	NA	Tetratricopeptide repeat	Tetratricopeptide repeat;
Phatr3_J37837	2.13638180833392	1.13957624299079	chr_14	182919	183236	NA	NA	Bacterial protein of unknown function (DUF883);
Phatr3_J37861	2.59069060031333	1.96489602955593	chr_14	247439	248560	NA	NA	Kinesin-associated protein (KAP);
Phatr3_J38166	2.03575246866355	1.92194326851368	chr_15	231611	232327	NA	NA	F pilus assembly Type-IV secretion system for plasmid transfer;
Phatr3_J38262	4.58511117159269	3.56408368515192	chr_15	450783	453230	NA	NA	Diaphanous GTPase-binding Domain;
Phatr3_J39237	10.8792526018837	9.74239859067126	chr_18	688171	689256	oxidation-reduction process	Zinc-binding dehydrogenase;Alcohol dehydrogenase GroES-like domain	Alcohol dehydrogenase GroES-like domain;Zinc-binding dehydrogenase;
Phatr3_J40031	3.64153025476431	1.5819826142543	chr_21	641059	642501	NA	NA	Toxin SymE, type I toxin-antitoxin system;
Phatr3_J4014	1.38727301393859	1.46202933192037	chr_23	121290	123326	proteolysis	Peptidase family S49;Peptidase family S49 N-terminal	Peptidase family S49;Peptidase family S49 N-terminal;
Phatr3_J40349	2.34891471651858	1.83603895921981	chr_23	176937	177533	NA	DnaJ domain	DnaJ domain;
Phatr3_J40441	2.01387090480691	1.63071317913934	chr_23	396847	397377	NA	Protein of unknown function (DUF3767)	Protein of unknown function (DUF3767);
Phatr3_J40577	2.08677957302552	2.0521140433387	chr_24	323550	324548	NA	NA	Leucine Rich repeats (2 copies);
Phatr3_J40588	3.8002356361625	3.39692752801704	chr_24	368474	369637	NA	EamA-like transporter family	EamA-like transporter family;Putative multidrug resistance efflux transporter;
Phatr3_J40621	2.47071664231967	3.20507980936203	chr_24	473824	476038	metabolic process	Elongation factor Tu GTP binding domain;Elongation factor G C-terminus;Elongation factor Tu domain 2	Elongation factor Tu domain 2;Elongation factor G C-terminus;Elongation factor Tu GTP binding domain;Elongation Factor G, domain II;
Phatr3_J41011	3.76263294536173	3.0183533429316	chr_27	132600	134783	NA	Regulator of chromosome condensation (RCC1) repeat	Regulator of chromosome condensation (RCC1) repeat;Regulator of chromosome condensation (RCC1) repeat;Regulator of chromosome condensation (RCC1) repeat;Regulator of chromosome condensation (RCC1) repeat;F-box domain;Regulator of chromosome condensation (RCC1) repeat;Regulator of chromosome condensation (RCC1) repeat;
Phatr3_J41604	1.46366759891399	2.48347354797704	chr_32	64566	65303	NA	NA	Ubiquitin elongating factor core;
Phatr3_J41721	1.50570201488297	1.67378880007089	chr_2	36614	38487	protein refolding	TCP-1/cpn6NA chaperonin family	TCP-1/cpn60 chaperonin family;
Phatr3_J42104	2.40109074400389	2.31058323141347	chr_12	751017	751535	phosphorylation	Nucleoside diphosphate kinase	Nucleoside diphosphate kinase;
Phatr3_J42570	1.59421460918368	2.48892319522912	chr_1	461801	465847	NA	NUC173 domain	NUC173 domain;Adaptin N terminal region;
Phatr3_J42980	2.72895954397907	1.33014825938399	chr_1	1684628	1687480	NA	NAD(P)-binding Rossmann-like domain	Flavin containing amine oxidoreductase;
Phatr3_J42981	2.33135925706359	1.26849504716881	chr_1	1687702	1689381	positive regulation of ATPase activity	Activator of Hsp90 ATPase, N-terminal;TPR repeat	Tetratricopeptide repeat;Activator of Hsp90 ATPase, N-terminal;TPR repeat;
Phatr3_J42982	1.76834382257973	2.1735338397836	chr_1	1689912	1692170	NA	NA	Repeat domain in Vibrio, Colwellia, Bradyrhizobium and Shewanella;
Phatr3_J43090	2.36481307952303	2.79166693773046	chr_1	2002326	2003813	NA	NA	HBS1 N-terminus;
Phatr3_J43124	3.14934282971876	1.23779027980194	chr_1	2101645	2102717	NA	Domain of unknown function (DUF4168)	Domain of unknown function (DUF4168);Domain of unknown function (DUF4168);
Phatr3_J43146	1.49387342066354	2.07107866392867	chr_1	2157158	2159629	NA	NA	Maintenance of telomere capping protein 1;
Phatr3_J43464	1.79697703071084	2.61282733317003	chr_2	526256	535154	NA	Down-regulated in metastasis	Nuclear condensing complex subunits, C-term domain;Down-regulated in metastasis;
Phatr3_J43658	1.62265444424614	1.07254052305257	chr_2	1121913	1122950	NA	Preprotein translocase subunit Sec66	Preprotein translocase subunit Sec66;
Phatr3_J43703	3.04606689790947	1.8319455498963	chr_2	1234608	1235736	NA	LYAR-type C2HC zinc finger	LYAR-type C2HC zinc finger ;
Phatr3_J43729	2.61624054022021	1.86244375923063	chr_2	1303183	1304206	NA	NA	Hemerythrin HHE cation binding domain;
Phatr3_J43799	2.45084549157044	2.59833873734734	chr_3	43342	44698	NA	NA	DMSO reductase anchor subunit (DmsC);
Phatr3_J44055	2.78047704232102	3.64846985755228	chr_3	832029	833456	RNA processing	NA	tRNA (Uracil-5-)-methyltransferase;
Phatr3_J44122	3.38679278708172	1.4527718722016	chr_3	1046292	1047887	NA	UBX domain	UBX domain;
Phatr3_J44153	2.2652680058959	1.09223120370616	chr_3	1130095	1131246	NA	Alpha/beta hydrolase family	Alpha/beta hydrolase family;
Phatr3_J44194	1.38643978208124	1.27184448692742	chr_3	1257545	1260065	NA	NA	Tweety;
Phatr3_J44311	2.62872192912885	2.71189881742105	chr_4	200929	202791	methylation	S-adenosylmethionine-dependent methyltransferase	S-adenosylmethionine-dependent methyltransferase;PUA domain;
Phatr3_J44474	3.44898107619549	2.01213563205056	chr_4	678687	682138	metabolic process	E1-E2 ATPase;Cation transporting ATPase, C-terminus;Cation transporter/ATPase, N-terminus;haloacid dehalogenase-like hydrolase	Cation transporting ATPase, C-terminus;haloacid dehalogenase-like hydrolase;E1-E2 ATPase;Cation transporter/ATPase, N-terminus;haloacid dehalogenase-like hydrolase;
Phatr3_J44522	3.98266775127278	2.63567683566553	chr_4	798784	800012	oxidation-reduction process	2OG-Fe(II) oxygenase superfamily	Oxoglutarate and iron-dependent oxygenase degradation C-term;
Phatr3_J44639	1.5399231266759	2.43406556350435	chr_4	1128169	1129743	NA	PBP superfamily domain	PBP superfamily domain;
Phatr3_J44742	1.91419272653205	1.81531353167768	chr_5	99905	102217	NA	NA	Tht1-like nuclear fusion protein ;
Phatr3_J44848	2.20376362802594	1.17853792208013	chr_5	435489	438626	NA	NA	Phage capsid scaffolding protein (GPO) serine peptidase;
Phatr3_J44879	3.60235403900036	1.59548786417575	chr_5	513688	515445	NA	NA	Armadillo-like;
Phatr3_J45112	1.0702244862108	1.63919481952616	chr_6	220882	222764	regulation of transcription, DNA-templated	HSF-type DNA-binding	HSF-type DNA-binding;
Phatr3_J45135	3.26728316494296	2.14926276561571	chr_6	289822	291327	NA	NPL4 family	NPL4 family;Nuclear pore localisation protein NPL4;
Phatr3_J45171	1.97764780193963	2.03179291213467	chr_6	397136	400790	NA	NA	N-methyl D-aspartate receptor 2B3 C-terminus;
Phatr3_J45174	1.93710958470007	1.98711883604569	chr_6	404180	405829	NA	PhoD-like phosphatase	PhoD-like phosphatase;
Phatr3_J45227	2.16030905404928	1.69929527369314	chr_6	543287	544726	NA	NA	Bax inhibitor 1 like ;
Phatr3_J45238	3.12542992688878	3.92962032198579	chr_6	574563	575153	methylation	Predicted SPOUT methyltransferase	Predicted SPOUT methyltransferase;
Phatr3_J45412	1.59017770523856	1.98467345114012	chr_7	86870	88640	proteolysis	Pregnancy-associated plasma protein-A	Pregnancy-associated plasma protein-A;
Phatr3_J45423	4.1492795067295	5.26724800879282	chr_7	114735	116210	NA	NA	Domain of unknown function (DUF4560);
Phatr3_J45510	1.66674646026455	1.05546750474672	chr_7	388128	390574	metabolic process	AMP-binding enzyme	AMP-binding enzyme;AMP-binding enzyme C-terminal domain;
Phatr3_J45559	3.26959425390696	3.68803649634486	chr_7	546552	547768	regulation of transcription, DNA-templated	HSF-type DNA-binding	HSF-type DNA-binding;
Phatr3_J45608	4.45548787874649	5.34688356396366	chr_7	702690	703795	NA	DTW domain	DTW domain;
Phatr3_J45633	6.43839758880986	7.17009485786697	chr_7	776482	778002	NA	NA	Alpha/beta hydrolase family;
Phatr3_J45641	2.04481001519632	2.63654298467363	chr_7	796281	798883	NA	NA	SPATIAL;
Phatr3_J45679	1.40452568831957	1.10812124289951	chr_7	908136	910705	NA	NA	Leucine Rich repeats (2 copies);Predicted integral membrane protein (DUF2275);Leucine Rich Repeat;Leucine Rich repeats (2 copies);
Phatr3_J45680	1.18804926119018	1.29927273261514	chr_7	910713	914529	NA	NA	Family of FAM53;
Phatr3_J45765	2.09094091161065	1.57645994681755	chr_8	182540	184319	NA	SAP domain;Inner centromere protein, ARK binding region	Inner centromere protein, ARK binding region;SAP domain;
Phatr3_J45792	1.45927763631255	1.31837381529312	chr_8	287341	291257	NA	NA	Sec8 exocyst complex component specific domain;
Phatr3_J45846	1.77659059035303	1.17332132470998	chr_8	452934	454926	oxidation-reduction process	VDE lipocalin domain	VDE lipocalin domain;VDE lipocalin domain;
Phatr3_J45888	3.64300761984211	2.53936883704098	chr_8	580674	582446	ribosome biogenesis	CBF/Mak21 family	CBF/Mak21 family;
Phatr3_J45975	4.474495679725	5.32818261694002	chr_8	830243	830792	NA	NA	Coatomer (COPI) alpha subunit C-terminus;
Phatr3_J46012	1.83824167148441	3.10949428321159	chr_8	956196	962885	NA	BP28CT (NUC211) domain;U3 small nucleolar RNA-associated protein 1NA	U3 small nucleolar RNA-associated protein 10 ;BP28CT (NUC211) domain;HEAT-like repeat;
Phatr3_J46281	1.69119115863539	1.30585303506831	chr_9	803898	806720	NA	NA	Menin;
Phatr3_J46375	2.0119162744404	1.68644473992004	chr_10	149603	150814	NA	Domain of unknown function (DUF3NA3)	Carbohydrate esterase, sialic acid-specific acetylesterase;
Phatr3_J46431	1.58701371500838	2.10328155664693	chr_10	315667	318762	NA	NA	Histidine kinase-, DNA gyrase B-, and HSP90-like ATPase;
Phatr3_J46456	1.60655940798583	1.93620535880764	chr_10	390097	391086	NA	Alpha/beta hydrolase family	Alpha/beta hydrolase family;
Phatr3_J46458	2.60573919810672	2.36910686297074	chr_10	394801	397035	NA	NA	Domain of unknown function (DUF3883);
Phatr3_J46464	2.3072692074971	1.35858105674888	chr_10	419289	420542	NA	Ring finger domain	Ring finger domain;
Phatr3_J46606	1.16482840154788	1.20920374704826	chr_10	877568	879391	NA	NA	PhoU domain;
Phatr3_J46846	2.41194829210546	3.42258499377712	chr_11	611072	612334	NA	Nop53 (6NAS ribosomal biogenesis)	Nop53 (60S ribosomal biogenesis);
Phatr3_J46943	2.51061183027911	1.95224616484144	chr_11	885164	885679	NA	NA	TMEM214, C-terminal, caspase 4 activator;
Phatr3_J47183	1.42819072203151	1.98422980894235	chr_12	734324	736981	NA	NA	7 transmembrane receptor (rhodopsin family);
Phatr3_J47278	1.80794056449554	1.329989811159	chr_13	167045	167542	regulation of transcription, DNA-templated	bZIP transcription factor	bZIP transcription factor;
Phatr3_J47400	2.28670824554524	2.79267784019712	chr_13	534400	536223	NA	NA	AN1-like Zinc finger;
Phatr3_J47402	6.08289186763691	7.21084968699369	chr_13	538912	540105	NA	Mpv17 / PMP22 family	Mpv17 / PMP22 family ;
Phatr3_J47420	1.54121680814699	1.73832641754054	chr_13	584337	586121	NA	Phosphotransferase enzyme family	Phosphotransferase enzyme family;
Phatr3_J47439	1.52192193396422	1.63962728576318	chr_13	622550	623794	NA	Domain of unknown function (DUF35NA6)	Domain of unknown function (DUF3506);
Phatr3_J47461	2.51948016048471	1.02295256760891	chr_13	677514	679493	NA	NA	Fas apoptotic inhibitory molecule (FAIM1);
Phatr3_J47656	2.2594299444073	1.25147896785174	chr_14	425210	429551	NA	NA	Leucine Rich Repeat;Leucine Rich repeat;
Phatr3_J47811	2.70015775215642	1.2736937671891	chr_15	123535	125034	NA	NA	Root hair defective 3 GTP-binding protein (RHD3);
Phatr3_J47824	1.87127346387589	2.96995350046672	chr_15	167466	168925	NA	WD domain, G-beta repeat	WD domain, G-beta repeat;WD domain, G-beta repeat;Zinc finger C-x8-C-x5-C-x3-H type (and similar);
Phatr3_J47927	4.05426466044023	3.44922850073131	chr_15	446539	448473	NA	NA	GcrA cell cycle regulator;
Phatr3_J47954	1.81279381782618	1.16334633095308	chr_15	545569	546573	transport	Mitochondrial carrier protein	Mitochondrial carrier protein;Mitochondrial carrier protein;Mitochondrial carrier protein;
Phatr3_J48145	2.57335494636105	3.7221910238215	chr_16	337184	338572	NA	EamA-like transporter family	EamA-like transporter family;Putative multidrug resistance efflux transporter;
Phatr3_J48164	1.70536962934057	1.10754021946735	chr_16	393379	394224	NA	Hemerythrin HHE cation binding domain	Hemerythrin HHE cation binding domain;
Phatr3_J48469	1.3625705320553	1.69293552839768	chr_17	588469	589593	oxidation-reduction process	NA	Zinc-binding dehydrogenase;Alcohol dehydrogenase GroES-like domain;
Phatr3_J48502	2.67304148144897	2.95173682544383	chr_18	36828	39342	NA	NA	Poly(A) polymerase central domain;Nucleotidyltransferase domain;Poly(A) polymerase central domain;
Phatr3_J48605	4.61179906154357	2.54212131493206	chr_18	344404	345974	NA	NA	Uncharacterized protein conserved in bacteria (DUF2263);
Phatr3_J48737	1.39324778251244	2.30237157364259	chr_19	111170	112645	NA	Methyltransferase domain	Methyltransferase domain;
Phatr3_J48817	1.72139385241103	1.18924923784008	chr_19	346048	347211	NA	NA	Ezrin/radixin/moesin family;
Phatr3_J48983	5.1463958448392	2.97929443608856	chr_20	224065	225479	glycolytic process	Phosphoglycerate kinase	Phosphoglycerate kinase;
Phatr3_J48986	1.75089083845506	1.88366158172495	chr_20	235756	238098	NA	NA	SET domain;
Phatr3_J49321	1.67950700244815	1.66688891957991	chr_21	576084	577782	NA	NA	Snf7;
Phatr3_J49325	1.47943623211752	1.02855776579022	chr_21	584833	585957	isoprenoid biosynthetic process	Polyprenyl synthetase	Polyprenyl synthetase;
Phatr3_J49326	1.30563924577429	1.23693493017693	chr_21	586673	588990	NA	NA	PDDEXK-like family of unknown function;
Phatr3_J49339	2.78714937707877	2.26357779763886	chr_21	627913	631798	gluconeogenesis	Carbamoyl-phosphate synthase L chain, N-terminal domain;Biotin-requiring enzyme;HMGL-like;Conserved carboxylase domain;Biotin carboxylase C-terminal domain;Carbamoyl-phosphate synthase L chain, ATP binding domain	HMGL-like;Biotin carboxylase, N-terminal domain;Carbamoyl-phosphate synthase L chain, ATP binding domain;Conserved carboxylase domain;Biotin-requiring enzyme;Biotin carboxylase C-terminal domain;
Phatr3_J49467	1.99500382622379	1.63378318060641	chr_22	324626	325705	NA	NA	Methyltransferase domain;
Phatr3_J49520	4.03706810878398	2.23979245594498	chr_22	497375	498966	NA	NA	Domain of unknown function (DUF3598);
Phatr3_J49604	1.77446810793963	1.83017190827106	chr_23	172913	174826	NA	Gametolysin peptidase M11	Gametolysin peptidase M11;
Phatr3_J49678	2.08558024722332	3.06236191075678	chr_23	386808	389231	metabolic process	Alkaline phosphatase	Alkaline phosphatase;
Phatr3_J49844	2.6391950825895	2.33891092257774	chr_25	74084	74851	NA	NAD(P)H-binding	NAD(P)H-binding ;
Phatr3_J50138	1.86739952039458	1.32674384337078	chr_27	162501	167882	NA	PHD-finger;HEAT repeat associated with sister chromatid cohesion;Sister chromatid cohesion C-terminus	PHD-finger;Sister chromatid cohesion C-terminus;HEAT repeat associated with sister chromatid cohesion;
Phatr3_J50357	3.64562936678964	3.22236278922279	chr_29	71243	74059	NA	NA	Origin recognition complex subunit 6 (ORC6);
Phatr3_J50390	1.23438327894995	1.18140839308521	chr_29	206063	206798	NA	NA	Inner membrane complex protein;
Phatr3_J50592	1.5625133400724	1.17993021937456	chr_32	13339	15253	NA	NA	PQQ-like domain;
Phatr3_J50738	1.62429565100003	1.99680187820466	chr_2	1241698	1242843	gluconeogenesis	Triosephosphate isomerase	Triosephosphate isomerase;
Phatr3_J5145	1.18273117151854	1.1516603581317	chr_18	382251	383228	obsolete GTP catabolic process	CobW/HypB/UreG, nucleotide-binding domain	CobW/HypB/UreG, nucleotide-binding domain;
Phatr3_J54150	1.27804699618165	1.20346632982541	chr_3	30400	31892	NA	Hsp2NA/alpha crystallin family	CS domain;CS domain;
Phatr3_J54257	2.51850294527684	1.10577407009911	chr_4	900814	902073	biosynthetic process	Cytidylyltransferase-like;SPX domain	Cytidylyltransferase-like;
Phatr3_J54355	1.90448755240907	2.86909707783517	chr_6	331620	334032	metabolic process	Thiamine pyrophosphate enzyme, central domain;Thiamine pyrophosphate enzyme, C-terminal TPP binding domain;Thiamine pyrophosphate enzyme, N-terminal TPP binding domain	Thiamine pyrophosphate enzyme, N-terminal TPP binding domain;Thiamine pyrophosphate enzyme, C-terminal TPP binding domain;Thiamine pyrophosphate enzyme, central domain;
Phatr3_J54656	2.44202957484692	1.55585388223692	chr_11	605370	606020	NA	Hsp20/alpha crystallin family	Hsp20/alpha crystallin family;
Phatr3_J5466	2.65295439580259	1.46157471414932	chr_1	726053	727030	NA	Der1-like family	Der1-like family;
Phatr3_J55079	1.87031862550091	2.75510526263482	chr_23	302264	304213	glycolytic process	Pyruvate kinase, barrel domain;Pyruvate kinase, alpha/beta domain	Pyruvate kinase, alpha/beta domain;Pyruvate kinase, barrel domain;
Phatr3_J55215	3.03636606702559	1.67032592420683	chr_31	67287	69715	protein folding	Hsp90 protein;Histidine kinase-, DNA gyrase B-, and HSP9NA-like ATPase	Hsp90 protein;Histidine kinase-, DNA gyrase B-, and HSP90-like ATPase;Hsp90 protein;
Phatr3_J7335	1.31054127184101	1.4520329443329	chr_6	753316	754038	oxidation-reduction process	Peptide methionine sulfoxide reductase	Peptide methionine sulfoxide reductase;
Phatr3_J7528	2.46773527667956	1.10065193719899	chr_2	721872	722699	NA	Thioredoxin-like	Thioredoxin-like;
Phatr3_J7923	2.14079195799208	2.09463189761035	chr_13	166113	166478	NA	Zinc-finger double-stranded RNA-binding	Zinc-finger double-stranded RNA-binding;
Phatr3_J8096	1.58234411146597	1.13780759509716	chr_9	747656	748144	NA	DnaJ domain	Pam16;
Phatr3_J8469	2.89447802897261	1.47227285867187	chr_8	338840	340684	protein folding	DnaJ domain	DnaJ domain;
Phatr3_J9233	8.92079013025707	10.3155393305845	chr_1	1139400	1140903	amino acid transmembrane transport	Amino acid permease	Amino acid permease;
Phatr3_Jdraft1438	3.53658671839732	3.77499530100736	bd_32x35	183822	186502	NA	NA	Salmonella invasion protein A;
Phatr3_Jdraft1699	1.18285148895505	1.49814649978684	bd_32x35	56534	58179	NA	SOUL heme-binding protein	SOUL heme-binding protein;
Phatr3_Jdraft371	3.30759062503881	2.53588397084601	bd_10x23	54250	55200	metabolic process	Enoyl-CoA hydratase/isomerase	Enoyl-CoA hydratase/isomerase;
Phatr3_Jdraft920	2.34069711314574	2.77669489343833	bd_32x35	68186	69976	metabolic process	DEAD/DEAH box helicase;Helicase conserved C-terminal domain	DEAD/DEAH box helicase;Helicase conserved C-terminal domain;
