# Supplementary material for: The model diatom Phaeodactylum tricornutum provides insights into the diversity and function of microeukaryotic DNA methyltransferases
Source: Commun Biol. 2023 Mar 9;6:253. doi: 10.1038/s42003-023-04629-0 (PMC9998398; doi:10.1038/s42003-023-04629-0)
Supplement: Supplementary file 17 — Supplementary Data 14 [file 42003_2023_4629_MOESM17_ESM.xlsx]

## Sheet: Supplementary Data 14
geneID	log2FoldChange M23/WT	log2FoldChange	Chromosome	Start	End	Biological Process	PFAM Domains	Functional domains (CLADE, DAMA)
Phatr3_EG00356	-1.4435677878109	-1.0336649181435	chr_21	359574	360725	NA	Sulfotransferase family	Sulfotransferase family;
Phatr3_EG00388	-1.5166945046407	-1.39916932494249	chr_19	165949	166148	NA	NA	DHHC palmitoyltransferase;
Phatr3_EG00394	-1.59019805397462	-1.85167675406228	chr_19	166883	167212	NA	NA	Heavy-metal resistance;
Phatr3_EG00921	-1.14977698540714	-1.49106420876582	chr_13	13399	15453	NA	PPR repeat;Pentatricopeptide repeat domain	Mitochondrial 28S ribosomal protein S27;
Phatr3_EG01534	-1.43181229095778	-1.98765532089064	chr_2	192376	193782	protein phosphorylation	Protein kinase domain	Protein kinase domain;
Phatr3_EG01553	-1.22194641135607	-1.30485793928369	chr_4	172959	173219	NA	NA	Putative nucleotidyltransferase substrate binding domain;
Phatr3_EG02061	-2.68203242518091	-2.11011412202361	chr_12	584049	584943	NA	HMG (high mobility group) box	HMG (high mobility group) box;Domain of unknown function (DUF4171);
Phatr3_EG02067	-2.5484351767278	-2.0397733242087	chr_12	583178	583948	NA	NA	Condensin complex subunit 2;
Phatr3_EG02369	-1.6951440052461	-1.67305310253826	chr_6	113113	120740	methylation	C-5 cytosine-specific DNA methylase;SNF2 family N-terminal domain	Type III restriction enzyme, res subunit;C-5 cytosine-specific DNA methylase;Helicase conserved C-terminal domain;Zinc finger, C3HC4 type (RING finger);Type III restriction enzyme, res subunit;
Phatr3_EG02391	-2.16322494068095	-1.2199404806807	chr_4	1053004	1054968	NA	NA	GDSL/SGNH-like Acyl-Esterase family found in Pmr5 and Cas1p;
Phatr3_J14327	-1.02541481465759	-1.21832846275187	chr_14	624883	625872	dephosphorylation	NLI interacting factor-like phosphatase	NLI interacting factor-like phosphatase;
Phatr3_J42600	-1.80246012048488	-1.21822110674415	chr_1	549900	550890	NA	NA	Capsular polysaccharide synthesis protein;
Phatr3_J42644	-2.11120170185817	-2.68419179063867	chr_1	687889	689298	NA	NA	V-type ATPase 116kDa subunit family ;
Phatr3_J44288	-2.11120170185817	-1.17177873886322	chr_4	130965	132419	NA	NA	von Willebrand factor type A domain;
Phatr3_J44516	-2.11120170185817	-1.03158401486446	chr_4	786235	786861	NA	E2F-associated phosphoprotein	E2F-associated phosphoprotein;
Phatr3_J44551	-2.11120170185817	-1.20870623950389	chr_4	874304	886117	NA	SHR-binding domain of vacuolar-sorting associated protein 13;N-terminal region of Chorein or VPS13	SHR-binding domain of vacuolar-sorting associated protein 13;Golgi-body localisation protein domain;N-terminal region of Chorein or VPS13;
Phatr3_J44704	-2.11120170185817	-1.18089489044643	chr_4	1327891	1329093	metabolic process	Protein N-terminal asparagine amidohydrolase	Protein N-terminal asparagine amidohydrolase;
Phatr3_J44708	-2.11120170185817	-1.18270227583123	chr_4	1341605	1346871	metabolic process	Phosphatidylinositol 3- and 4-kinase;FAT domain;FATC domain	FATC domain;Phosphatidylinositol 3- and 4-kinase;FAT domain;
Phatr3_J45039	-2.11120170185817	-1.20098958926605	chr_6	24196	25338	NA	Glycosyltransferase sugar-binding region containing DXD motif	Capsular polysaccharide synthesis protein;
Phatr3_J45046	-2.11120170185817	-1.18564519474496	chr_6	47892	48338	NA	CBS domain	CBS domain;IMP dehydrogenase / GMP reductase domain;
Phatr3_J45048	-2.11120170185817	-1.17526307619015	chr_6	52899	54377	NA	NA	Leucine Rich repeat;
Phatr3_J45050	-2.11120170185817	-1.16226742264489	chr_6	58206	59756	NA	Ankyrin repeats (many copies)	Ankyrin repeat;Ankyrin repeats (many copies);Ankyrin repeats (many copies);
Phatr3_J45051	-2.11120170185817	-2.37417177519344	chr_6	60074	62719	NA	Glycosyl transferase family 2	Glycosyltransferase like family 2;
Phatr3_J45366	-2.11120170185817	-1.24105761448359	chr_6	956625	958656	NA	NA	PAP2 superfamily;
Phatr3_J45711	-2.11120170185817	-1.16035453761304	chr_7	1015611	1017686	NA	PPR repeat;Pentatricopeptide repeat domain	Mitochondrial 28S ribosomal protein S27;
Phatr3_J46796	-2.11120170185817	-1.37797171636896	chr_11	472116	473945	NA	NA	AKAP7 2'5' RNA ligase-like domain;
Phatr3_J47337	-2.11120170185817	-3.95359513980074	chr_13	327414	328061	NA	Nucleotide-diphospho-sugar transferase	Nucleotide-diphospho-sugar transferase;
Phatr3_J48558	-2.11120170185817	-1.31368201419437	chr_18	209335	210889	regulation of transcription, DNA-templated	HSF-type DNA-binding	HSF-type DNA-binding;
Phatr3_J48596	-2.11120170185817	-1.87350342731411	chr_18	320714	322205	transmembrane transport	Major Facilitator Superfamily	Major Facilitator Superfamily;
Phatr3_J48597	-2.11120170185817	-2.01413330947901	chr_18	323325	325268	NA	Helicase associated domain	Helicase associated domain;Helicase associated domain;
Phatr3_J48718	-2.11120170185817	-1.38580289435632	chr_19	43959	45305	NA	Predicted permease	Predicted permease;
Phatr3_J48815	-2.11120170185817	-1.11034800696671	chr_19	329899	331852	NA	SET domain;Rubisco LSMT substrate-binding	SET domain;Rubisco LSMT substrate-binding;
Phatr3_J49938	-2.11120170185817	-1.36902445285381	chr_25	354126	355302	NA	HMG (high mobility group) box	HMG-box domain;
Phatr3_J50093	-2.11120170185817	-2.17937419779668	chr_26	419086	420525	NA	NA	Domain of unknown function (DUF3402);
Phatr3_J50517	-2.11120170185817	-1.00282510009843	chr_30	289015	291201	NA	NA	Domain of unknown function (DUF4398);
Phatr3_Jdraft1311	-2.11120170185817	-1.17225909409099	bd_31x35	43563	44530	regulation of transcription, DNA-templated	HSF-type DNA-binding	HSF-type DNA-binding;
