# Supplementary material for: The model diatom Phaeodactylum tricornutum provides insights into the diversity and function of microeukaryotic DNA methyltransferases
Source: Commun Biol. 2023 Mar 9;6:253. doi: 10.1038/s42003-023-04629-0 (PMC9998398; doi:10.1038/s42003-023-04629-0)
Supplement: Supplementary file 18 — Supplementary Data 15 [file 42003_2023_4629_MOESM18_ESM.xlsx]

## Sheet: Supplementary Data 15
mutant	Gene name	Ct replication 1	Ct replication 2	Ct replication 3
M23	J9233	31.34	31.33	31.61
Pt1 8.6	J9233	32.8	32.82	32.32
M23	RPS	29.01	29.11	29.17
Pt1 8.6	RPS	31.02	30.75	31.53
M23	TBP	31.52	31.84	31.72
Pt1 8.6	TBP	31.29	31.05	30.47
REF M23		30.265	30.475	30.445
REF Pt1 8.6		31.155	30.9	31
		ΔCT 1 (Ct REF-Ct gene)	ΔCT 2 (Ct REF-Ct gene)	ΔCT 3 (Ct REF-Ct gene)				2^ ΔCT 1	2^ ΔCT 2	2^ ΔCT 3	average	SD	P value
M23	J9233	-1.075	-0.854999999999997	-1.165		M23	J9233	0.47467106047526	0.552865326660136	0.445964259710047	0.491166882281814	0.0553266990843666	0.0327377110901876
Pt1 8.6	J9233	-1.645	-1.92	-1.32		Pt1 8.6	J9233	0.319746395319358	0.264254510140345	0.400534938794811	0.328178614751505	0.0685303987437341
						J9233		EG01799
mutant	Gene name	Ct replication 1	Ct replication 2	Ct replication 3		0.491166882281814	0.0553266990843666	1.41482229970217	0.23688028569144
M23	EG01799	29.82	29.74	29.78		0.328178614751505	0.0685303987437341	0.758641914681271	0.143447521713131
Pt1 8.6	EG01799	31.35	31.08	31.06
M23	RPS	29.39	29.1	28.56
Pt1 8.6	RPS	30.04	30.48	30.35
M23	TBP	31.67	31.44	31.44
Pt1 8.6	TBP	31.4	31.44	30.78
REF M23		30.53	30.27	30
REF Pt1 8.6		30.72	30.96	30.565
		ΔCT 1 (Ct REF-Ct gene)	ΔCT 2 (Ct REF-Ct gene)	ΔCT 3 (Ct REF-Ct gene)
M23	EG01799	0.710000000000001	0.530000000000005	0.219999999999999
Pt1 8.6	EG01799	-0.630000000000003	-0.119999999999997	-0.494999999999997
mutant	Gene name	Ct replication 1	Ct replication 2	Ct replication 3
M23	EG02067	31.85	31.96	31.42				2^ ΔCT 1	2^ ΔCT 2	2^ ΔCT 3	average	SD	P value
Pt1 8.6	EG02067	30.7	30.57	30.86				1.63580411711556	1.4439291955225	1.16473358646845	1.41482229970217	0.23688028569144	0.0148035482204264
M23	EG02391	33.52	33.38	33.16				0.646176415318745	0.920187650624877	0.709561678100193	0.758641914681271	0.143447521713131
Pt1 8.6	EG02391	33.2	32.54	32.94
M23	J42644	32.79	32.39	32.96
Pt1 8.6	J42644	31.97	31.45	31.74
M23	J47337	32.21	32.7	32.34
Pt1 8.6	J47337	31.66	31.31	31.63
M23	J45051	32.16	31.33	31.75
Pt1 8.6	J45051	31.21	30.66	31.16
M23	J50093	32.3	31.87	32.17
Pt1 8.6	J50093	31.1	30.94	31.28
M23	RPS	29.02	29.05	28.82
Pt1 8.6	RPS	31.27	30.95	31.79
M23	TBP	31.25	31.75	31.9
Pt1 8.6	TBP	31.52	31.23	31.2
REF M23		30.135	30.4	30.36
REF Pt1 8.6		31.395	31.09	31.495
		ΔCT 1 (Ct REF-Ct gene)	ΔCT 2 (Ct REF-Ct gene)	ΔCT 3 (Ct REF-Ct gene)
M23	EG02067	-1.715	-1.56	-1.06
Pt1 8.6	EG02067	0.695	0.52	0.634999999999998
M23	EG02391	-3.38500000000001	-2.98	-2.8
Pt1 8.6	EG02391	-1.805	-1.45	-1.445
M23	J42644	-2.655	-1.99	-2.6
Pt1 8.6	J42644	-0.574999999999999	-0.359999999999999	-0.245000000000001
M23	J47337	-2.075	-2.3	-1.98
Pt1 8.6	J47337	-0.265000000000001	-0.219999999999999	-0.135000000000002
								2^ ΔCT 1	2^ ΔCT 2	2^ ΔCT 3	average	SD	P value
								0.304602565918797	0.339151081861917	0.479632059662631	0.374461902481115	0.0927036755455609	0.000107780700201702
								1.61888443309482	1.43395524801583	1.55293775000208	1.53525914370424	0.0937235334052782
								0.0957223748183986	0.126744934973753	0.14358729437463	0.122018201388927	0.0242800152145249	0.00197643517070129
								0.28618104014967	0.366021423986407	0.367292158319577	0.339831540818551	0.0464670405551346
								0.158768872817349	0.251738887514179	0.164938488846612	0.191815416392713	0.051986852510236	0.00061298723272457
mutant	Gene name	Ct replication 1	Ct replication 2	Ct replication 3				0.671286251390132	0.7791645796605	0.843815796130017	0.76475554239355	0.0871626423317828
M23	J44708	29.84	30.09	30.1				0.237335530237629	0.203063099089058	0.253489869947507	0.231296166424731	0.025750150315115	0.0000205332092152284
Pt1 8.6	J44708	30.11	30.35	30.65				0.832198734711524	0.858565436437754	0.910669833591978	0.867144668247085	0.0399328280203788
M23	J48558	28.18	28.18	28.2
Pt1 8.6	J48558	27.02	27.12	27.5
M23	J18036	28.89	29.03	29.22				EG02067		EG02391		J42644		J47337
Pt1 8.6	J18036	30.69	30.75	31.12				0.374461902481115	0.0927036755455609	0.122018201388927	0.0242800152145249	0.191815416392713	0.051986852510236	0.231296166424731	0.025750150315115
M23	RPS	28.59	28.77	28.95				1.53525914370424	0.0937235334052782	0.339831540818551	0.0464670405551346	0.76475554239355	0.0871626423317828	0.867144668247085	0.0399328280203788
Pt1 8.6	RPS	31.12	31.21	31.22
M23	TBP	31.14	31.8	31.84
Pt1 8.6	TBP	30.77	30.83	31.24
M23	REF	29.865	30.285	30.395
Pt1 8.6	REF	30.945	31.02	31.23
		ΔCT 1 (Ct REF-Ct gene)	ΔCT 2 (Ct REF-Ct gene)	ΔCT 3 (Ct REF-Ct gene)
M23	J44708	0.0250000000000021	0.195	0.294999999999998
Pt1 8.6	J44708	0.835000000000001	0.669999999999998	0.579999999999998
M23	J48558	1.685	2.105	2.195
Pt1 8.6	J48558	3.925	3.9	3.73
M23	J18036	0.975000000000001	1.255	1.175
Pt1 8.6	J18036	0.254999999999999	0.27	0.109999999999996
mutant	Gene name	Ct replication 1	Ct replication 2	Ct replication 3
M23	J16786	26.6	26.61	26.68
Pt1 8.6	J16786	30.54	31.04	31.15
M23	J54656	26.15	26.2	26.26
Pt1 8.6	J54656	30.33	30.34	30.72				2^ ΔCT 1	2^ ΔCT 2	2^ ΔCT 3	average	SD	P value
M23	RPS	32.28	32.47	32.56				1.01747969210269	1.14472416059868	1.2268849772538	1.12969627665172	0.105508394615061	0.00916507513388185
Pt1 8.6	RPS	31.47	31.71	32.09				1.78385703884019	1.59107296750984	1.49484924863494	1.62325975166165	0.147167820889477
M23	TBP	31.56	32.28	32.47				3.21540396297261	4.30197756182951	4.57889664239474	4.03209272239895	0.720698578897779	0.000140349986490668
Pt1 8.6	TBP	31.37	31.4	31.72				15.1894739352083	14.9285278645889	13.269112733031	14.4623715109428	1.04159641715995
M23	REF	31.92	32.375	32.515				1.9656411970905	2.38667148606344	2.25792880961226	2.20341383092207	0.215744149942364	0.00133997950496893
Pt1 8.6	REF	31.42	31.555	31.905				1.19333574303172	1.20580782769076	1.07922823650442	1.15945726907564	0.0697596693972949
								J44708		J48558		J18036		J42981		J16786		J54656
		ΔCT 1 (Ct REF-Ct gene)	ΔCT 2 (Ct REF-Ct gene)	ΔCT 3 (Ct REF-Ct gene)				1.12969627665172	0.105508394615061	4.03209272239895	0.720698578897779	2.20341383092207	0.215744149942364	2.92548217263454	0.1897090365775	50.4699475842037	9.21321500829419	67.7319475115906	11.5843753607757
M23	J16786	5.32	5.765	5.835				1.62325975166165	0.147167820889477	14.4623715109428	1.04159641715995	1.15945726907564	0.0697596693972949	1.28451693248719	0.280609776622068	1.6523336777503	0.207949686433056	2.24126071338207	0.100330491741808
Pt1 8.6	J16786	0.880000000000003	0.515000000000001	0.755000000000003
M23	J54656	5.77	6.175	6.255
Pt1 8.6	J54656	1.09	1.215	1.185
mutant	Gene name	Ct replication 1	Ct replication 2	Ct replication 3
M23	J48815	29.49	29.74	30.1
Pt1 8.6	J48815	30.33	30.39	30.46
M23	J42981	29.05	29.21	29.6
Pt1 8.6	J42981	31.04	31.15	31.85
M23	RPS	29.16	29.3	29.31				2^ ΔCT 1	2^ ΔCT 2	2^ ΔCT 3	average	SD	P value
Pt1 8.6	RPS	31.79	31.94	32.04				39.9465775648516	54.3798399448736	57.0834252428859	50.4699475842037	9.21321500829419	0.000783532273989346
M23	TBP	32.01	32.41	32.81				1.84037530124975	1.42899413974109	1.68763159226004	1.6523336777503	0.207949686433056
Pt1 8.6	TBP	31.14	31.59	31.6				54.5686330731493	72.2537219075924	76.3734875540301	67.7319475115906	11.5843753607757	0.000609726506462053
M23	REF	30.585	30.855	31.06				2.12874036490672	2.32140782876744	2.27363394647203	2.24126071338207	0.100330491741808
Pt1 8.6	REF	31.465	31.765	31.82
		ΔCT 1 (Ct REF-Ct gene)	ΔCT 2 (Ct REF-Ct gene)	ΔCT 3 (Ct REF-Ct gene)				2^ ΔCT 1	2^ ΔCT 2	2^ ΔCT 3	average	SD	P value
M23	J42981	1.535	1.645	1.46				2.89788430910976	3.12747857251437	2.75108363627949	2.92548217263454	0.1897090365775	0.00110365864136067
Pt1 8.6	J42981	0.425000000000001	0.615000000000002	-0.0300000000000011				1.34257250278026	1.53155799709438	0.979420297586926	1.28451693248719	0.280609776622068
