# Supplementary material for: The model diatom Phaeodactylum tricornutum provides insights into the diversity and function of microeukaryotic DNA methyltransferases
Source: Commun Biol. 2023 Mar 9;6:253. doi: 10.1038/s42003-023-04629-0 (PMC9998398; doi:10.1038/s42003-023-04629-0)
Supplement: Supplementary file 19 — Supplementary Data 16 [file 42003_2023_4629_MOESM19_ESM.xlsx]

## Sheet: Supplementary Data 16
geneID	Meth_WT	Meth_M23	Meth_M25	scaled LFCM23	scaled LFCM25
Phatr3_EG00036	0.303713527851459	0.0255220417633411	0.0259218692953633	0.349977626971125	0.523145458361627
Phatr3_EG00047	0.308176100628931	0.0262008733624454	0.0321285140562249	0.658021426800915	1.19984157628717
Phatr3_EG00049	0.289183222958057	0.0257680872150644	0.0243417784401391	1.70055965321263	2.34195342558865
Phatr3_EG00051	0.530172413793103	0.0323383084577114	0.03003663003663	1.50368568267335	1.91092251688065
Phatr3_EG00052	0.089127480293558	0.0281190332629886	0.0279784215732209	0.469379043544991	0.848661275098745
Phatr3_EG00055	0.0560420315236427	0.0245398773006135	0.026711813393529	-0.147404545770045	0.416565347264529
Phatr3_EG00058	0.123287671232877	0.018641810918775	0.0311070448307411	0.761568676389564	1.00080432130565
Phatr3_EG00059	0.106334841628959	0.0334128878281623	0.0299157711298286	0.32574783925975	0.281224046159088
Phatr3_EG00062	0.0176991150442478	0.0275146594497068	0.0344530577088717	-0.0799145350370748	0.84089973685167
Phatr3_EG00068	0.0985365853658537	0.0364567640855679	0.0257090959899399	1.29170374656861	1.47874043425011
Phatr3_EG00070	0.0381944444444444	0.0241935483870968	0.0274914089347079	1.35179476334555	0.846773529849438
Phatr3_EG00072	0.0939861978310877	0.027520915896081	0.0307354555433589	1.83869583761142	1.7506999176955
Phatr3_EG00074	0.0233050847457627	0.025797373358349	0.0267952840300107	-0.448450486923985	0.271113322427044
Phatr3_EG00075	0.166167804695538	0.029329063500742	0.0278328050713154	1.53718900702527	2.18411725432085
Phatr3_EG00080	0.0294117647058824	0.046875	0.0301204819277108	0.586172133919892	1.09533738914584
Phatr3_EG00085	0.220050977060323	0.0297475020638219	0.0294066670518228	0.320427623285749	0.474084604919257
Phatr3_EG00088	0.0116244411326379	0.0262698222420112	0.025514916412672	-0.97984536472399	-0.901879794733451
Phatr3_EG00101	0.00854295206454675	0.0284464772909645	0.0256627983772054	-1.20061988355228	-0.686559703299416
Phatr3_EG00108	0.18865635426145	0.0242736300110335	0.0279029957203994	1.9808278942847	2.1768568375356
Phatr3_EG00110	0.325620229007634	0.0290943219145941	0.0289129830414234	-0.339967931775174	-0.316298237469052
Phatr3_EG00120	0.114840062926062	0.02668125578655	0.0267269065374775	0.922600487299634	0.164363677822412
Phatr3_EG00124	0.0761986301369863	0.0279787747226242	0.0283208624989943	-0.126320615713015	0.532774235268536
Phatr3_EG00129	0.116281616117377	0.0267730496453901	0.0286041760103653	1.14148098715223	1.12072528321984
Phatr3_EG00132	0.164321110009911	0.027608925840229	0.0287471518390982	1.5309384327624	1.16172226994337
Phatr3_EG00141	0.178072315882875	0.0288558441825549	0.0288529019580321	2.42302525293642	3.01166180619901
Phatr3_EG00154	0.225390984360626	0.0269909737977235	0.0266827069295287	0.701166274444966	0.459419031619735
Phatr3_EG00167	0.194200351493849	0.0271525544837442	0.0252538749331908	0.052219002553327	0.731775283425241
Phatr3_EG00173	0.121001390820584	0.0296789824348879	0.0280556915972854	2.58805763974737	2.73065073574985
Phatr3_EG00177	0.0118283203785063	0.0292149599713227	0.0257773918706246	-0.903158843474092	-0.819582986376688
Phatr3_EG00180	0.152128666035951	0.0286138981791156	0.0296567474978169	0.301303981360506	0.851124735627979
Phatr3_EG00184	0.177545691906005	0.0262310170271514	0.0209402586737836	-0.172936948566053	0.261345117976132
Phatr3_EG00194	0.106307940346634	0.0278511801093027	0.0270755454180659	1.41177310801532	2.09113290858024
Phatr3_EG00202	0.0836959303813668	0.0256063638963267	0.0246411442710187	0.431275562367395	0.609896816466665
Phatr3_EG00205	0.125664599025255	0.0294775457073546	0.0294494412646498	1.46964811198115	0.714577652440215
Phatr3_EG00206	0.0688202247191011	0.0252175853604106	0.0295190713101161	1.21697832787809	-0.0753244285785482
Phatr3_EG00207	0.145497630331754	0.02926604447517	0.0273579702151131	0.435328537910561	0.215799834705108
Phatr3_EG00212	0.00652173913043478	0.0209059233449477	0.0285770209434332	-0.834877009434419	-0.970721438000068
Phatr3_EG00235	0	0.0511627906976744	0.0115207373271889	0.55650138929459	0.301399323723262
Phatr3_EG00236	0.10412147505423	0.0393700787401575	0.0273744346584147	2.19135085205277	2.58084675409317
Phatr3_EG00239	0.129414445203919	0.0285198614656672	0.0272969250241978	-0.0885064418014882	0.172474542861832
Phatr3_EG00264	0.215619694397284	0.0229281767955801	0.0270309975025709	1.92641548768657	2.43915620867527
Phatr3_EG00266	0.17078410311493	0.0291610587707492	0.0327800829875519	0.580433828847678	0.452677492578957
Phatr3_EG00275	0.0838988278840222	0.0250783699059561	0.0313662945241893	0.73335064641577	1.01843507543036
Phatr3_EG00285	0.0792682926829268	0.0284005979073244	0.0218315849163595	1.25621545175706	0.765347998752828
Phatr3_EG00343	0.0487804878048781	0.042042042042042	0.0247801758593125	0.432145675900774	0.798863361315769
Phatr3_EG00368	0.0118134715025907	0.0259050420854785	0.0259038259038259	-1.045975678812	-0.730822806506165
Phatr3_EG00374	0.10635783502718	0.0290802006165739	0.025368000404674	0.997462917695558	0.574944774320247
Phatr3_EG00389	0.234489612417775	0.028219606106457	0.0266006275090085	0.944848488078825	1.62439673142851
Phatr3_EG00420	0.0121408336705787	0.026272002802347	0.0274840474020055	-0.931390723065816	-1.23761557947297
Phatr3_EG00432	0.0271210013908206	0.0264525893268408	0.0256738461538462	-1.15889405610085	-0.63893538110134
Phatr3_EG00433	0.0691244239631336	0.0331695331695332	0.0401188707280832	1.22378541949937	1.69788830166217
Phatr3_EG00444	0.131930721841218	0.0268613665044168	0.0267183900182314	1.45170296936754	0.623541091997501
Phatr3_EG00446	0.0762124711316397	0.0298750678978816	0.026231130908191	-0.0148741107610888	0.553185168603512
Phatr3_EG00453	0.0283018867924528	0.0357379219060225	0.0304731355252606	-0.325249691503577	-0.0574512282109351
Phatr3_EG00464	0.102739726027397	0.0148849797023004	0.0178694158075601	1.01323694553674	0.636457987452657
Phatr3_EG00465	0	0	0	0.111544563045096	0.82888958371715
Phatr3_EG00476	0.175572519083969	0.0274636510500808	0.028324154209284	0.391557792104293	0.886627527001672
Phatr3_EG00478	0.497991967871486	0.0302866414277988	0.0268617021276596	1.3421395249673	0.952425916076069
Phatr3_EG00482	0.202105263157895	0.0285714285714286	0.0309503051438535	0.752843613991323	0.641264816807285
Phatr3_EG00485	0.0292397660818713	0.0235640648011782	0.0270655270655271	0.285152773099851	0.776782571394994
Phatr3_EG00492	0.134592680047225	0.0286326451110245	0.0258870000705368	1.00272027858585	0.0185220981364005
Phatr3_EG00493	0.045822102425876	0.0259856630824373	0.0254175744371823	0.373911655309862	0.979670713210972
Phatr3_EG00495	0.133738601823708	0.0360721442885772	0.0275761973875181	0.331276301882582	0.115386205618302
Phatr3_EG00496	0.136363636363636	0.0288288288288288	0.0304709141274238	0.499804948841568	0.392083223313404
Phatr3_EG00502	0.197080291970803	0.0222841225626741	0.0284619594964423	0.916286222778156	0.276247493953872
Phatr3_EG00508	0.140151515151515	0.0253164556962025	0.0285874439461883	1.35505530908736	-1.11002959255191
Phatr3_EG00512	0.211538461538462	0.0249433106575964	0.031390134529148	0.458384557824106	-0.203605441334421
Phatr3_EG00516	0.160346695557963	0.0235173824130879	0.0232346241457859	1.82743502590327	2.22739555729623
Phatr3_EG00520	0.187823090178059	0.0233998623537509	0.0237834454701925	2.17618376418908	1.96887598623624
Phatr3_EG00521	0.218794225870365	0.0294648085255885	0.0303165138975409	1.59180701531759	1.25709613941522
Phatr3_EG00524	0.0851528384279476	0.0236653824986241	0.0274755168661589	0.444876116710202	0.645504691521129
Phatr3_EG00526	0.14	0.0271360759493671	0.0259730220693387	1.03995187588005	1.45266665389386
Phatr3_EG00542	0.0548098434004474	0.0251928830105495	0.0289252292277153	-0.523132511408229	0.531943268378998
Phatr3_EG00566	0.0776255707762557	0.0158536585365854	0.0302375809935205	0.367526675767491	0.586180233450298
Phatr3_EG00575	0.0127388535031847	0.0237237237237237	0.029173612764944	-0.158800722618265	-0.716041609008528
Phatr3_EG00586	0.0578034682080925	0.0191846522781775	0.0252270433905146	0.696762327981531	0.738413784752264
Phatr3_EG00608	0	0	0	-0.750403961243272	-0.331249603073047
Phatr3_EG00625	0.128619528619529	0.0262160454832596	0.0274176232554298	0.855956068198724	0.595300446748142
Phatr3_EG00626	0.0605462323132609	0.0292850233048984	0.0254010018721854	1.59517085295239	2.31921384506794
Phatr3_EG00628	0.280966767371601	0.0288713910761155	0.0286197319164352	0.688134378613667	0.707881370033058
Phatr3_EG00632	0.101657458563536	0.0283068783068783	0.0276861282455889	-0.15556427772913	0.301176530855508
Phatr3_EG00637	0.00754716981132075	0.0235158160660055	0.0235302652898358	-0.40266586092486	-0.0106566480527998
Phatr3_EG00658	0.130334486735871	0.0260972716488731	0.0296122209165687	1.56662872417396	2.23839607350714
Phatr3_EG00660	0.118158123370982	0.0292754844144903	0.0256307166549402	0.884209512863442	1.40183752992149
Phatr3_EG00661	0.0677570093457944	0.034573074908329	0.0299372283920811	1.21016191974	1.61408515905872
Phatr3_EG00667	0.105914186316196	0.0260287081339713	0.0280274475693438	0.996154326160547	1.30256408215745
Phatr3_EG00669	0.157894736842105	0.0326797385620915	0.0388349514563107	1.1781446964934	1.56455478696867
Phatr3_EG00692	0.217018671564126	0.0286561563833328	0.0268622507449003	0.474484453590414	0.435443729841405
Phatr3_EG00697	0.3203125	0.0269886363636364	0.0303756994404476	-0.587107895606554	-0.503572295227874
Phatr3_EG00710	0.582608695652174	0.0268595041322314	0.0437284234752589	1.15940535168819	1.48398363213993
Phatr3_EG00712	0.314917127071823	0.0217028380634391	0.0364891518737673	-0.996947599646206	-0.282852034788904
Phatr3_EG00717	0.113081954597922	0.0260469275223129	0.0269677795455374	1.48326477605583	2.15746980847403
Phatr3_EG00734	0	0	0	0.826545479185608	0.316667870322374
Phatr3_EG00744	0.214285714285714	0	0.0212765957446809	0.914838158957874	0.458329212254799
Phatr3_EG00753	0.0625	0.0290076335877863	0.0299421571963253	0.826846543482658	1.36528830529815
Phatr3_EG00767	0.129637526652452	0.0300543150271575	0.027491999682632	-0.694339561068354	-0.292661683099769
Phatr3_EG00775	0.102013803535974	0.0286736226385266	0.0273669914633095	-0.141510641009606	0.211463298100699
Phatr3_EG00783	0.132743362831858	0.0332187857961054	0.0259009009009009	0.728203930299981	1.08063172722144
Phatr3_EG00788	0.103738767650834	0.0304228257133035	0.0291729953386058	0.962792152638822	1.20545480650971
Phatr3_EG00796	0.195594713656388	0.0223097112860892	0.0264876632801161	1.33415197340547	1.95088174636125
Phatr3_EG00806	0	0.0212765957446809	0.0198019801980198	-0.0513012711645121	1.0177238848233
Phatr3_EG00822	0.128994082840237	0.0248281130634072	0.0329975686002084	1.49965842552845	0.679291256290724
Phatr3_EG00823	0.12	0.0299145299145299	0.0336134453781513	0.307770416052011	0.888505160895381
Phatr3_EG00831	0.125195618153365	0.0264847512038523	0.0333507034914018	1.98922115972468	1.6528607759963
Phatr3_EG00837	0.155172413793103	0.018095987411487	0.0318151373074347	1.46447043061179	0.431112440989626
Phatr3_EG00840	0	0	0	0.407228107611491	0.781606177536651
Phatr3_EG00847	0.276923076923077	0.0309810671256454	0.0313807531380753	1.67222444348462	0.463292212519764
Phatr3_EG00858	0.205831903945111	0.0335689045936396	0.0263244488318526	1.8861691226769	0.16611289263617
Phatr3_EG00863	0.0495867768595041	0.032967032967033	0.0165165165165165	0.573250954109835	0.793981371584848
Phatr3_EG00866	0.169624217118998	0.0251647693229479	0.0292692198042383	0.197683723765611	0.82854760743441
Phatr3_EG00867	0.0964467005076142	0.0248062015503876	0.0303265940902022	-0.633011764956406	0.428049661318535
Phatr3_EG00871	0.0777110213729932	0.0255256378010564	0.0255522803298778	0.92806409220453	1.27974294610814
Phatr3_EG00880	0.243753187149414	0.033883192153366	0.0290839902147323	1.1068704412331	0.271919699767819
Phatr3_EG00891	0.313131313131313	0.0252365930599369	0.0392441860465116	0.404448961595246	1.15781678736934
Phatr3_EG00902	0.0109826589595376	0.0287286736378646	0.0273874974546935	-0.967103259448279	-0.790637317841626
Phatr3_EG00904	0.0157170923379175	0.0299941188002352	0.0257113148690803	0.519238445427163	-1.11002946677738
Phatr3_EG00913	0.0681520314547838	0.0263716814159292	0.0255149981929888	1.08510846005063	1.29073574269176
Phatr3_EG00929	0.112582781456954	0.0264817150063052	0.0353721444362564	0.981218838136485	0.0984483114777297
Phatr3_EG00953	0.273934311670161	0.0303825136612022	0.0260971452918619	0.872232199225401	0.485879565057328
Phatr3_EG00965	0.190809423839515	0.0309633027522936	0.0289535026377132	0.758711259367777	0.438912276961018
Phatr3_EG00984	0.119186046511628	0.0323033707865169	0.0231284236153378	0.337693188584487	0.645789186468878
Phatr3_EG00999	0.0124750499001996	0.0263761467889908	0.0256	-0.996443740128252	-0.527357745781231
Phatr3_EG01000	0.237068965517241	0.025668449197861	0.0275175644028103	0.752893498260949	0.0159582742721455
Phatr3_EG01007	0.184818481848185	0.0286557100716393	0.0293958521190262	0.975579348795282	0.42905504024838
Phatr3_EG01027	0.17995444191344	0.0297817240103589	0.0274077216801018	1.44233611958985	1.94143431371501
Phatr3_EG01031	0.176678445229682	0.027611301369863	0.0290174104462678	1.75405360773157	1.74060163767564
Phatr3_EG01068	0.789473684210526	0.0187793427230047	0.0392156862745098	1.36013715789568	1.80955662733568
Phatr3_EG01081	0.0704685797312023	0.0266245487364621	0.0282251799678906	1.77716483925161	2.38131061527267
Phatr3_EG01160	0.153774895785086	0.0274676688404996	0.0284654402301461	0.477491548624674	0.375888460540204
Phatr3_EG01165	0.162141779788839	0.0246390593931011	0.0245680165454667	1.02769429348494	1.08139499408161
Phatr3_EG01176	0.0727969348659004	0.0274390243902439	0.0196451204055767	0.46008365967068	0.617743869718897
Phatr3_EG01179	0.0917431192660551	0.0134408602150538	0.0295774647887324	0.63940949664659	0.761766111085917
Phatr3_EG01190	0.0770811921891059	0.0317511225144323	0.0291011787819253	-0.19232785661696	-0.149270128296399
Phatr3_EG01191	0.125	0.0351239669421488	0.0352822580645161	0.655355040708414	-0.0800029443035237
Phatr3_EG01197	0.0455373406193078	0.0301083165044979	0.0271339739966083	0.743921639933673	0.851124167786632
Phatr3_EG01203	0.177785791561486	0.0261924218313191	0.0278262964524484	-1.01746949594235	-0.308360293876352
Phatr3_EG01210	0.192307692307692	0.0322364002686367	0.0297470113983875	0.547018151572371	0.401453296300457
Phatr3_EG01216	0.0990990990990991	0.0288659793814433	0.0331017572537801	1.77697855814823	2.194322675149
Phatr3_EG01218	0.0601503759398496	0.0369127516778524	0.0237087214225233	0.424856939309318	0.465334691268014
Phatr3_EG01233	0.194295900178253	0.0288659793814433	0.0280583613916947	1.72151561209306	0.163909217232923
Phatr3_EG01234	0.173198482932996	0.0289970736898111	0.0306476216890861	1.7618706413121	1.31660383729908
Phatr3_EG01235	0.191967177715396	0.0257240677338762	0.0276540236805137	1.19617352634597	0.59553397659161
Phatr3_EG01237	0.111111111111111	0.0106382978723404	0.0239574090505768	-0.753906551050862	-0.0245206611202763
Phatr3_EG01245	0.144583706356312	0.0262755102040816	0.0281290885303096	0.382404474230869	-0.386056532850059
Phatr3_EG01246	0.124078624078624	0.0227678571428571	0.0220562492706267	0.770266503850059	-0.373471186495565
Phatr3_EG01250	0.104796229553646	0.0301746276322548	0.0287001665197375	1.85301812505557	2.53073316194265
Phatr3_EG01251	0.25	0.0366666666666667	0.0213740458015267	0.0371428918644586	0.26113230687355
Phatr3_EG01252	0.23596256684492	0.0283648498331479	0.028795334426827	1.25803769519963	1.86727327270441
Phatr3_EG01255	0.242621015348288	0.0292336604719148	0.0281088774239459	0.897018152547885	1.53748355436109
Phatr3_EG01257	0.0867082035306334	0.0253456221198157	0.026694045174538	0.689556669632229	1.09932966751847
Phatr3_EG01258	0.156166814551908	0.0258996728462377	0.0261904761904762	0.770231996860926	0.810340795063695
Phatr3_EG01259	0.176539589442815	0.0313653136531365	0.0319968656131644	1.10855152214643	0.680564017414426
Phatr3_EG01260	0.081857055589493	0.032258064516129	0.0269535673839185	0.281122007838817	0.493588271702353
Phatr3_EG01261	0.13690220394131	0.0280720094700755	0.0273301112811957	2.59722877429492	1.50404650250004
Phatr3_EG01265	0.0853858784893268	0.0305810397553517	0.0301987767584098	1.52216604281824	1.32666304862426
Phatr3_EG01266	0.158998008594487	0.0295053334165055	0.0286842034118251	0.337940751835236	0.853941526573244
Phatr3_EG01271	0.0985169491525424	0.0271366544789762	0.0272085052808281	-0.371709643946182	-0.737415370783346
Phatr3_EG01272	0	0	0	0.182516934302115	0.871369154922972
Phatr3_EG01274	0.404255319148936	0.0313390313390313	0.0348557692307692	1.16314929224439	1.29877976370738
Phatr3_EG01284	0.114703618167821	0.0275359384490788	0.0258953168044077	0.306303824783085	0.611391098503042
Phatr3_EG01311	0.289798374962383	0.0256201044386423	0.0264474624731951	2.09468455665926	2.48196326111917
Phatr3_EG01313	0.589147286821705	0.0300429184549356	0.0316875460574797	0.489817774628948	1.17781598975702
Phatr3_EG01323	0.244186046511628	0.0240885416666667	0.0284909204758923	0.460784117635899	1.06380668424479
Phatr3_EG01328	0.0253623188405797	0.0244648318042813	0.0263452914798206	2.08967114426522	2.69702718554392
Phatr3_EG01344	0.311495673671199	0.0283226242813663	0.0265713918959394	1.45035979301539	-0.157706280392614
Phatr3_EG01345	0.166282963583089	0.0273681009578835	0.0302759545001546	1.300269933108	1.21344664927873
Phatr3_EG01346	0.357601713062098	0.027582869586257	0.0296467619848612	1.56876374018778	0.599681128500061
Phatr3_EG01351	0.00609756097560976	0.0471380471380471	0.0358796296296296	-0.118055256651942	0.493160587078514
Phatr3_EG01354	0.112579762989973	0.0284401662655874	0.0269452308893879	1.63682043091215	1.63314399267409
Phatr3_EG01355	0.142857142857143	0.0451127819548872	0.0193740685543964	1.80743880387174	1.68142404632672
Phatr3_EG01369	0.154002026342452	0.0254780716821253	0.0271000173803762	-0.307606252618106	-0.0205723644194203
Phatr3_EG01382	0.182656723113155	0.0290691898872498	0.0287353404071686	2.69661416112876	2.44597309440929
Phatr3_EG01391	0.10952380952381	0.0291970802919708	0.0308880308880309	0.268433025583264	0.563240096881688
Phatr3_EG01397	0.207811133780239	0.0275950814984272	0.027941267579456	1.82253557784354	1.42093169117269
Phatr3_EG01406	0.3376	0.0283626987537602	0.0259067357512953	0.463540472203219	-0.187830599242388
Phatr3_EG01413	0.225806451612903	0.02301767897777	0.0257273383024766	2.22543498016636	1.56855930496653
Phatr3_EG01427	0.20129270544783	0.0262157726526734	0.0272422750888707	2.01440394610282	1.27293013543539
Phatr3_EG01430	0.0701754385964912	0.0280146163215591	0.0267857142857143	2.0259265864748	2.20655398258596
Phatr3_EG01431	0.0268636668905306	0.0265385495309998	0.0254633741931663	0.347920282746099	1.13710047828381
Phatr3_EG01432	0.238805970149254	0.0198019801980198	0.0272727272727273	0.811042921323885	1.24218560417212
Phatr3_EG01435	0.0631104432757325	0.0308798646362098	0.0304750522856289	0.449214470758518	1.04512174933068
Phatr3_EG01437	0.0423162583518931	0.0279513317987504	0.028971028971029	1.1893964889139	1.86084084339198
Phatr3_EG01439	0.0762331838565022	0.0305781175346393	0.0252202977818292	-0.133992387934286	0.907526052249094
Phatr3_EG01441	0.0893682588597843	0.029126213592233	0.031216361679225	0.572238692508153	1.25086321535645
Phatr3_EG01445	0.00862068965517241	0.010989010989011	0.0305343511450382	0.88792001602388	1.39373244254202
Phatr3_EG01511	0.083163873501157	0.0253438380548704	0.0254129098114887	2.70348672886824	1.36281824685351
Phatr3_EG01522	0.0611275964391691	0.0285880980163361	0.0223844282238443	0.725569572227406	0.850580878855805
Phatr3_EG01528	0	0	0	0.633338876494627	0.31964827714413
Phatr3_EG01538	0.0731707317073171	0.0365853658536585	0.0244988864142539	-0.154590297605803	-0.490443284254159
Phatr3_EG01551	0.140398375555985	0.0314821365405023	0.0307142276753067	1.99060589175312	2.1818282897847
Phatr3_EG01568	0.0516516516516516	0.02945301542777	0.0275966726618705	-0.959869113966744	-0.397357248459282
Phatr3_EG01577	0.1875	0.0170777988614801	0.029940119760479	0.981202414902975	1.17698972358779
Phatr3_EG01599	0.0262054507337526	0.0263720598717035	0.0258690379951496	1.55880035693359	1.98497377195911
Phatr3_EG01610	0.0533199195171026	0.0263539651837524	0.0266694666106678	0.11445222042937	0.849544805506575
Phatr3_EG01620	0.0958904109589041	0.0262008733624454	0.025186033199771	0.598169491940304	-0.675626034712305
Phatr3_EG01625	0.709090909090909	0.0111111111111111	0.0215208034433286	0.141866044501708	1.00195295154041
Phatr3_EG01626	0.208695652173913	0.0312029025955903	0.0286536600275075	0.767597234026894	0.690605774029499
Phatr3_EG01629	0.0106382978723404	0.015748031496063	0.0186104218362283	1.54341924661512	-0.0760375682767954
Phatr3_EG01637	0.0795262267343486	0.0276803367561707	0.0266192099458592	0.470965666536391	1.48929289529033
Phatr3_EG01638	0.0164670658682635	0.0286898310487727	0.0248510638297872	0.0421075052281377	-0.796590776814462
Phatr3_EG01651	0.146596858638743	0.0269709543568465	0.0294722412611378	1.49032372630256	1.92884812491094
Phatr3_EG01654	0.0614849187935035	0.0247933884297521	0.0232039853172522	0.986634471345908	1.27991655299181
Phatr3_EG01663	0.317136285221392	0.0260202171471359	0.0269775784753363	0.681280521741699	0.436393372683239
Phatr3_EG01691	0.19047619047619	0.024765303088229	0.0269084962461904	0.992068698266384	1.47970634081721
Phatr3_EG01698	0.0528735632183908	0.0305882352941176	0.0241216570529628	0.285213173027829	1.07887129683406
Phatr3_EG01713	0.0895997320381846	0.0289551718123147	0.027210739399105	1.72511606052881	1.69146046306406
Phatr3_EG01715	0.484848484848485	0.0170015455950541	0.0223274695534506	0.0947281142360075	0.741637256724428
Phatr3_EG01716	0.305841924398625	0.0303030303030303	0.0268096514745308	1.33947268260081	1.6376262764858
Phatr3_EG01740	0.106635071090047	0.0279101429543907	0.0320263394193355	1.32066754371559	1.99722780195274
Phatr3_EG01767	0.0900900900900901	0.0416666666666667	0.0329896907216495	1.65736223511604	0.99897249672609
Phatr3_EG01769	0.205118202387454	0.0275273803138571	0.028831397619026	1.44787383451299	1.46837484817995
Phatr3_EG01770	0.0131241084165478	0.0262548949804201	0.0280003237031642	-1.40078477994134	-0.571107619984204
Phatr3_EG01783	0	0	0	-0.520388594300717	0.860517580041351
Phatr3_EG01790	0.121387283236994	0.0267916945746818	0.0255700686296214	-0.00587228342363901	0.135642743704526
Phatr3_EG01801	0.0137973896830329	0.0267383010200109	0.0262369032357562	-1.12582648112645	-1.0213420555245
Phatr3_EG01845	0.1	0.0227272727272727	0.08	-0.449982881530735	-0.849166610137344
Phatr3_EG01850	0.299256505576208	0.0331914893617021	0.0281837160751566	-1.10162155750275	0.245462609427336
Phatr3_EG01887	0.125490766322524	0.0286087787219066	0.0276946628627096	1.10448154179786	1.32071725075905
Phatr3_EG01889	0.149202733485194	0.0269570972982731	0.0286476868327402	1.53619331633652	1.72561952358184
Phatr3_EG01890	0.116128057988523	0.0269629236082122	0.0266598092388255	1.3123477281153	2.05295080773516
Phatr3_EG01891	0.397350993377483	0.0206489675516224	0.0224119530416222	1.86590686185501	2.31272708131373
Phatr3_EG01911	0.0510948905109489	0.0318118948824343	0.025626423690205	-0.469104157597657	-0.643237993198383
Phatr3_EG01920	0.0143755615453729	0.0305003971405878	0.0236003445305771	-1.06529784372896	-1.08533149949937
Phatr3_EG01941	0.13504687664595	0.0252837441238345	0.0254547328283609	2.31885682709594	1.19838092219492
Phatr3_EG01942	0.130605523182164	0.0269966254218223	0.0266038176405347	2.17695766478377	0.914788379916145
Phatr3_EG01944	0.0875210387112287	0.0256249556559374	0.0260375395205507	1.19938695885389	1.53245774419595
Phatr3_EG01945	0.219099276791584	0.0239443898385806	0.0261756486147481	-0.0396387008194588	0.00379922568473932
Phatr3_EG01948	0.164561530133526	0.0250666060941619	0.024892771883946	0.312924920731031	0.612922802916158
Phatr3_EG01949	0.21730482347091	0.0252724613521632	0.0256423208794539	2.45667538363887	2.45786593624581
Phatr3_EG01964	0.119124797406807	0.0268331226295828	0.0242025351720295	-0.0612040775826015	-0.0881576017751
Phatr3_EG01966	0.0858202151583298	0.0288187191983727	0.0277919749931483	0.579640255484123	-0.443349602128119
Phatr3_EG01967	0.0808664259927798	0.0245340882283557	0.0237887238760836	-0.730845285551689	0.460005709486454
Phatr3_EG01969	0.14030131826742	0.0256435824566652	0.025727448007889	0.939028183831927	1.07198643648703
Phatr3_EG01970	0.134276332407174	0.0245399436522228	0.025362401668305	1.30565886825014	1.22002344592663
Phatr3_EG01978	0.0708382526564345	0.0259677223637908	0.0274360769410274	0.524173713953061	0.670863110105397
Phatr3_EG01982	0	0	0	1.13872660209153	1.03715563694575
Phatr3_EG01986	0.0473372781065089	0.0281359906213365	0.0278281911675741	-0.364041461568082	-0.147248118491211
Phatr3_EG01992	0.0131926121372032	0.0285172903837044	0.0254088464493469	-0.923969368900287	-0.157283774300137
Phatr3_EG02018	0.0498220640569395	0.0290791599353796	0.0249077490774908	2.58905879489213	0.428865431744985
Phatr3_EG02020	0.203703703703704	0.0272160272160272	0.0247159657165637	0.706496639401005	0.722259398864688
Phatr3_EG02021	0.0846715328467153	0.0312590448625181	0.0292535305985205	1.27373120430637	0.227884779911191
Phatr3_EG02031	0.0132211538461538	0.0261627906976744	0.0242195311632041	-0.335957054526965	-0.738096691226469
Phatr3_EG02049	0.122786304604486	0.0310571371690225	0.0275120629814611	-1.05054734085127	-0.582258487714641
Phatr3_EG02058	0.268292682926829	0.0255972696245734	0.0248356464572681	0.285165586389778	0.695375499319768
Phatr3_EG02062	0.00720461095100865	0.0266671018702876	0.0254750923623017	-1.35994971476993	-0.677127350458515
Phatr3_EG02063	0.0395778364116095	0.0251698968034231	0.026479158748258	0.952785313627541	1.2275726266729
Phatr3_EG02065	0.114285714285714	0.0278481012658228	0.0311168734950917	0.417338960143794	0.929176267828546
Phatr3_EG02066	0.0147058823529412	0.026567481402763	0.0247801758593125	1.08957631433567	1.56489918492877
Phatr3_EG02068	0.151978144288172	0.0252186254640562	0.0255721220527046	0.365251797702078	0.16707488101062
Phatr3_EG02069	0.11336032388664	0.0411214953271028	0.035258358662614	0.546994078539518	1.01639816685343
Phatr3_EG02070	0.057427258805513	0.0268765944288402	0.027790534034516	2.55095062329632	1.57815627212533
Phatr3_EG02085	0.118110236220472	0.0225903614457831	0.0225035161744023	-0.49218084552797	-0.438692195497111
Phatr3_EG02094	0.163621599675193	0.0245268227125098	0.0243322465827177	-0.109120218774394	0.172388171401318
Phatr3_EG02099	0.169405099150142	0.0255485823652468	0.0262110037741075	0.82574585972364	0.79366602354685
Phatr3_EG02132	0.213514347423635	0.0258863772939491	0.0251874749556357	0.487721148811169	0.851678191584938
Phatr3_EG02136	0.0114340161981896	0.0266218821919512	0.0268513158480652	-0.940634712542822	-0.858187457847614
Phatr3_EG02149	0.110936623667975	0.0290912093356085	0.0290335073919256	0.757440767678334	1.12392968318598
Phatr3_EG02157	0.111263031960349	0.0284970200831372	0.0276088568704312	1.54168917534821	1.62969098146692
Phatr3_EG02195	0.15225172729543	0.0255347504497901	0.0257412076383207	-0.2980603398004	-0.0942908882631745
Phatr3_EG02226	0.0104738791671989	0.0262549313018637	0.0250633474105357	-0.441007621123246	-0.609036729246414
Phatr3_EG02254	0.118238279030583	0.0281828372390634	0.0279882398546092	1.49994289878334	1.82860517954248
Phatr3_EG02255	0	0	0	1.08515905399599	1.48311124521497
Phatr3_EG02263	0.0127506326649796	0.0291442881149297	0.027811320754717	-1.1646857808212	-0.746900623812214
Phatr3_EG02272	0.0124129579170451	0.026518840362574	0.0250350731525754	-0.92101120872648	-0.636536392926008
Phatr3_EG02279	0.00897531787584144	0.0252630534048044	0.0268456375838926	-0.440792196059087	-0.79938550447625
Phatr3_EG02280	0.0127118644067797	0.0292448475303446	0.0265637856887799	-1.23839492346562	-0.621250832429695
Phatr3_EG02306	0.0297751029458347	0.0276361628005778	0.0276616650290606	-0.897695994831255	-0.935212796571148
Phatr3_EG02332	0.258294930875576	0.0249442854395511	0.0255733215979659	0.201104670439151	0.701579892313583
Phatr3_EG02333	0.0131552317344667	0.0277417787137534	0.0279160118735813	-0.856450926267517	-0.80659583039163
Phatr3_EG02366	0.136554788542411	0.0255546963297841	0.0256458298282376	-0.557280651481347	-0.5348520782057
Phatr3_J10243	0.00826446280991736	0.0274743104380746	0.0253359770874642	-0.860503057062428	-0.692806595850843
Phatr3_J11189	0.00920910075839653	0.028484529449611	0.0280941304413497	-1.33646932367922	-0.713955427212468
Phatr3_J11653	0.00578806767586821	0.0254343027161916	0.0253794578585825	-1.35103157225445	-0.517641595574671
Phatr3_J12267	0.00945626477541371	0.026911929969835	0.025786076212952	-0.686158130086145	0.139446111511255
Phatr3_J12452	0.314757770932512	0.0278752251825164	0.0261826053886435	1.09238974054524	1.23247356551262
Phatr3_J12888	0.0113636363636364	0.0453563714902808	0.0330237358101135	-0.989578275674124	-1.01432041333545
Phatr3_J12925	0.00977552498189718	0.0259707513867877	0.0256612539171214	-1.02920718130044	-0.809433335262449
Phatr3_J13320	0.0112107623318386	0.0249216534845545	0.0245234217836958	-1.05054106852294	-0.9545772696498
Phatr3_J13721	0.010340370529944	0.031178954205911	0.0282340671210936	-1.05750457444485	-0.811850697397206
Phatr3_J13897	0.0114942528735632	0.0287093495934959	0.0248473362813224	-0.58411960845656	-1.30819847025796
Phatr3_J14572	0.00812182741116751	0.0277541772868876	0.0293870696893367	-1.04732289613955	-0.866624529073052
Phatr3_J15323	0.0163020163020163	0.0272135935218372	0.0266532199971186	-0.878981285288286	-1.11188469960677
Phatr3_J16649	0.0106405174212393	0.0253507750750567	0.0263122041950254	-0.841533479095257	-0.805357672718284
Phatr3_J18489	0.00951927653498334	0.0267897199256553	0.0261000115486777	-0.500053003766233	-0.59050298275577
Phatr3_J22739	0.00992063492063492	0.0251426099651248	0.0247566832419567	-0.967959229398583	-1.40413372951293
Phatr3_J23489	0.0120481927710843	0.033672670321065	0.0246679316888046	-0.99901371479708	-1.01370333955653
Phatr3_J2418	0.0124328625422717	0.0276807062718411	0.0269587032033964	-0.901812621529697	-0.846189194827396
Phatr3_J26176	0.0115702479338843	0.0261652401436871	0.0262405971193656	-1.23332891255847	-0.507698669398417
Phatr3_J26635	0.0103866128101558	0.0258154634108487	0.0261091982292179	-0.975572604369807	-1.22065924643512
Phatr3_J27278	0.0109409190371991	0.0267610583923282	0.0256464678623227	-0.925181625083491	-1.20480657357413
Phatr3_J27889	0.0123367198838897	0.0259814147544093	0.0270213744928264	-0.8006955639674	-1.05601442225007
Phatr3_J28585	0.0103847061600189	0.0248987722048067	0.024540489313415	-0.56804195026237	-0.213353679616226
Phatr3_J31400	0.159974766216417	0.0274348678681483	0.0263896390356659	1.48822420970581	1.49224721542069
Phatr3_J31431	0.142857142857143	0.0320197044334975	0.0253365003958828	-0.756565997955002	0.479594820954995
Phatr3_J31537	0.146173892442549	0.0288829380260138	0.0275082248209892	-0.531056170563607	1.30882065071006
Phatr3_J31810	0.0121457489878543	0.0243323442136499	0.024203821656051	-1.03707827316711	-1.25534769287137
Phatr3_J31815	0.0618318405085235	0.0248609179415855	0.0267394270122783	-0.503997145405296	-0.739359517020503
Phatr3_J31874	0.144781144781145	0.0260663507109005	0.0284490669929642	-1.99128108171091	-0.401443467729949
Phatr3_J31876	0.173604960141718	0.0281555714626581	0.0262541976188053	-0.88411411604513	0.221383046452334
Phatr3_J31877	0.291512915129151	0.0263513513513514	0.0235862068965517	1.97015411660036	2.14908982517119
Phatr3_J32247	0.0114068441064639	0.0275982532751092	0.027009800015935	-0.720967633223085	-0.915265821497119
Phatr3_J32339	0.133220910623946	0.0281943611277744	0.025244556642474	-0.705952777005982	-0.921040193834009
Phatr3_J32453	0.0974524868580671	0.0305923344947735	0.0297002935269581	0.641078731872387	0.0618571400954706
Phatr3_J32455	0.166987797045601	0.0244242847173761	0.0274317352460048	1.57855697605912	1.60795954663459
Phatr3_J32459	0.0175953079178886	0.0291351227345721	0.0256995316440495	-0.668888827209632	0.195404381285867
Phatr3_J32511	0	0	0	-0.0289309505053945	1.02640179149844
Phatr3_J32513	0.0971428571428571	0.0267857142857143	0.0236742424242424	1.36287891055723	1.43410604018974
Phatr3_J32553	0.172131147540984	0.0244926040591675	0.0251712328767123	1.41959489487679	1.55378275294759
Phatr3_J32850	0.199883364922	0.0264320062808728	0.0267183725783394	1.61357295723434	2.25433603976251
Phatr3_J33150	0.0572390572390572	0.0232483048111075	0.0296460996850102	-0.895252896479638	-0.565865693923497
Phatr3_J33458	0.0047244094488189	0.0274449168921531	0.0299177262528048	-0.826844995692658	-1.14943669826893
Phatr3_J33459	0.11463590483057	0.0276439826601528	0.0272302768498924	0.25364690534614	0.0880011108361355
Phatr3_J33478	0.214854111405836	0.0161490683229814	0.0313121272365805	-0.629561154501642	-0.234286121883309
Phatr3_J33500	0.00934579439252336	0.0244100895036615	0.0232459847844463	1.46238448847946	-0.676726918831843
Phatr3_J33637	0.0332681017612524	0.0299186991869919	0.0261973802619738	-0.0752590682757471	1.06583937874525
Phatr3_J33639	0.0690633869441816	0.0260528038402793	0.0276910435497124	-0.39772887630397	-0.115204703681143
Phatr3_J33645	0.0777309313913377	0.0266827882515906	0.0282417821638488	1.74019384567372	0.461722372962749
Phatr3_J33646	0.0744186046511628	0.0276919682259488	0.0270989497633413	-0.868493056112096	0.483728981141926
Phatr3_J33729	0.223867205024675	0.0264349085641861	0.0265013583029883	1.86084226652964	2.0943178797696
Phatr3_J33730	0.242098331870061	0.0310958118187034	0.0286256620641092	-0.262013842754046	0.0715203244120424
Phatr3_J33783	0.0124792013311148	0.0263747857048661	0.0281089798974713	0.235848424098043	-1.84231567758349
Phatr3_J34027	0.044862518089725	0.028042871824989	0.0248213788623921	0.548727850803545	-0.436611509577955
Phatr3_J34079	0.22830894862198	0.0279191307935635	0.029886636894538	0.25948548444658	0.208615255058629
Phatr3_J34205	0.155642023346304	0.0272401433691756	0.0291020645054307	-1.12965102702892	-0.503125359873757
Phatr3_J34363	0	0.0158730158730159	0.0313479623824451	-0.323384142101299	0.765415525367324
Phatr3_J34423	0.367547534643893	0.0272982628378194	0.026325058576701	0.908510856733614	1.03108342965565
Phatr3_J34566	0	0.0339805825242718	0.0189214758751183	-0.575701877208154	-0.383727941222451
Phatr3_J34603	0.166778749159381	0.0295991007868115	0.0274575346203697	-1.33035548763897	-0.174775960663391
Phatr3_J34625	0.105263157894737	0.0291242152927858	0.0258286275472625	-0.670970330092804	-0.513480659228891
Phatr3_J34631	0.00933333333333333	0.0309866811633596	0.0278888444622151	-1.0643718194358	-0.788494784733329
Phatr3_J34633	0.157322654462243	0.0262274704785581	0.0284443732222267	-0.153167452631831	0.259124282016795
Phatr3_J34898	0.0174731182795699	0.0305749923942805	0.0270572319275337	-1.0910483628456	-0.850223670870592
Phatr3_J34920	0.0164506480558325	0.0299552392976013	0.0283669598206587	-1.00400920465418	-0.821376004476252
Phatr3_J34944	0.0752961082910321	0.0298490523209624	0.0267275585835143	0.241605408040736	0.784741879337392
Phatr3_J35092	0.0732459521973786	0.0288286799933917	0.032532701849346	0.315485753281706	0.288290858891976
Phatr3_J35165	0.0151515151515152	0.0252977072101428	0.0271972205634873	-0.981593352515543	-0.867062252410501
Phatr3_J35237	0.202727693018955	0.0279523604534366	0.0275414586030454	-0.978542371015917	-0.652081968750942
Phatr3_J35355	0.152173913043478	0.0316455696202532	0.0249584026622296	0.168140802441393	0.714596364687895
Phatr3_J35443	0.243687943262411	0.0251082837033027	0.0255641788374226	0.71169521856069	1.05250377601888
Phatr3_J35488	0.125827814569536	0.0254003313086692	0.0245398773006135	-0.97022475198057	0.148957303638558
Phatr3_J35589	0.0119521912350598	0.026743534310193	0.0265465750177767	-0.929091518683952	-0.933562145225395
Phatr3_J35692	0.00769526741054252	0.0287804485891149	0.0249114874376146	-0.92558662067739	-1.42862001128412
Phatr3_J35853	0	0	0	-1.30722268551876	0.183473070269572
Phatr3_J36006	0.0591304347826087	0.0230844793713163	0.0226658530206608	-0.657112016449519	-0.710991555925282
Phatr3_J36007	0.132102272727273	0.0267279669601808	0.0263105540634636	0.931518697466651	1.09133273205205
Phatr3_J36008	0.00702576112412178	0.0276123443421765	0.0266550775025351	-0.420186136231749	-0.631162895663249
Phatr3_J36287	0.0133441164577436	0.0265773778382338	0.0287269933527074	0.0846956736714007	-0.853081384030773
Phatr3_J36405	0.08859357696567	0.0276073619631902	0.0290697674418605	0.441908273062757	1.53213580226732
Phatr3_J36424	0.0235798499464094	0.0294795025333947	0.0297962322183775	-0.782415491465644	-1.07807255347375
Phatr3_J36648	0.0711382113821138	0.0255020080321285	0.02625050020008	-0.135595065231299	-1.11876905857258
Phatr3_J36987	0.0458015267175573	0.0277572168763879	0.0274661508704062	0.585864992691248	0.168446235198772
Phatr3_J36995	0.0133390705679862	0.026971584865522	0.0288514379923063	-0.978852252426166	-1.00080385466255
Phatr3_J37029	0.483801295896328	0.0359257797078563	0.0312653462105091	0.225169388007797	0.499220073949463
Phatr3_J37030	0	0.01875	0.0262295081967213	0.521453853715464	0.85304542343908
Phatr3_J37057	0.091324200913242	0.0185185185185185	0.0204364392102529	0.342251578279854	0.628207877457792
Phatr3_J37215	0.0133798720186155	0.032618825722274	0.0294840294840295	-0.785363150144459	-1.28466259003411
Phatr3_J37218	0.179712460063898	0.0252520302436292	0.0255450294312334	1.0598768112882	1.05455961838963
Phatr3_J37220	0.296506137865911	0.0254770004437213	0.0261667562316564	-0.297293641434853	0.0207092388009287
Phatr3_J37225	0.11304347826087	0.0292511700468019	0.0280986575085857	0.22812975990021	-0.115296158093707
Phatr3_J37226	0.0887034161490683	0.0273748132440118	0.0285533143917158	0.39370056335108	0.903757478437372
Phatr3_J37240	0.0550774526678141	0.0293522267206478	0.0288444204074274	1.52938982489715	0.466661621069649
Phatr3_J37297	0.326721120186698	0.0287449392712551	0.0283772981614708	1.52469406001266	1.7663670985358
Phatr3_J37300	0.0794701986754967	0.0182592818015825	0.0233937397034596	0.303173694978423	0.557473472693772
Phatr3_J37401	0.154605263157895	0.0299260255548083	0.0265009380863039	0.121716329443516	1.09184975023893
Phatr3_J37405	0.249110320284698	0.0288808664259928	0.0255509421909933	0.632984478549575	0.376642939174383
Phatr3_J37408	0.086734693877551	0.021978021978022	0.0175925925925926	-0.592524079621935	0.321649639181927
Phatr3_J37580	0.206794982479305	0.0252291077788904	0.0255520198274575	0.53522728046576	0.918895549588339
Phatr3_J37726	0.181112091791703	0.0252339587361236	0.0256780840744452	0.108369531043411	0.427808706419628
Phatr3_J37727	0.223684210526316	0.0254602428515472	0.0273181199191186	0.841418774200761	1.05961190419208
Phatr3_J37761	0.0716612377850163	0.0253545754808626	0.0245023862181353	-0.110428158899964	0.0960689776942421
Phatr3_J37845	0.11850440975529	0.0267565192974829	0.0266264950417148	1.37327258804797	1.09817997690652
Phatr3_J37902	0.233228792167062	0.0251586634484141	0.025911954733336	0.820963137291706	0.925894996763506
Phatr3_J38038	0.0185185185185185	0.018957345971564	0.0266512166859791	0.774669405112774	1.30779714785937
Phatr3_J38057	0.00986005089058524	0.0269197302588645	0.0278766310794781	-0.764768390493085	-1.24760745879678
Phatr3_J38075	0.150377473984901	0.0296586705650431	0.0276112355019791	0.809723593023224	0.507033826534655
Phatr3_J38112	0.0100569896077774	0.026231241612103	0.0274433072446317	-0.317354068908553	-0.454895144749395
Phatr3_J38113	0.010644418872267	0.0269112283559364	0.0277233689920145	-0.629390076723448	-1.08026645377491
Phatr3_J38213	0.122361219702893	0.0311918409886101	0.0276735459662289	2.13847148689418	3.18432813162293
Phatr3_J38388	0.189512729725173	0.0252855147481719	0.0258807223974317	1.37514266467095	1.51561283334716
Phatr3_J38407	0.0815890645023494	0.0306828003457217	0.0277327570682514	0.41971322206921	0.689001405539178
Phatr3_J38409	0.216063723863259	0.0281788351107465	0.0294239716900762	0.649550609458919	0.604516521454978
Phatr3_J38410	0.128183361629881	0.0270307291904479	0.0265710931224124	-0.0131383747633153	0.18161396028883
Phatr3_J38413	0.0100456621004566	0.0252239509665252	0.0273760900761673	-0.452259662811571	-0.325362383370509
Phatr3_J38462	0.0741693461950697	0.0276641115785834	0.0263065488382981	-0.267288118946278	0.350737720516214
Phatr3_J38463	0.0344827586206897	0.0308030803080308	0.0284801703486825	0.624620249965558	0.552673731827883
Phatr3_J38518	0.014218009478673	0.0278637770897833	0.0256744428515574	-0.530936925858686	-0.737428899731568
Phatr3_J38709	0.0466908431550317	0.026994601079784	0.0283301855349406	0.0682951852476329	0.887646719560444
Phatr3_J38713	0.0507936507936508	0.0273291925465838	0.0268480400930732	-0.876444532771503	0.43445111689252
Phatr3_J38903	0.0913117546848382	0.0284317559640203	0.0324007053930987	-0.589006818972896	-0.148734028280307
Phatr3_J38978	0.109243697478992	0.0327543424317618	0.0252162903566153	1.46648071676921	2.05935850713662
Phatr3_J39222	0.0544488711819389	0.026713532513181	0.0291243893273206	0.625087028339775	1.13412909764195
Phatr3_J39223	0.108268575918973	0.0278585043085018	0.0280157959807243	1.19711932002949	1.55963014759981
Phatr3_J39235	0.00923361034164358	0.0289532293986637	0.0292350358215854	-0.719732615177054	-0.614892574831913
Phatr3_J39243	0.0121716848174247	0.0273434048944253	0.0248506747290023	-1.20402657382552	-0.59714858845844
Phatr3_J39341	0.152378967116577	0.0258675240171044	0.0264378874045569	-0.0993956330772805	-0.520235767110051
Phatr3_J39363	0.0656494845360825	0.0277278716013894	0.0264881723697263	1.23707576706139	0.165519886708724
Phatr3_J39390	0.0427215189873418	0.0287212970435038	0.028668156861043	-0.295634503558077	0.117045715658693
Phatr3_J39392	0.01196333815726	0.0286930561698364	0.0260543792927286	0.234076134886305	-1.01338466730681
Phatr3_J39474	0.133500938802788	0.0271846725055829	0.0273055628460375	0.866282550115677	0.800576714642449
Phatr3_J39483	0.154641696656301	0.02797789243327	0.0289195768052704	2.05788376070721	1.2108777813396
Phatr3_J39506	0.0632805995004163	0.0293848686215936	0.0279453589588899	-0.823708995991308	-0.284201184762135
Phatr3_J39509	0.121832884097035	0.0299660540793632	0.0280607215614116	0.239092107278456	0.791807256582925
Phatr3_J39510	0.130368616841393	0.0263741567739637	0.0263189604964553	0.634562495403482	0.719223553318528
Phatr3_J39667	0.142900786679905	0.027124325526111	0.0262661841056464	2.04121350960891	1.00317414548411
Phatr3_J39777	0.0778588807785888	0.0285359801488834	0.0320987654320988	-0.141903389318492	0.274637978245888
Phatr3_J39905	0	0	0	-0.362226288049115	0.882656466466377
Phatr3_J39906	0.18150917743032	0.0278723208536473	0.0252790966251764	0.441332485077745	0.187917561424748
Phatr3_J40023	0.0119920053297801	0.0257145339240726	0.0282734291119178	-0.654828703226483	-0.810997422575932
Phatr3_J40038	0.138121546961326	0.0261760479790092	0.0243863135843584	-1.2417036679445	-0.452439700390889
Phatr3_J40254	0.0802139037433155	0.0298372513562387	0.0265561569688769	-0.347432908456381	0.312508097169102
Phatr3_J40280	0.0342465753424658	0.0276913964164075	0.028823910428426	-1.63379756522406	-0.646823864222721
Phatr3_J40404	0.277120563805688	0.0279498413657652	0.0269053962644432	-0.357662779829538	0.346086937935732
Phatr3_J40433	0.00866904640489546	0.0265812270084253	0.0260238533719197	-3.6617733299018	-0.46840917451126
Phatr3_J40473	0.0725468577728776	0.027683651940413	0.0269978227562293	0.886766767574484	0.53766198690632
Phatr3_J40525	0.254281703322415	0.0274587317698595	0.0274398442019833	0.145613957800872	-0.257599948454848
Phatr3_J40608	0.155420530860249	0.0255650322169899	0.0252559397334364	-0.138923739809585	0.014216015625399
Phatr3_J40610	0.210526315789474	0.01953125	0.0244470314318976	0.457029015353521	0.48814011333687
Phatr3_J40611	0.120890499611701	0.0273418002329322	0.029344398340249	-0.395900060534797	0.152365773353416
Phatr3_J40612	0.144718855372277	0.0253135031267008	0.0255707625055834	0.989857746366332	1.3155796657248
Phatr3_J40630	0.0896551724137931	0.0220779220779221	0.0297840655249442	0.848739483458358	0.464186268871248
Phatr3_J40722	0.109766637856526	0.025451143937327	0.0254907470595319	-0.200456807509793	-0.390391812769577
Phatr3_J40785	0.0133060388945752	0.0246526463750879	0.024911887215636	-0.828498196214235	0.142079843036
Phatr3_J40843	0.110257924788344	0.0273644479930319	0.0263262970159981	-0.392809691549764	-0.412077605825326
Phatr3_J40962	0.0283600493218249	0.0307080924855491	0.0287677114641477	0.036776662989745	0.773696595435017
Phatr3_J41117	0	0	0	-0.323384019783798	0.889156392175444
Phatr3_J41318	0.175247104481232	0.0257156720038816	0.0257624276741661	-0.128046339464391	0.123035986125392
Phatr3_J41388	0.187262200165426	0.0274466681328348	0.0255218855218855	0.909637338809925	1.08769737491935
Phatr3_J41496	0.085439229843562	0.0267870036101083	0.0268983711860518	0.746291538380885	1.15167270410966
Phatr3_J41506	0.27838734371013	0.0317662457108493	0.0332730326915622	1.89195603641695	2.02583388593974
Phatr3_J41576	0.22752808988764	0.0308166409861325	0.0186770428015564	0.607318753727632	0.495405813035546
Phatr3_J41577	0.0733333333333333	0.0282186948853616	0.0133630289532294	0.193837859198806	0.0679303084038248
Phatr3_J41578	0.197166469893743	0.0269566202287915	0.0271305026725122	1.10358309514707	0.76717734024688
Phatr3_J41584	0.0905982905982906	0.0285648994515539	0.0286340594602	1.37997860663169	1.41083540828224
Phatr3_J41620	0.194174757281553	0.0437375745526839	0.0243024302430243	-0.490492555647306	-0.550645162330626
Phatr3_J41628	0	0	0	-0.167683267836034	0.240268507643319
Phatr3_J42537	0.155440414507772	0.0279376276220531	0.0263523981156534	-1.13163339234001	-0.883688594978442
Phatr3_J42768	0.0121994976677431	0.0273409676182127	0.0278086763070078	-0.903168388101064	-0.723287668303467
Phatr3_J42825	0.13075780089153	0.029535864978903	0.0232128421295762	0.0724003461933196	0.330752923733384
Phatr3_J42871	0.00901916572717024	0.0272327592471477	0.0262167771306153	-0.796162663414161	-0.784587436902309
Phatr3_J43221	0.00851236319416295	0.0266372738128043	0.0285356213245927	-0.73180591263428	-0.529348567273813
Phatr3_J43323	0.00596658711217184	0.0304844855743059	0.0309537407195888	-1.17400442580448	-0.466639035179823
Phatr3_J43326	0.0103448275862069	0.0309444072337575	0.0287985496129977	-0.280552859523437	-0.161173676255868
Phatr3_J43334	0.0099009900990099	0.0272992563306034	0.0288263226054007	-0.211459377899772	-0.164887191267104
Phatr3_J43486	0.0113438045375218	0.0271337450642908	0.0263389848084202	-1.10479638091259	-1.31449984952485
Phatr3_J43517	0.0112866817155756	0.0269782142454002	0.0279441651513531	-1.11752407877344	-1.11756972586474
Phatr3_J43814	0.0134502923976608	0.0257831129416865	0.0245981683338172	-0.833366373342833	-0.829149811015071
Phatr3_J43861	0.0129339686861811	0.0300805729632945	0.0272924885274938	-1.06385846620017	-1.09392906936135
Phatr3_J43877	0.0134955752212389	0.0263820873552807	0.0265048757240267	-1.06097089762621	-1.22782090222131
Phatr3_J44251	0.103963239517519	0.0262370135587251	0.0278378144722054	-0.769038105863	-0.220750312311969
Phatr3_J44473	0.0113878112876987	0.0280689436113479	0.0271209532166443	-1.0025860904957	-0.791939377691167
Phatr3_J44691	0.0104529616724739	0.0265990055173353	0.0258142758142758	-1.06311534061787	-0.846178178687932
Phatr3_J44735	0.00398406374501992	0.0272529069767442	0.024812030075188	-0.956802165062342	-1.13847136871087
Phatr3_J44838	0.00578034682080925	0.0231418918918919	0.0270295993147426	-0.824032745312393	-1.28778934878859
Phatr3_J44850	0.0151216305062459	0.0266815934322232	0.0243658407392149	-0.857734402258112	-0.759045456114528
Phatr3_J44851	0.0101936799184506	0.0277002789956158	0.0280712345306369	-0.711870560631194	-1.15173286191327
Phatr3_J44907	0.013348588863463	0.0302773404384159	0.0270495529625701	-1.10521058399247	-1.08833213863731
Phatr3_J44926	0.0121822033898305	0.0281952552477953	0.0273256242174265	-0.970354610431732	-0.936425113579494
Phatr3_J44961	0.0106221547799697	0.026395557820757	0.0265857918044034	-1.12412758200912	-1.01001712986489
Phatr3_J44974	0.0117209302325581	0.0265885672227674	0.0262614825501762	-1.38750266420822	-0.746361353276069
Phatr3_J44991	0.0104011887072808	0.0264773599386032	0.0242986961675227	-0.471334603812652	-1.27506198600166
Phatr3_J45031	0.072234762979684	0.0240423797881011	0.023292331850301	0.0109205568464443	0.350846344921417
Phatr3_J45165	0.263132530120482	0.0270223692827353	0.0271913680487893	1.53256486195006	2.30255250396932
Phatr3_J45208	0.00989399293286219	0.0280612244897959	0.0289982855743326	-1.0355490487124	-1.00958810006494
Phatr3_J45241	0.00769230769230769	0.0226415094339623	0.03056280283265	-0.796800730092767	-0.913633745566445
Phatr3_J45252	0.0130558955528356	0.030091494408675	0.0273487577070997	-1.00752989266758	-0.568854220235264
Phatr3_J45283	0.0140086206896552	0.0273905600391294	0.0269861286254729	-0.864723877971031	-1.03991607898613
Phatr3_J45310	0.00862812769628991	0.0283160357549943	0.027675561333539	-0.900469354388681	-1.17955992842222
Phatr3_J45377	0.00942304513142668	0.0262005894590846	0.026610295946282	-1.12232735824936	-0.972905428617281
Phatr3_J45387	0.0494505494505494	0.0271317829457364	0.030791788856305	0.327848939723879	1.00382656846084
Phatr3_J45390	0.0941704035874439	0.0253809436387002	0.0258194221690122	-0.565586642190748	-0.138322938151007
Phatr3_J45465	0	0	0	-0.799146304077515	-0.768537756854552
Phatr3_J45466	0	0	0	-1.04153199808616	-0.924077886626101
Phatr3_J45722	0.0142566191446029	0.0239745483467788	0.0264028726325424	-1.07233589219564	-1.08728193845475
Phatr3_J45751	0.0192307692307692	0.0220603983722425	0.0291638795986622	-0.637112349795582	-0.409713429218782
Phatr3_J45809	0.0105140186915888	0.0269263821254655	0.0263065179095713	-1.02890761592112	-1.01734031110364
Phatr3_J46203	0.0110007097232079	0.0287469287469287	0.0270479264377091	-0.794977411866594	-0.899035236695037
Phatr3_J46234	0.0145895153313551	0.0279067134608853	0.0259177841283799	-0.78613022716894	-0.799728844243244
Phatr3_J46314	0.015025041736227	0.0281940063091483	0.0256410256410256	-0.544233633762803	-0.544936828021756
Phatr3_J46373	0.00786782061369001	0.025347689546882	0.0270128162997042	-0.472231427415957	-1.05399522867313
Phatr3_J46394	0.0134414337529336	0.0264117960021281	0.0266611520290155	-1.15896452946368	-0.317717666390567
Phatr3_J46822	0.00944956295771321	0.0290600877856819	0.0262768319763138	-0.911411403678977	-0.706836324457917
Phatr3_J46993	0.0119458455003982	0.0291791009426365	0.0274038205714894	-0.828572401556266	-0.244560529830289
Phatr3_J46994	0.0135007849293564	0.0298160196475505	0.0277046448153426	-0.89254472055988	-0.180990598614431
Phatr3_J47054	0.0119608553823849	0.0243358562576385	0.0250598629345223	-0.792661832884525	-0.879240060613012
Phatr3_J47287	0.115752828546562	0.0300175284837862	0.0280323712948518	-0.813300714504971	-0.816062488158364
Phatr3_J47329	0.00631199278629396	0.0257029876977153	0.0278315832398817	-0.712493267750547	-1.23377883587734
Phatr3_J47382	0.0137204850031908	0.0285401259928787	0.0271314264692357	-0.80311641869925	-0.392942723081818
Phatr3_J47436	0.00838574423480084	0.0281458895273836	0.0271942110177404	-0.657313109111944	-0.92498158951687
Phatr3_J47524	0.0131168019987508	0.0282376391118986	0.026351846541121	-0.958163510362765	-0.984945410905406
Phatr3_J47569	0.00670840787119857	0.022848828063552	0.0252024912065572	-1.02863981044058	-0.539414603782973
Phatr3_J47571	0.00994318181818182	0.0240554573574901	0.0251545242679096	-0.890443019116938	-0.520250850575341
Phatr3_J47572	0.0110642781875659	0.0248444185141968	0.0267619499033799	-1.1293682105017	-1.53852148485165
Phatr3_J47573	0.0132382892057026	0.0265342000899464	0.0257690399404614	-0.806760575551924	-0.584619635210666
Phatr3_J47597	0.0118534482758621	0.0287739783152627	0.0264687967218561	-1.04989948174347	-1.0839905865455
Phatr3_J47613	0.012043795620438	0.0305283757338552	0.0268682469906742	-0.41971962141054	-0.0901397474115191
Phatr3_J47694	0.0154071900220103	0.0257396911237065	0.0248359698909149	-0.219993991601854	0.136125933396438
Phatr3_J47727	0.0109557990177559	0.0277529095792301	0.0266787658802178	-0.760636956830016	-0.868944907098293
Phatr3_J47751	0.0145610278372591	0.0256343061346039	0.0275356324764571	-0.795287474856467	-0.811974302503974
Phatr3_J47761	0.0138266547177058	0.0270435205171381	0.0268855662368931	-1.0928886104433	-0.924525734360133
Phatr3_J47779	0.0083899320815022	0.0270326255825997	0.0259978589998471	-1.05815075379179	-0.733142155234144
Phatr3_J47783	0.00881057268722467	0.040410519563823	0.0354782608695652	-0.9173812492664	-0.987782449451693
Phatr3_J47840	0.008646998982706	0.0265776465301406	0.0275240148990394	-1.05279914247185	-0.766591416718078
Phatr3_J47869	0.0174860618347694	0.0272278600343814	0.0276886954529836	-2.30313071249593	-0.28736814088139
Phatr3_J47872	0.0145102781136638	0.0256322624743677	0.0245566166439291	-0.660642950595029	-1.10023100948002
Phatr3_J47887	0.0174603174603175	0.0292407660738714	0.0254572417202175	-0.661419578367693	-0.781985890618679
Phatr3_J48133	0.0103092783505155	0.0256900009550186	0.0258778052185118	-0.518734353772863	-0.847061225807823
Phatr3_J4823	0.0134660421545667	0.0284449075280021	0.0265174605939214	-0.523845156529302	-1.37015711593268
Phatr3_J48279	0.00876095118898623	0.0274922918807811	0.0295695570804741	-0.51868330409731	-0.9092035311968
Phatr3_J48280	0.012970168612192	0.028094979155338	0.0284411636995224	-0.911096203603549	-0.856317938527579
Phatr3_J48332	0.0157943635800557	0.0292441425364113	0.0288176068155415	-0.795391665788216	-0.786357073225452
Phatr3_J48381	0.0097006188325807	0.025866300678214	0.024884521509608	-0.675881907658466	-0.361536067876702
Phatr3_J48436	0.012494215640907	0.0240401983644783	0.0252323289214306	-1.31748858634188	-0.755730085358673
Phatr3_J48492	0.0139082058414465	0.0264944164659514	0.0288449736099178	-0.768857946453474	-0.614145137857386
Phatr3_J48493	0.0148920327624721	0.0270683770742615	0.0276872964169381	-0.906163505980636	-0.723842963488868
Phatr3_J48494	0.011889035667107	0.0222561640846607	0.0267043266144563	-0.698128362597786	-0.639243735025621
Phatr3_J48498	0.0133037694013304	0.0290045633846392	0.0289702396628918	-1.09710434649579	-0.94288308516996
Phatr3_J48515	0.0581218274111675	0.0269247528839759	0.0253387605504749	0.487075651739002	1.1556937970771
Phatr3_J48533	0.0103092783505155	0.0240467193404328	0.0286725663716814	-1.09130866324162	-1.00988758792951
Phatr3_J48693	0.0148567385921472	0.0253253940990114	0.0254154930737428	-0.890799483274936	-0.89733393616133
Phatr3_J48756	0.00919052668787558	0.024716683761539	0.0247062823467191	-0.49219082132486	-1.19875860081246
Phatr3_J48825	0.0229394505201387	0.0264404340787817	0.0243289210973896	-0.62412855838461	-0.871517656405508
Phatr3_J48834	0.0153760134190663	0.0283734984155059	0.0274631565137534	-1.60078543834774	-0.64115185582952
Phatr3_J48866	0.0161600615621393	0.0277310924369748	0.0293310215286808	-0.901377641956927	-1.31660428409766
Phatr3_J48886	0.0118975599919339	0.0273270154485265	0.0291190810124891	-0.901927235158184	-1.00968677739341
Phatr3_J49062	0.0125418060200669	0.0262334536702768	0.0309620741375616	-1.32502628969709	-0.535657875831945
Phatr3_J49066	0.0125362739408009	0.0266778311118035	0.0262235186658417	-1.2569578088871	-0.692860155065169
Phatr3_J49283	0.0106044538706257	0.0261493040911008	0.0270494523730501	-0.587891264561022	-0.540238911990233
Phatr3_J49379	0.0827593350251178	0.0290072960424497	0.0279171914064681	-0.781125975707641	0.467855615143219
Phatr3_J49556	0.0807155322862129	0.0267716844751728	0.0266737638987462	-1.23898550004946	-0.574228531965229
Phatr3_J49750	0.0842942345924453	0.0261466843750419	0.0259535509805187	2.34430229594806	1.87440683514449
Phatr3_J49816	0.0757496054708048	0.027174872066349	0.0273227624164592	-1.09676539685	-1.14903670041903
Phatr3_J49818	0.0161408657373441	0.0276640136001855	0.0262659530671058	-1.06929920375548	-1.03278040873819
Phatr3_J49830	0.13261152718984	0.0276630078201195	0.0266188273399962	-1.07441587820807	-0.674821445674309
Phatr3_J49898	0.0122819945959224	0.0269286980316552	0.0273071517801374	-0.798496901279042	-1.24086713807414
Phatr3_J49922	0.0083743842364532	0.0267018599226567	0.0273846859940335	-0.796151324665139	-0.837654195564736
Phatr3_J49980	0.0441124155104945	0.0269166792681083	0.0273659390518381	-0.629226871281164	-0.276658230558419
Phatr3_J50139	0.0165889061689995	0.028426632492573	0.0251794419068821	-0.865553632060175	-0.716471594742955
Phatr3_J50140	0.012565445026178	0.0280295867860519	0.0272834013100976	-0.769119768667248	-0.925891402693037
Phatr3_J50164	0.0490463215258856	0.0341511936339523	0.0282340862422998	0.776459546645281	0.81533075206921
Phatr3_J50210	0.016597510373444	0.0251889168765743	0.0283269401003246	-0.741981119525382	-0.576076603054228
Phatr3_J50211	0.073038773669973	0.0262338817252112	0.025518341307815	0.546933564902171	0.0238758368187272
Phatr3_J50214	0	0	0	-1.10056919413384	-0.969603066362094
Phatr3_J50215	0	0	0	-0.791246396847068	-0.768797127438767
Phatr3_J50296	0.0113690194220748	0.0258763510137534	0.0264440303855525	-1.08300619589154	-0.870686071087176
Phatr3_J50326	0.00913763563677898	0.0265366133543714	0.0269513166042521	-0.723143928581268	-0.218115531282564
Phatr3_J50428	0.0685051259636017	0.0274655401751129	0.0258364808011632	0.794579436142223	1.58474420389767
Phatr3_J50622	0.245798319327731	0.0244773074961754	0.0251653014901806	0.585597310891893	0.0788603155365164
Phatr3_J50914	0.0117924528301887	0.0293847566574839	0.031352057478772	-0.0927308543429003	-0.0627610386223649
Phatr3_J51720	0.0147024504084014	0.0255739381897586	0.0255642129822995	-0.753985025188823	-0.821126103262657
Phatr3_J52198	0.0149117468046257	0.0276150627615063	0.0256880733944954	-1.1046165617256	-1.04666723286367
Phatr3_J52304	0.0111464968152866	0.0261021230528658	0.0252221955320682	-0.644414820143235	-1.12674427154354
Phatr3_J54068	0.0141218005295675	0.03020428625141	0.027716558963057	-1.0717513126198	-1.14297777573586
Phatr3_J54558	0.0123051681706317	0.0286633966891478	0.0259541984732824	-1.10408665057234	-0.929590233895164
Phatr3_J55187	0.0158615717375631	0.0285309661151601	0.0284633511100087	-1.01093495745545	-1.16662794599488
Phatr3_J55197	0.0123890695018012	0.0287933156517066	0.0261020694982352	-1.0156849434191	-1.06334623310776
Phatr3_J6258	0.0120711562897078	0.0276371936092091	0.0257455028371363	-0.838271126416201	-0.19130213190378
Phatr3_J8538	0.0124223602484472	0.0260136279787675	0.0253756769813624	-1.20193373629872	-0.555213648082373
Phatr3_J859	0.0143958868894602	0.0277003647245862	0.0257642327143369	-0.899714385278815	-0.679939595503084
Phatr3_J9266	0.0112866817155756	0.0264211369095276	0.0271297847660781	-0.585787473099371	-0.788878540181826
Phatr3_Jdraft1121	0.295180722891566	0.0354330708661417	0.037176724137931	1.85154761807091	2.0089703427341
Phatr3_Jdraft1151	0.0680958385876419	0.0295062224006423	0.0277777777777778	1.11533572315821	0.76912477412682
Phatr3_Jdraft1180	0.0151515151515152	0.0215646940822467	0.0246837395865474	-0.885376435437014	-1.43148295152975
Phatr3_Jdraft1202	0.117336152219873	0.0262857142857143	0.0300693909020817	1.87315570482401	1.98993608200893
Phatr3_Jdraft1210	0.182403433476395	0.0130151843817787	0.039568345323741	0.713307462554261	1.04011602867662
Phatr3_Jdraft1211	0.126950354609929	0.027369826435247	0.0240295748613678	-0.226785039761894	-0.230064297172418
Phatr3_Jdraft1212	0.0909566126502875	0.0286449951721918	0.0287567302985805	-0.81373699714287	-0.425208045285622
Phatr3_Jdraft1234	0.114782235571766	0.0294440380395026	0.0290719237682234	2.00652299061392	2.81650802025866
Phatr3_Jdraft1248	0.0615384615384615	0.0271047227926078	0.0265405491698595	0.502842537972893	0.00658794038620446
Phatr3_Jdraft1277	0.0897207367795603	0.028297394735052	0.0258725512272011	-1.03931079360906	-1.02493954667439
Phatr3_Jdraft1291	0.217391304347826	0.0299850074962519	0.0279777823493108	0.486661438430912	0.30981587895257
Phatr3_Jdraft1292	0.134332660709138	0.0306542839187208	0.026075098945688	1.35860330171122	1.50851180644895
Phatr3_Jdraft1293	0.108632796365138	0.0279271690533273	0.0287049610004105	0.346524710277203	0.44715113224507
Phatr3_Jdraft1298	0.178709824481422	0.0268178545716343	0.0256648643358696	0.149525811270277	0.464623497446739
Phatr3_Jdraft1302	0.127635542168675	0.0263999483145704	0.0270788197797469	0.924413190881269	0.299717552136626
Phatr3_Jdraft1303	0.141215106732348	0.026431718061674	0.0286585365853659	-0.762526620683734	-1.11677856507044
Phatr3_Jdraft1354	0.0998214982986557	0.027410510751032	0.0272997842297433	1.89822181058935	1.11727078011249
Phatr3_Jdraft1392	0.00818382121498269	0.0240937703494682	0.0262947168476135	-1.07031425882043	-0.94590379929688
Phatr3_Jdraft1453	0.251088187943474	0.0278107895485664	0.0269241979472446	0.551078528302407	0.457760916624186
Phatr3_Jdraft1478	0.157352941176471	0.0250469630557295	0.0272341813437704	0.962345358050216	0.878642394877159
Phatr3_Jdraft1483	0.150211140156847	0.0296652400773876	0.0294925161633159	0.263819192754042	-0.93661800999286
Phatr3_Jdraft1488	0.139779005524862	0.028784919758852	0.0293959249618526	0.186654497403504	0.0108753139497048
Phatr3_Jdraft1491	0.148681055155875	0.0296845187913209	0.0275550502632839	0.247073096770772	0.919114539052119
Phatr3_Jdraft1505	0.118711484593838	0.0269880000943018	0.026892426189528	2.36324649960754	1.58880517577005
Phatr3_Jdraft1513	0.0885608856088561	0.0258928571428571	0.0251339101771735	0.448086348581227	0.472868810790806
Phatr3_Jdraft1517	0.0989247311827957	0.0220131070408335	0.0215261665377675	2.30139257037679	2.09036488362345
Phatr3_Jdraft1518	0.0526315789473684	0.0281647486371896	0.0284731511561246	0.412483948134664	-0.0778547755309593
Phatr3_Jdraft1528	0.0678135627125425	0.0279135199170739	0.0276077760777608	-0.869386431344979	-0.510391824733652
Phatr3_Jdraft1540	0.0107991360691145	0.0275726243229936	0.0259998343959593	-1.10445747356325	-1.30575107833371
Phatr3_Jdraft1548	0.717437722419929	0.044293903074518	0.0625740049184807	0.467980351468101	0.303152202818343
Phatr3_Jdraft1549	0.0802752293577982	0.0274914089347079	0.0283687943262411	1.77177895227712	1.67654813798178
Phatr3_Jdraft1600	0.012396694214876	0.024298524732427	0.0227374052608114	0.223763145484119	-0.174378595646175
Phatr3_Jdraft1618	0.0246913580246914	0.0239508266214498	0.0285964035964036	-1.5792029901711	-0.461530923300093
Phatr3_Jdraft1623	0.0205855443732845	0.0276600330483512	0.0277177679044552	-0.693541172284275	-0.772509991515958
Phatr3_Jdraft1646	0.00830105146651909	0.0276042200143399	0.024780984956895	-1.10245371273035	-1.4539921967023
Phatr3_Jdraft1732	0.0238568588469185	0.0290445859872611	0.0255012310939149	-0.662394397707537	-1.59941653937829
Phatr3_Jdraft1760	0.0177890724269377	0.0258542235459585	0.0255821885949952	-1.20368610650674	-0.511704981273341
Phatr3_Jdraft1768	0.111738991363685	0.0254237989261279	0.0260570071258907	0.714662525177137	0.815858419913704
Phatr3_Jdraft1870	0.0123192287091591	0.0253507014028056	0.0256860425174612	-0.851214079292124	-0.97282084935493
Phatr3_Jdraft356	0.00927152317880795	0.0238252812706817	0.0245310245310245	0.0340475882618733	0.190977450811237
Phatr3_Jdraft417	0.0178082191780822	0.0281488549618321	0.0270213215115052	-1.13398971240349	-1.2772229894417
