# Supplementary material for: The model diatom Phaeodactylum tricornutum provides insights into the diversity and function of microeukaryotic DNA methyltransferases
Source: Commun Biol. 2023 Mar 9;6:253. doi: 10.1038/s42003-023-04629-0 (PMC9998398; doi:10.1038/s42003-023-04629-0)
Supplement: Supplementary file 20 — Supplementary Data 17 [file 42003_2023_4629_MOESM20_ESM.xlsx]

## Sheet: Supplementary Data 17
ID	Start	End	Type	Strand	Length	Category
bd_17x31	2591	9062	Copia	-	6471	TE non-intersect with common hypoDMRs
bd_1x2	24378	28223	Copia	-	3845	TE non-intersect with common hypoDMRs
bd_1x2	26665	26993	Copia	-	328	TE non-intersect with common hypoDMRs
bd_1x2	28224	30391	Copia	-	2167	TE non-intersect with common hypoDMRs
bd_1x2	30393	34454	Copia	-	4061	TE non-intersect with common hypoDMRs
bd_25x34	3030	3981	noCat	-	951	TE non-intersect with common hypoDMRs
bd_29x34	2008	2441	Copia	-	433	TE non-intersect with common hypoDMRs
bd_29x34	2442	7924	Copia	-	5482	TE non-intersect with common hypoDMRs
bd_31x35	161108	162037	Copia	-	929	TE non-intersect with common hypoDMRs
bd_32x35	78789	86162	Copia	-	7373	TE non-intersect with common hypoDMRs
bd_33x35	23880	26778	Copia	+	2898	TE non-intersect with common hypoDMRs
bd_34x35	19716	24430	putNA_MuDR_withOTHER	-	4714	TE non-intersect with common hypoDMRs
bd_34x35	21365	22588	Copia	+	1223	TE non-intersect with common hypoDMRs
bd_34x35	21454	21921	Copia	-	467	TE non-intersect with common hypoDMRs
bd_34x35	24438	37595	Copia	-	13157	TE non-intersect with common hypoDMRs
bd_34x35	36109	36720	Copia	+	611	TE non-intersect with common hypoDMRs
bd_35x35	13249	17416	Copia	-	4167	TE non-intersect with common hypoDMRs
bd_41x36	3405	3718	noCat	-	313	TE non-intersect with common hypoDMRs
bd_41x36	3719	4779	noCat	+	1060	TE non-intersect with common hypoDMRs
bd_9x21	15940	15976	putNA_MuDR_withOTHER	-	36	TE non-intersect with common hypoDMRs
bd_9x21	3244	3362	noCat	-	118	TE non-intersect with common hypoDMRs
bd_9x21	525	3032	Copia	+	2507	TE non-intersect with common hypoDMRs
chr_1	2533232	2533587	HostGene	+	355	TE non-intersect with common hypoDMRs
chr_1	83136	86219	Copia	+	3083	TE non-intersect with common hypoDMRs
chr_1	83368	86159	PiggyBac	+	2791	TE non-intersect with common hypoDMRs
chr_10	365429	365919	Copia	-	490	TE non-intersect with common hypoDMRs
chr_10	365920	367409	Copia	+	1489	TE non-intersect with common hypoDMRs
chr_10	963031	964525	putNAclassII	+	1494	TE non-intersect with common hypoDMRs
chr_11	15011	16253	Copia	+	1242	TE non-intersect with common hypoDMRs
chr_11	21502	25257	Copia	+	3755	TE non-intersect with common hypoDMRs
chr_11	21713	25184	Copia	-	3471	TE non-intersect with common hypoDMRs
chr_11	25258	38501	Copia	-	13243	TE non-intersect with common hypoDMRs
chr_12	420189	433164	Copia	-	12975	TE non-intersect with common hypoDMRs
chr_12	421870	422296	Copia	+	426	TE non-intersect with common hypoDMRs
chr_12	436952	437779	PiggyBac	+	827	TE non-intersect with common hypoDMRs
chr_12	444129	450686	Copia	-	6557	TE non-intersect with common hypoDMRs
chr_12	450688	458288	Copia	+	7600	TE non-intersect with common hypoDMRs
chr_12	450734	456358	Copia	-	5624	TE non-intersect with common hypoDMRs
chr_12	492384	492462	Copia	-	78	TE non-intersect with common hypoDMRs
chr_12	492463	492713	noCat	-	250	TE non-intersect with common hypoDMRs
chr_12	63594	64809	PiggyBac	+	1215	TE non-intersect with common hypoDMRs
chr_12	671922	675000	PiggyBac	-	3078	TE non-intersect with common hypoDMRs
chr_13	467192	472460	Copia	-	5268	TE non-intersect with common hypoDMRs
chr_13	84684	85303	noCat	+	619	TE non-intersect with common hypoDMRs
chr_14	138637	139960	noCat	+	1323	TE non-intersect with common hypoDMRs
chr_14	141508	145390	noCat	-	3882	TE non-intersect with common hypoDMRs
chr_14	150086	153990	noCat	+	3904	TE non-intersect with common hypoDMRs
chr_14	205483	210693	Copia	-	5210	TE non-intersect with common hypoDMRs
chr_14	281870	288526	Copia	-	6656	TE non-intersect with common hypoDMRs
chr_14	400704	405980	Copia	-	5276	TE non-intersect with common hypoDMRs
chr_14	405981	406003	Copia_withOTHER	-	22	TE non-intersect with common hypoDMRs
chr_14	481790	485925	Copia	-	4135	TE non-intersect with common hypoDMRs
chr_14	721846	724645	PiggyBac	+	2799	TE non-intersect with common hypoDMRs
chr_15	209139	214384	Copia	+	5245	TE non-intersect with common hypoDMRs
chr_15	596953	602218	Copia	+	5265	TE non-intersect with common hypoDMRs
chr_15	641146	643839	putNAclassII_withOTHER	+	2693	TE non-intersect with common hypoDMRs
chr_15	9133	9173	SSR	-	40	TE non-intersect with common hypoDMRs
chr_15	9174	9400	SSR	-	226	TE non-intersect with common hypoDMRs
chr_15	9401	9711	SSR	-	310	TE non-intersect with common hypoDMRs
chr_15	9712	9766	SSR	-	54	TE non-intersect with common hypoDMRs
chr_15	9767	10100	noCat	-	333	TE non-intersect with common hypoDMRs
chr_16	1	1557	PiggyBac	+	1556	TE non-intersect with common hypoDMRs
chr_16	176464	179351	PiggyBac	+	2887	TE non-intersect with common hypoDMRs
chr_16	51151	51331	noCat	+	180	TE non-intersect with common hypoDMRs
chr_16	760150	761125	noCat	+	975	TE non-intersect with common hypoDMRs
chr_17	4638	8279	Copia	+	3641	TE non-intersect with common hypoDMRs
chr_17	59514	65317	putNAclassII	-	5803	TE non-intersect with common hypoDMRs
chr_17	60207	64500	Copia	+	4293	TE non-intersect with common hypoDMRs
chr_18	10598	15087	Copia	-	4489	TE non-intersect with common hypoDMRs
chr_18	263376	266824	MuDR	-	3448	TE non-intersect with common hypoDMRs
chr_18	266825	273384	Copia	-	6559	TE non-intersect with common hypoDMRs
chr_18	637235	645486	Copia	+	8251	TE non-intersect with common hypoDMRs
chr_18	641230	641911	Copia	-	681	TE non-intersect with common hypoDMRs
chr_18	646245	647070	PiggyBac	+	825	TE non-intersect with common hypoDMRs
chr_18	647071	648106	Copia	+	1035	TE non-intersect with common hypoDMRs
chr_18	648107	648129	Copia	-	22	TE non-intersect with common hypoDMRs
chr_18	648195	648597	Copia	-	402	TE non-intersect with common hypoDMRs
chr_18	649029	650734	Copia	+	1705	TE non-intersect with common hypoDMRs
chr_19	247370	250555	Copia	+	3185	TE non-intersect with common hypoDMRs
chr_19	250556	250845	Copia	+	289	TE non-intersect with common hypoDMRs
chr_19	289024	295185	Copia	-	6161	TE non-intersect with common hypoDMRs
chr_2	1035766	1037515	Copia	+	1749	TE non-intersect with common hypoDMRs
chr_2	268	3940	Copia	-	3672	TE non-intersect with common hypoDMRs
chr_20	11295	17435	Copia	-	6140	TE non-intersect with common hypoDMRs
chr_20	174095	177071	Copia	-	2976	TE non-intersect with common hypoDMRs
chr_20	175230	175699	Copia	+	469	TE non-intersect with common hypoDMRs
chr_20	18853	19867	noCat	+	1014	TE non-intersect with common hypoDMRs
chr_21	3949	6717	PiggyBac	+	2768	TE non-intersect with common hypoDMRs
chr_22	108462	108619	Copia	-	157	TE non-intersect with common hypoDMRs
chr_22	77822	78152	noCat	-	330	TE non-intersect with common hypoDMRs
chr_24	439126	440247	Copia	-	1121	TE non-intersect with common hypoDMRs
chr_25	233	3687	Copia	-	3454	TE non-intersect with common hypoDMRs
chr_25	392959	393251	noCat	+	292	TE non-intersect with common hypoDMRs
chr_25	495579	495880	noCat	+	301	TE non-intersect with common hypoDMRs
chr_25	7818	9388	Copia	-	1570	TE non-intersect with common hypoDMRs
chr_26	250	856	Copia	+	606	TE non-intersect with common hypoDMRs
chr_26	429445	432240	PiggyBac	+	2795	TE non-intersect with common hypoDMRs
chr_26	93088	94524	noCat	-	1436	TE non-intersect with common hypoDMRs
chr_26	93142	94402	putNA_MuDR	+	1260	TE non-intersect with common hypoDMRs
chr_3	105712	112246	Copia	+	6534	TE non-intersect with common hypoDMRs
chr_3	112247	113751	Copia	+	1504	TE non-intersect with common hypoDMRs
chr_3	1278876	1280907	Copia	+	2031	TE non-intersect with common hypoDMRs
chr_3	1280155	1280660	Copia	+	505	TE non-intersect with common hypoDMRs
chr_3	1457877	1459820	Copia	-	1943	TE non-intersect with common hypoDMRs
chr_3	188055	188122	SSR	+	67	TE non-intersect with common hypoDMRs
chr_3	965737	979566	Copia	-	13829	TE non-intersect with common hypoDMRs
chr_30	10781	13563	PiggyBac	-	2782	TE non-intersect with common hypoDMRs
chr_30	20846	32355	Copia	-	11509	TE non-intersect with common hypoDMRs
chr_30	235442	237623	Copia_withOTHER	+	2181	TE non-intersect with common hypoDMRs
chr_30	316107	316943	noCat	-	836	TE non-intersect with common hypoDMRs
chr_30	37460	44252	Copia	+	6792	TE non-intersect with common hypoDMRs
chr_31	222371	236178	Copia	+	13807	TE non-intersect with common hypoDMRs
chr_31	27641	33210	Copia	-	5569	TE non-intersect with common hypoDMRs
chr_32	154501	156240	Copia	+	1739	TE non-intersect with common hypoDMRs
chr_4	1050765	1052072	noCat	+	1307	TE non-intersect with common hypoDMRs
chr_4	1051337	1051958	Copia	+	621	TE non-intersect with common hypoDMRs
chr_4	347	7727	Copia	-	7380	TE non-intersect with common hypoDMRs
chr_4	50748	56535	Copia	-	5787	TE non-intersect with common hypoDMRs
chr_5	1057997	1058103	TIR_MITE	-	106	TE non-intersect with common hypoDMRs
chr_5	1058104	1058491	noCat	-	387	TE non-intersect with common hypoDMRs
chr_5	1058508	1058877	noCat	+	369	TE non-intersect with common hypoDMRs
chr_5	387394	388453	Copia	+	1059	TE non-intersect with common hypoDMRs
chr_5	388454	388585	Copia	+	131	TE non-intersect with common hypoDMRs
chr_5	388586	401888	HostGene	+	13302	TE non-intersect with common hypoDMRs
chr_5	971548	975729	Copia	+	4181	TE non-intersect with common hypoDMRs
chr_6	1027095	1029897	PiggyBac	-	2802	TE non-intersect with common hypoDMRs
chr_6	707946	714618	Copia	-	6672	TE non-intersect with common hypoDMRs
chr_7	10273	15549	Copia	-	5276	TE non-intersect with common hypoDMRs
chr_7	267634	269662	Copia	-	2028	TE non-intersect with common hypoDMRs
chr_7	269665	270500	Copia	-	835	TE non-intersect with common hypoDMRs
chr_7	35442	36056	Copia	-	614	TE non-intersect with common hypoDMRs
chr_7	36057	37891	Copia	+	1834	TE non-intersect with common hypoDMRs
chr_7	723034	727214	Copia	+	4180	TE non-intersect with common hypoDMRs
chr_9	1000844	1002521	Copia	-	1677	TE non-intersect with common hypoDMRs
chr_9	331230	333117	noCat	-	1887	TE non-intersect with common hypoDMRs
bd_10x23	68965	69165	Copia	+	200	TE intersect common hypoDMRs
bd_10x23	69166	70529	Copia	+	1363	TE intersect common hypoDMRs
bd_17x31	24270	30742	Copia	+	6472	TE intersect common hypoDMRs
bd_17x31	34268	36179	PiggyBac	-	1911	TE intersect common hypoDMRs
bd_19x34	12733	17132	Copia	+	4399	TE intersect common hypoDMRs
bd_1x2	10518	17332	Copia	+	6814	TE intersect common hypoDMRs
bd_1x2	24378	28223	Copia	-	3845	TE intersect common hypoDMRs
bd_1x2	28224	30391	Copia	-	2167	TE intersect common hypoDMRs
bd_1x2	30393	34454	Copia	-	4061	TE intersect common hypoDMRs
bd_20x24	3428	3463	Copia	+	35	TE intersect common hypoDMRs
bd_20x24	988	4232	Copia	+	3244	TE intersect common hypoDMRs
bd_26x34	39992	41999	Copia	+	2007	TE intersect common hypoDMRs
bd_28x34	20766	21383	Copia	-	617	TE intersect common hypoDMRs
bd_28x34	21384	22403	Copia	+	1019	TE intersect common hypoDMRs
bd_29x34	2442	7924	Copia	-	5482	TE intersect common hypoDMRs
bd_29x34	2909	6218	Copia	+	3309	TE intersect common hypoDMRs
bd_31x35	142598	155842	Copia	+	13244	TE intersect common hypoDMRs
bd_31x35	149040	155761	Copia	+	6721	TE intersect common hypoDMRs
bd_31x35	15318	22061	Copia	-	6743	TE intersect common hypoDMRs
bd_31x35	162142	167983	Copia	-	5841	TE intersect common hypoDMRs
bd_31x35	162155	167809	Copia	-	5654	TE intersect common hypoDMRs
bd_31x35	172033	177279	Copia	+	5246	TE intersect common hypoDMRs
bd_31x35	362	7783	Copia	+	7421	TE intersect common hypoDMRs
bd_32x35	240960	247719	Copia	+	6759	TE intersect common hypoDMRs
bd_32x35	289967	293342	Copia	+	3375	TE intersect common hypoDMRs
bd_32x35	78789	86162	Copia	-	7373	TE intersect common hypoDMRs
bd_32x35	83778	84408	Copia	-	630	TE intersect common hypoDMRs
bd_33x35	32903	42587	putNA_MuDR	-	9684	TE intersect common hypoDMRs
bd_33x35	33354	40999	Copia	+	7645	TE intersect common hypoDMRs
bd_33x35	42680	46242	Copia	-	3562	TE intersect common hypoDMRs
bd_34x35	234	2964	Copia	-	2730	TE intersect common hypoDMRs
bd_34x35	24438	37595	Copia	-	13157	TE intersect common hypoDMRs
bd_34x35	3394	10098	Copia	-	6704	TE intersect common hypoDMRs
bd_35x35	13249	17416	Copia	-	4167	TE intersect common hypoDMRs
bd_35x35	17417	19304	Copia	-	1887	TE intersect common hypoDMRs
bd_38x36	31811	34125	Copia	+	2314	TE intersect common hypoDMRs
bd_38x36	40473	44574	Copia	-	4101	TE intersect common hypoDMRs
bd_41x36	3719	4779	noCat	+	1060	TE intersect common hypoDMRs
bd_46x36	3	4281	Copia	-	4278	TE intersect common hypoDMRs
chr_1	1	334	SSR	+	333	TE intersect common hypoDMRs
chr_1	1151476	1155190	Copia	+	3714	TE intersect common hypoDMRs
chr_1	1184993	1186763	Copia	-	1770	TE intersect common hypoDMRs
chr_1	1245351	1248440	Copia	-	3089	TE intersect common hypoDMRs
chr_1	1248443	1249570	Copia	-	1127	TE intersect common hypoDMRs
chr_1	2505664	2524962	TIR_MITE	-	19298	TE intersect common hypoDMRs
chr_1	2506170	2523759	Copia	+	17589	TE intersect common hypoDMRs
chr_1	2514033	2521431	Copia	+	7398	TE intersect common hypoDMRs
chr_1	301810	307437	Copia	+	5627	TE intersect common hypoDMRs
chr_1	311344	316580	Copia	+	5236	TE intersect common hypoDMRs
chr_1	320434	322425	Copia	-	1991	TE intersect common hypoDMRs
chr_1	335	6286	Copia	+	5951	TE intersect common hypoDMRs
chr_10	50054	56722	Copia	-	6668	TE intersect common hypoDMRs
chr_10	638527	643875	Copia	+	5348	TE intersect common hypoDMRs
chr_10	960296	960392	Copia	-	96	TE intersect common hypoDMRs
chr_10	960393	960436	noCat	-	43	TE intersect common hypoDMRs
chr_10	960437	960947	noCat	-	510	TE intersect common hypoDMRs
chr_10	961126	961685	Copia	-	559	TE intersect common hypoDMRs
chr_11	142	2795	Copia	+	2653	TE intersect common hypoDMRs
chr_11	21502	25257	Copia	+	3755	TE intersect common hypoDMRs
chr_11	21713	25184	Copia	-	3471	TE intersect common hypoDMRs
chr_11	2796	6961	Copia	+	4165	TE intersect common hypoDMRs
chr_11	38540	41319	Copia	+	2779	TE intersect common hypoDMRs
chr_11	41338	41410	Copia	+	72	TE intersect common hypoDMRs
chr_11	923945	931340	Copia	+	7395	TE intersect common hypoDMRs
chr_11	942866	944860	Copia	+	1994	TE intersect common hypoDMRs
chr_12	414400	417826	Copia	+	3426	TE intersect common hypoDMRs
chr_12	420189	433164	Copia	-	12975	TE intersect common hypoDMRs
chr_12	423185	429697	Copia	+	6512	TE intersect common hypoDMRs
chr_12	441556	442650	Copia	+	1094	TE intersect common hypoDMRs
chr_12	444129	450686	Copia	-	6557	TE intersect common hypoDMRs
chr_12	450688	458288	Copia	+	7600	TE intersect common hypoDMRs
chr_12	571795	571953	Copia	-	158	TE intersect common hypoDMRs
chr_12	571954	573516	Copia	-	1562	TE intersect common hypoDMRs
chr_12	655922	659002	PiggyBac	-	3080	TE intersect common hypoDMRs
chr_13	23223	29315	Copia	+	6092	TE intersect common hypoDMRs
chr_13	29316	34183	Copia	-	4867	TE intersect common hypoDMRs
chr_13	34184	34708	TIR_MITE	-	524	TE intersect common hypoDMRs
chr_13	467192	472460	Copia	-	5268	TE intersect common hypoDMRs
chr_13	806827	812027	Copia	+	5200	TE intersect common hypoDMRs
chr_14	10098	12871	PiggyBac	+	2773	TE intersect common hypoDMRs
chr_14	205483	210693	Copia	-	5210	TE intersect common hypoDMRs
chr_14	281870	288526	Copia	-	6656	TE intersect common hypoDMRs
chr_14	355328	360605	Copia	+	5277	TE intersect common hypoDMRs
chr_14	813029	819195	Copia	-	6166	TE intersect common hypoDMRs
chr_14	943	2459	putNA_MuDR_withOTHER	+	1516	TE intersect common hypoDMRs
chr_15	284	3291	Copia	+	3007	TE intersect common hypoDMRs
chr_15	3292	3907	Copia	+	615	TE intersect common hypoDMRs
chr_15	345345	348593	Copia	+	3248	TE intersect common hypoDMRs
chr_15	347763	347824	Copia	+	61	TE intersect common hypoDMRs
chr_15	596953	602218	Copia	+	5265	TE intersect common hypoDMRs
chr_15	776005	783477	Copia	+	7472	TE intersect common hypoDMRs
chr_15	783546	783590	PiggyBac	-	44	TE intersect common hypoDMRs
chr_15	783591	785428	PiggyBac	-	1837	TE intersect common hypoDMRs
chr_16	12900	15019	putNA_MuDR_withOTHER	-	2119	TE intersect common hypoDMRs
chr_16	15026	20436	Copia	-	5410	TE intersect common hypoDMRs
chr_16	20934	34520	Copia	-	13586	TE intersect common hypoDMRs
chr_16	22297	33940	Copia	-	11643	TE intersect common hypoDMRs
chr_16	557965	560135	Copia	+	2170	TE intersect common hypoDMRs
chr_17	25035	40196	Copia	+	15161	TE intersect common hypoDMRs
chr_17	28445	36060	Copia	+	7615	TE intersect common hypoDMRs
chr_17	490617	492176	Copia	+	1559	TE intersect common hypoDMRs
chr_17	491539	491603	Copia	+	64	TE intersect common hypoDMRs
chr_17	492189	497799	Copia	-	5610	TE intersect common hypoDMRs
chr_17	59514	65317	putNAclassII	-	5803	TE intersect common hypoDMRs
chr_17	60207	64500	Copia	+	4293	TE intersect common hypoDMRs
chr_17	668044	670817	Copia	+	2773	TE intersect common hypoDMRs
chr_17	670818	674109	Copia	+	3291	TE intersect common hypoDMRs
chr_17	671209	674097	Copia	+	2888	TE intersect common hypoDMRs
chr_17	677784	683069	Copia	+	5285	TE intersect common hypoDMRs
chr_17	9987	15260	Copia	+	5273	TE intersect common hypoDMRs
chr_18	18123	27935	Copia	-	9812	TE intersect common hypoDMRs
chr_18	18891	18926	Copia	-	35	TE intersect common hypoDMRs
chr_18	20705	27271	Copia	+	6566	TE intersect common hypoDMRs
chr_18	637235	645486	Copia	+	8251	TE intersect common hypoDMRs
chr_18	646245	647070	PiggyBac	+	825	TE intersect common hypoDMRs
chr_18	647071	648106	Copia	+	1035	TE intersect common hypoDMRs
chr_18	652041	654435	Copia	+	2394	TE intersect common hypoDMRs
chr_18	654436	658085	Copia	+	3649	TE intersect common hypoDMRs
chr_18	654705	655186	Copia	+	481	TE intersect common hypoDMRs
chr_18	656239	656620	Copia	+	381	TE intersect common hypoDMRs
chr_18	658086	658596	Copia	+	510	TE intersect common hypoDMRs
chr_18	69639	74176	Copia	-	4537	TE intersect common hypoDMRs
chr_19	289024	295185	Copia	-	6161	TE intersect common hypoDMRs
chr_19	295186	301818	Copia	+	6632	TE intersect common hypoDMRs
chr_19	316772	322050	Copia	+	5278	TE intersect common hypoDMRs
chr_19	374466	381109	Copia	+	6643	TE intersect common hypoDMRs
chr_19	605294	611259	Copia	+	5965	TE intersect common hypoDMRs
chr_19	625551	632345	Copia	+	6794	TE intersect common hypoDMRs
chr_2	233021	233773	Copia	+	752	TE intersect common hypoDMRs
chr_2	233824	233906	Copia	+	82	TE intersect common hypoDMRs
chr_2	934327	939965	Copia	+	5638	TE intersect common hypoDMRs
chr_2	939966	940424	Copia	+	458	TE intersect common hypoDMRs
chr_2	940425	941292	Copia	+	867	TE intersect common hypoDMRs
chr_20	11295	17435	Copia	-	6140	TE intersect common hypoDMRs
chr_20	13756	14626	HostGene	-	870	TE intersect common hypoDMRs
chr_20	20131	22021	Copia	-	1890	TE intersect common hypoDMRs
chr_20	22022	22083	HostGene	-	61	TE intersect common hypoDMRs
chr_20	22084	22246	Copia	+	162	TE intersect common hypoDMRs
chr_20	22247	24377	Copia	-	2130	TE intersect common hypoDMRs
chr_20	24378	24406	Copia_withOTHER	-	28	TE intersect common hypoDMRs
chr_20	404828	411580	Copia	+	6752	TE intersect common hypoDMRs
chr_20	646268	651551	Copia	-	5283	TE intersect common hypoDMRs
chr_20	679760	683011	Copia	+	3251	TE intersect common hypoDMRs
chr_22	526464	529266	PiggyBac	+	2802	TE intersect common hypoDMRs
chr_22	83754	97359	Copia	+	13605	TE intersect common hypoDMRs
chr_22	87751	95200	Copia	-	7449	TE intersect common hypoDMRs
chr_23	305290	307604	Copia	+	2314	TE intersect common hypoDMRs
chr_23	505445	512608	Copia	+	7163	TE intersect common hypoDMRs
chr_24	156030	162672	Copia	+	6642	TE intersect common hypoDMRs
chr_24	295132	302382	Copia	-	7250	TE intersect common hypoDMRs
chr_24	433176	436446	Copia	-	3270	TE intersect common hypoDMRs
chr_24	436447	438786	Copia	-	2339	TE intersect common hypoDMRs
chr_24	443388	454078	Copia	+	10690	TE intersect common hypoDMRs
chr_24	445028	445527	Copia	+	499	TE intersect common hypoDMRs
chr_24	446097	454109	Copia	+	8012	TE intersect common hypoDMRs
chr_24	446113	453803	Copia	+	7690	TE intersect common hypoDMRs
chr_24	456956	461177	Copia	-	4221	TE intersect common hypoDMRs
chr_25	11142	20604	Copia	-	9462	TE intersect common hypoDMRs
chr_25	11722	13003	Copia	-	1281	TE intersect common hypoDMRs
chr_25	13004	19838	Copia	-	6834	TE intersect common hypoDMRs
chr_25	237705	241561	Copia	-	3856	TE intersect common hypoDMRs
chr_26	422839	429444	Copia	+	6605	TE intersect common hypoDMRs
chr_26	86576	93087	Copia	+	6511	TE intersect common hypoDMRs
chr_27	1960	2009	SSR	-	49	TE intersect common hypoDMRs
chr_27	2010	3501	Copia	+	1491	TE intersect common hypoDMRs
chr_27	432	1959	noCat	-	1527	TE intersect common hypoDMRs
chr_27	71975	78643	Copia	+	6668	TE intersect common hypoDMRs
chr_27	9667	23779	Copia	+	14112	TE intersect common hypoDMRs
chr_28	384058	387582	Copia	-	3524	TE intersect common hypoDMRs
chr_29	106454	111721	Copia	+	5267	TE intersect common hypoDMRs
chr_29	166078	173396	Copia	-	7318	TE intersect common hypoDMRs
chr_29	331065	333614	HostGene	+	2549	TE intersect common hypoDMRs
chr_29	333615	333752	MuDR	+	137	TE intersect common hypoDMRs
chr_29	33369	47731	Copia	-	14362	TE intersect common hypoDMRs
chr_29	333763	333982	MuDR	+	219	TE intersect common hypoDMRs
chr_29	334015	334052	MuDR	-	37	TE intersect common hypoDMRs
chr_29	334053	334310	MuDR	+	257	TE intersect common hypoDMRs
chr_29	334324	334490	Copia	-	166	TE intersect common hypoDMRs
chr_29	334491	342734	Copia	+	8243	TE intersect common hypoDMRs
chr_29	38986	45490	Copia	+	6504	TE intersect common hypoDMRs
chr_3	1031393	1034547	putNA_MuDR	+	3154	TE intersect common hypoDMRs
chr_3	105712	112246	Copia	+	6534	TE intersect common hypoDMRs
chr_3	1266384	1278875	Copia	+	12491	TE intersect common hypoDMRs
chr_3	1278286	1278644	Copia	-	358	TE intersect common hypoDMRs
chr_3	1278876	1280907	Copia	+	2031	TE intersect common hypoDMRs
chr_3	1434151	1445646	Copia	-	11495	TE intersect common hypoDMRs
chr_3	1435781	1442021	Copia	-	6240	TE intersect common hypoDMRs
chr_3	382401	384488	Copia	+	2087	TE intersect common hypoDMRs
chr_3	382688	383176	Copia	+	488	TE intersect common hypoDMRs
chr_3	87881	94413	Copia	+	6532	TE intersect common hypoDMRs
chr_3	965737	979566	Copia	-	13829	TE intersect common hypoDMRs
chr_3	971441	979085	Copia	+	7644	TE intersect common hypoDMRs
chr_3	979567	981008	Copia	-	1441	TE intersect common hypoDMRs
chr_3	981009	981687	Copia	+	678	TE intersect common hypoDMRs
chr_30	15243	19795	Copia	+	4552	TE intersect common hypoDMRs
chr_30	20846	32355	Copia	-	11509	TE intersect common hypoDMRs
chr_30	32356	33750	Copia	-	1394	TE intersect common hypoDMRs
chr_30	37460	44252	Copia	+	6792	TE intersect common hypoDMRs
chr_31	15636	27640	Copia	-	12004	TE intersect common hypoDMRs
chr_31	16469	23016	Copia	+	6547	TE intersect common hypoDMRs
chr_31	222371	236178	Copia	+	13807	TE intersect common hypoDMRs
chr_31	223685	226546	Copia	+	2861	TE intersect common hypoDMRs
chr_31	227280	228629	Copia	+	1349	TE intersect common hypoDMRs
chr_31	228823	229081	Copia	+	258	TE intersect common hypoDMRs
chr_31	236179	239493	Copia	+	3314	TE intersect common hypoDMRs
chr_31	27641	33210	Copia	-	5569	TE intersect common hypoDMRs
chr_33	48985	55593	Copia	-	6608	TE intersect common hypoDMRs
chr_33	76644	79194	Copia	-	2550	TE intersect common hypoDMRs
chr_33	779	3937	Copia	+	3158	TE intersect common hypoDMRs
chr_33	79532	86871	Copia	-	7339	TE intersect common hypoDMRs
chr_33	79549	86847	Copia	-	7298	TE intersect common hypoDMRs
chr_33	80156	86798	Copia	+	6642	TE intersect common hypoDMRs
chr_4	1046921	1047248	MuDR_withOTHER	-	327	TE intersect common hypoDMRs
chr_4	1291809	1296432	Copia	+	4623	TE intersect common hypoDMRs
chr_4	224659	227742	PiggyBac	+	3083	TE intersect common hypoDMRs
chr_4	228927	229282	Copia	-	355	TE intersect common hypoDMRs
chr_4	924024	930908	Copia	+	6884	TE intersect common hypoDMRs
chr_4	924590	927794	Copia	-	3204	TE intersect common hypoDMRs
chr_5	10677	17340	Copia	-	6663	TE intersect common hypoDMRs
chr_5	1072402	1073123	Copia	+	721	TE intersect common hypoDMRs
chr_5	1073124	1076627	Copia	+	3503	TE intersect common hypoDMRs
chr_5	1073774	1073844	Copia	+	70	TE intersect common hypoDMRs
chr_5	1074241	1074919	Copia	+	678	TE intersect common hypoDMRs
chr_5	1075277	1075319	Copia	+	42	TE intersect common hypoDMRs
chr_5	1075320	1075682	Copia	+	362	TE intersect common hypoDMRs
chr_5	388586	401888	HostGene	+	13302	TE intersect common hypoDMRs
chr_5	530563	537397	Copia	+	6834	TE intersect common hypoDMRs
chr_5	949435	949928	Copia	+	493	TE intersect common hypoDMRs
chr_5	970341	971547	Crypton	+	1206	TE intersect common hypoDMRs
chr_5	971548	975729	Copia	+	4181	TE intersect common hypoDMRs
chr_6	1030179	1034917	Copia	+	4738	TE intersect common hypoDMRs
chr_6	1032952	1033065	Copia	+	113	TE intersect common hypoDMRs
chr_6	13688	14476	noCat	-	788	TE intersect common hypoDMRs
chr_6	240	2347	Copia	+	2107	TE intersect common hypoDMRs
chr_6	247047	252326	Copia	+	5279	TE intersect common hypoDMRs
chr_6	376268	380255	Copia	-	3987	TE intersect common hypoDMRs
chr_6	380001	380255	Copia	-	254	TE intersect common hypoDMRs
chr_6	707946	714618	Copia	-	6672	TE intersect common hypoDMRs
chr_6	718495	718628	Copia	+	133	TE intersect common hypoDMRs
chr_6	718629	731645	Copia	+	13016	TE intersect common hypoDMRs
chr_6	721943	729653	Copia	+	7710	TE intersect common hypoDMRs
chr_7	1024152	1029019	Copia	+	4867	TE intersect common hypoDMRs
chr_7	408113	415366	Copia	+	7253	TE intersect common hypoDMRs
chr_8	191703	198431	Copia	-	6728	TE intersect common hypoDMRs
chr_8	993395	994345	TIR_MITE	+	950	TE intersect common hypoDMRs
chr_8	994346	994368	noCat	-	22	TE intersect common hypoDMRs
chr_8	996961	999341	Copia	+	2380	TE intersect common hypoDMRs
chr_8	999342	999455	noCat	+	113	TE intersect common hypoDMRs
chr_9	317039	330178	Copia	-	13139	TE intersect common hypoDMRs
chr_9	320765	328161	Copia	+	7396	TE intersect common hypoDMRs
chr_9	606330	613340	Copia	-	7010	TE intersect common hypoDMRs
