# Supplementary material for: The model diatom Phaeodactylum tricornutum provides insights into the diversity and function of microeukaryotic DNA methyltransferases
Source: Commun Biol. 2023 Mar 9;6:253. doi: 10.1038/s42003-023-04629-0 (PMC9998398; doi:10.1038/s42003-023-04629-0)
Supplement: Supplementary file 21 — Supplementary Data 18 [file 42003_2023_4629_MOESM21_ESM.xlsx]

## Sheet: Supplementary Data 18
seqnames	start	end	width	strand	name	%methWT	%meth M23	%meth M25	cytosinesCountCG	overlapp with hypoDMRs	upregulated in M23	upregulated in M25
bd_1x2	10519	17322	6804	*	UNKNOWNa	0.673027989821883	0.041944847605225	0.0571562793611024	66	YES	YES	YES
bd_21x34	287	6863	6577	*	UNKNOWNb	0.106788574160392	0.0265816289451256	0.0262375661484326	997	YES	NO	NO
bd_31x35	15319	22061	6743	*	CoDi4.4	0.127530858174367	0.0267361215360135	0.0271124749882776	635	YES	YES	YES
bd_31x35	149042	155760	6719	*	CoDi4.3	0.20997580759926	0.0280327930786958	0.0285714285714286	213	YES	YES	YES
bd_32x35	240961	247719	6759	*	UNKNOWNc	0.235734222360056	0.0277982176436923	0.0272412754153204	878	YES	YES	YES
bd_33x35	15812	23456	7645	*	CoDi2.1	0.149609453234528	0.029573348918761	0.0295000883236177	165	YES	YES	NO
bd_33x35	33356	40999	7644	*	CoDi2.1	0.146856706541105	0.0285575206879766	0.029184808380394	179	YES	YES	YES
bd_34x35	3396	10095	6700	*	CoDi4.3	0.208986056119814	0.0296502580063887	0.0296773265225368	331	YES	YES	YES
bd_34x35	29281	36724	7444	*	CoDi2A	0.116109800024842	0.0289141717939023	0.0288214783381779	734	YES	YES	YES
bd_8x17	2486	10154	7669	*	CoDi3.2	0.123456790123457	0.0151515151515152	0.0331491712707182	11	NO	NO	NO
chr_1	301811	307436	5626	*	CoDi5.2	0.193366995639201	0.0258435150698863	0.0263363405087125	735	YES	YES	YES
chr_1	311345	316581	5237	*	CoDi6.4	0.137058053251855	0.0291196081099469	0.0277387823012531	428	YES	YES	YES
chr_1	351065	358477	7413	*	CoDi2B	0.154778504773142	0.028195378765721	0.0265646172401983	609	YES	YES	NO
chr_1	989393	997033	7641	*	CoDi3.2	0.0932618325950105	0.026255782135644	0.0269477799497347	186	NO	YES	NO
chr_1	1144917	1151475	6559	*	CoDi1.1	0.319623971797885	0.0264001973846533	0.0273833671399594	104	YES	NO	YES
chr_1	2514034	2521428	7395	*	CoDi2.4	0.171782178217822	0.0251102165995783	0.0284556861970161	180	YES	YES	YES
chr_10	50057	56722	6666	*	CoDi4.2	0.112768496420048	0.0260414125148425	0.0269688123041868	688	YES	YES	YES
chr_10	638528	643875	5348	*	CoDi6.5	0.0724895654308863	0.0288236821604778	0.027916038784115	455	YES	YES	YES
chr_11	21503	28262	6760	*	CoDi4.3	0.204846193504038	0.0257112564057254	0.0302937809996185	279	YES	YES	YES
chr_11	923948	931340	7393	*	CoDi2.3	0.459824046920821	0.0341655716162943	0.0310262529832936	66	YES	YES	YES
chr_12	75123	83183	8061	*	CoDi6.6	0.150392017106201	0.0259435632346693	0.0269429901946606	266	YES	NO	NO
chr_12	444131	450686	6556	*	CoDi1.1	0.0917870475572147	0.0283167536688663	0.0280996184724855	616	YES	YES	YES
chr_12	450808	456356	5549	*	CoDi5.3	0.153393213572854	0.0252060826061952	0.0256193223171685	484	YES	YES	YES
chr_13	47331	55018	7688	*	CoDi2.2	0.0795741103950686	0.028217006776676	0.0277746049876261	303	YES	NO	NO
chr_13	467193	472456	5264	*	CoDi5.1-like A	0.160229168634117	0.0254381984380766	0.0256301597516836	856	YES	YES	YES
chr_13	806831	812027	5197	*	CoDi5.1-like B	0.204059175938379	0.0254472254928026	0.0258211202261345	426	YES	YES	YES
chr_14	355330	360602	5273	*	CoDi5.1a	0.224833443151036	0.0251629980176691	0.0259404090937876	589	YES	YES	YES
chr_14	400708	405980	5273	*	CoDi5.1b	0.506134969325153	0.0271025317683577	0.0279834560677898	98	YES	YES	YES
chr_14	537279	544727	7449	*	CoDi3.1	0.155555555555556	0.0541516245487365	0.0336391437308868	7	YES	NO	NO
chr_15	209142	214381	5240	*	CoDi5.1a	0.097165991902834	0.0175438596491228	0.0316856780735108	19	NO	YES	YES
chr_15	596958	602218	5261	*	CoDi5.1b	0.0708382526564345	0.0259677223637908	0.0274360769410274	86	YES	YES	YES
chr_16	22298	29742	7445	*	CoDi2_C	0.19647640634659	0.0279736811000355	0.0285116162650465	712	YES	YES	YES
chr_16	167830	175515	7686	*	CoDi2.2	0.0950479233226837	0.0276861515167901	0.0266076599464569	295	YES	NO	YES
chr_17	9988	15260	5273	*	CoDi5.1	0.154334121355398	0.0247580984011274	0.0255856669973577	646	YES	YES	YES
chr_17	28420	36062	7643	*	CoDi2.1	0.0855076495132128	0.0284749278955624	0.0276674380850402	536	YES	YES	YES
chr_17	677785	683057	5273	*	CoDi5.1	0.137750496479509	0.0260640555452775	0.0253766769865841	498	YES	YES	YES
chr_18	20706	27271	6566	*	CoDi1.1	0.122381229251458	0.0282362744783821	0.0280424270335617	851	YES	YES	YES
chr_18	266826	273383	6558	*	CoDi1.1	0	0	0	0	NO	YES	YES
chr_18	395872	403550	7679	*	CoDi3.2	0.0553191489361702	0.0315581854043393	0.0393063583815029	31	NO	NO	NO
chr_18	637236	645480	8245	*	CoDi2.1-like	0.0548812320542939	0.0279936983882416	0.026977988278588	623	YES	YES	YES
chr_18	652042	658596	6555	*	CoDi1.1	0.11546179979458	0.0281198241761171	0.0279653864455702	880	YES	YES	YES
chr_19	295187	301818	6632	*	CoDi4.2	0.228191586232016	0.0280445090423884	0.0268044791259207	791	YES	YES	YES
chr_19	316778	322050	5273	*	CoDi5.1	0.12367259537648	0.0251597998781127	0.0260892724915343	686	YES	YES	YES
chr_19	374467	381109	6643	*	CoDi6.7	0.0367420349434738	0.027886862648457	0.0280376489322376	784	YES	YES	YES
chr_19	605306	611258	5953	*	CoDi7.1	0.133445154031275	0.0271723842310423	0.0272825459764163	939	YES	YES	YES
chr_19	625552	632335	6784	*	CoDi4.4	0.124885196626868	0.0272487484056814	0.0279116901535156	861	YES	YES	YES
chr_19	676760	684445	7686	*	CoDi2.2	0.0993116250290046	0.0293229497774952	0.0279033662369269	355	YES	NO	YES
chr_2	116981	124429	7449	*	CoDi3.1	0.04	0.0169491525423729	0.0319767441860465	5	NO	NO	YES
chr_2	934310	941298	6989	*	CoDi3.2-like	0.20005695571693	0.0265637016149705	0.0269230769230769	489	YES	YES	YES
chr_20	404829	411580	6752	*	CoDi4.4	0.12498974821619	0.0267546333664715	0.0260702763972447	1081	YES	YES	YES
chr_20	638693	643965	5273	*	CoDi5.1	0.0901098901098901	0.0356691919191919	0.0279214064115822	39	NO	NO	NO
chr_20	646270	651547	5278	*	CoDi5.1	0.186257982120051	0.0251805970186292	0.0252225560217715	699	YES	YES	YES
chr_22	87752	95200	7449	*	CoDi3.1	0.0830286410725168	0.0290066138145504	0.027971771382444	576	YES	YES	YES
chr_23	488323	494629	6307	*	CoDi3.2	0.118380062305296	0.0252540806898676	0.027811004784689	87	YES	NO	NO
chr_24	295134	302382	7249	*	CoDi4.1	0.145922325330191	0.0287094908063839	0.0276114583790494	493	YES	YES	YES
chr_24	433246	438786	5541	*	CoDi5.3	0.154006864647068	0.0256104443758186	0.0252455602150235	404	YES	YES	YES
chr_24	446114	453803	7690	*	CoDi2.2	0.128211171341032	0.0275801173843037	0.0295563437247215	246	YES	YES	YES
chr_24	455512	461180	5669	*	CoDi5.2	0.176926185344828	0.0254575936977572	0.025777056022079	566	YES	YES	YES
chr_25	12388	19838	7451	*	CoDi2A	0.129760884804112	0.0277616030142148	0.0267775338392656	502	YES	YES	YES
chr_26	79529	85080	5552	*	CoDi5.3	0.103592605510987	0.0272932347620218	0.02662637972498	290	YES	YES	NO
chr_27	10283	17675	7393	*	CoDi2.3	0.147831947876882	0.0297726624179587	0.0270391711159275	225	YES	NO	NO
chr_27	71976	78641	6666	*	CoDi4.2	0.176822902357272	0.028904447937292	0.0288152286653128	430	YES	YES	YES
chr_29	38772	45490	6719	*	CoDi4.3	0.217430207587688	0.0297903028958172	0.0293712195808131	308	YES	YES	YES
chr_29	106455	111717	5263	*	CoDi5.1	0.179798222435743	0.0257188493205943	0.0257877004596133	786	YES	YES	YES
chr_3	87882	94413	6532	*	CoDi4.3	0.194214419785801	0.0310276117278679	0.0286417149885785	406	YES	YES	YES
chr_3	105713	112246	6534	*	CoDi1.1	0.107825679475164	0.0288929769505465	0.0279599840845791	719	YES	YES	YES
chr_3	971442	979083	7642	*	CoDi2.1	0.110998690632068	0.027862824438051	0.0273945851364652	674	YES	YES	YES
chr_3	1271514	1278875	7362	*	CoDi2B	0.23922751961376	0.0268936313413164	0.0287200222229081	589	YES	YES	YES
chr_30	20632	27298	6667	*	CoDi4.2	0.156961048978018	0.0289050141000069	0.0275703848183024	535	YES	YES	YES
chr_31	16470	23016	6547	*	CoDi1.1	0.0931813586736757	0.0280771781873312	0.0279416720276935	851	YES	YES	YES
chr_31	33836	41229	7394	*	CoDi2.4	0.145079270116662	0.0268777366116538	0.027969447621859	226	YES	NO	NO
chr_31	222008	229400	7393	*	CoDi2.3	0.196078431372549	0.0350877192982456	0.0200878844946642	55	YES	YES	YES
chr_31	228786	236178	7393	*	CoDi2.3	0.0714285714285714	0.029110936270653	0.0184225676453656	18	NO	YES	YES
chr_33	48986	55590	6605	*	CoDi4.2	0.112724658519051	0.0268870341899114	0.0266266355977774	683	YES	YES	YES
chr_5	530564	537397	6834	*	CoDi4.4-like	0.298368298368298	0.0280272530195107	0.0270222484160896	711	YES	YES	YES
chr_6	247048	252320	5273	*	CoDi5.1	0.152523036419482	0.0255422614892029	0.0257159182173067	625	YES	YES	YES
chr_6	721944	729647	7704	*	CoDi2.2	0.0874872838250254	0.0301941049604601	0.0267603278140157	268	YES	YES	YES
chr_7	10274	15546	5273	*	CoDi5.1	0.122096486003574	0.0255255931211453	0.0259184479655884	77	YES	YES	YES
chr_7	408114	415366	7253	*	CoDi4.1	0.201068209636141	0.0278141270150625	0.0273506315129438	402	YES	YES	YES
chr_8	191705	198428	6724	*	CoDi4.3	0.192691735712768	0.0302547770700637	0.0288892488795291	223	YES	YES	YES
chr_8	900081	907529	7449	*	CoDi3.1	0.188405797101449	0.0366492146596859	0.014218009478673	7	NO	NO	YES
chr_9	91791	98348	6558	*	CoDi1.1	0	0	0	0	NO	NO	NO
chr_9	320766	328158	7393	*	CoDi2.4	0.145616067979915	0.0270698344132469	0.0266636487098234	254	YES	YES	YES
chr_9	606340	613340	7001	*	CoDi2.1	0.0876504447933019	0.0281933256616801	0.0285323965651835	343	YES	YES	YES
