# Supplementary material for: The model diatom Phaeodactylum tricornutum provides insights into the diversity and function of microeukaryotic DNA methyltransferases
Source: Commun Biol. 2023 Mar 9;6:253. doi: 10.1038/s42003-023-04629-0 (PMC9998398; doi:10.1038/s42003-023-04629-0)
Supplement: Supplementary file 22 — Supplementary Data 19 [file 42003_2023_4629_MOESM22_ESM.xlsx]

## Sheet: Supplementary Data 19
name	usage	seq 5'>3'	annotations
DNMT5locus_F	primer for sequencing	TTTCCACACACGCCTGCCATCC
DNMT5locus_R	primer for sequencing	CGTCGTCGGCACTTTCAACGGA
TARGET sequence 1 (-NGG)	KOs of DNMT5a (as in M25)	GAATTGGACGAAGTCTACCG
TARGET sequence 2 (-NGG	KOs of DNMT5a (as in M23)	ACACACATACCAGTGCACTC
DNMT5_DNMT(1)_fwd	qPCR DNMT domain of DNMT5	GCGGATCCCACCAAGTCGTA
DNMT5_DNMT (1)_rev	qPCR DNMT domain of DNMT5	TCCTTCTCCTTGCCGTTCCG
DNMT5_DNMT (2)_fwd	qPCR DNMT domain of DNMT5	TGGCCCTTGGTGGAAACCTT
DNMT5_DNMT (2)_rev	qPCR DNMT domain of DNMT5	CAGATCGAGGGCCAGTACGG
DNMT5_DNMT (3)_fwd	qPCR DNMT domain of DNMT5	GCGATAAGCGACCTTTGACC
DNMT5_DNMT (3)_rev	qPCR DNMT domain of DNMT5	TCCATCAAGTCGTGGATTCG
DNMT5_DNMT DX_fwd	qPCR DX domain of DNMT5	CTCGAGGGTCTCTTGGTGAG
DNMT5_DNMT DX_rev	qPCR DX domain of DNMT5	CATTCGCACTTTCGTGACAT
DNMT5_DNMT SNF_fwd	qPCR SNF-like domain of DNMT5	GGTTGAGAAGCGTGACAGTG
DNMT5_DNMT SNF_rev	qPCR SNF-like domain of DNMT5	GAGAGGGATCTGCGTGAAAG
Phatr3_J44708_fwd	qPCR	ACCGGAAGTCTTCTCACAGG	Phosphatidylinositol 3- and 4-kinase;FAT domain;FATC domain
Phatr3_J44708_rev	qPCR	ACTCTATGGCAGGCATGGAA
Phatr3_J48558_fwd	qPCR	TGCAAGAATGGACAACAGGC	HSF-type DNA-binding;
Phatr3_J48558_rev	qPCR	AGGATTTGGTGGCGCAATTT
Phatr3_J18036_fwd	qPCR	AACTCGCCCCAGGATTTGTA	DnaJ domain;DnaJ C terminal domain
Phatr3_J18036_rev	qPCR	ATTCGTTCCGTTTCCGTCTG
Phatr3_J42981_fwd	qPCR	TGCCCTTCAACAAGATCCCT	Activator of Hsp90 ATPase, N-terminal;TPR repeat
Phatr3_J42981_rev	qPCR	TACTGGAAAATGCCTTGGCG
Phatr3_J16786_fwd	qPCR	GCAGATCTCGAGTGAAAGCG	Hsp90 protein;Histidine kinase-, DNA gyrase B-, and HSP9NA-like ATPase
Phatr3_J16786_rev	qPCR	CTTTCGCAACCACTTCGTCA
Phatr3_J54656_fwd	qPCR	TACAGTCGTCCGAGAGATGC	Hsp20/alpha crystallin family
Phatr3_J54656_rev	qPCR	ATTTGGCGCAGGAAAGTGTT
Phatr3_EG02067_fwd	qPCR	ACCGACAAGACCAGCACATT	Condensin complex subunit 2;
Phatr3_EG02067_rev	qPCR	GTTCCCAAACGCCCGAAATC
Phatr3_EG02391_fwd	qPCR	AATTCAAACGGCCTTGCGTC	GDSL/SGNH-like Acyl-Esterase family found in Pmr5 and Cas1p;
Phatr3_EG02391_rev	qPCR	AGGCGAGTCGAAATGGTGTT
Phatr3_J42644_fwd	qPCR	GCATCAGAAGCGTCGACAAC	V-type ATPase 116kDa subunit family
Phatr3_J42644_rev	qPCR	TTTGAATTCGCGCTGTTGGG
Phatr3_J47337_fwd	qPCR	CGATCGCTAGTCACCAACCA	Nucleotide-diphospho-sugar transferase
Phatr3_J47337_rev	qPCR	CACAAAAGCCAATCCACGCA
Phatr3_EG01799_fwd	qPCR	GGTCAAACTCTGCGTCTCCA	DNA-binding 11 kDa phosphoprotein
Phatr3_EG01799_rev	qPCR	TAAGTTCGACGCTTTGCCGA
Phatr3_J9233_fwd	qPCR	GACCCTGAGCGAGTCTTTCC	Amino acid permease
Phatr3_J9233_rev	qPCR	GCCACGGACCAACAACTTTC
Q-TubB-fwd	qPCR	TAACGCGACTCTTTCCATCCA	TubullinB housekeeping gene
Q-TubB-rev	qPCR	TTGGCAATCAATTGGTTCAGG
Q-rps-fwd	qPCR	CGAAGTCAACCAGGAAACCAA	RPS housekeeping gene
Q-rps-rev	qPCR	GTGCAAGAGACCGGACATACC
